# Supplementary material for: MYC-driven synthesis of Siglec ligands is a glycoimmune checkpoint
Source: Proc Natl Acad Sci U S A. 2023 Mar 10;120(11):e2215376120. doi: 10.1073/pnas.2215376120 (PMC10089186; doi:10.1073/pnas.2215376120)
Supplement: Supplementary file 2 — Dataset S01 (XLSX) [file pnas.2215376120.sd01.xlsx]

## Sheet: Read Me
Column Information
Columns A-C	Descriptive information for each gene.
Columns D-F	DESeq2 output for comparison of MYC on to MYC off samples.
Columns G-I	DESeq2 output for comparison of MYC on to MYC intermediate samples.
Columns J-L	DESeq2 output for comparison of MYC intermediate to MYC off samples.
Columns M-U	Reads for each sample presented as FPKM values.
Columns V-AD	Reads for each sample presented as TPM values.
Columns AE-AM	Raw counts for each sample.

## Sheet: RNAseq
mgi_symbol	ensembl_ID	description	log2FoldChange_mycON_vs_mycOFF	pvalue_mycON_vs_mycOFF	padj_mycON_vs_mycOFF	log2FoldChange_mycON_vs_mycINTERMED	pvalue_mycON_vs_mycINTERMED	padj_mycON_vs_mycINTERMED	log2FoldChange_mycINTERMED_vs_mycOFF	pvalue_mycINTERMED_vs_mycOFF	padj_mycINTERMED_vs_mycOFF	mycON_sample1_fpkm	mycON_sample2_fpkm	mycON_sample3_fpkm	mycINTERMED_sample1_fpkm	mycINTERMED_sample2_fpkm	mycINTERMED_sample3_fpkm	mycOFF_sample1_fpkm	mycOFF_sample2_fpkm	mycOFF_sample3_fpkm	mycON_sample1_tpm	mycON_sample2_tpm	mycON_sample3_tpm	mycINTERMED_sample1_tpm	mycINTERMED_sample2_tpm	mycINTERMED_sample3_tpm	mycOFF_sample1_tpm	mycOFF_sample2_tpm	mycOFF_sample3_tpm	mycON_sample1_cts	mycON_sample2_cts	mycON_sample3_cts	mycINTERMED_sample1_cts	mycINTERMED_sample2_cts	mycINTERMED_sample3_cts	mycOFF_sample1_cts	mycOFF_sample2_cts	mycOFF_sample3_cts
	ENSMUSG00000047383	novel transcript	0.0167804	0.924882	NA	0.0249615	0.888456	NA	-0.00818117	0.963333	NA	0	0	0	0	0.0186331	0	0.0126967	0	0	0	0	0	0	0.139664	0	0.0945489	0	0	0	0	0	0	1	0	1	0	0
	ENSMUSG00000111302	olfactory receptor 1236, pseudogene 1	NA	NA	NA	NA	NA	NA	NA	NA	NA	0	0	0	0	0	0	0	0	0	0	0	0	0	0	0	0	0	0	0	0	0	0	0	0	0	0	0
	ENSMUSG00000115423	novel protein	NA	NA	NA	NA	NA	NA	NA	NA	NA	0	0	0	0	0	0	0	0	0	0	0	0	0	0	0	0	0	0	0	0	0	0	0	0	0	0	0
	ENSMUSG00000084530		NA	NA	NA	NA	NA	NA	NA	NA	NA	0	0	0	0	0	0	0	0	0	0	0	0	0	0	0	0	0	0	0	0	0	0	0	0	0	0	0
	ENSMUSG00000115115	novel protein	NA	NA	NA	NA	NA	NA	NA	NA	NA	0	0	0	0	0	0	0	0	0	0	0	0	0	0	0	0	0	0	0	0	0	0	0	0	0	0	0
	ENSMUSG00000105705	anaphase-promoting complex subunit 5 pseudogene	NA	NA	NA	NA	NA	NA	NA	NA	NA	0	0	0	0	0	0	0	0	0	0	0	0	0	0	0	0	0	0	0	0	0	0	0	0	0	0	0
	ENSMUSG00000106759	vomeronasal 2, receptor, pseudogene 28	0.0167804	0.92488	NA	0	1	NA	0.0337652	0.84952	NA	0	0	0	0	0	0	0	0	0.0184854	0	0	0	0	0	0	0	0	0.144306	0	0	0	0	0	0	0	0	1
	ENSMUSG00000111339	post-GPI attachment to proteins 2	NA	NA	NA	NA	NA	NA	NA	NA	NA	0	0	0	0	0	0	0	0	0	0	0	0	0	0	0	0	0	0	0	0	0	0	0	0	0	0	0
	ENSMUSG00000110033	olfactory receptor 1527, pseudogene 1	NA	NA	NA	NA	NA	NA	NA	NA	NA	0	0	0	0	0	0	0	0	0	0	0	0	0	0	0	0	0	0	0	0	0	0	0	0	0	0	0
	ENSMUSG00000110493	olfactory receptor 841, pseudogene 1	NA	NA	NA	NA	NA	NA	NA	NA	NA	0	0	0	0	0	0	0	0	0	0	0	0	0	0	0	0	0	0	0	0	0	0	0	0	0	0	0
	ENSMUSG00000110849	olfactory receptor 1545, pseudogene 1	NA	NA	NA	NA	NA	NA	NA	NA	NA	0	0	0	0	0	0	0	0	0	0	0	0	0	0	0	0	0	0	0	0	0	0	0	0	0	0	0
	ENSMUSG00000111781	olfactory receptor 939, pseudogene 1	NA	NA	NA	NA	NA	NA	NA	NA	NA	0	0	0	0	0	0	0	0	0	0	0	0	0	0	0	0	0	0	0	0	0	0	0	0	0	0	0
	ENSMUSG00000111511	novel transcript	NA	NA	NA	NA	NA	NA	NA	NA	NA	0	0	0	0	0	0	0	0	0	0	0	0	0	0	0	0	0	0	0	0	0	0	0	0	0	0	0
	ENSMUSG00000107399	olfactory receptor 1544, pseudogene 1	NA	NA	NA	NA	NA	NA	NA	NA	NA	0	0	0	0	0	0	0	0	0	0	0	0	0	0	0	0	0	0	0	0	0	0	0	0	0	0	0
	ENSMUSG00000108639	olfactory receptor 1400, pseudogene 1	NA	NA	NA	NA	NA	NA	NA	NA	NA	0	0	0	0	0	0	0	0	0	0	0	0	0	0	0	0	0	0	0	0	0	0	0	0	0	0	0
	ENSMUSG00000115801	novel transcript	-0.187719	0.58206	0.694784	-0.26698	0.440226	0.581392	0.0792607	0.81452	0.880155	0.00615082	0.00378861	0.0033984	0.00418404	0.00351269	0.00277987	0.00430842	0.00399437	0.00310065	0.0460017	0.0291864	0.0258055	0.030302	0.0263293	0.0215165	0.0320837	0.0307921	0.0242052	26	15	21	28	20	17	36	23	21
	ENSMUSG00000115798	novel protein	NA	NA	NA	NA	NA	NA	NA	NA	NA	0	0	0	0	0	0	0	0	0	0	0	0	0	0	0	0	0	0	0	0	0	0	0	0	0	0	0
	ENSMUSG00000108728	olfactory receptor 240, pseudogene 1	-0.0260491	0.876484	NA	-0.141387	0.478661	NA	0.115338	0.577167	NA	0.00891415	0	0	0	0	0	0	0.00654396	0	0.0666686	0	0	0	0	0	0	0.0504466	0	2	0	0	0	0	0	0	2	0
	ENSMUSG00000106106	18s RNA, related sequence 5	-0.296451	8.32798e-05	0.000246277	-0.12842	0.088299	0.165664	-0.168032	0.0252639	0.0632705	26.7003	28.2871	25.8689	27.3977	24.082	22.3471	22.4807	21.9822	22.3587	199.69	217.916	196.433	198.421	180.506	172.968	167.408	169.458	174.542	2988	2965	4232	4854	3630	3618	4973	3351	4009
0610005C13Rik	ENSMUSG00000109644	RIKEN cDNA 0610005C13 gene [Source:MGI Symbol;Acc:MGI:1918911]	0.0232084	0.865183	0.913103	-0.190435	0.166896	0.278751	0.213643	0.11166	0.209078	1.23617	1.24757	1.36729	0.967296	1.19628	1.21156	1.30362	1.23707	1.45093	9.24525	9.61091	10.3824	7.00542	8.96671	9.37755	9.70774	9.53639	11.3267	201	190	325	249	262	285	419	274	378
0610006L08Rik	ENSMUSG00000108652	RIKEN cDNA 0610006L08 gene [Source:MGI Symbol;Acc:MGI:1923503]	NA	NA	NA	NA	NA	NA	NA	NA	NA	0	0	0	0	0	0	0	0	0	0	0	0	0	0	0	0	0	0	0	0	0	0	0	0	0	0	0
0610009B22Rik	ENSMUSG00000007777	RIKEN cDNA 0610009B22 gene [Source:MGI Symbol;Acc:MGI:1913300]	-0.163651	0.130856	0.213778	0.066257	0.540403	0.670855	-0.229908	0.0303821	0.0736501	8.5891	8.20362	7.34058	8.81441	7.96682	8.39416	7.66264	7.34272	6.78012	64.2375	63.1985	55.7402	63.8364	59.7151	64.9716	57.0617	56.6041	52.9289	389	348	486	632	486	550	686	453	492
0610009E02Rik	ENSMUSG00000086714	RIKEN cDNA 0610009E02 gene [Source:MGI Symbol;Acc:MGI:3698435]	-0.0361129	0.926264	0.95639	-0.271303	0.526925	0.659295	0.23519	0.575784	NA	0.0611086	0.0652426	0.0919648	0.0463193	0.0725894	0.0422396	0.04328	0.107665	0.0686514	0.457029	0.502611	0.698328	0.335457	0.544092	0.326938	0.322295	0.829976	0.535926	5	5	11	6	8	5	7	12	9
0610009L18Rik	ENSMUSG00000043644	RIKEN cDNA 0610009L18 gene [Source:MGI Symbol;Acc:MGI:1914088]	0.922851	0.015384	0.0320966	0.593958	0.111757	0.201307	0.328893	0.376649	0.520713	0.391589	0.228043	0.146112	0.517183	0.449301	0.369101	0.522266	0.653339	0.644332	2.92868	1.75678	1.10949	3.74558	3.36773	2.85688	3.88918	5.03651	5.02997	11	6	6	23	17	15	29	25	29
0610010F05Rik	ENSMUSG00000042208	RIKEN cDNA 0610010F05 gene [Source:MGI Symbol;Acc:MGI:1918925]	-0.0260503	0.778275	0.85069	0.0902354	0.329557	0.47056	-0.116286	0.205125	0.335441	6.3628	5.67229	5.39959	6.85294	5.70372	5.98363	6.19245	5.39222	5.79496	47.5871	43.6977	41.0014	49.6309	42.7521	46.3138	46.1136	41.568	45.2383	1509	1260	1872	2573	1822	2053	2903	1742	2202
0610010K14Rik	ENSMUSG00000020831	RIKEN cDNA 0610010K14 gene [Source:MGI Symbol;Acc:MGI:1915609]	0.990759	0.0166415	0.0344203	-0.117367	0.791781	0.865717	1.10813	0.00599884	NA	0.0581112	0.0868594	0.0636028	0.0440473	0.0690289	0.0723018	0.158749	0.196236	0.188598	0.434611	0.669141	0.482963	0.319003	0.517404	0.559623	1.18216	1.51276	1.47229	5	7	8	6	8	9	27	23	26
0610012D04Rik	ENSMUSG00000089755	RIKEN cDNA 0610012D04 gene [Source:MGI Symbol;Acc:MGI:1918926]	0.185337	0.488948	NA	0	1	NA	0.208813	0.418188	NA	0	0	0	0	0	0	0.0209938	0.0304645	0.051801	0	0	0	0	0	0	0.156335	0.234847	0.404384	0	0	0	0	0	0	1	1	2
0610012G03Rik	ENSMUSG00000107002	RIKEN cDNA 0610012G03 gene [Source:MGI Symbol;Acc:MGI:1913301]	-0.63018	9.35575e-09	4.04576e-08	-0.285297	0.00903564	0.0233342	-0.344883	0.00162352	0.00605175	10.5985	10.1921	10.317	9.28573	9.14793	7.00969	7.24407	6.81771	6.2151	79.2659	78.5171	78.3413	67.2498	68.5681	54.2557	53.9447	52.5569	48.5181	695	626	989	964	808	665	939	609	653
0610025J13Rik	ENSMUSG00000046683	RIKEN cDNA 0610025J13 gene [Source:MGI Symbol;Acc:MGI:1915618]	NA	NA	NA	NA	NA	NA	NA	NA	NA	0	0	0	0	0	0	0	0	0	0	0	0	0	0	0	0	0	0	0	0	0	0	0	0	0	0	0
0610030E20Rik	ENSMUSG00000058706	RIKEN cDNA 0610030E20 gene [Source:MGI Symbol;Acc:MGI:1915614]	0.12031	0.103849	0.175867	-0.0530043	0.478036	0.614858	0.173315	0.0176356	0.0465504	3.52905	3.73551	3.68576	3.60146	3.61869	3.32995	3.80956	4.14402	4.18113	26.3936	28.7774	27.9875	26.0827	27.1238	25.7741	28.3688	31.9458	32.6399	934	926	1426	1509	1290	1275	1993	1494	1773
0610031O16Rik	ENSMUSG00000099146	RIKEN cDNA 0610031O16 gene [Source:MGI Symbol;Acc:MGI:1915619]	0	1	NA	0.0249615	0.888454	NA	-0.0501276	0.778194	NA	0	0	0	0	0	0.00613682	0	0	0	0	0	0	0	0	0.0474995	0	0	0	0	0	0	0	0	1	0	0	0
0610033M10Rik	ENSMUSG00000108236	RIKEN cDNA 0610033M10 gene [Source:MGI Symbol;Acc:MGI:1921343]	-0.0669556	0.749221	NA	-0.102677	0.622638	NA	0.0357216	0.862176	NA	0	0.0426978	0	0	0	0.0138218	0.0202317	0	0	0	0.328932	0	0	0	0.106982	0.150661	0	0	0	2	0	0	0	1	2	0	0
0610038B21Rik	ENSMUSG00000097882	RIKEN cDNA 0610038B21 gene [Source:MGI Symbol;Acc:MGI:1917595]	-0.153101	0.5517	0.669731	0.279154	0.271906	0.408074	-0.432254	0.0805261	0.162111	0.23679	0.26813	0.328866	0.412447	0.287669	0.337267	0.221429	0.294983	0.25079	1.77094	2.0656	2.49722	2.98705	2.15622	2.61048	1.64893	2.27399	1.95779	33	35	67	91	54	68	61	56	56
0610039K10Rik	ENSMUSG00000058812	RIKEN cDNA 0610039K10 gene [Source:MGI Symbol;Acc:MGI:1915636]	0.261247	0.112751	0.188821	0.118655	0.474584	0.611708	0.142592	0.377178	0.521055	3.63405	3.18794	3.62596	2.83643	3.9353	4.63987	4.27406	4.38401	4.20396	27.1789	24.559	27.5335	20.5422	29.4969	35.9131	31.8278	33.7958	32.8182	157	129	229	194	229	290	365	258	291
0610040B10Rik	ENSMUSG00000089889	RIKEN cDNA 0610040B10 gene [Source:MGI Symbol;Acc:MGI:1914922]	0.0315745	0.934422	0.960496	-0.51056	0.135094	0.235169	0.542134	0.104421	0.198707	0.262581	0.156993	0.193992	0.145957	0.148159	0.101641	0.170031	0.223605	0.249104	1.96383	1.20943	1.47306	1.05706	1.11052	0.786708	1.26618	1.72374	1.94463	25	14	27	22	19	14	32	29	38
0610040F04Rik	ENSMUSG00000087341	RIKEN cDNA 0610040F04 gene [Source:MGI Symbol;Acc:MGI:1922644]	-0.839922	0.00415103	0.00963506	-1.00251	0.000749164	0.00250366	0.162584	0.579089	0.703817	0.614952	0.372047	0.57491	0.174796	0.19784	0.33297	0.326653	0.285913	0.204698	4.5992	2.86615	4.36554	1.26592	1.4829	2.57722	2.4325	2.20407	1.59797	60	34	82	27	26	47	63	38	32
0610040J01Rik	ENSMUSG00000060512	RIKEN cDNA 0610040J01 gene [Source:MGI Symbol;Acc:MGI:1923511]	0.0651774	0.817167	NA	0.189313	0.591755	NA	-0.124135	0.74214	NA	0	0.00979046	0.00627294	0.0115846	0.0136162	0.00633857	0.00927814	0.00673186	0.00572333	0	0.0754231	0.0476331	0.0838992	0.10206	0.0490611	0.0690919	0.0518951	0.0446791	0	1	1	2	2	1	2	1	1
0610043K17Rik	ENSMUSG00000087361	RIKEN cDNA 0610043K17 gene [Source:MGI Symbol;Acc:MGI:1915650]	0	1	NA	0.0249615	0.888454	NA	-0.0501276	0.778194	NA	0	0	0	0.0180766	0	0	0	0	0	0	0	0	0.130915	0	0	0	0	0	0	0	0	1	0	0	0	0	0
0710001A04Rik	ENSMUSG00000114511	RIKEN cDNA 0710001A04 gene [Source:MGI Symbol;Acc:MGI:1915652]	NA	NA	NA	NA	NA	NA	NA	NA	NA	0	0	0	0	0	0	0	0	0	0	0	0	0	0	0	0	0	0	0	0	0	0	0	0	0	0	0
1010001B22Rik	ENSMUSG00000097863	RIKEN cDNA 1010001B22 gene [Source:MGI Symbol;Acc:MGI:1922653]	0.644441	0.135195	0.219759	0.260663	0.516565	0.648894	0.383778	0.375127	NA	0.149649	0.119829	0.179146	0.283578	0.111103	0.232741	0.378529	0.274646	0.30355	1.11922	0.923132	1.36033	2.05375	0.832766	1.80143	2.81881	2.11721	2.36966	4	3	7	12	4	9	20	10	13
1100001I12Rik	ENSMUSG00000115547	RIKEN cDNA 1100001I12 gene [Source:MGI Symbol;Acc:MGI:1922655]	NA	NA	NA	NA	NA	NA	NA	NA	NA	0	0	0	0	0	0	0	0	0	0	0	0	0	0	0	0	0	0	0	0	0	0	0	0	0	0	0
1110002E22Rik	ENSMUSG00000090066	RIKEN cDNA 1110002E22 gene [Source:MGI Symbol;Acc:MGI:1915066]	NA	NA	NA	NA	NA	NA	NA	NA	NA	0	0	0	0	0	0	0	0	0	0	0	0	0	0	0	0	0	0	0	0	0	0	0	0	0	0	0
1110002J07Rik	ENSMUSG00000097134	RIKEN cDNA 1110002J07 gene [Source:MGI Symbol;Acc:MGI:1915738]	NA	NA	NA	NA	NA	NA	NA	NA	NA	0	0	0	0	0	0	0	0	0	0	0	0	0	0	0	0	0	0	0	0	0	0	0	0	0	0	0
1110002L01Rik	ENSMUSG00000071456	RIKEN cDNA 1110002L01 gene [Source:MGI Symbol;Acc:MGI:1915821]	-0.535469	1.09565e-07	4.34484e-07	-0.480373	2.17665e-06	1.16662e-05	-0.0550956	0.586643	0.709938	2.53377	2.3293	2.42291	1.78241	1.69895	1.71452	1.57595	1.84831	1.68128	18.9499	17.9443	18.3982	12.9087	12.7345	13.2706	11.7357	14.2484	13.1249	475	409	664	529	429	465	584	472	505
1110002O04Rik	ENSMUSG00000102531	RIKEN cDNA 1110002O04 gene [Source:MGI Symbol;Acc:MGI:1915733]	NA	NA	NA	NA	NA	NA	NA	NA	NA	0	0	0	0	0	0	0	0	0	0	0	0	0	0	0	0	0	0	0	0	0	0	0	0	0	0	0
1110003F10Rik	ENSMUSG00000106291	RIKEN cDNA 1110003F10 gene [Source:MGI Symbol;Acc:MGI:1915726]	-0.0629081	0.865075	0.913045	-0.267978	0.477084	NA	0.20507	0.574357	NA	0.0574597	0.0920201	0.019653	0.0181473	0.063989	0	0.0436024	0.0632725	0.0358622	0.429738	0.708898	0.149234	0.131427	0.479628	0	0.324696	0.48776	0.279958	2	3	1	1	3	0	3	3	2
1110004F10Rik	ENSMUSG00000030663	RIKEN cDNA 1110004F10 gene [Source:MGI Symbol;Acc:MGI:1929274]	-0.147891	0.0821601	0.143714	0.0662405	0.436152	0.577456	-0.214132	0.0115134	0.0325625	29.7262	26.4933	25.4984	30.7167	27.7592	27.0315	26.929	25.2655	22.6789	222.321	204.097	193.621	222.459	208.068	209.226	200.534	194.769	177.043	3359	2804	4212	5495	4225	4419	6015	3889	4106
1110006O24Rik	ENSMUSG00000107121	RIKEN cDNA 1110006O24 gene [Source:MGI Symbol;Acc:MGI:1913373]	-0.0830058	0.83157	0.889218	-0.1868	0.641282	0.752989	0.103795	0.790983	NA	0.229539	0.275701	0.274784	0.235607	0.255623	0.158662	0.261274	0.273824	0.196985	1.71672	2.12393	2.08655	1.70633	1.91601	1.22806	1.94564	2.11087	1.53776	8	9	14	13	12	8	18	13	11
1110008E08Rik	ENSMUSG00000046119	RIKEN cDNA 1110008E08 gene [Source:MGI Symbol;Acc:MGI:1915750]	NA	NA	NA	NA	NA	NA	NA	NA	NA	0	0	0	0	0	0	0	0	0	0	0	0	0	0	0	0	0	0	0	0	0	0	0	0	0	0	0
1110008P14Rik	ENSMUSG00000039195	RIKEN cDNA 1110008P14 gene [Source:MGI Symbol;Acc:MGI:1920987]	0.580784	2.53844e-11	1.3326e-10	0.252889	0.00422049	0.011914	0.327895	0.000100892	0.000511821	3.68081	4.08701	3.69852	4.69132	4.427	4.53442	5.47039	6.04674	5.9985	27.5286	31.4852	28.0845	33.9758	33.1824	35.0968	40.7366	46.6135	46.8272	450	468	661	908	729	802	1322	1007	1175
1110012L19Rik	ENSMUSG00000045237	RIKEN cDNA 1110012L19 gene [Source:MGI Symbol;Acc:MGI:1915868]	-0.272384	0.019424	0.0395857	-0.212442	0.0698623	0.135965	-0.0599421	0.603821	0.723613	5.88158	5.1612	5.27723	4.72023	4.8601	4.45531	4.50391	4.76132	4.43772	43.9881	39.7605	40.0723	34.1852	36.4288	34.4845	33.5395	36.7044	34.643	292	240	383	371	325	320	442	322	353
1110015O18Rik	ENSMUSG00000098659	RIKEN cDNA 1110015O18 gene [Source:MGI Symbol;Acc:MGI:1915766]	NA	NA	NA	NA	NA	NA	NA	NA	NA	0	0	0	0	0	0	0	0	0	0	0	0	0	0	0	0	0	0	0	0	0	0	0	0	0	0	0
1110017D15Rik	ENSMUSG00000028441	RIKEN cDNA 1110017D15 gene [Source:MGI Symbol;Acc:MGI:1920971]	0	1	NA	0.0249615	0.888454	NA	-0.0501276	0.778194	NA	0	0	0	0.00979518	0	0	0	0	0	0	0	0	0.0709394	0	0	0	0	0	0	0	0	1	0	0	0	0	0
1110018N20Rik	ENSMUSG00000085151	RIKEN cDNA 1110018N20 gene [Source:MGI Symbol;Acc:MGI:1915753]	0	1	NA	0.0249615	0.888454	NA	-0.0501276	0.778194	NA	0	0	0	0.00881505	0	0	0	0	0	0	0	0	0.063841	0	0	0	0	0	0	0	0	1	0	0	0	0	0
1110019B22Rik	ENSMUSG00000112289	RIKEN cDNA 1110019B22 gene [Source:MGI Symbol;Acc:MGI:1915779]	NA	NA	NA	NA	NA	NA	NA	NA	NA	0	0	0	0	0	0	0	0	0	0	0	0	0	0	0	0	0	0	0	0	0	0	0	0	0	0	0
1110019D14Rik	ENSMUSG00000097616	RIKEN cDNA 1110019D14 gene [Source:MGI Symbol;Acc:MGI:1923561]	-0.302216	0.454576	0.582211	-0.0870875	0.834811	NA	-0.215128	0.581991	NA	0.0127081	0.0271355	0.0434656	0.00802708	0.037739	0.0263522	0.0257155	0.0093291	0.00793147	0.0950431	0.209045	0.330053	0.0581343	0.282872	0.203969	0.191497	0.0719169	0.0619169	1	2	5	1	4	3	4	1	1
1110020A21Rik	ENSMUSG00000097047	RIKEN cDNA 1110020A21 gene [Source:MGI Symbol;Acc:MGI:1915781]	0.237798	0.549012	0.667221	0.541422	0.199049	0.321082	-0.303624	0.466843	NA	0.129166	0.165485	0.123701	0.407941	0.210971	0.124995	0.156826	0.227573	0.177356	0.96603	1.27485	0.939315	2.95442	1.58133	0.967476	1.16784	1.75433	1.38453	5	6	7	25	11	7	12	12	11
1110025L11Rik	ENSMUSG00000068073	RIKEN cDNA 1110025L11 gene [Source:MGI Symbol;Acc:MGI:1915887]	NA	NA	NA	NA	NA	NA	NA	NA	NA	0	0	0	0	0	0	0	0	0	0	0	0	0	0	0	0	0	0	0	0	0	0	0	0	0	0	0
1110025M09Rik	ENSMUSG00000103520	RIKEN cDNA 1110025M09 gene [Source:MGI Symbol;Acc:MGI:1915885]	-0.0142584	0.963013	0.978224	-0.141211	0.722493	NA	0.126953	0.74897	NA	0.0257728	0.110065	0.0176303	0.032559	0.0382686	0.0356294	0.0260765	0.0378402	0.0804279	0.192754	0.847914	0.133874	0.235801	0.286842	0.275775	0.194185	0.291705	0.627859	1	4	1	2	2	2	2	2	5
1110028F11Rik	ENSMUSG00000085972	RIKEN cDNA 1110028F11 gene [Source:MGI Symbol;Acc:MGI:1915940]	NA	NA	NA	NA	NA	NA	NA	NA	NA	0	0	0	0	0	0	0	0	0	0	0	0	0	0	0	0	0	0	0	0	0	0	0	0	0	0	0
1110028F18Rik	ENSMUSG00000099139	RIKEN cDNA 1110028F18 gene [Source:MGI Symbol;Acc:MGI:1915942]	NA	NA	NA	NA	NA	NA	NA	NA	NA	0	0	0	0	0	0	0	0	0	0	0	0	0	0	0	0	0	0	0	0	0	0	0	0	0	0	0
1110032A03Rik	ENSMUSG00000037971	RIKEN cDNA 1110032A03 gene [Source:MGI Symbol;Acc:MGI:1915971]	-0.306722	0.000813968	0.00211653	-0.239258	0.00932565	0.0239658	-0.0674639	0.458496	0.59964	2.2731	2.30687	2.11028	1.90127	1.79887	1.93956	1.8597	1.83069	1.78508	17.0004	17.7715	16.0243	13.7695	13.4834	15.0124	13.8487	14.1125	13.9352	546	519	741	723	582	674	883	599	687
1110032F04Rik	ENSMUSG00000046999	RIKEN cDNA 1110032F04 gene [Source:MGI Symbol;Acc:MGI:1915975]	-0.420973	0.315053	0.439711	-0.174395	0.691129	NA	-0.246578	0.535279	NA	0.0256429	0.0182517	0.0350827	0.0161974	0.0317297	0.0118166	0.00432416	0.00627489	0.0266741	0.191782	0.140606	0.266398	0.117306	0.237829	0.0914615	0.0322009	0.0483724	0.208231	3	2	6	3	5	2	1	1	5
1110035H17Rik	ENSMUSG00000099098	RIKEN cDNA 1110035H17 gene [Source:MGI Symbol;Acc:MGI:1915936]	0.0585187	0.686279	0.780976	0.159346	0.274256	0.410952	-0.100827	0.475139	0.614222	2.92982	2.52137	2.78156	3.35356	3.24297	2.63883	2.84756	3.16755	2.74842	21.912	19.424	21.1216	24.2874	24.3076	20.4248	21.205	24.4183	21.4555	165	133	229	299	246	215	317	243	248
1110038B12Rik	ENSMUSG00000092203	RIKEN cDNA 1110038B12 gene [Source:MGI Symbol;Acc:MGI:1916013]	-1.03316	3.23781e-06	1.11312e-05	-1.0726	1.8428e-06	9.97714e-06	0.0394385	0.858461	0.909899	1.07076	1.18217	1.09038	0.622549	0.505881	0.370066	0.517065	0.446623	0.607539	8.00818	9.10712	8.27971	4.50867	3.79182	2.86435	3.85045	3.44296	4.74274	88	91	131	81	56	44	84	50	80
1110038F14Rik	ENSMUSG00000063236	RIKEN cDNA 1110038F14 gene [Source:MGI Symbol;Acc:MGI:2152337]	0.167305	0.0825982	0.144351	0.175726	0.0694875	0.135347	-0.00842103	0.928927	0.954688	12.676	11.7632	12.3128	15.3109	13.2013	13.0449	14.9224	13.8062	13.2902	94.8035	90.6208	93.4964	110.885	98.9497	100.969	111.124	106.43	103.75	581	505	825	1111	815	865	1352	862	976
1110046J04Rik	ENSMUSG00000085457	RIKEN cDNA 1110046J04 gene [Source:MGI Symbol;Acc:MGI:1916058]	0	1	NA	0.0669079	0.73728	NA	-0.0920739	0.632652	NA	0	0	0	0.00798334	0	0	0	0	0	0	0	0	0.0578175	0	0	0	0	0	0	0	0	2	0	0	0	0	0
1110051M20Rik	ENSMUSG00000040591	RIKEN cDNA 1110051M20 gene [Source:MGI Symbol;Acc:MGI:1915079]	0.146946	0.0206558	0.0418232	0.0896018	0.159071	0.268319	0.0573441	0.363703	0.508228	17.0415	16.53	15.807	16.493	17.9386	18.0659	18.5816	18.2104	18.8346	127.453	127.343	120.029	119.447	134.458	139.832	138.373	140.382	147.032	4023	3655	5455	6164	5704	6170	8671	5856	7124
1110057P08Rik	ENSMUSG00000068067	RIKEN cDNA 1110057P08 gene [Source:MGI Symbol;Acc:MGI:1916094]	NA	NA	NA	NA	NA	NA	NA	NA	NA	0	0	0	0	0	0	0	0	0	0	0	0	0	0	0	0	0	0	0	0	0	0	0	0	0	0	0
1110059E24Rik	ENSMUSG00000035171	RIKEN cDNA 1110059E24 gene [Source:MGI Symbol;Acc:MGI:1913456]	-0.787982	8.68615e-12	4.72445e-11	-0.250153	0.0278802	0.0622893	-0.537829	2.7913e-06	1.95939e-05	2.91703	2.89958	2.95383	2.84097	2.26168	2.23979	1.6538	1.80913	1.66365	21.8163	22.3376	22.4297	20.5751	16.9524	17.3362	12.3154	13.9463	12.9873	406	378	601	626	424	451	455	343	371
1110059G10Rik	ENSMUSG00000032551	RIKEN cDNA 1110059G10 gene [Source:MGI Symbol;Acc:MGI:1913452]	0.203554	0.133545	0.217462	0.146447	0.284469	0.422215	0.057107	0.665476	0.771343	0.752384	0.719168	0.638632	0.821104	0.760379	0.748782	0.89875	0.827052	0.740026	5.62705	5.54028	4.8494	5.94666	5.6994	5.79564	6.69276	6.37564	5.777	191	171	237	330	260	275	451	286	301
1110060G06Rik	ENSMUSG00000105036	RIKEN cDNA 1110060G06 gene [Source:MGI Symbol;Acc:MGI:1916064]	NA	NA	NA	NA	NA	NA	NA	NA	NA	0	0	0	0	0	0	0	0	0	0	0	0	0	0	0	0	0	0	0	0	0	0	0	0	0	0	0
1110065P20Rik	ENSMUSG00000078570	RIKEN cDNA 1110065P20 gene [Source:MGI Symbol;Acc:MGI:1916170]	-1.10086	1.19931e-33	1.61496e-32	-0.5525	8.13547e-10	6.71282e-09	-0.548364	1.98735e-09	2.26171e-08	9.38304	11.0867	10.8482	6.66011	7.59084	7.02317	4.90304	5.04299	4.79267	70.1754	85.4087	82.3752	48.2343	56.897	54.36	36.5117	38.8758	37.4139	881	975	1489	990	960	954	910	645	721
1190001M18Rik	ENSMUSG00000111857	RIKEN cDNA 1190001M18 gene [Source:MGI Symbol;Acc:MGI:1916174]	0.140207	0.739016	0.821341	0.178108	0.678111	0.784214	-0.0379011	0.930136	NA	0.052053	0.148198	0.0474767	0.175357	0.0901724	0.0359801	0.0614439	0.140113	0.0974634	0.389302	1.14168	0.360511	1.26998	0.675885	0.278489	0.457557	1.08011	0.760846	3	8	4	16	7	3	7	11	9
1190005I06Rik	ENSMUSG00000043687	RIKEN cDNA 1190005I06 gene [Source:MGI Symbol;Acc:MGI:1916168]	-0.133257	0.753712	0.832708	0.119919	0.792925	NA	-0.253177	0.551184	NA	0.040694	0.0434469	0.0417559	0.0514089	0.0604242	0.0421928	0.03088	0.0448107	0.0253983	0.304348	0.334703	0.31707	0.372317	0.452908	0.326576	0.229956	0.34544	0.198271	2	2	3	4	4	3	3	3	2
1190007I07Rik	ENSMUSG00000063320	RIKEN cDNA 1190007I07 gene [Source:MGI Symbol;Acc:MGI:3698433]	-1.44222	3.23837e-11	1.6894e-10	-0.49277	0.0189804	0.0446396	-0.949454	1.2591e-05	7.82981e-05	2.4116	2.53544	1.96451	2.13959	1.43507	1.19613	0.782294	0.93249	0.689382	18.0363	19.5323	14.9174	15.4955	10.7566	9.25817	5.82554	7.18845	5.38165	131	129	156	184	105	94	84	69	60
1190028D05Rik	ENSMUSG00000110013	RIKEN cDNA 1190028D05 gene [Source:MGI Symbol;Acc:MGI:3036227]	NA	NA	NA	NA	NA	NA	NA	NA	NA	0	0	0	0	0	0	0	0	0	0	0	0	0	0	0	0	0	0	0	0	0	0	0	0	0	0	0
1200007C13Rik	ENSMUSG00000087684	RIKEN cDNA 1200007C13 gene [Source:MGI Symbol;Acc:MGI:1921369]	NA	NA	NA	NA	NA	NA	NA	NA	NA	0	0	0	0	0	0	0	0	0	0	0	0	0	0	0	0	0	0	0	0	0	0	0	0	0	0	0
1300002E11Rik	ENSMUSG00000097290	RIKEN cDNA 1300002E11 gene [Source:MGI Symbol;Acc:MGI:1919001]	0.579253	1.63245e-12	9.19938e-12	0.390298	2.09912e-06	1.12877e-05	0.188955	0.0198521	0.0513472	8.73347	10.159	9.41616	13.9458	11.7358	11.4706	14.2447	14.9233	14.0154	65.3172	78.2624	71.5009	101	87.9655	88.7832	106.077	115.042	109.411	1642	1789	2588	4151	2972	3120	5294	3822	4222
1300014J16Rik	ENSMUSG00000112545	RIKEN cDNA 1300014J16 gene [Source:MGI Symbol;Acc:MGI:1921410]	0.188294	0.648521	0.751005	0.231545	0.583994	NA	-0.0432507	0.920232	NA	0	0.0703859	0.0450976	0.0520529	0.0856536	0.0341771	0.0333513	0.0483969	0.0822927	0	0.542234	0.342445	0.376982	0.642015	0.264534	0.248359	0.373086	0.642417	0	4	4	5	7	3	4	4	8
1300017J02Rik	ENSMUSG00000033688	RIKEN cDNA 1300017J02 gene [Source:MGI Symbol;Acc:MGI:1919025]	-0.107268	0.801855	0.86827	-0.116278	0.787043	NA	0.00901005	0.981861	NA	0.0195526	0.031313	0.0267504	0.0216133	0.0290326	0.016894	0.0148372	0.0215306	0.0335592	0.146233	0.241227	0.203127	0.156529	0.217613	0.130761	0.110489	0.165977	0.261979	4	6	8	7	8	5	6	6	11
1500002C15Rik	ENSMUSG00000096221	RIKEN cDNA 1500002C15 gene [Source:MGI Symbol;Acc:MGI:1916196]	-0.0367899	0.658009	0.758878	-0.03359	0.687431	0.791907	-0.00319986	0.968953	0.979463	8.37824	8.84803	9.02498	8.46104	8.46845	8.71473	9.27357	8.32176	8.41066	62.6605	68.1628	68.5306	61.2772	63.4751	67.4528	69.0579	64.1514	65.6577	830	821	1307	1327	1130	1249	1816	1123	1335
1500002F19Rik	ENSMUSG00000097595	RIKEN cDNA 1500002F19 gene [Source:MGI Symbol;Acc:MGI:1923933]	-0.114432	0.388427	0.516407	-0.0437941	0.742092	0.830693	-0.0706379	0.588291	0.710969	4.21508	4.02552	3.2727	3.8645	3.86879	3.35611	3.66191	3.48601	3.57427	31.5244	31.0115	24.851	27.9878	28.9984	25.9766	27.2693	26.8732	27.9025	237	212	269	344	293	273	407	267	322
1500004A13Rik	ENSMUSG00000098912	RIKEN cDNA 1500004A13 gene [Source:MGI Symbol;Acc:MGI:2442808]	0.0911905	0.398054	0.526604	0.0674183	0.53479	0.666092	0.0237722	0.822247	0.885381	0.539204	0.619833	0.540762	0.552579	0.644758	0.581602	0.616365	0.57215	0.64924	4.03268	4.77502	4.10623	4.00193	4.83277	4.50165	4.58992	4.41063	5.06828	339	365	497	550	546	529	766	490	654
1500005C15Rik	ENSMUSG00000104888	RIKEN cDNA 1500005C15 gene [Source:MGI Symbol;Acc:MGI:1919269]	NA	NA	NA	NA	NA	NA	NA	NA	NA	0	0	0	0	0	0	0	0	0	0	0	0	0	0	0	0	0	0	0	0	0	0	0	0	0	0	0
1500009C09Rik	ENSMUSG00000068099	RIKEN cDNA 1500009C09 gene [Source:MGI Symbol;Acc:MGI:1923755]	NA	NA	NA	NA	NA	NA	NA	NA	NA	0	0	0	0	0	0	0	0	0	0	0	0	0	0	0	0	0	0	0	0	0	0	0	0	0	0	0
1500009L16Rik	ENSMUSG00000087651	RIKEN cDNA 1500009L16 gene [Source:MGI Symbol;Acc:MGI:1917034]	-0.0392156	0.755678	0.834155	0.305912	0.0146212	0.0355792	-0.345128	0.00525529	0.0167451	2.93174	2.79738	3.01042	4.35043	3.52221	2.98478	3.1947	2.81049	2.63553	21.9264	21.5502	22.8594	31.507	26.4006	23.1024	23.7901	21.6657	20.5742	461	412	692	1083	746	679	993	602	664
1500011B03Rik	ENSMUSG00000072694	RIKEN cDNA 1500011B03 gene [Source:MGI Symbol;Acc:MGI:1913486]	-0.49241	0.0109942	0.0236457	-0.238087	0.216524	0.342868	-0.254324	0.185398	0.310809	1.08538	0.970164	1.1396	0.908798	0.796441	0.985778	0.740625	0.741199	0.795573	8.11753	7.47388	8.65351	6.58176	5.96971	7.63002	5.51525	5.71381	6.21063	86	72	132	114	85	113	116	80	101
1500012K07Rik	ENSMUSG00000097247	RIKEN cDNA 1500012K07 gene [Source:MGI Symbol;Acc:MGI:1916204]	NA	NA	NA	NA	NA	NA	NA	NA	NA	0	0	0	0	0	0	0	0	0	0	0	0	0	0	0	0	0	0	0	0	0	0	0	0	0	0	0
1500015A07Rik	ENSMUSG00000098702	RIKEN cDNA 1500015A07 gene [Source:MGI Symbol;Acc:MGI:1916232]	2.3797e-05	0.996729	0.997584	-0.226872	0.429959	0.571061	0.226895	0.417129	0.560882	0.335911	0.245921	0.288872	0.18793	0.270764	0.271993	0.252474	0.295915	0.341433	2.51227	1.89451	2.19353	1.36104	2.02951	2.10525	1.88011	2.28117	2.66539	35	24	44	31	38	41	52	42	57
1500015L24Rik	ENSMUSG00000094732	RIKEN cDNA 1500015L24 gene [Source:MGI Symbol;Acc:MGI:1916244]	NA	NA	NA	NA	NA	NA	NA	NA	NA	0	0	0	0	0	0	0	0	0	0	0	0	0	0	0	0	0	0	0	0	0	0	0	0	0	0	0
1500026H17Rik	ENSMUSG00000097383	RIKEN cDNA 1500026H17 gene [Source:MGI Symbol;Acc:MGI:1916252]	-0.0397066	0.848166	NA	0.0425866	0.865646	NA	-0.0822932	0.715599	NA	0	0.00777221	0	0.00459827	0.00540464	0	0	0	0.0045435	0	0.059875	0	0.0333019	0.0405104	0	0	0	0.0354687	0	1	0	1	1	0	0	0	1
1500035N22Rik	ENSMUSG00000059631	RIKEN cDNA 1500035N22 gene [Source:MGI Symbol;Acc:MGI:1917508]	-0.299755	0.441322	0.569082	0.0950247	0.842837	NA	-0.39478	0.323085	NA	0.0509498	0.0271982	0.0697057	0.0160913	0.0945656	0.0704351	0.025775	0.0187014	0.0317992	0.381051	0.209528	0.529305	0.116537	0.708814	0.545174	0.19194	0.144166	0.24824	2	1	4	1	5	4	2	1	2
1520401A03Rik	ENSMUSG00000043747	RIKEN cDNA 1520401A03 gene [Source:MGI Symbol;Acc:MGI:2443785]	0.0627463	0.703278	NA	0.0263343	0.885309	NA	0.0364121	0.814672	NA	0	0	0	0	0.00397953	0	0	0.00786994	0	0	0	0	0	0.0298285	0	0	0.0606684	0	0	0	0	0	1	0	0	2	0
1600010M07Rik	ENSMUSG00000101585	RIKEN cDNA 1600010M07 gene [Source:MGI Symbol;Acc:MGI:1917031]	-0.0987632	0.747494	NA	-0.157236	0.565878	NA	0.0584728	0.797514	NA	0	0	0.0261548	0.00805029	0	0	0.00644748	0.00935608	0	0	0	0.198604	0.0583024	0	0	0.0480127	0.0721249	0	0	0	3	1	0	0	1	1	0
1600012H06Rik	ENSMUSG00000050088	RIKEN cDNA 1600012H06 gene [Source:MGI Symbol;Acc:MGI:1915162]	-0.132086	0.0703514	0.125442	-0.204329	0.00531687	0.0145703	0.0722432	0.320326	0.463269	12.9445	11.4776	12.9048	10.6146	10.6036	11.1578	11.5064	11.3688	11.795	96.8115	88.4199	97.9914	76.8737	79.4791	86.3625	85.6853	87.641	92.0774	1935	1607	2820	2512	2135	2413	3400	2315	2825
1600012P17Rik	ENSMUSG00000047661	RIKEN cDNA 1600012P17 gene [Source:MGI Symbol;Acc:MGI:1919275]	NA	NA	NA	NA	NA	NA	NA	NA	NA	0	0	0	0	0	0	0	0	0	0	0	0	0	0	0	0	0	0	0	0	0	0	0	0	0	0	0
1600014C10Rik	ENSMUSG00000054676	RIKEN cDNA 1600014C10 gene [Source:MGI Symbol;Acc:MGI:1919494]	0.707833	3.70492e-14	2.28353e-13	0.435444	4.16738e-06	2.14155e-05	0.272389	0.00248877	0.00879709	2.4385	2.2758	2.22921	3.2709	2.90409	3.22837	3.94926	3.95712	3.68469	18.2374	17.5321	16.9273	23.6888	21.7675	24.9879	29.4091	30.5049	28.7645	437	382	584	928	701	837	1399	966	1058
1600014C23Rik	ENSMUSG00000094690	RIKEN cDNA 1600014C23 gene [Source:MGI Symbol;Acc:MGI:1919490]	-0.0559684	0.882579	0.924796	-0.255078	0.486604	NA	0.199109	0.57185	NA	0.0425401	0.0908358	0.1164	0	0.126331	0	0.129124	0.0624582	0.0265505	0.318156	0.699775	0.883879	0	0.94691	0	0.961552	0.481482	0.207266	1	2	4	0	4	0	6	2	1
1600017P15Rik	ENSMUSG00000102505	RIKEN cDNA 1600017P15 gene [Source:MGI Symbol;Acc:MGI:1920499]	NA	NA	NA	NA	NA	NA	NA	NA	NA	0	0	0	0	0	0	0	0	0	0	0	0	0	0	0	0	0	0	0	0	0	0	0	0	0	0	0
1600017P15Rik	ENSMUSG00000065361	RIKEN cDNA 1600017P15 gene [Source:MGI Symbol;Acc:MGI:1920499]	NA	NA	NA	NA	NA	NA	NA	NA	NA	0	0	0	0	0	0	0	0	0	0	0	0	0	0	0	0	0	0	0	0	0	0	0	0	0	0	0
1600019K03Rik	ENSMUSG00000099429	RIKEN cDNA 1600019K03 gene [Source:MGI Symbol;Acc:MGI:1917018]	NA	NA	NA	NA	NA	NA	NA	NA	NA	0	0	0	0	0	0	0	0	0	0	0	0	0	0	0	0	0	0	0	0	0	0	0	0	0	0	0
1600020E01Rik	ENSMUSG00000097048	RIKEN cDNA 1600020E01 gene [Source:MGI Symbol;Acc:MGI:1919262]	0.707856	2.02191e-08	8.51814e-08	0.10788	0.402107	0.544292	0.599976	1.03063e-06	7.79181e-06	0.947009	1.19046	0.992618	1.02913	1.17936	1.16137	1.59437	1.72681	1.9257	7.08264	9.17096	7.53737	7.45323	8.83987	8.98914	11.8728	13.3117	15.0329	186	219	285	320	312	330	619	462	606
1600023N17Rik	ENSMUSG00000104986	RIKEN cDNA 1600023N17 gene [Source:MGI Symbol;Acc:MGI:1917038]	0.103602	0.813656	0.876836	0.0449514	0.915911	NA	0.0586509	0.894474	NA	0	0.0467259	0.16466	0.0552888	0.0812306	0.10588	0.0885616	0.11245	0.0682878	0	0.359963	1.25033	0.400417	0.608862	0.819521	0.659495	0.86686	0.533088	0	2	11	4	5	7	8	7	5
1600025M17Rik	ENSMUSG00000085114	RIKEN cDNA 1600025M17 gene [Source:MGI Symbol;Acc:MGI:1919280]	NA	NA	NA	NA	NA	NA	NA	NA	NA	0	0	0	0	0	0	0	0	0	0	0	0	0	0	0	0	0	0	0	0	0	0	0	0	0	0	0
1600027J07Rik	ENSMUSG00000110340	RIKEN cDNA 1600027J07 gene [Source:MGI Symbol;Acc:MGI:1917044]	NA	NA	NA	NA	NA	NA	NA	NA	NA	0	0	0	0	0	0	0	0	0	0	0	0	0	0	0	0	0	0	0	0	0	0	0	0	0	0	0
1600029O15Rik	ENSMUSG00000057818	RIKEN cDNA 1600029O15 gene [Source:MGI Symbol;Acc:MGI:3045362]	-0.109059	0.554284	NA	-0.100878	0.585781	NA	0	1	NA	0	0.0130052	0.00833271	0	0	0	0	0	0	0	0.100189	0.0632738	0	0	0	0	0	0	0	1	1	0	0	0	0	0	0
1700001C19Rik	ENSMUSG00000047150	RIKEN cDNA 1700001C19 gene [Source:MGI Symbol;Acc:MGI:1922712]	-0.0671124	0.706087	NA	-0.0589312	0.740535	NA	0	1	NA	0	0	0.00795035	0	0	0	0	0	0	0	0	0.0603704	0	0	0	0	0	0	0	0	1	0	0	0	0	0	0
1700001D01Rik	ENSMUSG00000099419	RIKEN cDNA 1700001D01 gene [Source:MGI Symbol;Acc:MGI:1916529]	0.0167804	0.92488	NA	0	1	NA	0.0337652	0.84952	NA	0	0	0	0	0	0	0	0.0286313	0	0	0	0	0	0	0	0	0.220715	0	0	0	0	0	0	0	0	1	0
1700001F09Rik	ENSMUSG00000095384	RIKEN cDNA 1700001F09 gene [Source:MGI Symbol;Acc:MGI:1919076]	NA	NA	NA	NA	NA	NA	NA	NA	NA	0	0	0	0	0	0	0	0	0	0	0	0	0	0	0	0	0	0	0	0	0	0	0	0	0	0	0
1700001G01Rik	ENSMUSG00000087170	RIKEN cDNA 1700001G01 gene [Source:MGI Symbol;Acc:MGI:1922683]	NA	NA	NA	NA	NA	NA	NA	NA	NA	0	0	0	0	0	0	0	0	0	0	0	0	0	0	0	0	0	0	0	0	0	0	0	0	0	0	0
1700001G11Rik	ENSMUSG00000085984	RIKEN cDNA 1700001G11 gene [Source:MGI Symbol;Acc:MGI:1916553]	0.285736	0.100638	0.171091	0.144958	0.4095	0.551704	0.140777	0.405498	0.549464	1.85672	1.80805	2.28899	1.98474	2.6509	2.04498	2.52887	2.54633	2.43227	13.8863	13.9288	17.3813	14.374	19.8698	15.8283	18.8319	19.6293	18.9875	91	83	164	154	175	145	245	170	191
1700001G17Rik	ENSMUSG00000103746	RIKEN cDNA 1700001G17 gene [Source:MGI Symbol;Acc:MGI:1914753]	0.114796	0.768354	0.843694	0.152784	0.699373	0.800593	-0.0379877	0.921503	NA	0.272659	0.13232	0.203472	0.266167	0.202428	0.239867	0.225712	0.272947	0.201115	2.0392	1.01936	1.54505	1.92765	1.51729	1.8566	1.68082	2.10412	1.57	11	5	12	17	11	14	18	15	13
1700001J03Rik	ENSMUSG00000095040	RIKEN cDNA 1700001J03 gene [Source:MGI Symbol;Acc:MGI:1916532]	0.149994	0.642051	NA	-0.11179	0.640775	NA	0.261784	0.338571	NA	0	0.0271042	0	0	0	0	0.0256859	0.0186367	0.0158447	0	0.208804	0	0	0	0	0.191276	0.143668	0.123691	0	1	0	0	0	0	2	1	1
1700001J04Rik	ENSMUSG00000086135	RIKEN cDNA 1700001J04 gene [Source:MGI Symbol;Acc:MGI:1919075]	NA	NA	NA	NA	NA	NA	NA	NA	NA	0	0	0	0	0	0	0	0	0	0	0	0	0	0	0	0	0	0	0	0	0	0	0	0	0	0	0
1700001J11Rik	ENSMUSG00000101963	RIKEN cDNA 1700001J11 gene [Source:MGI Symbol;Acc:MGI:1919474]	-0.094836	0.740321	NA	-0.0261088	0.928162	NA	-0.0687272	0.806703	NA	0	0.0264938	0	0.0156745	0.00614108	0	0	0	0.0154878	0	0.204101	0	0.113519	0.0460303	0	0	0	0.120905	0	3	0	3	1	0	0	0	3
1700001K19Rik	ENSMUSG00000056508	RIKEN cDNA 1700001K19 gene [Source:MGI Symbol;Acc:MGI:1913573]	-0.261446	0.430437	0.559265	0.319447	0.489212	NA	-0.580893	0.137155	NA	0.0230741	0.0246351	0.0473525	0.0874489	0.102784	0	0.011673	0.0169389	0.0144012	0.17257	0.189782	0.359567	0.633329	0.770418	0	0.0869256	0.13058	0.112423	1	1	3	6	6	0	1	1	1
1700001L05Rik	ENSMUSG00000075511	RIKEN cDNA 1700001L05 gene [Source:MGI Symbol;Acc:MGI:1916541]	-0.376341	0.375457	0.503565	-0.34284	0.421583	NA	-0.0335011	0.940379	NA	0.0452852	0.0290092	0.0123912	0.0114418	0.0134483	0.0187812	0.0229093	0	0.0169583	0.338686	0.223479	0.0940915	0.0828647	0.100801	0.145369	0.1706	0	0.132385	5	3	2	2	2	3	5	0	3
1700001L19Rik	ENSMUSG00000021534	RIKEN cDNA 1700001L19 gene [Source:MGI Symbol;Acc:MGI:1916565]	NA	NA	NA	NA	NA	NA	NA	NA	NA	0	0	0	0	0	0	0	0	0	0	0	0	0	0	0	0	0	0	0	0	0	0	0	0	0	0	0
1700001N15Rik	ENSMUSG00000106210	RIKEN cDNA 1700001N15 gene [Source:MGI Symbol;Acc:MGI:1923629]	NA	NA	NA	NA	NA	NA	NA	NA	NA	0	0	0	0	0	0	0	0	0	0	0	0	0	0	0	0	0	0	0	0	0	0	0	0	0	0	0
1700001O22Rik	ENSMUSG00000044320	RIKEN cDNA 1700001O22 gene [Source:MGI Symbol;Acc:MGI:1923631]	-1.07222	0.011254	0.024154	-0.21068	0.638924	NA	-0.861539	0.0314082	NA	0.039519	0.0590694	0.0324402	0.0349472	0.0293397	0.0327796	0.00399845	0.0174067	0	0.295561	0.455054	0.246332	0.253097	0.219915	0.253717	0.0297754	0.134186	0	5	7	6	7	5	6	1	3	0
1700001P01Rik	ENSMUSG00000018543	RIKEN cDNA 1700001P01 gene [Source:MGI Symbol;Acc:MGI:1919465]	-0.0797386	0.846871	0.899312	-0.341956	0.426848	NA	0.262218	0.53261	NA	0.176569	0.113108	0.120784	0.11153	0.0786531	0.0488192	0.0714595	0.0777724	0.220403	1.32055	0.871354	0.917166	0.807731	0.589542	0.377865	0.532141	0.599538	1.72057	5	3	5	5	3	2	4	3	10
1700003C15Rik	ENSMUSG00000099391	RIKEN cDNA 1700003C15 gene [Source:MGI Symbol;Acc:MGI:1916595]	NA	NA	NA	NA	NA	NA	NA	NA	NA	0	0	0	0	0	0	0	0	0	0	0	0	0	0	0	0	0	0	0	0	0	0	0	0	0	0	0
1700003D09Rik	ENSMUSG00000085944	RIKEN cDNA 1700003D09 gene [Source:MGI Symbol;Acc:MGI:1916588]	0.711338	1.10515e-08	4.74738e-08	0.443883	0.000441241	0.00156061	0.267455	0.024042	0.0606831	3.01425	2.38822	2.81075	3.6075	3.85145	3.82709	4.67898	4.60028	4.58439	22.5435	18.3982	21.3432	26.1265	28.8685	29.622	34.8431	35.463	35.788	190	141	259	360	327	349	583	395	463
1700003E16Rik	ENSMUSG00000030030	RIKEN cDNA 1700003E16 gene [Source:MGI Symbol;Acc:MGI:1919087]	0.140694	0.526386	NA	0.0951236	0.6407	NA	0.0455701	0.871494	NA	0	0	0	0	0.014732	0	0	0.0218505	0	0	0	0	0	0.110423	0	0	0.168443	0	0	0	0	0	2	0	0	3	0
1700003E24Rik	ENSMUSG00000095110	RIKEN cDNA 1700003E24 gene [Source:MGI Symbol;Acc:MGI:1916607]	NA	NA	NA	NA	NA	NA	NA	NA	NA	0	0	0	0	0	0	0	0	0	0	0	0	0	0	0	0	0	0	0	0	0	0	0	0	0	0	0
1700003F12Rik	ENSMUSG00000038523	RIKEN cDNA 1700003F12 gene [Source:MGI Symbol;Acc:MGI:1922730]	-0.307925	0.14218	0.229388	-0.379845	0.0734507	0.14185	0.0719196	0.730545	0.821368	1.80621	1.85609	1.96146	1.02681	1.74326	1.49819	1.63332	1.558	1.36686	13.5086	14.2988	14.8942	7.43643	13.0666	11.5961	12.1629	12.0104	10.6704	80	77	127	72	104	96	143	94	97
1700003G18Rik	ENSMUSG00000087621	RIKEN cDNA 1700003G18 gene [Source:MGI Symbol;Acc:MGI:1916600]	-0.117933	0.717547	0.805089	0.27171	0.514186	NA	-0.389643	0.299006	NA	0.0244978	0.0130775	0	0.0464223	0.0181877	0.0084667	0	0.00899203	0.0152898	0.183218	0.100746	0	0.336203	0.136326	0.065533	0	0.0693185	0.11936	2	1	0	6	2	1	0	1	2
1700003H04Rik	ENSMUSG00000039174	RIKEN cDNA 1700003H04 gene [Source:MGI Symbol;Acc:MGI:1923637]	NA	NA	NA	NA	NA	NA	NA	NA	NA	0	0	0	0	0	0	0	0	0	0	0	0	0	0	0	0	0	0	0	0	0	0	0	0	0	0	0
1700003I16Rik	ENSMUSG00000107526	RIKEN cDNA 1700003I16 gene [Source:MGI Symbol;Acc:MGI:1923949]	NA	NA	NA	NA	NA	NA	NA	NA	NA	0	0	0	0	0	0	0	0	0	0	0	0	0	0	0	0	0	0	0	0	0	0	0	0	0	0	0
1700003I22Rik	ENSMUSG00000100372	RIKEN cDNA 1700003I22 gene [Source:MGI Symbol;Acc:MGI:1916606]	NA	NA	NA	NA	NA	NA	NA	NA	NA	0	0	0	0	0	0	0	0	0	0	0	0	0	0	0	0	0	0	0	0	0	0	0	0	0	0	0
1700003L19Rik	ENSMUSG00000101565	RIKEN cDNA 1700003L19 gene [Source:MGI Symbol;Acc:MGI:1922743]	NA	NA	NA	NA	NA	NA	NA	NA	NA	0	0	0	0	0	0	0	0	0	0	0	0	0	0	0	0	0	0	0	0	0	0	0	0	0	0	0
1700003M07Rik	ENSMUSG00000085389	RIKEN cDNA 1700003M07 gene [Source:MGI Symbol;Acc:MGI:1919475]	NA	NA	NA	NA	NA	NA	NA	NA	NA	0	0	0	0	0	0	0	0	0	0	0	0	0	0	0	0	0	0	0	0	0	0	0	0	0	0	0
1700003N22Rik	ENSMUSG00000102463	RIKEN cDNA 1700003N22 gene [Source:MGI Symbol;Acc:MGI:1919464]	-0.0369577	0.923195	0.954011	0.186893	0.634325	NA	-0.223851	0.554231	NA	0.027272	0	0.0559673	0.0516793	0.101237	0	0.0275933	0	0.0510637	0.203966	0	0.424984	0.374276	0.758817	0	0.20548	0	0.398628	1	0	3	3	5	0	2	0	3
1700003P14Rik	ENSMUSG00000100727	RIKEN cDNA 1700003P14 gene [Source:MGI Symbol;Acc:MGI:1916594]	NA	NA	NA	NA	NA	NA	NA	NA	NA	0	0	0	0	0	0	0	0	0	0	0	0	0	0	0	0	0	0	0	0	0	0	0	0	0	0	0
1700006A11Rik	ENSMUSG00000027973	RIKEN cDNA 1700006A11 gene [Source:MGI Symbol;Acc:MGI:1919074]	NA	NA	NA	NA	NA	NA	NA	NA	NA	0	0	0	0	0	0	0	0	0	0	0	0	0	0	0	0	0	0	0	0	0	0	0	0	0	0	0
1700006F04Rik	ENSMUSG00000100274	RIKEN cDNA 1700006F04 gene [Source:MGI Symbol;Acc:MGI:1922682]	NA	NA	NA	NA	NA	NA	NA	NA	NA	0	0	0	0	0	0	0	0	0	0	0	0	0	0	0	0	0	0	0	0	0	0	0	0	0	0	0
1700006H21Rik	ENSMUSG00000102000	RIKEN cDNA 1700006H21 gene [Source:MGI Symbol;Acc:MGI:1919507]	NA	NA	NA	NA	NA	NA	NA	NA	NA	0	0	0	0	0	0	0	0	0	0	0	0	0	0	0	0	0	0	0	0	0	0	0	0	0	0	0
1700006J14Rik	ENSMUSG00000034764	RIKEN cDNA 1700006J14 gene [Source:MGI Symbol;Acc:MGI:2447818]	-0.314314	0.267021	NA	-0.234011	0.493238	NA	-0.0803032	0.673813	NA	0.0152761	0.00815476	0.00522491	0.00964919	0	0	0	0.00560716	0	0.114249	0.0628221	0.039675	0.0698821	0	0	0	0.0432249	0	2	1	1	2	0	0	0	1	0
1700006P03Rik	ENSMUSG00000102738	RIKEN cDNA 1700006P03 gene [Source:MGI Symbol;Acc:MGI:1925628]	NA	NA	NA	NA	NA	NA	NA	NA	NA	0	0	0	0	0	0	0	0	0	0	0	0	0	0	0	0	0	0	0	0	0	0	0	0	0	0	0
1700007E05Rik	ENSMUSG00000101234	RIKEN cDNA 1700007E05 gene [Source:MGI Symbol;Acc:MGI:2149745]	NA	NA	NA	NA	NA	NA	NA	NA	NA	0	0	0	0	0	0	0	0	0	0	0	0	0	0	0	0	0	0	0	0	0	0	0	0	0	0	0
1700007F19Rik	ENSMUSG00000100666	RIKEN cDNA 1700007F19 gene [Source:MGI Symbol;Acc:MGI:1915100]	NA	NA	NA	NA	NA	NA	NA	NA	NA	0	0	0	0	0	0	0	0	0	0	0	0	0	0	0	0	0	0	0	0	0	0	0	0	0	0	0
1700007J10Rik	ENSMUSG00000086330	RIKEN cDNA 1700007J10 gene [Source:MGI Symbol;Acc:MGI:1916570]	0.260517	0.0033311	0.00787507	0.0619759	0.489249	0.624489	0.198541	0.0227075	0.0577339	10.2709	9.89635	9.75504	9.55454	11.2805	10.4086	11.5084	12.4129	12.6406	76.8157	76.2388	74.0742	69.1966	84.5526	80.5638	85.7001	95.6896	98.6788	605	546	840	891	895	887	1340	996	1193
1700007K13Rik	ENSMUSG00000026831	RIKEN cDNA 1700007K13 gene [Source:MGI Symbol;Acc:MGI:1916577]	NA	NA	NA	NA	NA	NA	NA	NA	NA	0	0	0	0	0	0	0	0	0	0	0	0	0	0	0	0	0	0	0	0	0	0	0	0	0	0	0
1700007L15Rik	ENSMUSG00000097318	RIKEN cDNA 1700007L15 gene [Source:MGI Symbol;Acc:MGI:1916581]	-0.252563	0.240926	0.355096	-0.262479	0.226946	0.355735	0.00991668	0.962225	0.974808	1.91355	2.17069	2.33164	1.79417	1.50946	1.98403	2.01173	1.40476	1.97807	14.3114	16.7224	17.7052	12.9938	11.3141	15.3566	14.9808	10.8291	15.4418	64	68	114	95	68	96	133	64	106
1700007M16Rik	ENSMUSG00000086613	RIKEN cDNA 1700007M16 gene [Source:MGI Symbol;Acc:MGI:1919487]	NA	NA	NA	NA	NA	NA	NA	NA	NA	0	0	0	0	0	0	0	0	0	0	0	0	0	0	0	0	0	0	0	0	0	0	0	0	0	0	0
1700007P06Rik	ENSMUSG00000089730	RIKEN cDNA 1700007P06 gene [Source:MGI Symbol;Acc:MGI:1916558]	NA	NA	NA	NA	NA	NA	NA	NA	NA	0	0	0	0	0	0	0	0	0	0	0	0	0	0	0	0	0	0	0	0	0	0	0	0	0	0	0
1700008A23Rik	ENSMUSG00000103452	RIKEN cDNA 1700008A23 gene [Source:MGI Symbol;Acc:MGI:1922713]	NA	NA	NA	NA	NA	NA	NA	NA	NA	0	0	0	0	0	0	0	0	0	0	0	0	0	0	0	0	0	0	0	0	0	0	0	0	0	0	0
1700008B11Rik	ENSMUSG00000104872	RIKEN cDNA 1700008B11 gene [Source:MGI Symbol;Acc:MGI:1913571]	0.0167804	0.92488	NA	0	1	NA	0.0337652	0.84952	NA	0	0	0	0	0	0	0.0175831	0	0	0	0	0	0	0	0	0.130937	0	0	0	0	0	0	0	0	1	0	0
1700008C04Rik	ENSMUSG00000111986	RIKEN cDNA 1700008C04 gene [Source:MGI Symbol;Acc:MGI:1922744]	NA	NA	NA	NA	NA	NA	NA	NA	NA	0	0	0	0	0	0	0	0	0	0	0	0	0	0	0	0	0	0	0	0	0	0	0	0	0	0	0
1700008H02Rik	ENSMUSG00000106860	RIKEN cDNA 1700008H02 gene [Source:MGI Symbol;Acc:MGI:1913575]	NA	NA	NA	NA	NA	NA	NA	NA	NA	0	0	0	0	0	0	0	0	0	0	0	0	0	0	0	0	0	0	0	0	0	0	0	0	0	0	0
1700008J07Rik	ENSMUSG00000101225	RIKEN cDNA 1700008J07 gene [Source:MGI Symbol;Acc:MGI:1916610]	-0.0619227	0.741194	0.82312	0.106544	0.56919	0.695682	-0.168466	0.3553	0.499614	0.806408	0.812592	0.873937	1.01874	0.928314	0.751559	0.802157	0.678462	0.944399	6.03109	6.25999	6.63618	7.37799	6.95815	5.81713	5.97345	5.23018	7.37244	89	84	141	178	138	120	175	102	167
1700008K24Rik	ENSMUSG00000101012	RIKEN cDNA 1700008K24 gene [Source:MGI Symbol;Acc:MGI:1916561]	NA	NA	NA	NA	NA	NA	NA	NA	NA	0	0	0	0	0	0	0	0	0	0	0	0	0	0	0	0	0	0	0	0	0	0	0	0	0	0	0
1700008N11Rik	ENSMUSG00000109657	RIKEN cDNA 1700008N11 gene [Source:MGI Symbol;Acc:MGI:1922692]	NA	NA	NA	NA	NA	NA	NA	NA	NA	0	0	0	0	0	0	0	0	0	0	0	0	0	0	0	0	0	0	0	0	0	0	0	0	0	0	0
1700008O03Rik	ENSMUSG00000008028	RIKEN cDNA 1700008O03 gene [Source:MGI Symbol;Acc:MGI:1916599]	0.241225	0.557557	0.67456	0.0989516	0.803318	0.873638	0.142274	0.729225	NA	0.0599613	0.0448123	0.0205087	0.0416622	0.0356133	0.0580251	0.0576343	0.04842	0.052393	0.448448	0.345222	0.155731	0.301729	0.266938	0.44912	0.429188	0.373263	0.409005	10	7	5	11	8	14	19	11	14
1700008P02Rik	ENSMUSG00000069118	RIKEN cDNA 1700008P02 gene [Source:MGI Symbol;Acc:MGI:1916597]	NA	NA	NA	NA	NA	NA	NA	NA	NA	0	0	0	0	0	0	0	0	0	0	0	0	0	0	0	0	0	0	0	0	0	0	0	0	0	0	0
1700009C05Rik	ENSMUSG00000101404	RIKEN cDNA 1700009C05 gene [Source:MGI Symbol;Acc:MGI:1921470]	0	1	NA	0.0249615	0.888454	NA	-0.0501276	0.778194	NA	0	0	0	0	0	0.0193294	0	0	0	0	0	0	0	0	0.149612	0	0	0	0	0	0	0	0	1	0	0	0
1700009J07Rik	ENSMUSG00000096573	RIKEN cDNA 1700009J07 gene [Source:MGI Symbol;Acc:MGI:1914938]	NA	NA	NA	NA	NA	NA	NA	NA	NA	0	0	0	0	0	0	0	0	0	0	0	0	0	0	0	0	0	0	0	0	0	0	0	0	0	0	0
1700009N14Rik	ENSMUSG00000028287	RIKEN cDNA 1700009N14 gene [Source:MGI Symbol;Acc:MGI:1922721]	NA	NA	NA	NA	NA	NA	NA	NA	NA	0	0	0	0	0	0	0	0	0	0	0	0	0	0	0	0	0	0	0	0	0	0	0	0	0	0	0
1700010B08Rik	ENSMUSG00000057047	RIKEN cDNA 1700010B08 gene [Source:MGI Symbol;Acc:MGI:1922735]	0	1	NA	0.0669079	0.73728	NA	-0.0920739	0.632652	NA	0	0	0	0.0309654	0	0	0	0	0	0	0	0	0.22426	0	0	0	0	0	0	0	0	2	0	0	0	0	0
1700010B13Rik	ENSMUSG00000099958	RIKEN cDNA 1700010B13 gene [Source:MGI Symbol;Acc:MGI:1922741]	NA	NA	NA	NA	NA	NA	NA	NA	NA	0	0	0	0	0	0	0	0	0	0	0	0	0	0	0	0	0	0	0	0	0	0	0	0	0	0	0
1700010D01Rik	ENSMUSG00000071721	RIKEN cDNA 1700010D01 gene [Source:MGI Symbol;Acc:MGI:1923636]	NA	NA	NA	NA	NA	NA	NA	NA	NA	0	0	0	0	0	0	0	0	0	0	0	0	0	0	0	0	0	0	0	0	0	0	0	0	0	0	0
1700010G06Rik	ENSMUSG00000115752	RIKEN cDNA 1700010G06 gene [Source:MGI Symbol;Acc:MGI:1921467]	0.540461	0.0851946	NA	0.208824	0.347348	NA	0.331637	0.425957	NA	0	0	0	0.0407583	0.0239529	0	0.0489649	0.118424	0.0201364	0	0	0	0.295183	0.179539	0	0.364629	0.912913	0.157195	0	0	0	2	1	0	3	5	1
1700010H22Rik	ENSMUSG00000067101	RIKEN cDNA 1700010H22 gene [Source:MGI Symbol;Acc:MGI:1922750]	NA	NA	NA	NA	NA	NA	NA	NA	NA	0	0	0	0	0	0	0	0	0	0	0	0	0	0	0	0	0	0	0	0	0	0	0	0	0	0	0
1700010I02Rik	ENSMUSG00000100010	RIKEN cDNA 1700010I02 gene [Source:MGI Symbol;Acc:MGI:1922726]	NA	NA	NA	NA	NA	NA	NA	NA	NA	0	0	0	0	0	0	0	0	0	0	0	0	0	0	0	0	0	0	0	0	0	0	0	0	0	0	0
1700010I14Rik	ENSMUSG00000023873	RIKEN cDNA 1700010I14 gene [Source:MGI Symbol;Acc:MGI:1914181]	1.00017	1.06173e-08	4.56759e-08	0.547389	0.00212754	0.00643682	0.452784	0.00557969	0.0176302	0.663354	0.719295	0.623942	0.910035	0.969586	1.09616	1.35282	1.4381	1.40378	4.96119	5.54125	4.73786	6.59072	7.26751	8.48437	10.0741	11.0861	10.9586	64	65	88	139	126	153	258	189	217
1700010J16Rik	ENSMUSG00000100314	RIKEN cDNA 1700010J16 gene [Source:MGI Symbol;Acc:MGI:1916605]	NA	NA	NA	NA	NA	NA	NA	NA	NA	0	0	0	0	0	0	0	0	0	0	0	0	0	0	0	0	0	0	0	0	0	0	0	0	0	0	0
1700010K23Rik	ENSMUSG00000092599	RIKEN cDNA 1700010K23 gene [Source:MGI Symbol;Acc:MGI:1922751]	NA	NA	NA	NA	NA	NA	NA	NA	NA	0	0	0	0	0	0	0	0	0	0	0	0	0	0	0	0	0	0	0	0	0	0	0	0	0	0	0
1700010K24Rik	ENSMUSG00000085102	RIKEN cDNA 1700010K24 gene [Source:MGI Symbol;Acc:MGI:1922690]	-0.564355	0.13124	0.214287	-0.369789	0.380411	NA	-0.194566	0.491334	NA	0.390014	0.104099	0.200096	0	0.0723887	0.202189	0.049326	0.0715782	0	2.9169	0.801954	1.51941	0	0.542588	1.56496	0.367318	0.551787	0	4	1	3	0	1	3	1	1	0
1700010L04Rik	ENSMUSG00000030636	RIKEN cDNA 1700010L04 gene [Source:MGI Symbol;Acc:MGI:1916583]	0.0803403	0.699446	NA	0.0962079	0.640334	NA	-0.0158676	0.935122	NA	0	0	0	0	0.0207481	0	0.00706892	0.0102579	0	0	0	0	0	0.155517	0	0.0526404	0.0790767	0	0	0	0	0	2	0	1	1	0
1700010N08Rik	ENSMUSG00000101855	RIKEN cDNA 1700010N08 gene [Source:MGI Symbol;Acc:MGI:1916590]	NA	NA	NA	NA	NA	NA	NA	NA	NA	0	0	0	0	0	0	0	0	0	0	0	0	0	0	0	0	0	0	0	0	0	0	0	0	0	0	0
1700011B04Rik	ENSMUSG00000102099	RIKEN cDNA 1700011B04 gene [Source:MGI Symbol;Acc:MGI:1922894]	-0.187229	0.509957	NA	-0.0226487	0.934262	NA	-0.16458	0.556936	NA	0.00528943	0.0112945	0	0.0100233	0.00392699	0	0.00535175	0	0	0.0395595	0.0870099	0	0.0725911	0.0294347	0	0.0398531	0	0	1	2	0	3	1	0	2	0	0
1700011C11Rik	ENSMUSG00000108800	RIKEN cDNA 1700011C11 gene [Source:MGI Symbol;Acc:MGI:1922701]	NA	NA	NA	NA	NA	NA	NA	NA	NA	0	0	0	0	0	0	0	0	0	0	0	0	0	0	0	0	0	0	0	0	0	0	0	0	0	0	0
1700011D18Rik	ENSMUSG00000108791	RIKEN cDNA 1700011D18 gene [Source:MGI Symbol;Acc:MGI:1922714]	0.106963	0.675321	NA	0.334558	0.321266	NA	-0.227596	0.543631	NA	0	0	0.0544183	0.100498	0	0.219951	0.0402444	0.0583995	0.0496504	0	0	0.413221	0.727833	0	1.70244	0.299689	0.450195	0.387595	0	0	1	2	0	4	1	1	1
1700011L03Rik	ENSMUSG00000109759	RIKEN cDNA 1700011L03 gene [Source:MGI Symbol;Acc:MGI:1916535]	NA	NA	NA	NA	NA	NA	NA	NA	NA	0	0	0	0	0	0	0	0	0	0	0	0	0	0	0	0	0	0	0	0	0	0	0	0	0	0	0
1700011L22Rik	ENSMUSG00000031682	RIKEN cDNA 1700011L22 gene [Source:MGI Symbol;Acc:MGI:1914937]	0.528078	0.203881	0.309708	0.514109	0.21648	0.342836	0.0139689	0.978713	NA	0.107387	0.0687909	0.0881513	0.176361	0.111617	0.192993	0.217304	0.126134	0.147451	0.803142	0.529946	0.66937	1.27725	0.836622	1.49378	1.61821	0.97235	1.15107	5	3	6	13	7	13	20	8	11
1700011M02Rik	ENSMUSG00000079476	RIKEN cDNA 1700011M02 gene [Source:MGI Symbol;Acc:MGI:1922693]	NA	NA	NA	NA	NA	NA	NA	NA	NA	0	0	0	0	0	0	0	0	0	0	0	0	0	0	0	0	0	0	0	0	0	0	0	0	0	0	0
1700012A03Rik	ENSMUSG00000029766	RIKEN cDNA 1700012A03 gene [Source:MGI Symbol;Acc:MGI:1923632]	NA	NA	NA	NA	NA	NA	NA	NA	NA	0	0	0	0	0	0	0	0	0	0	0	0	0	0	0	0	0	0	0	0	0	0	0	0	0	0	0
1700012B07Rik	ENSMUSG00000020617	RIKEN cDNA 1700012B07 gene [Source:MGI Symbol;Acc:MGI:1916574]	0.0587267	0.748849	NA	0	1	NA	0.0757116	0.676962	NA	0	0	0	0	0	0	0	0	0.012635	0	0	0	0	0	0	0	0	0.0986347	0	0	0	0	0	0	0	0	2
1700012B09Rik	ENSMUSG00000031927	RIKEN cDNA 1700012B09 gene [Source:MGI Symbol;Acc:MGI:1916575]	NA	NA	NA	NA	NA	NA	NA	NA	NA	0	0	0	0	0	0	0	0	0	0	0	0	0	0	0	0	0	0	0	0	0	0	0	0	0	0	0
1700012C08Rik	ENSMUSG00000086482	RIKEN cDNA 1700012C08 gene [Source:MGI Symbol;Acc:MGI:1923635]	NA	NA	NA	NA	NA	NA	NA	NA	NA	0	0	0	0	0	0	0	0	0	0	0	0	0	0	0	0	0	0	0	0	0	0	0	0	0	0	0
1700012C14Rik	ENSMUSG00000085470	RIKEN cDNA 1700012C14 gene [Source:MGI Symbol;Acc:MGI:1916587]	NA	NA	NA	NA	NA	NA	NA	NA	NA	0	0	0	0	0	0	0	0	0	0	0	0	0	0	0	0	0	0	0	0	0	0	0	0	0	0	0
1700012D14Rik	ENSMUSG00000110424	RIKEN cDNA 1700012D14 gene [Source:MGI Symbol;Acc:MGI:1922729]	0.228657	0.431816	0.560377	-0.37443	0.205725	0.329539	0.603087	0.0351677	0.0829068	0.143262	0.147288	0.152445	0.0971947	0.126057	0.106361	0.134212	0.186968	0.221879	1.07145	1.13467	1.15758	0.703911	0.944858	0.823242	0.999446	1.44132	1.73209	27	26	42	29	32	29	50	48	67
1700012D16Rik	ENSMUSG00000105023	RIKEN cDNA 1700012D16 gene [Source:MGI Symbol;Acc:MGI:1922739]	NA	NA	NA	NA	NA	NA	NA	NA	NA	0	0	0	0	0	0	0	0	0	0	0	0	0	0	0	0	0	0	0	0	0	0	0	0	0	0	0
1700012E03Rik	ENSMUSG00000101275	RIKEN cDNA 1700012E03 gene [Source:MGI Symbol;Acc:MGI:1923817]	NA	NA	NA	NA	NA	NA	NA	NA	NA	0	0	0	0	0	0	0	0	0	0	0	0	0	0	0	0	0	0	0	0	0	0	0	0	0	0	0
1700012I11Rik	ENSMUSG00000102069	RIKEN cDNA 1700012I11 gene [Source:MGI Symbol;Acc:MGI:1916584]	0	1	NA	0.0669079	0.712372	NA	-0.0920739	0.608906	NA	0	0	0	0	0	0.0293197	0	0	0	0	0	0	0	0	0.226937	0	0	0	0	0	0	0	0	2	0	0	0
1700012J15Rik	ENSMUSG00000107394	RIKEN cDNA 1700012J15 gene [Source:MGI Symbol;Acc:MGI:1922737]	NA	NA	NA	NA	NA	NA	NA	NA	NA	0	0	0	0	0	0	0	0	0	0	0	0	0	0	0	0	0	0	0	0	0	0	0	0	0	0	0
1700012J22Rik	ENSMUSG00000103545	RIKEN cDNA 1700012J22 gene [Source:MGI Symbol;Acc:MGI:1922746]	NA	NA	NA	NA	NA	NA	NA	NA	NA	0	0	0	0	0	0	0	0	0	0	0	0	0	0	0	0	0	0	0	0	0	0	0	0	0	0	0
1700012P22Rik	ENSMUSG00000028589	RIKEN cDNA 1700012P22 gene [Source:MGI Symbol;Acc:MGI:1916614]	NA	NA	NA	NA	NA	NA	NA	NA	NA	0	0	0	0	0	0	0	0	0	0	0	0	0	0	0	0	0	0	0	0	0	0	0	0	0	0	0
1700013A02Rik	ENSMUSG00000106899	RIKEN cDNA 1700013A02 gene [Source:MGI Symbol;Acc:MGI:1916616]	NA	NA	NA	NA	NA	NA	NA	NA	NA	0	0	0	0	0	0	0	0	0	0	0	0	0	0	0	0	0	0	0	0	0	0	0	0	0	0	0
1700013D24Rik	ENSMUSG00000079346	RIKEN cDNA 1700013D24 gene [Source:MGI Symbol;Acc:MGI:1924171]	NA	NA	NA	NA	NA	NA	NA	NA	NA	0	0	0	0	0	0	0	0	0	0	0	0	0	0	0	0	0	0	0	0	0	0	0	0	0	0	0
1700013F07Rik	ENSMUSG00000027886	RIKEN cDNA 1700013F07 gene [Source:MGI Symbol;Acc:MGI:1922754]	0.0587267	0.770073	NA	0	1	NA	0.0757116	0.697651	NA	0	0	0	0	0	0	0.00767747	0	0.00947188	0	0	0	0	0	0	0.0571721	0	0.0739421	0	0	0	0	0	0	1	0	1
1700013G24Rik	ENSMUSG00000041399	RIKEN cDNA 1700013G24 gene [Source:MGI Symbol;Acc:MGI:1916630]	NA	NA	NA	NA	NA	NA	NA	NA	NA	0	0	0	0	0	0	0	0	0	0	0	0	0	0	0	0	0	0	0	0	0	0	0	0	0	0	0
1700013H16Rik	ENSMUSG00000054727	RIKEN cDNA 1700013H16 gene [Source:MGI Symbol;Acc:MGI:1922764]	NA	NA	NA	NA	NA	NA	NA	NA	NA	0	0	0	0	0	0	0	0	0	0	0	0	0	0	0	0	0	0	0	0	0	0	0	0	0	0	0
1700013M08Rik	ENSMUSG00000106586	RIKEN cDNA 1700013M08 gene [Source:MGI Symbol;Acc:MGI:1922755]	NA	NA	NA	NA	NA	NA	NA	NA	NA	0	0	0	0	0	0	0	0	0	0	0	0	0	0	0	0	0	0	0	0	0	0	0	0	0	0	0
1700013N06Rik	ENSMUSG00000085801	RIKEN cDNA 1700013N06 gene [Source:MGI Symbol;Acc:MGI:1922884]	NA	NA	NA	NA	NA	NA	NA	NA	NA	0	0	0	0	0	0	0	0	0	0	0	0	0	0	0	0	0	0	0	0	0	0	0	0	0	0	0
1700014D04Rik	ENSMUSG00000051054	RIKEN cDNA 1700014D04 gene [Source:MGI Symbol;Acc:MGI:1921474]	NA	NA	NA	NA	NA	NA	NA	NA	NA	0	0	0	0	0	0	0	0	0	0	0	0	0	0	0	0	0	0	0	0	0	0	0	0	0	0	0
1700014F14Rik	ENSMUSG00000105903	RIKEN cDNA 1700014F14 gene [Source:MGI Symbol;Acc:MGI:1924172]	NA	NA	NA	NA	NA	NA	NA	NA	NA	0	0	0	0	0	0	0	0	0	0	0	0	0	0	0	0	0	0	0	0	0	0	0	0	0	0	0
1700014L14Rik	ENSMUSG00000110056	RIKEN cDNA 1700014L14 gene [Source:MGI Symbol;Acc:MGI:1924173]	NA	NA	NA	NA	NA	NA	NA	NA	NA	0	0	0	0	0	0	0	0	0	0	0	0	0	0	0	0	0	0	0	0	0	0	0	0	0	0	0
1700015C15Rik	ENSMUSG00000113696	RIKEN cDNA 1700015C15 gene [Source:MGI Symbol;Acc:MGI:1922782]	-0.0689021	0.858448	0.908184	-0.408948	0.319921	0.460818	0.340046	0.398293	NA	0.648111	0.25162	0.685176	0.297732	0.3062	0.447988	0.53652	0.432531	0.551598	4.8472	1.93841	5.20283	2.15625	2.29512	3.46747	3.99532	3.33433	4.30604	11	4	17	8	7	11	18	10	15
1700015C17Rik	ENSMUSG00000104908	RIKEN cDNA 1700015C17 gene [Source:MGI Symbol;Acc:MGI:1924178]	NA	NA	NA	NA	NA	NA	NA	NA	NA	0	0	0	0	0	0	0	0	0	0	0	0	0	0	0	0	0	0	0	0	0	0	0	0	0	0	0
1700015F17Rik	ENSMUSG00000079666	RIKEN cDNA 1700015F17 gene [Source:MGI Symbol;Acc:MGI:2686532]	NA	NA	NA	NA	NA	NA	NA	NA	NA	0	0	0	0	0	0	0	0	0	0	0	0	0	0	0	0	0	0	0	0	0	0	0	0	0	0	0
1700015G11Rik	ENSMUSG00000094445	RIKEN cDNA 1700015G11 gene [Source:MGI Symbol;Acc:MGI:1922779]	NA	NA	NA	NA	NA	NA	NA	NA	NA	0	0	0	0	0	0	0	0	0	0	0	0	0	0	0	0	0	0	0	0	0	0	0	0	0	0	0
1700015H07Rik	ENSMUSG00000115761	RIKEN cDNA 1700015H07 gene [Source:MGI Symbol;Acc:MGI:1922777]	NA	NA	NA	NA	NA	NA	NA	NA	NA	0	0	0	0	0	0	0	0	0	0	0	0	0	0	0	0	0	0	0	0	0	0	0	0	0	0	0
1700015I17Rik	ENSMUSG00000110335	RIKEN cDNA 1700015I17 gene [Source:MGI Symbol;Acc:MGI:1922784]	NA	NA	NA	NA	NA	NA	NA	NA	NA	0	0	0	0	0	0	0	0	0	0	0	0	0	0	0	0	0	0	0	0	0	0	0	0	0	0	0
1700015O11Rik	ENSMUSG00000097671	RIKEN cDNA 1700015O11 gene [Source:MGI Symbol;Acc:MGI:1919105]	0.0167804	0.92488	NA	0	1	NA	0.0337652	0.84952	NA	0	0	0	0	0	0	0.016442	0	0	0	0	0	0	0	0	0.122439	0	0	0	0	0	0	0	0	1	0	0
1700016A09Rik	ENSMUSG00000102737	RIKEN cDNA 1700016A09 gene [Source:MGI Symbol;Acc:MGI:1921477]	0.39828	0.176426	0.274412	0.388612	0.189676	0.308724	0.00966816	0.974411	0.982818	0.606974	0.507158	0.830416	1.11685	1.01882	0.565484	0.974588	0.968663	0.823543	4.53953	3.907	6.30571	8.08854	7.63652	4.3769	7.25751	7.4673	6.42897	23	18	46	67	52	31	73	50	50
1700016B01Rik	ENSMUSG00000104538	RIKEN cDNA 1700016B01 gene [Source:MGI Symbol;Acc:MGI:1922890]	NA	NA	NA	NA	NA	NA	NA	NA	NA	0	0	0	0	0	0	0	0	0	0	0	0	0	0	0	0	0	0	0	0	0	0	0	0	0	0	0
1700016B15Rik	ENSMUSG00000108979	RIKEN cDNA 1700016B15 gene [Source:MGI Symbol;Acc:MGI:1916677]	0.259627	0.212017	0.31979	0.0694423	0.739942	0.829179	0.190184	0.349234	0.493751	2.37493	2.15044	1.58348	1.70901	2.2319	2.43124	2.3877	2.69243	2.38288	17.762	16.5664	12.024	12.3771	16.7292	18.818	17.7806	20.7556	18.6019	79	67	77	90	100	117	157	122	127
1700016C15Rik	ENSMUSG00000015962	RIKEN cDNA 1700016C15 gene [Source:MGI Symbol;Acc:MGI:1916678]	-0.108978	0.802936	0.869065	0.010169	0.984804	NA	-0.119147	0.783655	NA	0.229539	0	0.0981371	0.126865	0.127811	0.0793312	0.159667	0.0631901	0.0537233	1.71672	0	0.745197	0.918794	0.958007	0.614031	1.189	0.487125	0.41939	8	0	5	7	6	4	11	3	3
1700016D06Rik	ENSMUSG00000031509	RIKEN cDNA 1700016D06 gene [Source:MGI Symbol;Acc:MGI:1923663]	0	1	NA	0.0669079	0.698596	NA	-0.0920739	0.595835	NA	0	0	0	0	0.0202976	0	0	0	0	0	0	0	0	0.15214	0	0	0	0	0	0	0	0	2	0	0	0	0
1700016D08Rik	ENSMUSG00000103481	RIKEN cDNA 1700016D08 gene [Source:MGI Symbol;Acc:MGI:1925627]	-0.33793	0.0793987	0.139548	-0.139055	0.469262	0.606694	-0.198875	0.296491	0.437507	6.16762	5.43411	6.59482	4.3875	5.29028	6.82938	5.02858	4.57167	4.89583	46.1274	41.8629	50.0773	31.7755	39.6531	52.86	37.4465	35.2424	38.2192	103	85	161	116	119	165	166	104	131
1700016F12Rik	ENSMUSG00000104955	RIKEN cDNA 1700016F12 gene [Source:MGI Symbol;Acc:MGI:1916674]	NA	NA	NA	NA	NA	NA	NA	NA	NA	0	0	0	0	0	0	0	0	0	0	0	0	0	0	0	0	0	0	0	0	0	0	0	0	0	0	0
1700016G22Rik	ENSMUSG00000100625	RIKEN cDNA 1700016G22 gene [Source:MGI Symbol;Acc:MGI:1919117]	NA	NA	NA	NA	NA	NA	NA	NA	NA	0	0	0	0	0	0	0	0	0	0	0	0	0	0	0	0	0	0	0	0	0	0	0	0	0	0	0
1700016H03Rik	ENSMUSG00000114673	RIKEN cDNA 1700016H03 gene [Source:MGI Symbol;Acc:MGI:1922903]	NA	NA	NA	NA	NA	NA	NA	NA	NA	0	0	0	0	0	0	0	0	0	0	0	0	0	0	0	0	0	0	0	0	0	0	0	0	0	0	0
1700016H13Rik	ENSMUSG00000029320	RIKEN cDNA 1700016H13 gene [Source:MGI Symbol;Acc:MGI:1921468]	-0.109059	0.597698	NA	-0.100878	0.630129	NA	0	1	NA	0	0	0.0172174	0	0	0	0	0	0	0	0	0.130739	0	0	0	0	0	0	0	0	2	0	0	0	0	0	0
1700016J18Rik	ENSMUSG00000111103	RIKEN cDNA 1700016J18 gene [Source:MGI Symbol;Acc:MGI:1922811]	0	1	NA	0.0249615	0.888454	NA	-0.0501276	0.778194	NA	0	0	0	0.0558994	0	0	0	0	0	0	0	0	0.404839	0	0	0	0	0	0	0	0	1	0	0	0	0	0
1700016K05Rik	ENSMUSG00000114563	RIKEN cDNA 1700016K05 gene [Source:MGI Symbol;Acc:MGI:1922794]	NA	NA	NA	NA	NA	NA	NA	NA	NA	0	0	0	0	0	0	0	0	0	0	0	0	0	0	0	0	0	0	0	0	0	0	0	0	0	0	0
1700016K19Rik	ENSMUSG00000053783	RIKEN cDNA 1700016K19 gene [Source:MGI Symbol;Acc:MGI:1921480]	NA	NA	NA	NA	NA	NA	NA	NA	NA	0	0	0	0	0	0	0	0	0	0	0	0	0	0	0	0	0	0	0	0	0	0	0	0	0	0	0
1700016L21Rik	ENSMUSG00000101483	RIKEN cDNA 1700016L21 gene [Source:MGI Symbol;Acc:MGI:1919458]	0.833959	0.0499101	0.0923644	0.648645	0.103299	NA	0.185313	0.702626	NA	0.0227642	0.0243042	0.0311443	0.129412	0.050702	0.0944107	0.103646	0.0501343	0.198909	0.170253	0.187233	0.236492	0.937235	0.380036	0.730747	0.771824	0.386479	1.55278	1	1	2	9	3	6	9	3	14
1700016P03Rik	ENSMUSG00000085609	RIKEN cDNA 1700016P03 gene [Source:MGI Symbol;Acc:MGI:1922792]	-0.296798	0.0480156	0.0892075	-0.0648757	0.66419	0.772944	-0.231923	0.117061	0.217085	4.1365	4.74346	5.18765	4.14504	4.53071	4.80069	3.4231	4.61119	3.64945	30.9367	36.5423	39.392	30.0195	33.9598	37.1577	25.491	35.5471	28.4894	162	174	297	257	239	272	265	246	229
1700016P04Rik	ENSMUSG00000101894	RIKEN cDNA 1700016P04 gene [Source:MGI Symbol;Acc:MGI:1916663]	NA	NA	NA	NA	NA	NA	NA	NA	NA	0	0	0	0	0	0	0	0	0	0	0	0	0	0	0	0	0	0	0	0	0	0	0	0	0	0	0
1700017B05Rik	ENSMUSG00000032300	RIKEN cDNA 1700017B05 gene [Source:MGI Symbol;Acc:MGI:1921461]	0.0624156	0.425385	0.554335	0.0890771	0.256462	0.390197	-0.0266614	0.730957	0.821616	6.44026	5.66253	6.64287	6.72151	6.74394	6.5087	6.85471	6.69624	6.39975	48.1664	43.6226	50.4421	48.679	50.5491	50.378	51.0453	51.6205	49.9596	1530	1260	2307	2528	2158	2237	3219	2167	2436
1700017G19Rik	ENSMUSG00000037884	RIKEN cDNA 1700017G19 gene [Source:MGI Symbol;Acc:MGI:1919477]	NA	NA	NA	NA	NA	NA	NA	NA	NA	0	0	0	0	0	0	0	0	0	0	0	0	0	0	0	0	0	0	0	0	0	0	0	0	0	0	0
1700017I07Rik	ENSMUSG00000098727	RIKEN cDNA 1700017I07 gene [Source:MGI Symbol;Acc:MGI:1922756]	NA	NA	NA	NA	NA	NA	NA	NA	NA	0	0	0	0	0	0	0	0	0	0	0	0	0	0	0	0	0	0	0	0	0	0	0	0	0	0	0
1700017J07Rik	ENSMUSG00000086348	RIKEN cDNA 1700017J07 gene [Source:MGI Symbol;Acc:MGI:1922758]	NA	NA	NA	NA	NA	NA	NA	NA	NA	0	0	0	0	0	0	0	0	0	0	0	0	0	0	0	0	0	0	0	0	0	0	0	0	0	0	0
1700017L05Rik	ENSMUSG00000107232	RIKEN cDNA 1700017L05 gene [Source:MGI Symbol;Acc:MGI:1916620]	-0.288382	0.267664	NA	-0.280209	0.294417	NA	0	1	NA	0.118472	0	0.0270141	0	0	0	0	0	0	0.886047	0	0.20513	0	0	0	0	0	0	3	0	1	0	0	0	0	0	0
1700017M07Rik	ENSMUSG00000105651	RIKEN cDNA 1700017M07 gene [Source:MGI Symbol;Acc:MGI:1923648]	NA	NA	NA	NA	NA	NA	NA	NA	NA	0	0	0	0	0	0	0	0	0	0	0	0	0	0	0	0	0	0	0	0	0	0	0	0	0	0	0
1700017N19Rik	ENSMUSG00000056912	RIKEN cDNA 1700017N19 gene [Source:MGI Symbol;Acc:MGI:1913855]	NA	NA	NA	NA	NA	NA	NA	NA	NA	0	0	0	0	0	0	0	0	0	0	0	0	0	0	0	0	0	0	0	0	0	0	0	0	0	0	0
1700018A04Rik	ENSMUSG00000038408	RIKEN cDNA 1700018A04 gene [Source:MGI Symbol;Acc:MGI:1916631]	NA	NA	NA	NA	NA	NA	NA	NA	NA	0	0	0	0	0	0	0	0	0	0	0	0	0	0	0	0	0	0	0	0	0	0	0	0	0	0	0
1700018A14Rik	ENSMUSG00000103616	RIKEN cDNA 1700018A14 gene [Source:MGI Symbol;Acc:MGI:1916641]	NA	NA	NA	NA	NA	NA	NA	NA	NA	0	0	0	0	0	0	0	0	0	0	0	0	0	0	0	0	0	0	0	0	0	0	0	0	0	0	0
1700018A23Rik	ENSMUSG00000107368	RIKEN cDNA 1700018A23 gene [Source:MGI Symbol;Acc:MGI:1919481]	-0.524356	5.07594e-11	2.61065e-10	-0.171949	0.0304899	0.0673091	-0.352407	8.97359e-06	5.76713e-05	72.3637	65.9096	66.5447	59.7676	61.1233	60.5819	50.9769	47.839	45.4062	541.205	507.75	505.302	432.853	458.149	468.91	379.612	368.785	354.463	1307	1115	1757	1709	1487	1583	1820	1177	1314
1700018B08Rik	ENSMUSG00000031809	RIKEN cDNA 1700018B08 gene [Source:MGI Symbol;Acc:MGI:1923655]	0.347619	0.256925	NA	0.0599108	0.832371	NA	0.287708	0.365314	NA	0	0	0	0	0.0126428	0	0.0172298	0.0125013	0.0318852	0	0	0	0	0.0947642	0	0.128306	0.0963709	0.248912	0	0	0	0	1	0	2	1	3
1700018B24Rik	ENSMUSG00000037910	RIKEN cDNA 1700018B24 gene [Source:MGI Symbol;Acc:MGI:1913582]	NA	NA	NA	NA	NA	NA	NA	NA	NA	0	0	0	0	0	0	0	0	0	0	0	0	0	0	0	0	0	0	0	0	0	0	0	0	0	0	0
1700018F24Rik	ENSMUSG00000029620	RIKEN cDNA 1700018F24 gene [Source:MGI Symbol;Acc:MGI:1916646]	NA	NA	NA	NA	NA	NA	NA	NA	NA	0	0	0	0	0	0	0	0	0	0	0	0	0	0	0	0	0	0	0	0	0	0	0	0	0	0	0
1700018G05Rik	ENSMUSG00000109745	RIKEN cDNA 1700018G05 gene [Source:MGI Symbol;Acc:MGI:1916638]	NA	NA	NA	NA	NA	NA	NA	NA	NA	0	0	0	0	0	0	0	0	0	0	0	0	0	0	0	0	0	0	0	0	0	0	0	0	0	0	0
1700018L02Rik	ENSMUSG00000100075	RIKEN cDNA 1700018L02 gene [Source:MGI Symbol;Acc:MGI:1914579]	-0.330781	0.00522226	0.01193	-0.104945	0.374584	0.51678	-0.225836	0.0542961	0.117953	4.08792	3.46507	3.83974	3.59036	3.40364	3.58571	3.5215	2.89032	2.73956	30.5734	26.6939	29.1568	26.0024	25.5119	27.7537	26.2237	22.2811	21.3864	461	366	633	641	517	585	785	444	495
1700018M17Rik	ENSMUSG00000046145	RIKEN cDNA 1700018M17 gene [Source:MGI Symbol;Acc:MGI:1919495]	0.638058	1.5791e-05	5.08966e-05	0.496826	0.00088425	0.00291747	0.141232	0.313703	0.456266	5.0257	6.19118	5.22296	8.08887	7.03186	8.21704	8.16519	9.01069	9.16878	37.587	47.6952	39.6602	58.5818	52.7072	63.6006	60.8041	69.4623	71.5759	104	120	158	265	196	246	334	254	304
1700018P08Rik	ENSMUSG00000110709	RIKEN cDNA 1700018P08 gene [Source:MGI Symbol;Acc:MGI:1920580]	NA	NA	NA	NA	NA	NA	NA	NA	NA	0	0	0	0	0	0	0	0	0	0	0	0	0	0	0	0	0	0	0	0	0	0	0	0	0	0	0
1700019A02Rik	ENSMUSG00000060715	RIKEN cDNA 1700019A02 gene [Source:MGI Symbol;Acc:MGI:1916647]	0.0587267	0.711004	NA	0	1	NA	0.0757116	0.640244	NA	0	0	0	0	0	0	0	0.0416388	0	0	0	0	0	0	0	0	0.320988	0	0	0	0	0	0	0	0	2	0
1700019A23Rik	ENSMUSG00000109102	RIKEN cDNA 1700019A23 gene [Source:MGI Symbol;Acc:MGI:1915470]	0.22063	0.291475	0.412999	-0.08482	0.691343	0.795	0.30545	0.136513	0.24437	8.2072	6.24172	7.61384	6.67542	5.8428	8.23749	9.78266	8.33594	8.27997	61.3813	48.0845	57.8151	48.3452	43.7946	63.7589	72.849	64.2607	64.6374	73	52	99	94	70	106	172	101	118
1700019C18Rik	ENSMUSG00000113770	RIKEN cDNA 1700019C18 gene [Source:MGI Symbol;Acc:MGI:1922793]	0.374888	0.353043	0.480466	0.548639	0.201197	NA	-0.173751	0.69814	NA	0.0167382	0.0268057	0.01145	0.0264317	0.0497071	0.046279	0.0169353	0.0368629	0.0470104	0.125184	0.206504	0.0869444	0.191426	0.372578	0.358204	0.126113	0.284172	0.366986	2	3	2	5	8	8	4	6	9
1700019D03Rik	ENSMUSG00000043629	RIKEN cDNA 1700019D03 gene [Source:MGI Symbol;Acc:MGI:1914330]	0.281858	0.407034	NA	-0.119405	0.608713	NA	0.401262	0.165976	NA	0	0.00543337	0	0	0	0	0.00257452	0.0149438	0.00317625	0	0.0418572	0	0	0	0	0.0191718	0.1152	0.0247954	0	1	0	0	0	0	1	4	1
1700019E08Rik	ENSMUSG00000086202	RIKEN cDNA 1700019E08 gene [Source:MGI Symbol;Acc:MGI:1916655]	NA	NA	NA	NA	NA	NA	NA	NA	NA	0	0	0	0	0	0	0	0	0	0	0	0	0	0	0	0	0	0	0	0	0	0	0	0	0	0	0
1700019F05Rik	ENSMUSG00000107027	RIKEN cDNA 1700019F05 gene [Source:MGI Symbol;Acc:MGI:1916652]	NA	NA	NA	NA	NA	NA	NA	NA	NA	0	0	0	0	0	0	0	0	0	0	0	0	0	0	0	0	0	0	0	0	0	0	0	0	0	0	0
1700019G24Rik	ENSMUSG00000085416	RIKEN cDNA 1700019G24 gene [Source:MGI Symbol;Acc:MGI:1919499]	NA	NA	NA	NA	NA	NA	NA	NA	NA	0	0	0	0	0	0	0	0	0	0	0	0	0	0	0	0	0	0	0	0	0	0	0	0	0	0	0
1700019J19Rik	ENSMUSG00000111489	RIKEN cDNA 1700019J19 gene [Source:MGI Symbol;Acc:MGI:1923662]	-0.0856026	0.658688	NA	0.0919172	0.742431	NA	-0.17752	0.43321	NA	0	0.00441895	0	0	0	0.00858279	0	0	0	0	0.0340424	0	0	0	0.0664316	0	0	0	0	1	0	0	0	3	0	0	0
1700019L13Rik	ENSMUSG00000111639	RIKEN cDNA 1700019L13 gene [Source:MGI Symbol;Acc:MGI:1919476]	1.31955	6.02773e-13	3.46674e-12	0.899334	1.35005e-06	7.46247e-06	0.420213	0.0116431	0.0328429	0.240536	0.190228	0.252907	0.452992	0.449755	0.431054	0.563356	0.604949	0.670005	1.79896	1.46547	1.92043	3.28069	3.37113	3.33639	4.19517	4.66348	5.23038	54	40	83	161	136	140	250	185	241
1700019M22Rik	ENSMUSG00000059695	RIKEN cDNA 1700019M22 gene [Source:MGI Symbol;Acc:MGI:1916673]	NA	NA	NA	NA	NA	NA	NA	NA	NA	0	0	0	0	0	0	0	0	0	0	0	0	0	0	0	0	0	0	0	0	0	0	0	0	0	0	0
1700019N19Rik	ENSMUSG00000026931	RIKEN cDNA 1700019N19 gene [Source:MGI Symbol;Acc:MGI:1914757]	NA	NA	NA	NA	NA	NA	NA	NA	NA	0	0	0	0	0	0	0	0	0	0	0	0	0	0	0	0	0	0	0	0	0	0	0	0	0	0	0
1700019P21Rik	ENSMUSG00000099808	RIKEN cDNA 1700019P21 gene [Source:MGI Symbol;Acc:MGI:1922796]	NA	NA	NA	NA	NA	NA	NA	NA	NA	0	0	0	0	0	0	0	0	0	0	0	0	0	0	0	0	0	0	0	0	0	0	0	0	0	0	0
1700020A23Rik	ENSMUSG00000027409	RIKEN cDNA 1700020A23 gene [Source:MGI Symbol;Acc:MGI:1922906]	0	1	NA	0.0669079	0.712372	NA	-0.0920739	0.608906	NA	0	0	0	0	0	0.0412222	0	0	0	0	0	0	0	0	0.319063	0	0	0	0	0	0	0	0	2	0	0	0
1700020D05Rik	ENSMUSG00000100937	RIKEN cDNA 1700020D05 gene [Source:MGI Symbol;Acc:MGI:1922805]	-0.126772	0.744254	0.825471	-0.0458563	0.904322	NA	-0.0809159	0.834173	NA	0.0863302	0.0230426	0.0147638	0	0.0801168	0.0298366	0.0436736	0.0316879	0.0134703	0.64566	0.177514	0.112108	0	0.600513	0.230938	0.325226	0.244278	0.105156	4	1	1	0	5	2	4	2	1
1700020D12Rik	ENSMUSG00000113628	RIKEN cDNA 1700020D12 gene [Source:MGI Symbol;Acc:MGI:1916687]	NA	NA	NA	NA	NA	NA	NA	NA	NA	0	0	0	0	0	0	0	0	0	0	0	0	0	0	0	0	0	0	0	0	0	0	0	0	0	0	0
1700020G03Rik	ENSMUSG00000110052	RIKEN cDNA 1700020G03 gene [Source:MGI Symbol;Acc:MGI:1921485]	0.171159	0.500018	NA	0	1	NA	0.191823	0.433057	NA	0	0	0	0	0	0	0.0125396	0.0545894	0	0	0	0	0	0	0	0.093379	0.420823	0	0	0	0	0	0	0	1	3	0
1700020G17Rik	ENSMUSG00000101801	RIKEN cDNA 1700020G17 gene [Source:MGI Symbol;Acc:MGI:1922880]	0.810498	0.00317008	0.00752695	0.419351	0.128749	0.225973	0.391146	0.13988	0.248873	0.612105	0.191272	0.510632	0.678973	0.620699	0.557253	0.853447	0.821985	0.875879	4.57791	1.47351	3.87745	4.91731	4.65243	4.31319	6.3554	6.33658	6.83754	41	12	50	72	56	54	113	75	94
1700020L24Rik	ENSMUSG00000035085	RIKEN cDNA 1700020L24 gene [Source:MGI Symbol;Acc:MGI:1913580]	1.23178	0.00361752	0.00848567	0.593108	0.129175	0.226581	0.638672	0.120792	NA	0.0629594	0.0672185	0.0861364	0.145818	0.171389	0.130556	0.286655	0.277314	0.261965	0.47087	0.517833	0.65407	1.05605	1.28464	1.01052	2.13464	2.13778	2.04503	3	3	6	11	11	9	27	18	20
1700020M21Rik	ENSMUSG00000100146	RIKEN cDNA 1700020M21 gene [Source:MGI Symbol;Acc:MGI:1923652]	NA	NA	NA	NA	NA	NA	NA	NA	NA	0	0	0	0	0	0	0	0	0	0	0	0	0	0	0	0	0	0	0	0	0	0	0	0	0	0	0
1700020N01Rik	ENSMUSG00000050844	RIKEN cDNA 1700020N01 gene [Source:MGI Symbol;Acc:MGI:1914942]	-0.0671124	0.706087	NA	-0.0589312	0.740535	NA	0	1	NA	0.0193977	0	0	0	0	0	0	0	0	0.145075	0	0	0	0	0	0	0	0	1	0	0	0	0	0	0	0	0
1700020N15Rik	ENSMUSG00000059690	RIKEN cDNA 1700020N15 gene [Source:MGI Symbol;Acc:MGI:1922759]	NA	NA	NA	NA	NA	NA	NA	NA	NA	0	0	0	0	0	0	0	0	0	0	0	0	0	0	0	0	0	0	0	0	0	0	0	0	0	0	0
1700020N18Rik	ENSMUSG00000100253	RIKEN cDNA 1700020N18 gene [Source:MGI Symbol;Acc:MGI:1914336]	NA	NA	NA	NA	NA	NA	NA	NA	NA	0	0	0	0	0	0	0	0	0	0	0	0	0	0	0	0	0	0	0	0	0	0	0	0	0	0	0
1700021A07Rik	ENSMUSG00000037535	RIKEN cDNA 1700021A07 gene [Source:MGI Symbol;Acc:MGI:1924174]	0.128806	0.784847	0.855414	-0.195704	0.611582	NA	0.324509	0.4241	NA	0.0305628	0.097891	0.0418138	0.0386101	0.0226905	0.0422513	0.123691	0.0673093	0.0190751	0.228578	0.754126	0.31751	0.279625	0.170076	0.327029	0.921098	0.518879	0.14891	1	3	2	2	1	2	8	3	1
1700021F02Rik	ENSMUSG00000105426	RIKEN cDNA 1700021F02 gene [Source:MGI Symbol;Acc:MGI:1922769]	NA	NA	NA	NA	NA	NA	NA	NA	NA	0	0	0	0	0	0	0	0	0	0	0	0	0	0	0	0	0	0	0	0	0	0	0	0	0	0	0
1700021F07Rik	ENSMUSG00000027518	RIKEN cDNA 1700021F07 gene [Source:MGI Symbol;Acc:MGI:1919471]	NA	NA	NA	NA	NA	NA	NA	NA	NA	0	0	0	0	0	0	0	0	0	0	0	0	0	0	0	0	0	0	0	0	0	0	0	0	0	0	0
1700021F13Rik	ENSMUSG00000107053	RIKEN cDNA 1700021F13 gene [Source:MGI Symbol;Acc:MGI:1924176]	NA	NA	NA	NA	NA	NA	NA	NA	NA	0	0	0	0	0	0	0	0	0	0	0	0	0	0	0	0	0	0	0	0	0	0	0	0	0	0	0
1700021G15Rik	ENSMUSG00000112387	RIKEN cDNA 1700021G15 gene [Source:MGI Symbol;Acc:MGI:1920506]	NA	NA	NA	NA	NA	NA	NA	NA	NA	0	0	0	0	0	0	0	0	0	0	0	0	0	0	0	0	0	0	0	0	0	0	0	0	0	0	0
1700021J08Rik	ENSMUSG00000086890	RIKEN cDNA 1700021J08 gene [Source:MGI Symbol;Acc:MGI:1919485]	0.334821	0.00685052	0.0153156	0.140488	0.259421	0.393648	0.194332	0.111549	0.209023	15.4825	16.6527	17.643	14.5483	19.1197	21.3772	20.6281	20.7624	22.914	115.793	128.288	133.971	105.363	143.311	165.462	153.612	160.055	178.878	404	407	673	601	672	807	1064	738	958
1700021L23Rik	ENSMUSG00000086955	RIKEN cDNA 1700021L23 gene [Source:MGI Symbol;Acc:MGI:1923660]	NA	NA	NA	NA	NA	NA	NA	NA	NA	0	0	0	0	0	0	0	0	0	0	0	0	0	0	0	0	0	0	0	0	0	0	0	0	0	0	0
1700021N21Rik	ENSMUSG00000087343	RIKEN cDNA 1700021N21 gene [Source:MGI Symbol;Acc:MGI:1916659]	0.673449	0.0851614	0.148297	0.47073	0.222135	0.349677	0.202719	0.602056	NA	0.146255	0.208199	0.133397	0.215559	0.307652	0.252736	0.357614	0.357891	0.228205	1.09384	1.60391	1.01294	1.56114	2.306	1.9562	2.66306	2.75894	1.78148	6	8	8	14	17	15	29	20	15
1700021P04Rik	ENSMUSG00000096796	RIKEN cDNA 1700021P04 gene [Source:MGI Symbol;Acc:MGI:1922771]	NA	NA	NA	NA	NA	NA	NA	NA	NA	0	0	0	0	0	0	0	0	0	0	0	0	0	0	0	0	0	0	0	0	0	0	0	0	0	0	0
1700022A21Rik	ENSMUSG00000038165	RIKEN cDNA 1700022A21 gene [Source:MGI Symbol;Acc:MGI:1919502]	NA	NA	NA	NA	NA	NA	NA	NA	NA	0	0	0	0	0	0	0	0	0	0	0	0	0	0	0	0	0	0	0	0	0	0	0	0	0	0	0
1700022A22Rik	ENSMUSG00000099751	RIKEN cDNA 1700022A22 gene [Source:MGI Symbol;Acc:MGI:1922807]	NA	NA	NA	NA	NA	NA	NA	NA	NA	0	0	0	0	0	0	0	0	0	0	0	0	0	0	0	0	0	0	0	0	0	0	0	0	0	0	0
1700022E09Rik	ENSMUSG00000099983	RIKEN cDNA 1700022E09 gene [Source:MGI Symbol;Acc:MGI:1922886]	NA	NA	NA	NA	NA	NA	NA	NA	NA	0	0	0	0	0	0	0	0	0	0	0	0	0	0	0	0	0	0	0	0	0	0	0	0	0	0	0
1700022H01Rik	ENSMUSG00000112581	RIKEN cDNA 1700022H01 gene [Source:MGI Symbol;Acc:MGI:1922789]	-0.580479	0.0529234	NA	-0.49502	0.152862	NA	-0.085459	0.646369	NA	0.2847	0.121584	0	0	0	0.0393581	0	0	0	2.12926	0.936649	0	0	0	0.304635	0	0	0	5	2	0	0	0	1	0	0	0
1700022H16Rik	ENSMUSG00000099360	RIKEN cDNA 1700022H16 gene [Source:MGI Symbol;Acc:MGI:1916670]	NA	NA	NA	NA	NA	NA	NA	NA	NA	0	0	0	0	0	0	0	0	0	0	0	0	0	0	0	0	0	0	0	0	0	0	0	0	0	0	0
1700022I11Rik	ENSMUSG00000028451	RIKEN cDNA 1700022I11 gene [Source:MGI Symbol;Acc:MGI:1914567]	-0.371671	4.72207e-05	0.000143975	-0.222019	0.0150841	0.0365372	-0.149652	0.101047	0.193458	24.7527	25.5259	22.6971	17.9672	20.1779	24.1854	18.1401	19.8629	19.2217	185.124	196.644	172.349	130.123	151.243	187.197	135.085	153.121	150.054	5102	4928	6839	5863	5602	7212	7391	5577	6348
1700022N22Rik	ENSMUSG00000097523	RIKEN cDNA 1700022N22 gene [Source:MGI Symbol;Acc:MGI:1916681]	0.0868385	0.845566	0.898589	-0.0634	0.880635	NA	0.150238	0.72389	NA	0.0932402	0.0995479	0.085043	0	0.230745	0.0214832	0.0943387	0.136897	0.0969899	0.69734	0.76689	0.645768	0	1.72955	0.166282	0.702516	1.05532	0.75715	3	3	4	0	10	1	6	6	5
1700023C21Rik	ENSMUSG00000087393	RIKEN cDNA 1700023C21 gene [Source:MGI Symbol;Acc:MGI:1920507]	NA	NA	NA	NA	NA	NA	NA	NA	NA	0	0	0	0	0	0	0	0	0	0	0	0	0	0	0	0	0	0	0	0	0	0	0	0	0	0	0
1700023F02Rik	ENSMUSG00000100000	RIKEN cDNA 1700023F02 gene [Source:MGI Symbol;Acc:MGI:1916683]	NA	NA	NA	NA	NA	NA	NA	NA	NA	0	0	0	0	0	0	0	0	0	0	0	0	0	0	0	0	0	0	0	0	0	0	0	0	0	0	0
1700023G09Rik	ENSMUSG00000103503	RIKEN cDNA 1700023G09 gene [Source:MGI Symbol;Acc:MGI:1920531]	NA	NA	NA	NA	NA	NA	NA	NA	NA	0	0	0	0	0	0	0	0	0	0	0	0	0	0	0	0	0	0	0	0	0	0	0	0	0	0	0
1700023H06Rik	ENSMUSG00000089827	RIKEN cDNA 1700023H06 gene [Source:MGI Symbol;Acc:MGI:1916692]	0.0814423	0.835948	0.892263	-0.00707134	0.989122	NA	0.0885137	0.820138	NA	0.0211071	0.0225349	0.0288771	0.0133323	0	0.0583586	0.0213557	0.0464847	0.0263471	0.157859	0.173603	0.219276	0.0965564	0	0.451701	0.159031	0.358345	0.205678	1	1	2	1	0	4	2	3	2
1700024B05Rik	ENSMUSG00000052334	RIKEN cDNA 1700024B05 gene [Source:MGI Symbol;Acc:MGI:1922768]	NA	NA	NA	NA	NA	NA	NA	NA	NA	0	0	0	0	0	0	0	0	0	0	0	0	0	0	0	0	0	0	0	0	0	0	0	0	0	0	0
1700024B18Rik	ENSMUSG00000099994	RIKEN cDNA 1700024B18 gene [Source:MGI Symbol;Acc:MGI:1916643]	NA	NA	NA	NA	NA	NA	NA	NA	NA	0	0	0	0	0	0	0	0	0	0	0	0	0	0	0	0	0	0	0	0	0	0	0	0	0	0	0
1700024G13Rik	ENSMUSG00000072473	RIKEN cDNA 1700024G13 gene [Source:MGI Symbol;Acc:MGI:1914335]	NA	NA	NA	NA	NA	NA	NA	NA	NA	0	0	0	0	0	0	0	0	0	0	0	0	0	0	0	0	0	0	0	0	0	0	0	0	0	0	0
1700024I08Rik	ENSMUSG00000113825	RIKEN cDNA 1700024I08 gene [Source:MGI Symbol;Acc:MGI:1922772]	NA	NA	NA	NA	NA	NA	NA	NA	NA	0	0	0	0	0	0	0	0	0	0	0	0	0	0	0	0	0	0	0	0	0	0	0	0	0	0	0
1700024J04Rik	ENSMUSG00000069890	RIKEN cDNA 1700024J04 gene [Source:MGI Symbol;Acc:MGI:1919098]	NA	NA	NA	NA	NA	NA	NA	NA	NA	0	0	0	0	0	0	0	0	0	0	0	0	0	0	0	0	0	0	0	0	0	0	0	0	0	0	0
1700025A08Rik	ENSMUSG00000106947	RIKEN cDNA 1700025A08 gene [Source:MGI Symbol;Acc:MGI:1916650]	NA	NA	NA	NA	NA	NA	NA	NA	NA	0	0	0	0	0	0	0	0	0	0	0	0	0	0	0	0	0	0	0	0	0	0	0	0	0	0	0
1700025B11Rik	ENSMUSG00000101113	RIKEN cDNA 1700025B11 gene [Source:MGI Symbol;Acc:MGI:1923659]	NA	NA	NA	NA	NA	NA	NA	NA	NA	0	0	0	0	0	0	0	0	0	0	0	0	0	0	0	0	0	0	0	0	0	0	0	0	0	0	0
1700025C18Rik	ENSMUSG00000078935	RIKEN cDNA 1700025C18 gene [Source:MGI Symbol;Acc:MGI:1919461]	NA	NA	NA	NA	NA	NA	NA	NA	NA	0	0	0	0	0	0	0	0	0	0	0	0	0	0	0	0	0	0	0	0	0	0	0	0	0	0	0
1700025D23Rik	ENSMUSG00000086760	RIKEN cDNA 1700025D23 gene [Source:MGI Symbol;Acc:MGI:1916667]	NA	NA	NA	NA	NA	NA	NA	NA	NA	0	0	0	0	0	0	0	0	0	0	0	0	0	0	0	0	0	0	0	0	0	0	0	0	0	0	0
1700025F24Rik	ENSMUSG00000100558	RIKEN cDNA 1700025F24 gene [Source:MGI Symbol;Acc:MGI:1914331]	NA	NA	NA	NA	NA	NA	NA	NA	NA	0	0	0	0	0	0	0	0	0	0	0	0	0	0	0	0	0	0	0	0	0	0	0	0	0	0	0
1700025G04Rik	ENSMUSG00000032666	RIKEN cDNA 1700025G04 gene [Source:MGI Symbol;Acc:MGI:1916649]	0.220355	0.0178316	0.0366222	0.158009	0.091253	0.170293	0.0623459	0.494619	0.632287	1.10665	1.20945	1.04346	1.25752	1.26848	1.21589	1.43743	1.29545	1.23904	8.27658	9.31731	7.92342	9.10733	9.5079	9.41111	10.7042	9.98647	9.67259	592	606	816	1065	914	941	1520	944	1062
1700025H01Rik	ENSMUSG00000101888	RIKEN cDNA 1700025H01 gene [Source:MGI Symbol;Acc:MGI:1922781]	NA	NA	NA	NA	NA	NA	NA	NA	NA	0	0	0	0	0	0	0	0	0	0	0	0	0	0	0	0	0	0	0	0	0	0	0	0	0	0	0
1700025J12Rik	ENSMUSG00000108409	RIKEN cDNA 1700025J12 gene [Source:MGI Symbol;Acc:MGI:1916657]	NA	NA	NA	NA	NA	NA	NA	NA	NA	0	0	0	0	0	0	0	0	0	0	0	0	0	0	0	0	0	0	0	0	0	0	0	0	0	0	0
1700025K04Rik	ENSMUSG00000112482	RIKEN cDNA 1700025K04 gene [Source:MGI Symbol;Acc:MGI:1913584]	NA	NA	NA	NA	NA	NA	NA	NA	NA	0	0	0	0	0	0	0	0	0	0	0	0	0	0	0	0	0	0	0	0	0	0	0	0	0	0	0
1700025K24Rik	ENSMUSG00000099747	RIKEN cDNA 1700025K24 gene [Source:MGI Symbol;Acc:MGI:1916668]	NA	NA	NA	NA	NA	NA	NA	NA	NA	0	0	0	0	0	0	0	0	0	0	0	0	0	0	0	0	0	0	0	0	0	0	0	0	0	0	0
1700025L06Rik	ENSMUSG00000109962	RIKEN cDNA 1700025L06 gene [Source:MGI Symbol;Acc:MGI:1914183]	NA	NA	NA	NA	NA	NA	NA	NA	NA	0	0	0	0	0	0	0	0	0	0	0	0	0	0	0	0	0	0	0	0	0	0	0	0	0	0	0
1700025M24Rik	ENSMUSG00000100175	RIKEN cDNA 1700025M24 gene [Source:MGI Symbol;Acc:MGI:1919526]	0.0167804	0.924882	NA	0.0249615	0.888456	NA	-0.00818117	0.963333	NA	0	0	0	0.0180297	0	0	0	0.0209542	0	0	0	0	0.130576	0	0	0	0.161534	0	0	0	0	1	0	0	0	1	0
1700025N21Rik	ENSMUSG00000090200	RIKEN cDNA 1700025N21 gene [Source:MGI Symbol;Acc:MGI:1916665]	NA	NA	NA	NA	NA	NA	NA	NA	NA	0	0	0	0	0	0	0	0	0	0	0	0	0	0	0	0	0	0	0	0	0	0	0	0	0	0	0
1700025N23Rik	ENSMUSG00000100121	RIKEN cDNA 1700025N23 gene [Source:MGI Symbol;Acc:MGI:1917236]	NA	NA	NA	NA	NA	NA	NA	NA	NA	0	0	0	0	0	0	0	0	0	0	0	0	0	0	0	0	0	0	0	0	0	0	0	0	0	0	0
1700025O08Rik	ENSMUSG00000028244	RIKEN cDNA 1700025O08 gene [Source:MGI Symbol;Acc:MGI:1917234]	NA	NA	NA	NA	NA	NA	NA	NA	NA	0	0	0	0	0	0	0	0	0	0	0	0	0	0	0	0	0	0	0	0	0	0	0	0	0	0	0
1700026D11Rik	ENSMUSG00000086379	RIKEN cDNA 1700026D11 gene [Source:MGI Symbol;Acc:MGI:1917621]	0.211727	0.581703	0.69455	-0.130894	0.734919	0.825785	0.342621	0.361931	0.506523	0.0827564	0.152613	0.061757	0.0855381	0.0614402	0.109206	0.0685075	0.149119	0.145561	0.618932	1.17569	0.468948	0.619491	0.460523	0.845262	0.510157	1.14954	1.13632	11	19	12	18	11	21	18	27	31
1700026F02Rik	ENSMUSG00000101854	RIKEN cDNA 1700026F02 gene [Source:MGI Symbol;Acc:MGI:1916669]	NA	NA	NA	NA	NA	NA	NA	NA	NA	0	0	0	0	0	0	0	0	0	0	0	0	0	0	0	0	0	0	0	0	0	0	0	0	0	0	0
1700026J12Rik	ENSMUSG00000073976	RIKEN cDNA 1700026J12 gene [Source:MGI Symbol;Acc:MGI:1920505]	NA	NA	NA	NA	NA	NA	NA	NA	NA	0	0	0	0	0	0	0	0	0	0	0	0	0	0	0	0	0	0	0	0	0	0	0	0	0	0	0
1700026J14Rik	ENSMUSG00000097716	RIKEN cDNA 1700026J14 gene [Source:MGI Symbol;Acc:MGI:1916682]	NA	NA	NA	NA	NA	NA	NA	NA	NA	0	0	0	0	0	0	0	0	0	0	0	0	0	0	0	0	0	0	0	0	0	0	0	0	0	0	0
1700026N04Rik	ENSMUSG00000114681	RIKEN cDNA 1700026N04 gene [Source:MGI Symbol;Acc:MGI:1919521]	0.281961	0.461607	0.588569	0.322991	0.411633	NA	-0.0410297	0.922114	NA	0	0.109766	0.023443	0.0865876	0.076329	0.0947533	0.104022	0.0503162	0.0855562	0	0.845606	0.178013	0.627091	0.572122	0.733399	0.774625	0.387882	0.667893	0	3	1	4	3	4	6	2	4
1700027A07Rik	ENSMUSG00000084864	RIKEN cDNA 1700027A07 gene [Source:MGI Symbol;Acc:MGI:1917246]	1.08969	0.000265217	0.000738957	0.835428	0.00527045	0.014457	0.254257	0.371536	0.515699	1.15471	0.770518	0.921546	2.82634	1.28593	1.49655	2.45833	2.04857	2.46236	8.63605	5.93586	6.99769	20.4691	9.63863	11.5835	18.3066	15.7922	19.2224	24	15	28	93	36	45	101	58	82
1700027A15Rik	ENSMUSG00000101968	RIKEN cDNA 1700027A15 gene [Source:MGI Symbol;Acc:MGI:1916699]	NA	NA	NA	NA	NA	NA	NA	NA	NA	0	0	0	0	0	0	0	0	0	0	0	0	0	0	0	0	0	0	0	0	0	0	0	0	0	0	0
1700027F06Rik	ENSMUSG00000107737	RIKEN cDNA 1700027F06 gene [Source:MGI Symbol;Acc:MGI:1919518]	NA	NA	NA	NA	NA	NA	NA	NA	NA	0	0	0	0	0	0	0	0	0	0	0	0	0	0	0	0	0	0	0	0	0	0	0	0	0	0	0
1700027F09Rik	ENSMUSG00000100911	RIKEN cDNA 1700027F09 gene [Source:MGI Symbol;Acc:MGI:1917249]	NA	NA	NA	NA	NA	NA	NA	NA	NA	0	0	0	0	0	0	0	0	0	0	0	0	0	0	0	0	0	0	0	0	0	0	0	0	0	0	0
1700027H10Rik	ENSMUSG00000100799	RIKEN cDNA 1700027H10 gene [Source:MGI Symbol;Acc:MGI:1919524]	NA	NA	NA	NA	NA	NA	NA	NA	NA	0	0	0	0	0	0	0	0	0	0	0	0	0	0	0	0	0	0	0	0	0	0	0	0	0	0	0
1700027I24Rik	ENSMUSG00000098304	RIKEN cDNA 1700027I24 gene [Source:MGI Symbol;Acc:MGI:1922817]	0	1	NA	0.0249615	0.888454	NA	-0.0501276	0.778194	NA	0	0	0	0	0	0.0218845	0	0	0	0	0	0	0	0	0.169388	0	0	0	0	0	0	0	0	1	0	0	0
1700027J07Rik	ENSMUSG00000111422	RIKEN cDNA 1700027J07 gene [Source:MGI Symbol;Acc:MGI:1916693]	NA	NA	NA	NA	NA	NA	NA	NA	NA	0	0	0	0	0	0	0	0	0	0	0	0	0	0	0	0	0	0	0	0	0	0	0	0	0	0	0
1700028B04Rik	ENSMUSG00000099417	RIKEN cDNA 1700028B04 gene [Source:MGI Symbol;Acc:MGI:1917251]	0.0167804	0.92488	NA	0	1	NA	0.0337652	0.84952	NA	0	0	0	0	0	0	0	0.0166598	0	0	0	0	0	0	0	0	0.128428	0	0	0	0	0	0	0	0	1	0
1700028D13Rik	ENSMUSG00000101683	RIKEN cDNA 1700028D13 gene [Source:MGI Symbol;Acc:MGI:1922819]	NA	NA	NA	NA	NA	NA	NA	NA	NA	0	0	0	0	0	0	0	0	0	0	0	0	0	0	0	0	0	0	0	0	0	0	0	0	0	0	0
1700028E10Rik	ENSMUSG00000097321	RIKEN cDNA 1700028E10 gene [Source:MGI Symbol;Acc:MGI:1916713]	0.947765	0.000607774	0.00161421	0.704363	0.0112465	0.0282153	0.243402	0.355405	0.499618	0.0827097	0.0645306	0.0935724	0.174816	0.160599	0.0901537	0.141619	0.177483	0.204501	0.618583	0.497126	0.710535	1.26606	1.20377	0.697798	1.0546	1.3682	1.59643	26	19	43	87	68	41	88	76	103
1700028I16Rik	ENSMUSG00000056821	RIKEN cDNA 1700028I16 gene [Source:MGI Symbol;Acc:MGI:1917253]	-0.360614	0.40194	0.530821	0.0763094	0.873434	NA	-0.436923	0.306264	NA	0.14607	0.0668366	0.114196	0.131808	0.13943	0.0865431	0.0738956	0.0612753	0.078143	1.09246	0.514891	0.867139	0.954592	1.0451	0.669852	0.550282	0.472363	0.610022	7	3	8	10	9	6	7	4	6
1700028J19Rik	ENSMUSG00000038782	RIKEN cDNA 1700028J19 gene [Source:MGI Symbol;Acc:MGI:1917254]	-0.157103	0.687668	0.781896	-0.0853605	0.826032	0.888786	-0.0717429	0.853847	NA	0.161953	0.140489	0.0623173	0.0831173	0.0976931	0.146928	0.0716893	0.0965993	0.145302	1.21124	1.08229	0.473202	0.601958	0.732257	1.13724	0.533852	0.744672	1.1343	16	13	9	13	13	21	14	13	23
1700028K03Rik	ENSMUSG00000089798	RIKEN cDNA 1700028K03 gene [Source:MGI Symbol;Acc:MGI:1923671]	0.210606	0.404118	NA	0.109165	0.615683	NA	0.101441	0.746642	NA	0	0	0	0	0	0.00382559	0.00139994	0.00609444	0	0	0	0	0	0	0.0296104	0.010425	0.0469813	0	0	0	0	0	0	2	1	3	0
1700028M03Rik	ENSMUSG00000101334	RIKEN cDNA 1700028M03 gene [Source:MGI Symbol;Acc:MGI:1916710]	NA	NA	NA	NA	NA	NA	NA	NA	NA	0	0	0	0	0	0	0	0	0	0	0	0	0	0	0	0	0	0	0	0	0	0	0	0	0	0	0
1700028N14Rik	ENSMUSG00000078635	RIKEN cDNA 1700028N14 gene [Source:MGI Symbol;Acc:MGI:1920530]	-0.133188	0.700376	NA	-0.233036	0.441263	NA	0.099848	0.684738	NA	0	0.0629892	0.0605376	0.0372663	0	0	0	0	0.0736448	0	0.485252	0.459688	0.269893	0	0	0	0	0.574907	0	2	3	2	0	0	0	0	4
1700028P14Rik	ENSMUSG00000033053	RIKEN cDNA 1700028P14 gene [Source:MGI Symbol;Acc:MGI:1914733]	NA	NA	NA	NA	NA	NA	NA	NA	NA	0	0	0	0	0	0	0	0	0	0	0	0	0	0	0	0	0	0	0	0	0	0	0	0	0	0	0
1700028P15Rik	ENSMUSG00000086823	RIKEN cDNA 1700028P15 gene [Source:MGI Symbol;Acc:MGI:1922905]	NA	NA	NA	NA	NA	NA	NA	NA	NA	0	0	0	0	0	0	0	0	0	0	0	0	0	0	0	0	0	0	0	0	0	0	0	0	0	0	0
1700029B22Rik	ENSMUSG00000100759	RIKEN cDNA 1700029B22 gene [Source:MGI Symbol;Acc:MGI:1916745]	NA	NA	NA	NA	NA	NA	NA	NA	NA	0	0	0	0	0	0	0	0	0	0	0	0	0	0	0	0	0	0	0	0	0	0	0	0	0	0	0
1700029B24Rik	ENSMUSG00000102834	RIKEN cDNA 1700029B24 gene [Source:MGI Symbol;Acc:MGI:1919533]	NA	NA	NA	NA	NA	NA	NA	NA	NA	0	0	0	0	0	0	0	0	0	0	0	0	0	0	0	0	0	0	0	0	0	0	0	0	0	0	0
1700029E06Rik	ENSMUSG00000100557	RIKEN cDNA 1700029E06 gene [Source:MGI Symbol;Acc:MGI:1919500]	NA	NA	NA	NA	NA	NA	NA	NA	NA	0	0	0	0	0	0	0	0	0	0	0	0	0	0	0	0	0	0	0	0	0	0	0	0	0	0	0
1700029F12Rik	ENSMUSG00000052075	RIKEN cDNA 1700029F12 gene [Source:MGI Symbol;Acc:MGI:1913729]	NA	NA	NA	NA	NA	NA	NA	NA	NA	0	0	0	0	0	0	0	0	0	0	0	0	0	0	0	0	0	0	0	0	0	0	0	0	0	0	0
1700029H14Rik	ENSMUSG00000031452	RIKEN cDNA 1700029H14 gene [Source:MGI Symbol;Acc:MGI:1913751]	NA	NA	NA	NA	NA	NA	NA	NA	NA	0	0	0	0	0	0	0	0	0	0	0	0	0	0	0	0	0	0	0	0	0	0	0	0	0	0	0
1700029I15Rik	ENSMUSG00000044916	RIKEN cDNA 1700029I15 gene [Source:MGI Symbol;Acc:MGI:1916742]	0.334764	0.352469	0.479872	0.0847775	0.808712	0.877629	0.249987	0.478685	0.617383	0.245205	0.174529	0.167736	0.175536	0.242728	0.214689	0.223285	0.336014	0.244863	1.83388	1.34452	1.27369	1.27128	1.81936	1.66171	1.66274	2.59029	1.91152	15	10	15	17	20	19	27	28	24
1700029J03Rik	ENSMUSG00000099968	RIKEN cDNA 1700029J03 gene [Source:MGI Symbol;Acc:MGI:1919514]	0.0167804	0.92488	NA	0	1	NA	0.0337652	0.84952	NA	0	0	0	0	0	0	0	0	0.0114801	0	0	0	0	0	0	0	0	0.0896193	0	0	0	0	0	0	0	0	1
1700029J07Rik	ENSMUSG00000071103	RIKEN cDNA 1700029J07 gene [Source:MGI Symbol;Acc:MGI:1916729]	-0.163689	0.67477	0.771636	-0.773212	0.05444	0.109836	0.609523	0.121976	0.224248	0.152803	0.111622	0.0990254	0.0761987	0.0656782	0.0222359	0.0447535	0.10627	0.16564	1.14281	0.859905	0.751942	0.551852	0.492289	0.172108	0.333268	0.819223	1.29307	19	13	18	15	11	4	11	18	33
1700029M03Rik	ENSMUSG00000101189	RIKEN cDNA 1700029M03 gene [Source:MGI Symbol;Acc:MGI:1916726]	NA	NA	NA	NA	NA	NA	NA	NA	NA	0	0	0	0	0	0	0	0	0	0	0	0	0	0	0	0	0	0	0	0	0	0	0	0	0	0	0
1700029M20Rik	ENSMUSG00000086788	RIKEN cDNA 1700029M20 gene [Source:MGI Symbol;Acc:MGI:1913597]	NA	NA	NA	NA	NA	NA	NA	NA	NA	0	0	0	0	0	0	0	0	0	0	0	0	0	0	0	0	0	0	0	0	0	0	0	0	0	0	0
1700029N11Rik	ENSMUSG00000098144	RIKEN cDNA 1700029N11 gene [Source:MGI Symbol;Acc:MGI:1916741]	NA	NA	NA	NA	NA	NA	NA	NA	NA	0	0	0	0	0	0	0	0	0	0	0	0	0	0	0	0	0	0	0	0	0	0	0	0	0	0	0
1700029P11Rik	ENSMUSG00000061633	RIKEN cDNA 1700029P11 gene [Source:MGI Symbol;Acc:MGI:1913596]	NA	NA	NA	NA	NA	NA	NA	NA	NA	0	0	0	0	0	0	0	0	0	0	0	0	0	0	0	0	0	0	0	0	0	0	0	0	0	0	0
1700030A11Rik	ENSMUSG00000085333	RIKEN cDNA 1700030A11 gene [Source:MGI Symbol;Acc:MGI:1921429]	NA	NA	NA	NA	NA	NA	NA	NA	NA	0	0	0	0	0	0	0	0	0	0	0	0	0	0	0	0	0	0	0	0	0	0	0	0	0	0	0
1700030C10Rik	ENSMUSG00000099759	RIKEN cDNA 1700030C10 gene [Source:MGI Symbol;Acc:MGI:1916763]	NA	NA	NA	NA	NA	NA	NA	NA	NA	0	0	0	0	0	0	0	0	0	0	0	0	0	0	0	0	0	0	0	0	0	0	0	0	0	0	0
1700030C10Rik	ENSMUSG00000091071	RIKEN cDNA 1700030C10 gene [Source:MGI Symbol;Acc:MGI:1916763]	NA	NA	NA	NA	NA	NA	NA	NA	NA	0	0	0	0	0	0	0	0	0	0	0	0	0	0	0	0	0	0	0	0	0	0	0	0	0	0	0
1700030C12Rik	ENSMUSG00000086459	RIKEN cDNA 1700030C12 gene [Source:MGI Symbol;Acc:MGI:1919496]	-0.123258	0.409033	0.537591	-0.173416	0.250056	0.382616	0.0501587	0.73414	0.823414	3.20452	3.44143	3.12051	2.39325	2.88292	3.33557	3.15644	3.03053	2.8824	23.9665	26.5118	23.6954	17.3326	21.6088	25.8177	23.5052	23.362	22.5014	170	171	242	201	206	256	331	219	245
1700030C14Rik	ENSMUSG00000087148	RIKEN cDNA 1700030C14 gene [Source:MGI Symbol;Acc:MGI:1922912]	NA	NA	NA	NA	NA	NA	NA	NA	NA	0	0	0	0	0	0	0	0	0	0	0	0	0	0	0	0	0	0	0	0	0	0	0	0	0	0	0
1700030E10Rik	ENSMUSG00000112619	RIKEN cDNA 1700030E10 gene [Source:MGI Symbol;Acc:MGI:1916765]	0.0167804	0.92488	NA	0	1	NA	0.0337652	0.84952	NA	0	0	0	0	0	0	0.0154614	0	0	0	0	0	0	0	0	0.115137	0	0	0	0	0	0	0	0	1	0	0
1700030F04Rik	ENSMUSG00000099869	RIKEN cDNA 1700030F04 gene [Source:MGI Symbol;Acc:MGI:1919513]	-0.81914	5.06046e-05	0.000153783	-0.475481	0.0176204	0.0418295	-0.343659	0.0900153	0.176948	2.33546	2.46412	2.76292	2.08264	1.52991	1.72827	1.33439	1.59346	1.32044	17.4668	18.9829	20.98	15.083	11.4674	13.377	9.93683	12.2838	10.308	85	84	147	120	75	91	96	79	77
1700030I03Rik	ENSMUSG00000103387	RIKEN cDNA 1700030I03 gene [Source:MGI Symbol;Acc:MGI:1916753]	NA	NA	NA	NA	NA	NA	NA	NA	NA	0	0	0	0	0	0	0	0	0	0	0	0	0	0	0	0	0	0	0	0	0	0	0	0	0	0	0
1700030J22Rik	ENSMUSG00000031847	RIKEN cDNA 1700030J22 gene [Source:MGI Symbol;Acc:MGI:1916778]	0.780315	0.0258481	0.051245	0.484065	0.164128	0.275	0.29625	0.386068	0.529695	0.0956159	0.109937	0.0855326	0.176542	0.125593	0.142351	0.0930214	0.253773	0.243297	0.715107	0.846923	0.649486	1.27857	0.941379	1.10181	0.692707	1.9563	1.89929	13	14	17	38	23	28	25	47	53
1700030K09Rik	ENSMUSG00000052794	RIKEN cDNA 1700030K09 gene [Source:MGI Symbol;Acc:MGI:1919504]	-0.298277	0.00158457	0.0039416	-0.0814821	0.387636	0.529752	-0.216795	0.0207476	0.0533734	7.10042	6.90744	7.0497	7.63902	6.29606	5.93878	6.01675	5.63188	5.71891	53.1037	53.213	53.5314	55.3239	47.192	45.9667	44.8052	43.4154	44.6446	957	872	1389	1630	1143	1158	1603	1034	1235
1700030L20Rik	ENSMUSG00000099508	RIKEN cDNA 1700030L20 gene [Source:MGI Symbol;Acc:MGI:1917305]	NA	NA	NA	NA	NA	NA	NA	NA	NA	0	0	0	0	0	0	0	0	0	0	0	0	0	0	0	0	0	0	0	0	0	0	0	0	0	0	0
1700030L22Rik	ENSMUSG00000113179	RIKEN cDNA 1700030L22 gene [Source:MGI Symbol;Acc:MGI:1922826]	NA	NA	NA	NA	NA	NA	NA	NA	NA	0	0	0	0	0	0	0	0	0	0	0	0	0	0	0	0	0	0	0	0	0	0	0	0	0	0	0
1700030M09Rik	ENSMUSG00000097424	RIKEN cDNA 1700030M09 gene [Source:MGI Symbol;Acc:MGI:1919509]	NA	NA	NA	NA	NA	NA	NA	NA	NA	0	0	0	0	0	0	0	0	0	0	0	0	0	0	0	0	0	0	0	0	0	0	0	0	0	0	0
1700030N03Rik	ENSMUSG00000100969	RIKEN cDNA 1700030N03 gene [Source:MGI Symbol;Acc:MGI:1917261]	NA	NA	NA	NA	NA	NA	NA	NA	NA	0	0	0	0	0	0	0	0	0	0	0	0	0	0	0	0	0	0	0	0	0	0	0	0	0	0	0
1700030N18Rik	ENSMUSG00000106800	RIKEN cDNA 1700030N18 gene [Source:MGI Symbol;Acc:MGI:1917266]	NA	NA	NA	NA	NA	NA	NA	NA	NA	0	0	0	0	0	0	0	0	0	0	0	0	0	0	0	0	0	0	0	0	0	0	0	0	0	0	0
1700030O20Rik	ENSMUSG00000100198	RIKEN cDNA 1700030O20 gene [Source:MGI Symbol;Acc:MGI:1919536]	NA	NA	NA	NA	NA	NA	NA	NA	NA	0	0	0	0	0	0	0	0	0	0	0	0	0	0	0	0	0	0	0	0	0	0	0	0	0	0	0
1700031A10Rik	ENSMUSG00000092239	RIKEN cDNA 1700031A10 gene [Source:MGI Symbol;Acc:MGI:1920536]	NA	NA	NA	NA	NA	NA	NA	NA	NA	0	0	0	0	0	0	0	0	0	0	0	0	0	0	0	0	0	0	0	0	0	0	0	0	0	0	0
1700031F05Rik	ENSMUSG00000032894	RIKEN cDNA 1700031F05 gene [Source:MGI Symbol;Acc:MGI:1920550]	NA	NA	NA	NA	NA	NA	NA	NA	NA	0	0	0	0	0	0	0	0	0	0	0	0	0	0	0	0	0	0	0	0	0	0	0	0	0	0	0
1700031F10Rik	ENSMUSG00000047046	RIKEN cDNA 1700031F10 gene [Source:MGI Symbol;Acc:MGI:1920567]	0.0167804	0.92488	NA	0	1	NA	0.0337652	0.84952	NA	0	0	0	0	0	0	0.0174455	0	0	0	0	0	0	0	0	0.129912	0	0	0	0	0	0	0	0	1	0	0
1700031L13Rik	ENSMUSG00000099863	RIKEN cDNA 1700031L13 gene [Source:MGI Symbol;Acc:MGI:1914577]	NA	NA	NA	NA	NA	NA	NA	NA	NA	0	0	0	0	0	0	0	0	0	0	0	0	0	0	0	0	0	0	0	0	0	0	0	0	0	0	0
1700031M16Rik	ENSMUSG00000099353	RIKEN cDNA 1700031M16 gene [Source:MGI Symbol;Acc:MGI:1920552]	NA	NA	NA	NA	NA	NA	NA	NA	NA	0	0	0	0	0	0	0	0	0	0	0	0	0	0	0	0	0	0	0	0	0	0	0	0	0	0	0
1700031P21Rik	ENSMUSG00000100315	RIKEN cDNA 1700031P21 gene [Source:MGI Symbol;Acc:MGI:1920528]	-0.0671124	0.706087	NA	-0.0589312	0.740535	NA	0	1	NA	0	0.0414199	0	0	0	0	0	0	0	0	0.319087	0	0	0	0	0	0	0	0	1	0	0	0	0	0	0	0
1700034B16Rik	ENSMUSG00000097302	RIKEN cDNA 1700034B16 gene [Source:MGI Symbol;Acc:MGI:1920532]	NA	NA	NA	NA	NA	NA	NA	NA	NA	0	0	0	0	0	0	0	0	0	0	0	0	0	0	0	0	0	0	0	0	0	0	0	0	0	0	0
1700034E13Rik	ENSMUSG00000024532	RIKEN cDNA 1700034E13 gene [Source:MGI Symbol;Acc:MGI:1925664]	NA	NA	NA	NA	NA	NA	NA	NA	NA	0	0	0	0	0	0	0	0	0	0	0	0	0	0	0	0	0	0	0	0	0	0	0	0	0	0	0
1700034G24Rik	ENSMUSG00000097962	RIKEN cDNA 1700034G24 gene [Source:MGI Symbol;Acc:MGI:1914575]	NA	NA	NA	NA	NA	NA	NA	NA	NA	0	0	0	0	0	0	0	0	0	0	0	0	0	0	0	0	0	0	0	0	0	0	0	0	0	0	0
1700034H15Rik	ENSMUSG00000055833	RIKEN cDNA 1700034H15 gene [Source:MGI Symbol;Acc:MGI:1921515]	-0.827097	9.18849e-07	3.34356e-06	-0.663002	8.47985e-05	0.000346339	-0.164095	0.336619	0.481579	0.541952	0.547755	0.570924	0.381122	0.295062	0.352132	0.350936	0.294411	0.281873	4.05324	4.21976	4.33527	2.76019	2.21163	2.72553	2.61333	2.26957	2.20044	150	142	231	167	110	141	192	111	125
1700034I23Rik	ENSMUSG00000074619	RIKEN cDNA 1700034I23 gene [Source:MGI Symbol;Acc:MGI:1920547]	0.158722	0.508988	NA	0.184833	0.457808	NA	-0.0261107	0.932257	NA	0	0	0	0.00592801	0	0.0129741	0.00474774	0	0.0117148	0	0	0	0.0429322	0	0.100421	0.0353552	0	0.0914513	0	0	0	1	0	2	1	0	2
1700034J04Rik	ENSMUSG00000103287	RIKEN cDNA 1700034J04 gene [Source:MGI Symbol;Acc:MGI:1920554]	NA	NA	NA	NA	NA	NA	NA	NA	NA	0	0	0	0	0	0	0	0	0	0	0	0	0	0	0	0	0	0	0	0	0	0	0	0	0	0	0
1700034J05Rik	ENSMUSG00000040163	RIKEN cDNA 1700034J05 gene [Source:MGI Symbol;Acc:MGI:1920594]	NA	NA	NA	NA	NA	NA	NA	NA	NA	0	0	0	0	0	0	0	0	0	0	0	0	0	0	0	0	0	0	0	0	0	0	0	0	0	0	0
1700034K08Rik	ENSMUSG00000100294	RIKEN cDNA 1700034K08 gene [Source:MGI Symbol;Acc:MGI:1925599]	NA	NA	NA	NA	NA	NA	NA	NA	NA	0	0	0	0	0	0	0	0	0	0	0	0	0	0	0	0	0	0	0	0	0	0	0	0	0	0	0
1700034P13Rik	ENSMUSG00000097893	RIKEN cDNA 1700034P13 gene [Source:MGI Symbol;Acc:MGI:1920581]	-0.0436469	0.71255	0.801333	-0.111661	0.348072	0.489347	0.0680143	0.563797	0.690841	4.32046	4.84793	5.17207	3.57288	4.90109	4.79395	4.64457	4.34543	5.1713	32.3126	37.3471	39.2737	25.8757	36.736	37.1056	34.5869	33.4983	40.3696	608	639	1064	796	929	976	1292	833	1166
1700036A12Rik	ENSMUSG00000095956	RIKEN cDNA 1700036A12 gene [Source:MGI Symbol;Acc:MGI:1920548]	-0.0371987	0.83172	NA	0.249083	0.461504	NA	-0.286282	0.33476	NA	0	0	0.0082461	0	0.00894959	0.0333295	0.0060983	0	0	0	0	0.0626161	0	0.0670814	0.257973	0.0454124	0	0	0	0	1	0	1	4	1	0	0
1700036G14Rik	ENSMUSG00000099995	RIKEN cDNA 1700036G14 gene [Source:MGI Symbol;Acc:MGI:1920533]	NA	NA	NA	NA	NA	NA	NA	NA	NA	0	0	0	0	0	0	0	0	0	0	0	0	0	0	0	0	0	0	0	0	0	0	0	0	0	0	0
1700036O09Rik	ENSMUSG00000086185	RIKEN cDNA 1700036O09 gene [Source:MGI Symbol;Acc:MGI:1920512]	NA	NA	NA	NA	NA	NA	NA	NA	NA	0	0	0	0	0	0	0	0	0	0	0	0	0	0	0	0	0	0	0	0	0	0	0	0	0	0	0
1700037C06Rik	ENSMUSG00000085542	RIKEN cDNA 1700037C06 gene [Source:MGI Symbol;Acc:MGI:1921513]	NA	NA	NA	NA	NA	NA	NA	NA	NA	0	0	0	0	0	0	0	0	0	0	0	0	0	0	0	0	0	0	0	0	0	0	0	0	0	0	0
1700037C18Rik	ENSMUSG00000005983	RIKEN cDNA 1700037C18 gene [Source:MGI Symbol;Acc:MGI:1920511]	0.268895	0.00852464	0.0187281	0.129613	0.207741	0.331948	0.139282	0.166255	0.285286	3.56451	3.90771	3.99385	3.72236	4.44611	4.4038	4.96412	4.29105	4.82874	26.6588	30.104	30.327	26.9584	33.3257	34.0858	36.9665	33.0792	37.6955	522	536	855	863	877	933	1437	856	1133
1700037F03Rik	ENSMUSG00000114125	RIKEN cDNA 1700037F03 gene [Source:MGI Symbol;Acc:MGI:1914566]	NA	NA	NA	NA	NA	NA	NA	NA	NA	0	0	0	0	0	0	0	0	0	0	0	0	0	0	0	0	0	0	0	0	0	0	0	0	0	0	0
1700037H04Rik	ENSMUSG00000027327	RIKEN cDNA 1700037H04 gene [Source:MGI Symbol;Acc:MGI:1914576]	-0.382789	0.000333771	0.000916967	-0.208865	0.0502815	0.102814	-0.173925	0.101077	0.193487	4.9354	5.14577	5.928	4.98062	4.73763	4.13771	4.38398	3.98402	4.09106	36.9116	39.6416	45.0138	36.071	35.5108	32.0263	32.6463	30.7123	31.9368	512	500	899	818	662	621	899	563	680
1700039E22Rik	ENSMUSG00000092369	RIKEN cDNA 1700039E22 gene [Source:MGI Symbol;Acc:MGI:1920572]	0	1	NA	0.108854	0.603554	NA	-0.13402	0.506827	NA	0	0	0	0	0	0.0593438	0	0	0	0	0	0	0	0	0.459327	0	0	0	0	0	0	0	0	3	0	0	0
1700039I01Rik	ENSMUSG00000102536	RIKEN cDNA 1700039I01 gene [Source:MGI Symbol;Acc:MGI:1920596]	0.605846	0.1761	0.274076	-0.00972537	0.977429	NA	0.615572	0.164157	NA	0.0920074	0	0.0314694	0.0290584	0.0341542	0.0635974	0.139637	0.135087	0.172273	0.68812	0	0.238961	0.210449	0.256002	0.49225	1.03984	1.04137	1.34485	2	0	1	1	1	2	6	4	6
1700039M10Rik	ENSMUSG00000097933	RIKEN cDNA 1700039M10 gene [Source:MGI Symbol;Acc:MGI:1914768]	NA	NA	NA	NA	NA	NA	NA	NA	NA	0	0	0	0	0	0	0	0	0	0	0	0	0	0	0	0	0	0	0	0	0	0	0	0	0	0	0
1700039M15Rik	ENSMUSG00000104086	RIKEN cDNA 1700039M15 gene [Source:MGI Symbol;Acc:MGI:1921516]	NA	NA	NA	NA	NA	NA	NA	NA	NA	0	0	0	0	0	0	0	0	0	0	0	0	0	0	0	0	0	0	0	0	0	0	0	0	0	0	0
1700040D17Rik	ENSMUSG00000097515	RIKEN cDNA 1700040D17 gene [Source:MGI Symbol;Acc:MGI:1923852]	-0.155795	0.71847	0.805634	0.215551	0.639575	NA	-0.371346	0.391302	NA	0.0441599	0.0471473	0.0604163	0.0418406	0.0819631	0.0915727	0.0446801	0.0324182	0.0413422	0.33027	0.36321	0.458767	0.303021	0.614353	0.708781	0.332721	0.249908	0.322737	2	2	4	3	5	6	4	2	3
1700040E09Rik	ENSMUSG00000113997	RIKEN cDNA 1700040E09 gene [Source:MGI Symbol;Acc:MGI:1924240]	NA	NA	NA	NA	NA	NA	NA	NA	NA	0	0	0	0	0	0	0	0	0	0	0	0	0	0	0	0	0	0	0	0	0	0	0	0	0	0	0
1700040F15Rik	ENSMUSG00000100667	RIKEN cDNA 1700040F15 gene [Source:MGI Symbol;Acc:MGI:1920579]	NA	NA	NA	NA	NA	NA	NA	NA	NA	0	0	0	0	0	0	0	0	0	0	0	0	0	0	0	0	0	0	0	0	0	0	0	0	0	0	0
1700040F17Rik	ENSMUSG00000101568	RIKEN cDNA 1700040F17 gene [Source:MGI Symbol;Acc:MGI:1920584]	NA	NA	NA	NA	NA	NA	NA	NA	NA	0	0	0	0	0	0	0	0	0	0	0	0	0	0	0	0	0	0	0	0	0	0	0	0	0	0	0
1700040K01Rik	ENSMUSG00000103840	RIKEN cDNA 1700040K01 gene [Source:MGI Symbol;Acc:MGI:1920517]	NA	NA	NA	NA	NA	NA	NA	NA	NA	0	0	0	0	0	0	0	0	0	0	0	0	0	0	0	0	0	0	0	0	0	0	0	0	0	0	0
1700040L08Rik	ENSMUSG00000107406	RIKEN cDNA 1700040L08 gene [Source:MGI Symbol;Acc:MGI:1920544]	0.13505	0.365617	0.493524	0.123616	0.411353	0.553573	0.0114338	0.937431	0.960051	5.2951	6.17516	4.93174	5.60875	5.83632	6.36292	6.07868	6.51851	5.69447	39.6019	47.5717	37.4488	40.6201	43.746	49.2496	45.2664	50.2504	44.4538	130	142	177	218	193	226	295	218	224
1700041C23Rik	ENSMUSG00000100282	RIKEN cDNA 1700041C23 gene [Source:MGI Symbol;Acc:MGI:1914569]	NA	NA	NA	NA	NA	NA	NA	NA	NA	0	0	0	0	0	0	0	0	0	0	0	0	0	0	0	0	0	0	0	0	0	0	0	0	0	0	0
1700041G16Rik	ENSMUSG00000054822	RIKEN cDNA 1700041G16 gene [Source:MGI Symbol;Acc:MGI:1920549]	0.424623	0.273007	0.391911	0.395435	0.298616	NA	0.0291873	0.955249	NA	0.012081	0	0.0165284	0.030524	0.0179384	0.0334026	0.03667	0.0354751	0.0150802	0.0903534	0	0.125507	0.221063	0.134457	0.258539	0.273072	0.273474	0.117724	1	0	2	4	2	4	6	4	2
1700041I07Rik	ENSMUSG00000104845	RIKEN cDNA 1700041I07 gene [Source:MGI Symbol;Acc:MGI:1920523]	NA	NA	NA	NA	NA	NA	NA	NA	NA	0	0	0	0	0	0	0	0	0	0	0	0	0	0	0	0	0	0	0	0	0	0	0	0	0	0	0
1700041M05Rik	ENSMUSG00000087010	RIKEN cDNA 1700041M05 gene [Source:MGI Symbol;Acc:MGI:1920510]	NA	NA	NA	NA	NA	NA	NA	NA	NA	0	0	0	0	0	0	0	0	0	0	0	0	0	0	0	0	0	0	0	0	0	0	0	0	0	0	0
1700041M19Rik	ENSMUSG00000100857	RIKEN cDNA 1700041M19 gene [Source:MGI Symbol;Acc:MGI:1923851]	NA	NA	NA	NA	NA	NA	NA	NA	NA	0	0	0	0	0	0	0	0	0	0	0	0	0	0	0	0	0	0	0	0	0	0	0	0	0	0	0
1700042D02Rik	ENSMUSG00000105991	RIKEN cDNA 1700042D02 gene [Source:MGI Symbol;Acc:MGI:1920587]	-0.0631315	0.813764	NA	-0.114849	0.640035	NA	0.051717	0.813071	NA	0	0.0604794	0.0387503	0	0.0420562	0	0.0286573	0	0.0353552	0	0.465917	0.294248	0	0.315231	0	0.213403	0	0.276	0	1	1	0	1	0	1	0	1
1700042G07Rik	ENSMUSG00000078593	RIKEN cDNA 1700042G07 gene [Source:MGI Symbol;Acc:MGI:1914573]	NA	NA	NA	NA	NA	NA	NA	NA	NA	0	0	0	0	0	0	0	0	0	0	0	0	0	0	0	0	0	0	0	0	0	0	0	0	0	0	0
1700042G15Rik	ENSMUSG00000087044	RIKEN cDNA 1700042G15 gene [Source:MGI Symbol;Acc:MGI:1920599]	NA	NA	NA	NA	NA	NA	NA	NA	NA	0	0	0	0	0	0	0	0	0	0	0	0	0	0	0	0	0	0	0	0	0	0	0	0	0	0	0
1700042O05Rik	ENSMUSG00000112878	RIKEN cDNA 1700042O05 gene [Source:MGI Symbol;Acc:MGI:1920540]	NA	NA	NA	NA	NA	NA	NA	NA	NA	0	0	0	0	0	0	0	0	0	0	0	0	0	0	0	0	0	0	0	0	0	0	0	0	0	0	0
1700042O10Rik	ENSMUSG00000086391	RIKEN cDNA 1700042O10 gene [Source:MGI Symbol;Acc:MGI:1920571]	NA	NA	NA	NA	NA	NA	NA	NA	NA	0	0	0	0	0	0	0	0	0	0	0	0	0	0	0	0	0	0	0	0	0	0	0	0	0	0	0
1700044C05Rik	ENSMUSG00000099911	RIKEN cDNA 1700044C05 gene [Source:MGI Symbol;Acc:MGI:1920556]	NA	NA	NA	NA	NA	NA	NA	NA	NA	0	0	0	0	0	0	0	0	0	0	0	0	0	0	0	0	0	0	0	0	0	0	0	0	0	0	0
1700044K03Rik	ENSMUSG00000100297	RIKEN cDNA 1700044K03 gene [Source:MGI Symbol;Acc:MGI:1914571]	NA	NA	NA	NA	NA	NA	NA	NA	NA	0	0	0	0	0	0	0	0	0	0	0	0	0	0	0	0	0	0	0	0	0	0	0	0	0	0	0
1700045H11Rik	ENSMUSG00000078492	RIKEN cDNA 1700045H11 gene [Source:MGI Symbol;Acc:MGI:1920598]	NA	NA	NA	NA	NA	NA	NA	NA	NA	0	0	0	0	0	0	0	0	0	0	0	0	0	0	0	0	0	0	0	0	0	0	0	0	0	0	0
1700045I11Rik	ENSMUSG00000104526	RIKEN cDNA 1700045I11 gene [Source:MGI Symbol;Acc:MGI:1920600]	NA	NA	NA	NA	NA	NA	NA	NA	NA	0	0	0	0	0	0	0	0	0	0	0	0	0	0	0	0	0	0	0	0	0	0	0	0	0	0	0
1700046C09Rik	ENSMUSG00000085561	RIKEN cDNA 1700046C09 gene [Source:MGI Symbol;Acc:MGI:1920557]	NA	NA	NA	NA	NA	NA	NA	NA	NA	0	0	0	0	0	0	0	0	0	0	0	0	0	0	0	0	0	0	0	0	0	0	0	0	0	0	0
1700047A11Rik	ENSMUSG00000085437	RIKEN cDNA 1700047A11 gene [Source:MGI Symbol;Acc:MGI:1923854]	0.175933	0.421164	0.550269	0.0637037	0.772018	0.851886	0.112229	0.599045	0.719369	1.66409	1.60473	1.21178	1.57669	1.51443	1.55841	1.87379	1.39896	1.84269	12.4457	12.3624	9.2016	11.4188	11.3514	12.0622	13.9536	10.7844	14.3849	62	56	66	93	76	84	138	71	110
1700047E10Rik	ENSMUSG00000115294	RIKEN cDNA 1700047E10 gene [Source:MGI Symbol;Acc:MGI:1921578]	NA	NA	NA	NA	NA	NA	NA	NA	NA	0	0	0	0	0	0	0	0	0	0	0	0	0	0	0	0	0	0	0	0	0	0	0	0	0	0	0
1700047F07Rik	ENSMUSG00000085549	RIKEN cDNA 1700047F07 gene [Source:MGI Symbol;Acc:MGI:1920570]	0.0167804	0.92488	NA	0	1	NA	0.0337652	0.84952	NA	0	0	0	0	0	0	0.0106168	0	0	0	0	0	0	0	0	0.0790609	0	0	0	0	0	0	0	0	1	0	0
1700047G03Rik	ENSMUSG00000099349	RIKEN cDNA 1700047G03 gene [Source:MGI Symbol;Acc:MGI:1920589]	0.0167804	0.92488	NA	0	1	NA	0.0337652	0.84952	NA	0	0	0	0	0	0	0	0.010835	0	0	0	0	0	0	0	0	0.0835257	0	0	0	0	0	0	0	0	1	0
1700047G07Rik	ENSMUSG00000110717	RIKEN cDNA 1700047G07 gene [Source:MGI Symbol;Acc:MGI:1920573]	NA	NA	NA	NA	NA	NA	NA	NA	NA	0	0	0	0	0	0	0	0	0	0	0	0	0	0	0	0	0	0	0	0	0	0	0	0	0	0	0
1700047K16Rik	ENSMUSG00000087347	RIKEN cDNA 1700047K16 gene [Source:MGI Symbol;Acc:MGI:1920585]	-0.155035	0.702263	0.793078	-0.176319	0.665636	0.773806	0.0212839	0.956761	NA	0.174098	0.477965	0.238187	0.141389	0.443156	0.154723	0.138402	0.292129	0.341501	1.30207	3.68211	1.80866	1.02398	3.32167	1.19757	1.03065	2.25199	2.66592	7	18	14	9	24	9	11	16	22
1700047L14Rik	ENSMUSG00000101762	RIKEN cDNA 1700047L14 gene [Source:MGI Symbol;Acc:MGI:1920545]	NA	NA	NA	NA	NA	NA	NA	NA	NA	0	0	0	0	0	0	0	0	0	0	0	0	0	0	0	0	0	0	0	0	0	0	0	0	0	0	0
1700047M11Rik	ENSMUSG00000100147	RIKEN cDNA 1700047M11 gene [Source:MGI Symbol;Acc:MGI:1914580]	0.0587267	0.748849	NA	0	1	NA	0.0757116	0.676962	NA	0	0	0	0	0	0	0	0	0.00966491	0	0	0	0	0	0	0	0	0.075449	0	0	0	0	0	0	0	0	2
1700047N06Rik	ENSMUSG00000102356	RIKEN cDNA 1700047N06 gene [Source:MGI Symbol;Acc:MGI:1923853]	-0.107256	0.75556	NA	-0.235005	0.402598	NA	0.127749	0.587237	NA	0	0	0.0655385	0.0151293	0	0	0.012117	0.0175833	0.0149491	0	0	0.497662	0.109571	0	0	0.0902326	0.135548	0.1167	0	0	4	1	0	0	1	1	1
1700047O18Rik	ENSMUSG00000109594	RIKEN cDNA 1700047O18 gene [Source:MGI Symbol;Acc:MGI:1920668]	NA	NA	NA	NA	NA	NA	NA	NA	NA	0	0	0	0	0	0	0	0	0	0	0	0	0	0	0	0	0	0	0	0	0	0	0	0	0	0	0
1700048F04Rik	ENSMUSG00000105274	RIKEN cDNA 1700048F04 gene [Source:MGI Symbol;Acc:MGI:1920646]	NA	NA	NA	NA	NA	NA	NA	NA	NA	0	0	0	0	0	0	0	0	0	0	0	0	0	0	0	0	0	0	0	0	0	0	0	0	0	0	0
1700048M11Rik	ENSMUSG00000085637	RIKEN cDNA 1700048M11 gene [Source:MGI Symbol;Acc:MGI:1920636]	0.682119	0.14118	0.227962	-0.149887	0.73648	NA	0.832006	0.0639952	NA	0.0908692	0.291049	0.0621603	0.143494	0.134927	0.0628107	0.275819	0.500309	0.255213	0.679607	2.24216	0.472009	1.03923	1.01134	0.48616	2.05395	3.85682	1.99232	2	6	2	5	4	2	12	15	9
1700048O20Rik	ENSMUSG00000043773	RIKEN cDNA 1700048O20 gene [Source:MGI Symbol;Acc:MGI:1920637]	NA	NA	NA	NA	NA	NA	NA	NA	NA	0	0	0	0	0	0	0	0	0	0	0	0	0	0	0	0	0	0	0	0	0	0	0	0	0	0	0
1700048P04Rik	ENSMUSG00000112333	RIKEN cDNA 1700048P04 gene [Source:MGI Symbol;Acc:MGI:1920605]	NA	NA	NA	NA	NA	NA	NA	NA	NA	0	0	0	0	0	0	0	0	0	0	0	0	0	0	0	0	0	0	0	0	0	0	0	0	0	0	0
1700049E15Rik	ENSMUSG00000085077	RIKEN cDNA 1700049E15 gene [Source:MGI Symbol;Acc:MGI:1920644]	NA	NA	NA	NA	NA	NA	NA	NA	NA	0	0	0	0	0	0	0	0	0	0	0	0	0	0	0	0	0	0	0	0	0	0	0	0	0	0	0
1700049E17Rik1	ENSMUSG00000079271	RIKEN cDNA 1700049E17 gene, gene 1 [Source:MGI Symbol;Acc:MGI:1920665]	NA	NA	NA	NA	NA	NA	NA	NA	NA	0	0	0	0	0	0	0	0	0	0	0	0	0	0	0	0	0	0	0	0	0	0	0	0	0	0	0
1700049E17Rik2	ENSMUSG00000090440	tandem duplication of RIKEN cDNA 1700049E17 gene, gene 2 [Source:MGI Symbol;Acc:MGI:3796510]	NA	NA	NA	NA	NA	NA	NA	NA	NA	0	0	0	0	0	0	0	0	0	0	0	0	0	0	0	0	0	0	0	0	0	0	0	0	0	0	0
1700049E22Rik	ENSMUSG00000101553	RIKEN cDNA 1700049E22 gene [Source:MGI Symbol;Acc:MGI:1920645]	NA	NA	NA	NA	NA	NA	NA	NA	NA	0	0	0	0	0	0	0	0	0	0	0	0	0	0	0	0	0	0	0	0	0	0	0	0	0	0	0
1700049L16Rik	ENSMUSG00000043859	RIKEN cDNA 1700049L16 gene [Source:MGI Symbol;Acc:MGI:1920633]	NA	NA	NA	NA	NA	NA	NA	NA	NA	0	0	0	0	0	0	0	0	0	0	0	0	0	0	0	0	0	0	0	0	0	0	0	0	0	0	0
1700051A21Rik	ENSMUSG00000086951	RIKEN cDNA 1700051A21 gene [Source:MGI Symbol;Acc:MGI:1920616]	NA	NA	NA	NA	NA	NA	NA	NA	NA	0	0	0	0	0	0	0	0	0	0	0	0	0	0	0	0	0	0	0	0	0	0	0	0	0	0	0
1700051K13Rik	ENSMUSG00000108263	RIKEN cDNA 1700051K13 gene [Source:MGI Symbol;Acc:MGI:1920602]	NA	NA	NA	NA	NA	NA	NA	NA	NA	0	0	0	0	0	0	0	0	0	0	0	0	0	0	0	0	0	0	0	0	0	0	0	0	0	0	0
1700051O22Rik	ENSMUSG00000103341	RIKEN cDNA 1700051O22 Gene [Source:MGI Symbol;Acc:MGI:3704315]	0.131019	0.598839	0.709056	0.204582	0.415301	0.557149	-0.0735636	0.761896	0.84429	1.76148	1.32751	1.20496	2.07257	1.61547	1.28919	1.74729	1.57203	1.46585	13.174	10.2268	9.14981	15.0101	12.1087	9.97848	13.0116	12.1186	11.4432	51	36	51	95	63	54	100	62	68
1700052H01Rik	ENSMUSG00000105297	RIKEN cDNA 1700052H01 gene [Source:MGI Symbol;Acc:MGI:1920712]	NA	NA	NA	NA	NA	NA	NA	NA	NA	0	0	0	0	0	0	0	0	0	0	0	0	0	0	0	0	0	0	0	0	0	0	0	0	0	0	0
1700052I22Rik	ENSMUSG00000101912	RIKEN cDNA 1700052I22 gene [Source:MGI Symbol;Acc:MGI:1914590]	NA	NA	NA	NA	NA	NA	NA	NA	NA	0	0	0	0	0	0	0	0	0	0	0	0	0	0	0	0	0	0	0	0	0	0	0	0	0	0	0
1700052K11Rik	ENSMUSG00000099681	RIKEN cDNA 1700052K11 gene [Source:MGI Symbol;Acc:MGI:1920681]	0.652275	5.65023e-05	0.00017058	0.50317	0.00206327	0.00626098	0.149105	0.338275	0.483519	0.766617	0.678893	0.71548	1.04355	0.798579	1.25698	1.15445	1.19973	1.16464	5.7335	5.23	5.43295	7.55765	5.98573	9.72911	8.59691	9.24854	9.09176	129	107	176	278	181	306	384	275	314
1700054A03Rik	ENSMUSG00000099988	RIKEN cDNA 1700054A03 gene [Source:MGI Symbol;Acc:MGI:1925707]	NA	NA	NA	NA	NA	NA	NA	NA	NA	0	0	0	0	0	0	0	0	0	0	0	0	0	0	0	0	0	0	0	0	0	0	0	0	0	0	0
1700054K02Rik	ENSMUSG00000097001	RIKEN cDNA 1700054K02 gene [Source:MGI Symbol;Acc:MGI:1925600]	NA	NA	NA	NA	NA	NA	NA	NA	NA	0	0	0	0	0	0	0	0	0	0	0	0	0	0	0	0	0	0	0	0	0	0	0	0	0	0	0
1700054K19Rik	ENSMUSG00000100219	RIKEN cDNA 1700054K19 gene [Source:MGI Symbol;Acc:MGI:1914586]	NA	NA	NA	NA	NA	NA	NA	NA	NA	0	0	0	0	0	0	0	0	0	0	0	0	0	0	0	0	0	0	0	0	0	0	0	0	0	0	0
1700054M17Rik	ENSMUSG00000085889	RIKEN cDNA 1700054M17 gene [Source:MGI Symbol;Acc:MGI:1920608]	NA	NA	NA	NA	NA	NA	NA	NA	NA	0	0	0	0	0	0	0	0	0	0	0	0	0	0	0	0	0	0	0	0	0	0	0	0	0	0	0
1700054O05Rik	ENSMUSG00000111753	RIKEN cDNA 1700054O05 gene [Source:MGI Symbol;Acc:MGI:1920606]	NA	NA	NA	NA	NA	NA	NA	NA	NA	0	0	0	0	0	0	0	0	0	0	0	0	0	0	0	0	0	0	0	0	0	0	0	0	0	0	0
1700054O19Rik	ENSMUSG00000104183	RIKEN cDNA 1700054O19 gene [Source:MGI Symbol;Acc:MGI:1921522]	NA	NA	NA	NA	NA	NA	NA	NA	NA	0	0	0	0	0	0	0	0	0	0	0	0	0	0	0	0	0	0	0	0	0	0	0	0	0	0	0
1700055C04Rik	ENSMUSG00000093616	RIKEN cDNA 1700055C04 gene [Source:MGI Symbol;Acc:MGI:1920647]	NA	NA	NA	NA	NA	NA	NA	NA	NA	0	0	0	0	0	0	0	0	0	0	0	0	0	0	0	0	0	0	0	0	0	0	0	0	0	0	0
1700055D18Rik	ENSMUSG00000070997	RIKEN cDNA 1700055D18 gene [Source:MGI Symbol;Acc:MGI:1920655]	0.126973	0.553378	0.671128	-0.136121	0.532197	0.663558	0.263094	0.209851	0.3407	0.331721	0.316216	0.356586	0.291849	0.334233	0.286616	0.413543	0.330491	0.377103	2.48093	2.43604	2.70771	2.11365	2.50524	2.21843	3.07955	2.54771	2.94385	56	50	88	78	76	70	138	76	102
1700056E22Rik	ENSMUSG00000044854	RIKEN cDNA 1700056E22 gene [Source:MGI Symbol;Acc:MGI:1920613]	1.37123	0.000714784	0.00187508	0.792789	0.0394834	0.0838882	0.578441	0.142774	0.252903	0.155914	0.0369913	0.0592526	0.240737	0.244369	0.107771	0.411903	0.292503	0.302743	1.16607	0.284971	0.44993	1.74348	1.83166	0.834155	3.06734	2.25487	2.36336	9	2	5	22	19	9	47	23	28
1700056N10Rik	ENSMUSG00000084792	RIKEN cDNA 1700056N10 gene [Source:MGI Symbol;Acc:MGI:1920642]	0.163174	0.686854	0.781396	0.0917827	0.818895	0.883968	0.0713908	0.859803	NA	0.169018	0.225565	0.231239	0.146796	0.313707	0.233658	0.0748167	0.325705	0.369212	1.26408	1.7377	1.75589	1.06314	2.35139	1.80854	0.557141	2.51082	2.88225	8	10	16	11	20	16	7	21	28
1700057G04Rik	ENSMUSG00000074139	RIKEN cDNA 1700057G04 gene [Source:MGI Symbol;Acc:MGI:1925709]	-0.0671124	0.706087	NA	-0.0589312	0.740535	NA	0	1	NA	0	0.0119182	0	0	0	0	0	0	0	0	0.0918144	0	0	0	0	0	0	0	0	1	0	0	0	0	0	0	0
1700057H15Rik	ENSMUSG00000084757	RIKEN cDNA 1700057H15 gene [Source:MGI Symbol;Acc:MGI:1925710]	NA	NA	NA	NA	NA	NA	NA	NA	NA	0	0	0	0	0	0	0	0	0	0	0	0	0	0	0	0	0	0	0	0	0	0	0	0	0	0	0
1700057H21Rik	ENSMUSG00000086007	RIKEN cDNA 1700057H21 gene [Source:MGI Symbol;Acc:MGI:1920625]	NA	NA	NA	NA	NA	NA	NA	NA	NA	0	0	0	0	0	0	0	0	0	0	0	0	0	0	0	0	0	0	0	0	0	0	0	0	0	0	0
1700058P15Rik	ENSMUSG00000089636	RIKEN cDNA 1700058P15 gene [Source:MGI Symbol;Acc:MGI:1920627]	0.154788	0.759531	0.836843	-0.432881	0.296816	NA	0.587669	0.168646	NA	0.266777	0.170895	0.109495	0.0674041	0.118837	0.0737607	0.161952	0.274181	0.233104	1.99521	1.31653	0.831445	0.488159	0.890737	0.570915	1.20601	2.11363	1.81973	5	3	3	2	3	2	6	7	7
1700060C16Rik	ENSMUSG00000086887	RIKEN cDNA 1700060C16 gene [Source:MGI Symbol;Acc:MGI:1920675]	NA	NA	NA	NA	NA	NA	NA	NA	NA	0	0	0	0	0	0	0	0	0	0	0	0	0	0	0	0	0	0	0	0	0	0	0	0	0	0	0
1700060C20Rik	ENSMUSG00000078957	RIKEN cDNA 1700060C20 gene [Source:MGI Symbol;Acc:MGI:1920649]	NA	NA	NA	NA	NA	NA	NA	NA	NA	0	0	0	0	0	0	0	0	0	0	0	0	0	0	0	0	0	0	0	0	0	0	0	0	0	0	0
1700060J05Rik	ENSMUSG00000084970	RIKEN cDNA 1700060J05 gene [Source:MGI Symbol;Acc:MGI:1920641]	-0.426372	0.00196045	0.00479947	-0.0751399	0.580957	0.705247	-0.351233	0.0094976	0.0276957	3.82508	3.72873	3.89645	3.89993	3.53434	3.41992	2.8395	3.12851	2.65981	28.6076	28.7251	29.5874	28.2444	26.4916	26.4705	21.1451	24.1173	20.7638	184	168	274	297	229	238	270	205	205
1700060O08Rik	ENSMUSG00000099407	RIKEN cDNA 1700060O08 gene [Source:MGI Symbol;Acc:MGI:1914585]	NA	NA	NA	NA	NA	NA	NA	NA	NA	0	0	0	0	0	0	0	0	0	0	0	0	0	0	0	0	0	0	0	0	0	0	0	0	0	0	0
1700061E17Rik	ENSMUSG00000102060	RIKEN cDNA 1700061E17 gene [Source:MGI Symbol;Acc:MGI:3642196]	1.21644	0.00659118	0.0147792	0.161937	0.377195	NA	1.0545	0.0287587	NA	0.0206521	0	0	0.0130449	0	0.0428255	0.177611	0.0454827	0.154675	0.154456	0	0	0.0944751	0	0.331473	1.32262	0.35062	1.20747	1	0	0	1	0	3	17	3	12
1700061E18Rik	ENSMUSG00000085759	RIKEN cDNA 1700061E18 gene [Source:MGI Symbol;Acc:MGI:1924241]	NA	NA	NA	NA	NA	NA	NA	NA	NA	0	0	0	0	0	0	0	0	0	0	0	0	0	0	0	0	0	0	0	0	0	0	0	0	0	0	0
1700061F12Rik	ENSMUSG00000085580	RIKEN cDNA 1700061F12 gene [Source:MGI Symbol;Acc:MGI:1920688]	NA	NA	NA	NA	NA	NA	NA	NA	NA	0	0	0	0	0	0	0	0	0	0	0	0	0	0	0	0	0	0	0	0	0	0	0	0	0	0	0
1700061H18Rik	ENSMUSG00000084948	RIKEN cDNA 1700061H18 gene [Source:MGI Symbol;Acc:MGI:1920711]	NA	NA	NA	NA	NA	NA	NA	NA	NA	0	0	0	0	0	0	0	0	0	0	0	0	0	0	0	0	0	0	0	0	0	0	0	0	0	0	0
1700061I17Rik	ENSMUSG00000028009	RIKEN cDNA 1700061I17 gene [Source:MGI Symbol;Acc:MGI:1920612]	NA	NA	NA	NA	NA	NA	NA	NA	NA	0	0	0	0	0	0	0	0	0	0	0	0	0	0	0	0	0	0	0	0	0	0	0	0	0	0	0
1700061J23Rik	ENSMUSG00000086366	RIKEN cDNA 1700061J23 gene [Source:MGI Symbol;Acc:MGI:1924243]	NA	NA	NA	NA	NA	NA	NA	NA	NA	0	0	0	0	0	0	0	0	0	0	0	0	0	0	0	0	0	0	0	0	0	0	0	0	0	0	0
1700061N14Rik	ENSMUSG00000110464	RIKEN cDNA 1700061N14 gene [Source:MGI Symbol;Acc:MGI:1920682]	NA	NA	NA	NA	NA	NA	NA	NA	NA	0	0	0	0	0	0	0	0	0	0	0	0	0	0	0	0	0	0	0	0	0	0	0	0	0	0	0
1700062C10Rik	ENSMUSG00000114390	RIKEN cDNA 1700062C10 gene [Source:MGI Symbol;Acc:MGI:1920690]	0.0167804	0.92488	NA	0	1	NA	0.0337652	0.84952	NA	0	0	0	0	0	0	0.00671952	0	0	0	0	0	0	0	0	0.0500385	0	0	0	0	0	0	0	0	1	0	0
1700063A18Rik	ENSMUSG00000100062	RIKEN cDNA 1700063A18 gene [Source:MGI Symbol;Acc:MGI:1920704]	NA	NA	NA	NA	NA	NA	NA	NA	NA	0	0	0	0	0	0	0	0	0	0	0	0	0	0	0	0	0	0	0	0	0	0	0	0	0	0	0
1700063D05Rik	ENSMUSG00000100837	RIKEN cDNA 1700063D05 gene [Source:MGI Symbol;Acc:MGI:1925750]	NA	NA	NA	NA	NA	NA	NA	NA	NA	0	0	0	0	0	0	0	0	0	0	0	0	0	0	0	0	0	0	0	0	0	0	0	0	0	0	0
1700063H04Rik	ENSMUSG00000040657	RIKEN cDNA 1700063H04 gene [Source:MGI Symbol;Acc:MGI:1921519]	NA	NA	NA	NA	NA	NA	NA	NA	NA	0	0	0	0	0	0	0	0	0	0	0	0	0	0	0	0	0	0	0	0	0	0	0	0	0	0	0
1700063H06Rik	ENSMUSG00000099266	RIKEN cDNA 1700063H06 gene [Source:MGI Symbol;Acc:MGI:1920614]	NA	NA	NA	NA	NA	NA	NA	NA	NA	0	0	0	0	0	0	0	0	0	0	0	0	0	0	0	0	0	0	0	0	0	0	0	0	0	0	0
1700063I16Rik	ENSMUSG00000103463	RIKEN cDNA 1700063I16 gene [Source:MGI Symbol;Acc:MGI:1925877]	NA	NA	NA	NA	NA	NA	NA	NA	NA	0	0	0	0	0	0	0	0	0	0	0	0	0	0	0	0	0	0	0	0	0	0	0	0	0	0	0
1700063K16Rik	ENSMUSG00000102036	RIKEN cDNA 1700063K16 gene [Source:MGI Symbol;Acc:MGI:1923860]	NA	NA	NA	NA	NA	NA	NA	NA	NA	0	0	0	0	0	0	0	0	0	0	0	0	0	0	0	0	0	0	0	0	0	0	0	0	0	0	0
1700063O14Rik	ENSMUSG00000101978	RIKEN cDNA 1700063O14 gene [Source:MGI Symbol;Acc:MGI:1920702]	NA	NA	NA	NA	NA	NA	NA	NA	NA	0	0	0	0	0	0	0	0	0	0	0	0	0	0	0	0	0	0	0	0	0	0	0	0	0	0	0
1700064H15Rik	ENSMUSG00000082766	RIKEN cDNA 1700064H15 gene [Source:MGI Symbol;Acc:MGI:1920674]	0.319169	0.311855	NA	0.280271	0.355606	NA	0.0388983	0.928906	NA	0	0	0.0382585	0.105982	0.0415224	0.0386588	0.0282936	0.0821151	0.10472	0	0	0.290513	0.76755	0.311231	0.299223	0.210695	0.633015	0.817491	0	0	1	3	1	1	1	2	3
1700064J06Rik	ENSMUSG00000100681	RIKEN cDNA 1700064J06 gene [Source:MGI Symbol;Acc:MGI:1920650]	NA	NA	NA	NA	NA	NA	NA	NA	NA	0	0	0	0	0	0	0	0	0	0	0	0	0	0	0	0	0	0	0	0	0	0	0	0	0	0	0
1700064M15Rik	ENSMUSG00000100211	RIKEN cDNA 1700064M15 gene [Source:MGI Symbol;Acc:MGI:1920707]	NA	NA	NA	NA	NA	NA	NA	NA	NA	0	0	0	0	0	0	0	0	0	0	0	0	0	0	0	0	0	0	0	0	0	0	0	0	0	0	0
1700065D16Rik	ENSMUSG00000096655	RIKEN cDNA 1700065D16 gene [Source:MGI Symbol;Acc:MGI:1920660]	-0.296561	0.333427	0.46007	-0.01029	0.969685	0.983204	-0.286271	0.341655	0.486619	0.144124	0.242958	0.19718	0.234778	0.146422	0.194	0.145822	0.15592	0.165701	1.0779	1.87169	1.49727	1.70032	1.0975	1.50157	1.0859	1.20197	1.29354	19	30	38	49	26	37	38	28	35
1700065I16Rik	ENSMUSG00000099435	RIKEN cDNA 1700065I16 gene [Source:MGI Symbol;Acc:MGI:1925712]	0	1	NA	0.0249615	0.888454	NA	-0.0501276	0.778194	NA	0	0	0	0	0.0164091	0	0	0	0	0	0	0	0	0.122994	0	0	0	0	0	0	0	0	1	0	0	0	0
1700065J11Rik	ENSMUSG00000107341	RIKEN cDNA 1700065J11 gene [Source:MGI Symbol;Acc:MGI:1920659]	NA	NA	NA	NA	NA	NA	NA	NA	NA	0	0	0	0	0	0	0	0	0	0	0	0	0	0	0	0	0	0	0	0	0	0	0	0	0	0	0
1700065J18Rik	ENSMUSG00000100872	RIKEN cDNA 1700065J18 gene [Source:MGI Symbol;Acc:MGI:1920705]	NA	NA	NA	NA	NA	NA	NA	NA	NA	0	0	0	0	0	0	0	0	0	0	0	0	0	0	0	0	0	0	0	0	0	0	0	0	0	0	0
1700065L07Rik	ENSMUSG00000107408	RIKEN cDNA 1700065L07 gene [Source:MGI Symbol;Acc:MGI:1920658]	NA	NA	NA	NA	NA	NA	NA	NA	NA	0	0	0	0	0	0	0	0	0	0	0	0	0	0	0	0	0	0	0	0	0	0	0	0	0	0	0
1700065O20Rik	ENSMUSG00000100134	RIKEN cDNA 1700065O20 gene [Source:MGI Symbol;Acc:MGI:1923859]	NA	NA	NA	NA	NA	NA	NA	NA	NA	0	0	0	0	0	0	0	0	0	0	0	0	0	0	0	0	0	0	0	0	0	0	0	0	0	0	0
1700066B17Rik	ENSMUSG00000101634	RIKEN cDNA 1700066B17 gene [Source:MGI Symbol;Acc:MGI:1920676]	NA	NA	NA	NA	NA	NA	NA	NA	NA	0	0	0	0	0	0	0	0	0	0	0	0	0	0	0	0	0	0	0	0	0	0	0	0	0	0	0
1700066B19Rik	ENSMUSG00000073598	RIKEN cDNA 1700066B19 gene [Source:MGI Symbol;Acc:MGI:1920699]	1.14339	2.25218e-22	2.0615e-21	1.0467	9.94579e-19	1.87719e-17	0.096682	0.368692	0.513025	1.34374	1.19415	1.19018	2.50217	2.5373	2.75962	2.74272	2.99357	2.77293	10.0498	9.19943	9.03756	18.1214	19.0183	21.3597	20.4243	23.077	21.6469	173	144	224	510	440	514	698	525	572
1700066C05Rik	ENSMUSG00000101810	RIKEN cDNA 1700066C05 gene [Source:MGI Symbol;Acc:MGI:1925904]	NA	NA	NA	NA	NA	NA	NA	NA	NA	0	0	0	0	0	0	0	0	0	0	0	0	0	0	0	0	0	0	0	0	0	0	0	0	0	0	0
1700066J03Rik	ENSMUSG00000097717	RIKEN cDNA 1700066J03 gene [Source:MGI Symbol;Acc:MGI:1914589]	0.313784	0.284576	NA	0.0448268	0.845033	NA	0.268957	0.389031	NA	0	0	0	0.0163752	0	0	0.0786895	0.0190314	0	0	0	0	0.118594	0	0	0.585981	0.146711	0	0	0	0	1	0	0	6	1	0
1700066M21Rik	ENSMUSG00000038323	RIKEN cDNA 1700066M21 gene [Source:MGI Symbol;Acc:MGI:1920717]	-0.0259942	0.812309	0.876172	-0.0450444	0.68279	0.787963	0.0190502	0.859988	0.910617	2.77235	2.86536	2.41834	2.90426	2.40214	2.45777	2.59136	2.8703	2.56782	20.7343	22.0739	18.3635	21.0335	18.0052	19.0234	19.2972	22.1268	20.0457	407	394	519	675	475	522	752	574	604
1700066N21Rik	ENSMUSG00000099605	RIKEN cDNA 1700066N21 gene [Source:MGI Symbol;Acc:MGI:1920721]	NA	NA	NA	NA	NA	NA	NA	NA	NA	0	0	0	0	0	0	0	0	0	0	0	0	0	0	0	0	0	0	0	0	0	0	0	0	0	0	0
1700066O22Rik	ENSMUSG00000085800	RIKEN cDNA 1700066O22 gene [Source:MGI Symbol;Acc:MGI:1920651]	NA	NA	NA	NA	NA	NA	NA	NA	NA	0	0	0	0	0	0	0	0	0	0	0	0	0	0	0	0	0	0	0	0	0	0	0	0	0	0	0
1700067G17Rik	ENSMUSG00000099378	RIKEN cDNA 1700067G17 gene [Source:MGI Symbol;Acc:MGI:1920725]	NA	NA	NA	NA	NA	NA	NA	NA	NA	0	0	0	0	0	0	0	0	0	0	0	0	0	0	0	0	0	0	0	0	0	0	0	0	0	0	0
1700067K01Rik	ENSMUSG00000046408	RIKEN cDNA 1700067K01 gene [Source:MGI Symbol;Acc:MGI:1920703]	-0.81691	0.0213951	0.0431702	-1.04189	0.00391287	0.0111205	0.224979	0.518917	0.652387	0.21394	0.42076	0.238779	0.135135	0.100316	0.108964	0.187978	0.0909266	0.147581	1.60005	3.24142	1.81315	0.978688	0.751915	0.84339	1.39983	0.700942	1.15209	19	35	31	19	12	14	33	11	21
1700067P10Rik	ENSMUSG00000021545	RIKEN cDNA 1700067P10 gene [Source:MGI Symbol;Acc:MGI:1915474]	NA	NA	NA	NA	NA	NA	NA	NA	NA	0	0	0	0	0	0	0	0	0	0	0	0	0	0	0	0	0	0	0	0	0	0	0	0	0	0	0
1700069B07Rik	ENSMUSG00000053081	RIKEN cDNA 1700069B07 gene [Source:MGI Symbol;Acc:MGI:1923863]	-0.277368	0.519713	0.641463	-0.077565	0.855808	0.908806	-0.199803	0.638516	NA	0.211206	0.0501096	0.224743	0.163055	0.226494	0.0648843	0.0712312	0.103365	0.190406	1.5796	0.386031	1.70657	1.18089	1.69768	0.50221	0.530441	0.79683	1.4864	9	2	14	11	13	4	6	6	13
1700069L16Rik	ENSMUSG00000042184	RIKEN cDNA 1700069L16 gene [Source:MGI Symbol;Acc:MGI:1920726]	NA	NA	NA	NA	NA	NA	NA	NA	NA	0	0	0	0	0	0	0	0	0	0	0	0	0	0	0	0	0	0	0	0	0	0	0	0	0	0	0
1700069P05Rik	ENSMUSG00000107637	RIKEN cDNA 1700069P05 gene [Source:MGI Symbol;Acc:MGI:1920781]	NA	NA	NA	NA	NA	NA	NA	NA	NA	0	0	0	0	0	0	0	0	0	0	0	0	0	0	0	0	0	0	0	0	0	0	0	0	0	0	0
1700071G01Rik	ENSMUSG00000086376	RIKEN cDNA 1700071G01 gene [Source:MGI Symbol;Acc:MGI:1920735]	NA	NA	NA	NA	NA	NA	NA	NA	NA	0	0	0	0	0	0	0	0	0	0	0	0	0	0	0	0	0	0	0	0	0	0	0	0	0	0	0
1700071K01Rik	ENSMUSG00000080980	RIKEN cDNA 1700071K01 gene [Source:MGI Symbol;Acc:MGI:3588264]	NA	NA	NA	NA	NA	NA	NA	NA	NA	0	0	0	0	0	0	0	0	0	0	0	0	0	0	0	0	0	0	0	0	0	0	0	0	0	0	0
1700071M16Rik	ENSMUSG00000090307	RIKEN cDNA 1700071M16 gene [Source:MGI Symbol;Acc:MGI:1920754]	NA	NA	NA	NA	NA	NA	NA	NA	NA	0	0	0	0	0	0	0	0	0	0	0	0	0	0	0	0	0	0	0	0	0	0	0	0	0	0	0
1700072B07Rik	ENSMUSG00000100487	RIKEN cDNA 1700072B07 gene [Source:MGI Symbol;Acc:MGI:1920779]	NA	NA	NA	NA	NA	NA	NA	NA	NA	0	0	0	0	0	0	0	0	0	0	0	0	0	0	0	0	0	0	0	0	0	0	0	0	0	0	0
1700072G22Rik	ENSMUSG00000101702	RIKEN cDNA 1700072G22 gene [Source:MGI Symbol;Acc:MGI:1920746]	0.101978	0.638287	NA	0	1	NA	0.118963	0.570314	NA	0	0	0	0	0	0	0	0	0.075291	0	0	0	0	0	0	0	0	0.587758	0	0	0	0	0	0	0	0	3
1700072O05Rik	ENSMUSG00000107744	RIKEN cDNA 1700072O05 gene [Source:MGI Symbol;Acc:MGI:1920755]	NA	NA	NA	NA	NA	NA	NA	NA	NA	0	0	0	0	0	0	0	0	0	0	0	0	0	0	0	0	0	0	0	0	0	0	0	0	0	0	0
1700073E17Rik	ENSMUSG00000087204	RIKEN cDNA 1700073E17 gene [Source:MGI Symbol;Acc:MGI:1920734]	NA	NA	NA	NA	NA	NA	NA	NA	NA	0	0	0	0	0	0	0	0	0	0	0	0	0	0	0	0	0	0	0	0	0	0	0	0	0	0	0
1700074A21Rik	ENSMUSG00000102231	RIKEN cDNA 1700074A21 gene [Source:MGI Symbol;Acc:MGI:1920732]	NA	NA	NA	NA	NA	NA	NA	NA	NA	0	0	0	0	0	0	0	0	0	0	0	0	0	0	0	0	0	0	0	0	0	0	0	0	0	0	0
1700074H08Rik	ENSMUSG00000099872	RIKEN cDNA 1700074H08 gene [Source:MGI Symbol;Acc:MGI:1920730]	0.0167804	0.92488	NA	0	1	NA	0.0337652	0.84952	NA	0	0	0	0	0	0	0	0.0291471	0	0	0	0	0	0	0	0	0.224692	0	0	0	0	0	0	0	0	1	0
1700074P13Rik	ENSMUSG00000029883	RIKEN cDNA 1700074P13 gene [Source:MGI Symbol;Acc:MGI:1920731]	NA	NA	NA	NA	NA	NA	NA	NA	NA	0	0	0	0	0	0	0	0	0	0	0	0	0	0	0	0	0	0	0	0	0	0	0	0	0	0	0
1700080N15Rik	ENSMUSG00000084859	RIKEN cDNA 1700080N15 gene [Source:MGI Symbol;Acc:MGI:1920739]	NA	NA	NA	NA	NA	NA	NA	NA	NA	0	0	0	0	0	0	0	0	0	0	0	0	0	0	0	0	0	0	0	0	0	0	0	0	0	0	0
1700080O16Rik	ENSMUSG00000031118	RIKEN cDNA 1700080O16 gene [Source:MGI Symbol;Acc:MGI:1921529]	NA	NA	NA	NA	NA	NA	NA	NA	NA	0	0	0	0	0	0	0	0	0	0	0	0	0	0	0	0	0	0	0	0	0	0	0	0	0	0	0
1700081B01Rik	ENSMUSG00000105673	RIKEN cDNA 1700081B01 gene [Source:MGI Symbol;Acc:MGI:1920750]	NA	NA	NA	NA	NA	NA	NA	NA	NA	0	0	0	0	0	0	0	0	0	0	0	0	0	0	0	0	0	0	0	0	0	0	0	0	0	0	0
1700081H04Rik	ENSMUSG00000100573	RIKEN cDNA 1700081H04 gene [Source:MGI Symbol;Acc:MGI:1920727]	NA	NA	NA	NA	NA	NA	NA	NA	NA	0	0	0	0	0	0	0	0	0	0	0	0	0	0	0	0	0	0	0	0	0	0	0	0	0	0	0
1700081N11Rik	ENSMUSG00000113209	RIKEN cDNA 1700081N11 gene [Source:MGI Symbol;Acc:MGI:1920778]	0.30261	0.419056	0.548091	0.072087	0.841575	0.89945	0.230523	0.532113	0.664366	0.288259	0.581323	0.241007	0.445083	0.428019	0.287806	0.469888	0.587815	0.399801	2.15588	4.47835	1.83007	3.22341	3.20821	2.22765	3.49913	4.53139	3.12104	9	17	11	22	18	13	29	25	20
1700082M22Rik	ENSMUSG00000023737	RIKEN cDNA 1700082M22 gene [Source:MGI Symbol;Acc:MGI:1920784]	-0.226666	0.562357	0.678075	-0.0326374	0.929675	NA	-0.194028	0.615235	NA	0.00997094	0.0212909	0.0204623	0.0125963	0.0148053	0.0206764	0.0050442	0.00731976	0.0186695	0.0745723	0.16402	0.155379	0.0912261	0.110973	0.160037	0.0375629	0.0564271	0.145743	1	2	3	2	2	3	1	1	3
1700083H02Rik	ENSMUSG00000100668	RIKEN cDNA 1700083H02 gene [Source:MGI Symbol;Acc:MGI:1914598]	NA	NA	NA	NA	NA	NA	NA	NA	NA	0	0	0	0	0	0	0	0	0	0	0	0	0	0	0	0	0	0	0	0	0	0	0	0	0	0	0
1700084C06Rik	ENSMUSG00000086016	RIKEN cDNA 1700084C06 gene [Source:MGI Symbol;Acc:MGI:1923868]	0.0413004	0.707178	0.797136	-0.0197194	0.858398	0.910199	0.0610198	0.574903	0.70065	18.1281	15.5275	16.5813	13.8818	17.9304	17.7499	17.1823	16.6943	18.7593	135.579	119.619	125.909	100.536	134.397	137.386	127.952	128.694	146.444	617	495	825	748	822	874	1156	774	1023
1700084D21Rik	ENSMUSG00000114333	RIKEN cDNA 1700084D21 gene [Source:MGI Symbol;Acc:MGI:1923970]	NA	NA	NA	NA	NA	NA	NA	NA	NA	0	0	0	0	0	0	0	0	0	0	0	0	0	0	0	0	0	0	0	0	0	0	0	0	0	0	0
1700084E18Rik	ENSMUSG00000100747	RIKEN cDNA 1700084E18 gene [Source:MGI Symbol;Acc:MGI:1914600]	0.354274	0.390192	0.518083	0.024736	0.942307	0.966173	0.329538	0.417722	NA	0.0925225	0.164636	0.0843883	0.155846	0.103036	0.0852713	0.101414	0.169804	0.22136	0.691972	1.26831	0.640797	1.12868	0.772305	0.660008	0.7552	1.309	1.72804	6	10	8	16	9	8	13	15	23
1700084F23Rik	ENSMUSG00000099639	RIKEN cDNA 1700084F23 gene [Source:MGI Symbol;Acc:MGI:1921530]	NA	NA	NA	NA	NA	NA	NA	NA	NA	0	0	0	0	0	0	0	0	0	0	0	0	0	0	0	0	0	0	0	0	0	0	0	0	0	0	0
1700084J12Rik	ENSMUSG00000058101	RIKEN cDNA 1700084J12 gene [Source:MGI Symbol;Acc:MGI:1920736]	-0.20123	0.57084	0.685369	-0.173733	0.63132	NA	-0.0274975	0.933059	NA	0.0221243	0.0354314	0	0	0.0164255	0.0152928	0	0.0162416	0.0138084	0.165467	0.272954	0	0	0.123117	0.118367	0	0.125205	0.107795	2	3	0	0	2	2	0	2	2
1700084M14Rik	ENSMUSG00000057805	RIKEN cDNA 1700084M14 gene [Source:MGI Symbol;Acc:MGI:1920737]	NA	NA	NA	NA	NA	NA	NA	NA	NA	0	0	0	0	0	0	0	0	0	0	0	0	0	0	0	0	0	0	0	0	0	0	0	0	0	0	0
1700085C21Rik	ENSMUSG00000100890	RIKEN cDNA 1700085C21 gene [Source:MGI Symbol;Acc:MGI:1921533]	NA	NA	NA	NA	NA	NA	NA	NA	NA	0	0	0	0	0	0	0	0	0	0	0	0	0	0	0	0	0	0	0	0	0	0	0	0	0	0	0
1700085D07Rik	ENSMUSG00000115693	RIKEN cDNA 1700085D07 gene [Source:MGI Symbol;Acc:MGI:1920741]	-0.0675025	0.832671	NA	-0.110179	0.717804	NA	0.0426769	0.874267	NA	0.0692949	0	0.0948042	0	0.102892	0	0.0350556	0.05087	0.0432489	0.518254	0	0.719889	0	0.771225	0	0.26105	0.392151	0.337622	1	0	2	0	2	0	1	1	1
1700086D15Rik	ENSMUSG00000020548	RIKEN cDNA 1700086D15 gene [Source:MGI Symbol;Acc:MGI:1921532]	NA	NA	NA	NA	NA	NA	NA	NA	NA	0	0	0	0	0	0	0	0	0	0	0	0	0	0	0	0	0	0	0	0	0	0	0	0	0	0	0
1700086L19Rik	ENSMUSG00000071265	RIKEN cDNA 1700086L19 gene [Source:MGI Symbol;Acc:MGI:1921534]	-0.0671124	0.706087	NA	-0.0589312	0.740535	NA	0	1	NA	0	0.0218851	0	0	0	0	0	0	0	0	0.168597	0	0	0	0	0	0	0	0	1	0	0	0	0	0	0	0
1700086O06Rik	ENSMUSG00000097080	RIKEN cDNA 1700086O06 gene [Source:MGI Symbol;Acc:MGI:1920766]	-0.199198	0.446717	0.574648	-0.0704502	0.786888	0.862683	-0.128747	0.617898	0.734192	0.479287	0.596995	0.3747	0.461322	0.559166	0.339181	0.42143	0.460754	0.37036	3.58457	4.59909	2.84526	3.34102	4.19122	2.62529	3.13828	3.5519	2.89121	42	49	48	64	66	43	73	55	52
1700086P04Rik	ENSMUSG00000085085	RIKEN cDNA 1700086P04 gene [Source:MGI Symbol;Acc:MGI:1914599]	NA	NA	NA	NA	NA	NA	NA	NA	NA	0	0	0	0	0	0	0	0	0	0	0	0	0	0	0	0	0	0	0	0	0	0	0	0	0	0	0
1700087I21Rik	ENSMUSG00000115099	RIKEN cDNA 1700087I21 gene [Source:MGI Symbol;Acc:MGI:1923869]	NA	NA	NA	NA	NA	NA	NA	NA	NA	0	0	0	0	0	0	0	0	0	0	0	0	0	0	0	0	0	0	0	0	0	0	0	0	0	0	0
1700087M22Rik	ENSMUSG00000115723	RIKEN cDNA 1700087M22 gene [Source:MGI Symbol;Acc:MGI:1925717]	1.00244	2.53506e-13	1.48603e-12	0.653958	2.59099e-06	1.37051e-05	0.348479	0.00667322	0.0205354	13.3486	15.8351	11.5953	20.2762	21.5509	22.5545	26.9581	29.0869	27.9031	99.8336	121.99	88.0479	146.846	161.535	174.574	200.75	224.227	217.825	126	140	160	303	274	308	503	374	422
1700088E04Rik	ENSMUSG00000033029	RIKEN cDNA 1700088E04 gene [Source:MGI Symbol;Acc:MGI:1920774]	-0.06311	0.624856	0.730809	-0.141995	0.275281	0.41214	0.0788848	0.537654	0.669465	1.21172	1.43595	1.30743	1.11783	1.24585	1.20886	1.07222	1.24412	1.53852	9.06239	11.0622	9.92785	8.09563	9.33821	9.35666	7.98452	9.5908	12.0105	291	323	459	425	403	420	509	407	592
1700091H14Rik	ENSMUSG00000090462	RIKEN cDNA 1700091H14 gene [Source:MGI Symbol;Acc:MGI:1920803]	NA	NA	NA	NA	NA	NA	NA	NA	NA	0	0	0	0	0	0	0	0	0	0	0	0	0	0	0	0	0	0	0	0	0	0	0	0	0	0	0
1700092C02Rik	ENSMUSG00000086781	RIKEN cDNA 1700092C02 gene [Source:MGI Symbol;Acc:MGI:1914607]	NA	NA	NA	NA	NA	NA	NA	NA	NA	0	0	0	0	0	0	0	0	0	0	0	0	0	0	0	0	0	0	0	0	0	0	0	0	0	0	0
1700092C10Rik	ENSMUSG00000092499	RIKEN cDNA 1700092C10 gene [Source:MGI Symbol;Acc:MGI:1920804]	NA	NA	NA	NA	NA	NA	NA	NA	NA	0	0	0	0	0	0	0	0	0	0	0	0	0	0	0	0	0	0	0	0	0	0	0	0	0	0	0
1700092C17Rik	ENSMUSG00000085353	RIKEN cDNA 1700092C17 gene [Source:MGI Symbol;Acc:MGI:1921545]	0.0587267	0.79115	NA	0	1	NA	0.0757116	0.718248	NA	0	0	0	0	0	0	0.0525834	0	0	0	0	0	0	0	0	0.391575	0	0	0	0	0	0	0	0	2	0	0
1700092E16Rik	ENSMUSG00000111487	RIKEN cDNA 1700092E16 gene [Source:MGI Symbol;Acc:MGI:1921541]	NA	NA	NA	NA	NA	NA	NA	NA	NA	0	0	0	0	0	0	0	0	0	0	0	0	0	0	0	0	0	0	0	0	0	0	0	0	0	0	0
1700092E19Rik	ENSMUSG00000084811	RIKEN cDNA 1700092E19 gene [Source:MGI Symbol;Acc:MGI:1920826]	NA	NA	NA	NA	NA	NA	NA	NA	NA	0	0	0	0	0	0	0	0	0	0	0	0	0	0	0	0	0	0	0	0	0	0	0	0	0	0	0
1700092K14Rik	ENSMUSG00000078600	RIKEN cDNA 1700092K14 gene [Source:MGI Symbol;Acc:MGI:1920786]	NA	NA	NA	NA	NA	NA	NA	NA	NA	0	0	0	0	0	0	0	0	0	0	0	0	0	0	0	0	0	0	0	0	0	0	0	0	0	0	0
1700092M07Rik	ENSMUSG00000090840	RIKEN cDNA 1700092M07 gene [Source:MGI Symbol;Acc:MGI:1921557]	0.136852	0.553542	NA	0.0325572	0.87426	NA	0.104295	0.667749	NA	0	0	0	0	0.0322044	0	0	0.0955315	0	0	0	0	0	0.241387	0	0	0.736441	0	0	0	0	0	1	0	0	3	0
1700093K21Rik	ENSMUSG00000020286	RIKEN cDNA 1700093K21 gene [Source:MGI Symbol;Acc:MGI:1914608]	-0.149864	0.489418	NA	-0.0809807	0.723162	NA	-0.0688831	0.739102	NA	0.0109795	0	0.00751065	0	0.00815139	0	0	0	0	0.0821149	0	0.0570315	0	0.0610986	0	0	0	0	1	0	1	0	1	0	0	0	0
1700094J05Rik	ENSMUSG00000101695	RIKEN cDNA 1700094J05 gene [Source:MGI Symbol;Acc:MGI:1914773]	0.45101	0.00223776	0.00543089	0.272649	0.0682615	0.133268	0.17836	0.207631	0.338382	2.39519	2.69671	2.48749	3.20466	3.03918	2.94999	3.22754	3.56462	3.85958	17.9136	20.7747	18.8885	23.209	22.7801	22.8332	24.0347	27.4792	30.1298	110	116	167	233	188	196	293	223	284
1700094M23Rik	ENSMUSG00000105337	RIKEN cDNA 1700094M23 gene [Source:MGI Symbol;Acc:MGI:1920829]	0.0167804	0.92488	NA	0	1	NA	0.0337652	0.84952	NA	0	0	0	0	0	0	0	0.01649	0	0	0	0	0	0	0	0	0.127119	0	0	0	0	0	0	0	0	1	0
1700094M24Rik	ENSMUSG00000107895	RIKEN cDNA 1700094M24 gene [Source:MGI Symbol;Acc:MGI:1921554]	NA	NA	NA	NA	NA	NA	NA	NA	NA	0	0	0	0	0	0	0	0	0	0	0	0	0	0	0	0	0	0	0	0	0	0	0	0	0	0	0
1700095A13Rik	ENSMUSG00000100430	RIKEN cDNA 1700095A13 gene [Source:MGI Symbol;Acc:MGI:1924245]	NA	NA	NA	NA	NA	NA	NA	NA	NA	0	0	0	0	0	0	0	0	0	0	0	0	0	0	0	0	0	0	0	0	0	0	0	0	0	0	0
1700095A21Rik	ENSMUSG00000086046	RIKEN cDNA 1700095A21 gene [Source:MGI Symbol;Acc:MGI:1914774]	NA	NA	NA	NA	NA	NA	NA	NA	NA	0	0	0	0	0	0	0	0	0	0	0	0	0	0	0	0	0	0	0	0	0	0	0	0	0	0	0
1700095B10Rik	ENSMUSG00000098230	RIKEN cDNA 1700095B10 gene [Source:MGI Symbol;Acc:MGI:1914610]	NA	NA	NA	NA	NA	NA	NA	NA	NA	0	0	0	0	0	0	0	0	0	0	0	0	0	0	0	0	0	0	0	0	0	0	0	0	0	0	0
1700095J03Rik	ENSMUSG00000085407	RIKEN cDNA 1700095J03 gene [Source:MGI Symbol;Acc:MGI:1921543]	NA	NA	NA	NA	NA	NA	NA	NA	NA	0	0	0	0	0	0	0	0	0	0	0	0	0	0	0	0	0	0	0	0	0	0	0	0	0	0	0
1700095J07Rik	ENSMUSG00000084861	RIKEN cDNA 1700095J07 gene [Source:MGI Symbol;Acc:MGI:1920824]	NA	NA	NA	NA	NA	NA	NA	NA	NA	0	0	0	0	0	0	0	0	0	0	0	0	0	0	0	0	0	0	0	0	0	0	0	0	0	0	0
1700095J12Rik	ENSMUSG00000084804	RIKEN cDNA 1700095J12 gene [Source:MGI Symbol;Acc:MGI:1920813]	0.0893408	0.754592	NA	-0.0903664	0.678036	NA	0.179707	0.457649	NA	0	0.031922	0	0	0	0	0	0.0219493	0.037322	0	0.245918	0	0	0	0	0	0.169205	0.291354	0	1	0	0	0	0	0	1	2
1700095K22Rik	ENSMUSG00000108505	RIKEN cDNA 1700095K22 gene [Source:MGI Symbol;Acc:MGI:1915478]	NA	NA	NA	NA	NA	NA	NA	NA	NA	0	0	0	0	0	0	0	0	0	0	0	0	0	0	0	0	0	0	0	0	0	0	0	0	0	0	0
1700096J18Rik	ENSMUSG00000099630	RIKEN cDNA 1700096J18 gene [Source:MGI Symbol;Acc:MGI:1915177]	-0.181848	0.543785	NA	-0.0547285	0.866035	NA	-0.127119	0.653821	NA	0.0457174	0.0488101	0.0312736	0	0.0678832	0.0316008	0.046256	0	0	0.341918	0.37602	0.237474	0	0.508817	0.244593	0.344456	0	0	1	1	1	0	2	1	2	0	0
1700096K18Rik	ENSMUSG00000101856	RIKEN cDNA 1700096K18 gene [Source:MGI Symbol;Acc:MGI:1920821]	0.778788	0.00142321	0.00356301	0.214183	0.384924	0.527166	0.564605	0.0161594	0.0433117	0.54559	0.469235	0.507991	0.612664	0.686348	0.502831	1.05803	0.923427	0.804002	4.08045	3.61486	3.8574	4.43708	5.14451	3.89196	7.8789	7.11859	6.27643	36	29	49	64	61	48	138	83	85
1700097M23Rik	ENSMUSG00000108194	RIKEN cDNA 1700097M23 gene [Source:MGI Symbol;Acc:MGI:1920811]	NA	NA	NA	NA	NA	NA	NA	NA	NA	0	0	0	0	0	0	0	0	0	0	0	0	0	0	0	0	0	0	0	0	0	0	0	0	0	0	0
1700097N02Rik	ENSMUSG00000099474	RIKEN cDNA 1700097N02 gene [Source:MGI Symbol;Acc:MGI:1914772]	0.654171	6.44009e-17	4.6339e-16	0.517043	5.1587e-11	4.88448e-10	0.137128	0.0716493	0.147828	22.6616	21.5775	22.6911	32.9772	32.4293	30.6975	37.9945	34.5932	34.9444	169.486	166.228	172.303	238.83	243.073	237.602	282.935	266.675	272.793	869	775	1272	2002	1675	1703	2880	1807	2147
1700099I09Rik	ENSMUSG00000091906	RIKEN cDNA 1700099I09 gene [Source:MGI Symbol;Acc:MGI:1923874]	NA	NA	NA	NA	NA	NA	NA	NA	NA	0	0	0	0	0	0	0	0	0	0	0	0	0	0	0	0	0	0	0	0	0	0	0	0	0	0	0
1700100I10Rik	ENSMUSG00000115372	RIKEN cDNA 1700100I10 gene [Source:MGI Symbol;Acc:MGI:1920812]	NA	NA	NA	NA	NA	NA	NA	NA	NA	0	0	0	0	0	0	0	0	0	0	0	0	0	0	0	0	0	0	0	0	0	0	0	0	0	0	0
1700100L14Rik	ENSMUSG00000101051	RIKEN cDNA 1700100L14 gene [Source:MGI Symbol;Acc:MGI:1920834]	NA	NA	NA	NA	NA	NA	NA	NA	NA	0	0	0	0	0	0	0	0	0	0	0	0	0	0	0	0	0	0	0	0	0	0	0	0	0	0	0
1700101I11Rik	ENSMUSG00000097675	RIKEN cDNA 1700101I11 gene [Source:MGI Symbol;Acc:MGI:1915180]	NA	NA	NA	NA	NA	NA	NA	NA	NA	0	0	0	0	0	0	0	0	0	0	0	0	0	0	0	0	0	0	0	0	0	0	0	0	0	0	0
1700101I19Rik	ENSMUSG00000045815	RIKEN cDNA 1700101I19 gene [Source:MGI Symbol;Acc:MGI:1920839]	NA	NA	NA	NA	NA	NA	NA	NA	NA	0	0	0	0	0	0	0	0	0	0	0	0	0	0	0	0	0	0	0	0	0	0	0	0	0	0	0
1700101O22Rik	ENSMUSG00000102096	RIKEN cDNA 1700101O22 gene [Source:MGI Symbol;Acc:MGI:1920825]	NA	NA	NA	NA	NA	NA	NA	NA	NA	0	0	0	0	0	0	0	0	0	0	0	0	0	0	0	0	0	0	0	0	0	0	0	0	0	0	0
1700102F20Rik	ENSMUSG00000108229	RIKEN cDNA 1700102F20 gene [Source:MGI Symbol;Acc:MGI:1920827]	NA	NA	NA	NA	NA	NA	NA	NA	NA	0	0	0	0	0	0	0	0	0	0	0	0	0	0	0	0	0	0	0	0	0	0	0	0	0	0	0
1700102P08Rik	ENSMUSG00000032611	RIKEN cDNA 1700102P08 gene [Source:MGI Symbol;Acc:MGI:2148248]	0.549248	0.186203	0.287067	0.608663	0.149493	0.255123	-0.0594153	0.893224	NA	0.0178283	0.114206	0.0487827	0.304055	0.0926528	0.0246466	0.171364	0.0916154	0.133526	0.133337	0.879814	0.370428	2.20205	0.694477	0.190767	1.2761	0.706252	1.04237	1	6	4	27	7	2	19	7	12
1700104B16Rik	ENSMUSG00000049476	RIKEN cDNA 1700104B16 gene [Source:MGI Symbol;Acc:MGI:1925886]	0.0167804	0.92488	NA	0	1	NA	0.0337652	0.84952	NA	0	0	0	0	0	0	0.01544	0	0	0	0	0	0	0	0	0.114978	0	0	0	0	0	0	0	0	1	0	0
1700104L18Rik	ENSMUSG00000112821	RIKEN cDNA 1700104L18 gene [Source:MGI Symbol;Acc:MGI:1920842]	NA	NA	NA	NA	NA	NA	NA	NA	NA	0	0	0	0	0	0	0	0	0	0	0	0	0	0	0	0	0	0	0	0	0	0	0	0	0	0	0
1700105G05Rik	ENSMUSG00000113747	RIKEN cDNA 1700105G05 gene [Source:MGI Symbol;Acc:MGI:1920800]	NA	NA	NA	NA	NA	NA	NA	NA	NA	0	0	0	0	0	0	0	0	0	0	0	0	0	0	0	0	0	0	0	0	0	0	0	0	0	0	0
1700105P06Rik	ENSMUSG00000099923	RIKEN cDNA 1700105P06 gene [Source:MGI Symbol;Acc:MGI:1915479]	0.663454	0.00136206	0.00341872	0.545665	0.00893808	0.0231157	0.117789	0.55306	0.682043	0.634213	0.716947	0.92723	1.09969	0.987869	1.35812	1.03173	1.37849	1.43586	4.74325	5.52316	7.04085	7.96427	7.40455	10.512	7.68301	10.6266	11.209	51	54	109	140	107	158	164	151	185
1700108F19Rik	ENSMUSG00000101009	RIKEN cDNA 1700108F19 gene [Source:MGI Symbol;Acc:MGI:1920814]	0.178318	0.642105	0.745946	0.32338	0.438198	NA	-0.145061	0.742713	NA	0.0208016	0.0148058	0.00948638	0.00437978	0.00514784	0.0718923	0.0175388	0.0356314	0.0129828	0.155574	0.11406	0.0720342	0.0317196	0.0385855	0.556453	0.130607	0.274678	0.10135	3	2	2	1	1	15	5	7	3
1700108J01Rik	ENSMUSG00000100585	RIKEN cDNA 1700108J01 gene [Source:MGI Symbol;Acc:MGI:1915495]	NA	NA	NA	NA	NA	NA	NA	NA	NA	0	0	0	0	0	0	0	0	0	0	0	0	0	0	0	0	0	0	0	0	0	0	0	0	0	0	0
1700108N06Rik	ENSMUSG00000106034	RIKEN cDNA 1700108N06 gene [Source:MGI Symbol;Acc:MGI:1920810]	NA	NA	NA	NA	NA	NA	NA	NA	NA	0	0	0	0	0	0	0	0	0	0	0	0	0	0	0	0	0	0	0	0	0	0	0	0	0	0	0
1700108N11Rik	ENSMUSG00000084837	RIKEN cDNA 1700108N11 gene [Source:MGI Symbol;Acc:MGI:1921551]	NA	NA	NA	NA	NA	NA	NA	NA	NA	0	0	0	0	0	0	0	0	0	0	0	0	0	0	0	0	0	0	0	0	0	0	0	0	0	0	0
1700109G14Rik	ENSMUSG00000101505	RIKEN cDNA 1700109G14 gene [Source:MGI Symbol;Acc:MGI:1914605]	0.0152777	0.977841	NA	-0.0589312	0.740533	NA	0.074209	0.718248	NA	0	0	0.00999593	0	0	0	0.0147847	0	0	0	0	0.0759034	0	0	0	0.110098	0	0	0	0	1	0	0	0	2	0	0
1700109G15Rik	ENSMUSG00000085044	RIKEN cDNA 1700109G15 gene [Source:MGI Symbol;Acc:MGI:1925721]	NA	NA	NA	NA	NA	NA	NA	NA	NA	0	0	0	0	0	0	0	0	0	0	0	0	0	0	0	0	0	0	0	0	0	0	0	0	0	0	0
1700109H08Rik	ENSMUSG00000008307	RIKEN cDNA 1700109H08 gene [Source:MGI Symbol;Acc:MGI:1924286]	0.0997525	0.652376	0.754038	-0.19577	0.382699	0.524774	0.295523	0.174199	0.295971	0.403006	0.522469	0.413522	0.336382	0.464829	0.353182	0.415035	0.459624	0.588395	3.01406	4.02496	3.14005	2.43617	3.48412	2.73366	3.09066	3.54319	4.59329	56	68	84	74	87	71	114	87	131
1700109I08Rik	ENSMUSG00000101261	RIKEN cDNA 1700109I08 gene [Source:MGI Symbol;Acc:MGI:1920841]	NA	NA	NA	NA	NA	NA	NA	NA	NA	0	0	0	0	0	0	0	0	0	0	0	0	0	0	0	0	0	0	0	0	0	0	0	0	0	0	0
1700109K24Rik	ENSMUSG00000097267	RIKEN cDNA 1700109K24 gene [Source:MGI Symbol;Acc:MGI:1921553]	NA	NA	NA	NA	NA	NA	NA	NA	NA	0	0	0	0	0	0	0	0	0	0	0	0	0	0	0	0	0	0	0	0	0	0	0	0	0	0	0
1700110C19Rik	ENSMUSG00000099384	RIKEN cDNA 1700110C19 gene [Source:MGI Symbol;Acc:MGI:1923884]	0.0145667	0.925113	NA	0.114584	0.668821	NA	-0.100017	0.734844	NA	0.0307333	0	0	0.0194128	0	0.042487	0.0155477	0	0.0191815	0.229853	0	0	0.140593	0	0.328853	0.11578	0	0.14974	1	0	0	1	0	2	1	0	1
1700110I01Rik	ENSMUSG00000079407	RIKEN cDNA 1700110I01 gene [Source:MGI Symbol;Acc:MGI:1920799]	NA	NA	NA	NA	NA	NA	NA	NA	NA	0	0	0	0	0	0	0	0	0	0	0	0	0	0	0	0	0	0	0	0	0	0	0	0	0	0	0
1700110I07Rik	ENSMUSG00000108490	RIKEN cDNA 1700110I07 gene [Source:MGI Symbol;Acc:MGI:1924251]	NA	NA	NA	NA	NA	NA	NA	NA	NA	0	0	0	0	0	0	0	0	0	0	0	0	0	0	0	0	0	0	0	0	0	0	0	0	0	0	0
1700110K17Rik	ENSMUSG00000087047	RIKEN cDNA 1700110K17 gene [Source:MGI Symbol;Acc:MGI:1920808]	NA	NA	NA	NA	NA	NA	NA	NA	NA	0	0	0	0	0	0	0	0	0	0	0	0	0	0	0	0	0	0	0	0	0	0	0	0	0	0	0
1700111E14Rik	ENSMUSG00000029837	RIKEN cDNA 1700111E14 gene [Source:MGI Symbol;Acc:MGI:1920835]	NA	NA	NA	NA	NA	NA	NA	NA	NA	0	0	0	0	0	0	0	0	0	0	0	0	0	0	0	0	0	0	0	0	0	0	0	0	0	0	0
1700111N16Rik	ENSMUSG00000100511	RIKEN cDNA 1700111N16 gene [Source:MGI Symbol;Acc:MGI:1921555]	NA	NA	NA	NA	NA	NA	NA	NA	NA	0	0	0	0	0	0	0	0	0	0	0	0	0	0	0	0	0	0	0	0	0	0	0	0	0	0	0
1700112D23Rik	ENSMUSG00000091329	RIKEN cDNA 1700112D23 gene [Source:MGI Symbol;Acc:MGI:1920861]	-0.262729	0.269592	NA	-0.178513	0.479895	NA	-0.0842159	0.703567	NA	0.0304783	0.0650802	0	0	0	0.0210672	0	0	0	0.227946	0.50136	0	0	0	0.163062	0	0	0	1	2	0	0	0	1	0	0	0
1700112H15Rik	ENSMUSG00000101574	RIKEN cDNA 1700112H15 gene [Source:MGI Symbol;Acc:MGI:1920840]	NA	NA	NA	NA	NA	NA	NA	NA	NA	0	0	0	0	0	0	0	0	0	0	0	0	0	0	0	0	0	0	0	0	0	0	0	0	0	0	0
1700112J05Rik	ENSMUSG00000086632	RIKEN cDNA 1700112J05 gene [Source:MGI Symbol;Acc:MGI:3696786]	-0.35213	0.338365	0.465159	-0.249537	0.531232	NA	-0.102593	0.734507	NA	0.0277879	0.0296677	0.0950433	0	0.0206303	0.0576226	0.0140576	0.0407987	0	0.207824	0.228552	0.721704	0	0.154634	0.446005	0.104683	0.314512	0	1	1	5	0	1	3	1	2	0
1700112J16Rik	ENSMUSG00000097527	RIKEN cDNA 1700112J16 gene [Source:MGI Symbol;Acc:MGI:1923878]	0.263029	0.557762	0.674576	-0.144618	0.687472	NA	0.407647	0.313918	NA	0.00884971	0.00944839	0.0181613	0	0.0197107	0.0061171	0.0134309	0.01949	0.0331402	0.0661866	0.0727878	0.137906	0	0.147741	0.0473469	0.100017	0.150246	0.258708	1	1	3	0	3	1	3	3	6
1700112K13Rik	ENSMUSG00000087510	RIKEN cDNA 1700112K13 gene [Source:MGI Symbol;Acc:MGI:1920846]	NA	NA	NA	NA	NA	NA	NA	NA	NA	0	0	0	0	0	0	0	0	0	0	0	0	0	0	0	0	0	0	0	0	0	0	0	0	0	0	0
1700112L15Rik	ENSMUSG00000110577	RIKEN cDNA 1700112L15 gene [Source:MGI Symbol;Acc:MGI:1920844]	NA	NA	NA	NA	NA	NA	NA	NA	NA	0	0	0	0	0	0	0	0	0	0	0	0	0	0	0	0	0	0	0	0	0	0	0	0	0	0	0
1700112M02Rik	ENSMUSG00000113358	RIKEN cDNA 1700112M02 gene [Source:MGI Symbol;Acc:MGI:1920833]	NA	NA	NA	NA	NA	NA	NA	NA	NA	0	0	0	0	0	0	0	0	0	0	0	0	0	0	0	0	0	0	0	0	0	0	0	0	0	0	0
1700113A16Rik	ENSMUSG00000096935	RIKEN cDNA 1700113A16 gene [Source:MGI Symbol;Acc:MGI:1923892]	-0.594854	0.00987201	0.021422	-0.395943	0.0856477	0.161396	-0.198911	0.388134	0.532019	1.38856	1.43952	1.77583	1.42367	1.16536	0.848518	0.865345	1.2705	0.904318	10.385	11.0897	13.4846	10.3106	8.73492	6.5676	6.44401	9.7941	7.05954	69	67	129	112	78	61	85	86	72
1700113B09Rik	ENSMUSG00000112028	RIKEN cDNA 1700113B09 gene [Source:MGI Symbol;Acc:MGI:1925888]	NA	NA	NA	NA	NA	NA	NA	NA	NA	0	0	0	0	0	0	0	0	0	0	0	0	0	0	0	0	0	0	0	0	0	0	0	0	0	0	0
1700113B19Rik	ENSMUSG00000102822	RIKEN cDNA 1700113B19 gene [Source:MGI Symbol;Acc:MGI:1920890]	NA	NA	NA	NA	NA	NA	NA	NA	NA	0	0	0	0	0	0	0	0	0	0	0	0	0	0	0	0	0	0	0	0	0	0	0	0	0	0	0
1700113H08Rik	ENSMUSG00000047129	RIKEN cDNA 1700113H08 gene [Source:MGI Symbol;Acc:MGI:1923890]	-0.168587	0.431017	NA	0.0222069	0.963845	NA	-0.190794	0.397187	NA	0	0.0151784	0.00972507	0.0269399	0	0	0	0	0	0	0.11693	0.0738466	0.195106	0	0	0	0	0	0	1	1	3	0	0	0	0	0
1700116B05Rik	ENSMUSG00000092276	RIKEN cDNA 1700116B05 gene [Source:MGI Symbol;Acc:MGI:1925889]	NA	NA	NA	NA	NA	NA	NA	NA	NA	0	0	0	0	0	0	0	0	0	0	0	0	0	0	0	0	0	0	0	0	0	0	0	0	0	0	0
1700119H24Rik	ENSMUSG00000100593	RIKEN cDNA 1700119H24 gene [Source:MGI Symbol;Acc:MGI:1923899]	NA	NA	NA	NA	NA	NA	NA	NA	NA	0	0	0	0	0	0	0	0	0	0	0	0	0	0	0	0	0	0	0	0	0	0	0	0	0	0	0
1700119I11Rik	ENSMUSG00000082488	RIKEN cDNA 1700119I11 gene [Source:MGI Symbol;Acc:MGI:1925729]	NA	NA	NA	NA	NA	NA	NA	NA	NA	0	0	0	0	0	0	0	0	0	0	0	0	0	0	0	0	0	0	0	0	0	0	0	0	0	0	0
1700120B22Rik	ENSMUSG00000045391	RIKEN cDNA 1700120B22 gene [Source:MGI Symbol;Acc:MGI:3604190]	-0.111818	0.526759	0.647283	0.0834734	0.636637	0.74982	-0.195292	0.25418	0.391233	4.08422	4.2591	3.89841	4.61965	4.19574	4.13616	3.79598	3.86985	3.79398	30.5457	32.811	29.6023	33.4568	31.449	32.0143	28.2677	29.8322	29.6176	86	84	120	154	119	126	158	111	128
1700120C14Rik	ENSMUSG00000100599	RIKEN cDNA 1700120C14 gene [Source:MGI Symbol;Acc:MGI:1920850]	-0.117797	0.342685	0.470006	-0.00167821	0.988803	0.993775	-0.116119	0.339535	0.484673	2.85154	2.90853	2.7692	2.95104	2.98655	2.5694	2.80141	2.60733	2.55041	21.3265	22.4065	21.0277	21.3723	22.3856	19.8874	20.8614	20.0996	19.9098	224	214	318	367	316	292	435	279	321
1700120C18Rik	ENSMUSG00000098086	RIKEN cDNA 1700120C18 gene [Source:MGI Symbol;Acc:MGI:1923912]	NA	NA	NA	NA	NA	NA	NA	NA	NA	0	0	0	0	0	0	0	0	0	0	0	0	0	0	0	0	0	0	0	0	0	0	0	0	0	0	0
1700120E14Rik	ENSMUSG00000086333	RIKEN cDNA 1700120E14 gene [Source:MGI Symbol;Acc:MGI:1920856]	NA	NA	NA	NA	NA	NA	NA	NA	NA	0	0	0	0	0	0	0	0	0	0	0	0	0	0	0	0	0	0	0	0	0	0	0	0	0	0	0
1700120G07Rik	ENSMUSG00000100717	RIKEN cDNA 1700120G07 gene [Source:MGI Symbol;Acc:MGI:1921564]	NA	NA	NA	NA	NA	NA	NA	NA	NA	0	0	0	0	0	0	0	0	0	0	0	0	0	0	0	0	0	0	0	0	0	0	0	0	0	0	0
1700120G11Rik	ENSMUSG00000086068	RIKEN cDNA 1700120G11 gene [Source:MGI Symbol;Acc:MGI:1920849]	NA	NA	NA	NA	NA	NA	NA	NA	NA	0	0	0	0	0	0	0	0	0	0	0	0	0	0	0	0	0	0	0	0	0	0	0	0	0	0	0
1700120K04Rik	ENSMUSG00000099579	RIKEN cDNA 1700120K04 gene [Source:MGI Symbol;Acc:MGI:1915482]	0.0499734	0.878201	0.921616	-0.308192	0.331832	0.472638	0.358165	0.246601	0.382821	0.928247	1.03413	0.855842	0.866748	0.689151	0.613727	0.714595	1.06659	1.20907	6.94232	7.96666	6.49877	6.27723	5.16552	4.7503	5.32141	8.22224	9.43858	23	24	31	34	23	22	35	36	48
1700120O09Rik	ENSMUSG00000093386	RIKEN cDNA 1700120O09 gene [Source:MGI Symbol;Acc:MGI:1923906]	NA	NA	NA	NA	NA	NA	NA	NA	NA	0	0	0	0	0	0	0	0	0	0	0	0	0	0	0	0	0	0	0	0	0	0	0	0	0	0	0
1700121C08Rik	ENSMUSG00000086275	RIKEN cDNA 1700121C08 gene [Source:MGI Symbol;Acc:MGI:1925891]	NA	NA	NA	NA	NA	NA	NA	NA	NA	0	0	0	0	0	0	0	0	0	0	0	0	0	0	0	0	0	0	0	0	0	0	0	0	0	0	0
1700121L03Rik	ENSMUSG00000099574	RIKEN cDNA 1700121L03 gene [Source:MGI Symbol;Acc:MGI:1923910]	NA	NA	NA	NA	NA	NA	NA	NA	NA	0	0	0	0	0	0	0	0	0	0	0	0	0	0	0	0	0	0	0	0	0	0	0	0	0	0	0
1700121L16Rik	ENSMUSG00000100364	RIKEN cDNA 1700121L16 gene [Source:MGI Symbol;Acc:MGI:1923893]	NA	NA	NA	NA	NA	NA	NA	NA	NA	0	0	0	0	0	0	0	0	0	0	0	0	0	0	0	0	0	0	0	0	0	0	0	0	0	0	0
1700121N20Rik	ENSMUSG00000092066	RIKEN cDNA 1700121N20 gene [Source:MGI Symbol;Acc:MGI:1923889]	NA	NA	NA	NA	NA	NA	NA	NA	NA	0	0	0	0	0	0	0	0	0	0	0	0	0	0	0	0	0	0	0	0	0	0	0	0	0	0	0
1700122D07Rik	ENSMUSG00000101409	RIKEN cDNA 1700122D07 gene [Source:MGI Symbol;Acc:MGI:1923911]	NA	NA	NA	NA	NA	NA	NA	NA	NA	0	0	0	0	0	0	0	0	0	0	0	0	0	0	0	0	0	0	0	0	0	0	0	0	0	0	0
1700122E12Rik	ENSMUSG00000087685	RIKEN cDNA 1700122E12 gene [Source:MGI Symbol;Acc:MGI:1920869]	-0.218868	0.617681	0.724435	0.431771	0.349138	NA	-0.650639	0.137817	NA	0.1554	0.0663652	0.106304	0.137423	0.207671	0.214832	0.0628924	0.0912647	0.0969899	1.16223	0.51126	0.807209	0.995253	1.55659	1.66282	0.468344	0.703548	0.75715	5	2	5	7	9	10	4	4	5
1700122H20Rik	ENSMUSG00000099735	RIKEN cDNA 1700122H20 gene [Source:MGI Symbol;Acc:MGI:1920867]	NA	NA	NA	NA	NA	NA	NA	NA	NA	0	0	0	0	0	0	0	0	0	0	0	0	0	0	0	0	0	0	0	0	0	0	0	0	0	0	0
1700122O11Rik	ENSMUSG00000094928	RIKEN cDNA 1700122O11 gene [Source:MGI Symbol;Acc:MGI:1923901]	NA	NA	NA	NA	NA	NA	NA	NA	NA	0	0	0	0	0	0	0	0	0	0	0	0	0	0	0	0	0	0	0	0	0	0	0	0	0	0	0
1700123J17Rik	ENSMUSG00000108676	RIKEN cDNA 1700123J17 gene [Source:MGI Symbol;Acc:MGI:1923978]	0.123024	0.665211	NA	-0.0380035	0.891268	NA	0.161027	0.564092	NA	0.0122082	0	0	0.00771133	0	0	0.018528	0	0.00761948	0.0913045	0	0	0.0558476	0	0	0.137973	0	0.0594814	1	0	0	1	0	0	3	0	1
1700123K08Rik	ENSMUSG00000029526	RIKEN cDNA 1700123K08 gene [Source:MGI Symbol;Acc:MGI:1923908]	0.104036	0.608956	NA	0	1	NA	0.121362	0.541649	NA	0	0	0	0	0	0	0	0.0175452	0.00745833	0	0	0	0	0	0	0	0.135254	0.0582234	0	0	0	0	0	0	0	2	1
1700123L14Rik	ENSMUSG00000072878	RIKEN cDNA 1700123L14 gene [Source:MGI Symbol;Acc:MGI:1925732]	NA	NA	NA	NA	NA	NA	NA	NA	NA	0	0	0	0	0	0	0	0	0	0	0	0	0	0	0	0	0	0	0	0	0	0	0	0	0	0	0
1700123M08Rik	ENSMUSG00000085614	RIKEN cDNA 1700123M08 gene [Source:MGI Symbol;Acc:MGI:1923915]	-0.430063	0.214886	0.323393	-0.186887	0.586607	0.709907	-0.243175	0.479471	0.618269	0.332286	0.41078	0.239268	0.209889	0.350568	0.265948	0.221184	0.205418	0.25105	2.48515	3.16454	1.81686	1.52007	2.62768	2.05846	1.6471	1.58354	1.95982	19	22	20	19	27	22	25	16	23
1700123O12Rik	ENSMUSG00000086080	RIKEN cDNA 1700123O12 gene [Source:MGI Symbol;Acc:MGI:1920874]	NA	NA	NA	NA	NA	NA	NA	NA	NA	0	0	0	0	0	0	0	0	0	0	0	0	0	0	0	0	0	0	0	0	0	0	0	0	0	0	0
1700123O20Rik	ENSMUSG00000040822	RIKEN cDNA 1700123O20 gene [Source:MGI Symbol;Acc:MGI:1920893]	0.156829	0.0318562	0.0618112	0.136189	0.0636272	0.125563	0.02064	0.7739	0.852379	12.0371	11.6113	12.2616	13.1493	12.8427	13.5077	13.89	13.6937	13.2059	90.0251	89.45	93.1078	95.2307	96.2621	104.551	103.435	105.563	103.092	1057	955	1574	1828	1519	1716	2411	1638	1858
1700123O21Rik	ENSMUSG00000101481	RIKEN cDNA 1700123O21 gene [Source:MGI Symbol;Acc:MGI:1915488]	NA	NA	NA	NA	NA	NA	NA	NA	NA	0	0	0	0	0	0	0	0	0	0	0	0	0	0	0	0	0	0	0	0	0	0	0	0	0	0	0
1700124L16Rik	ENSMUSG00000099354	RIKEN cDNA 1700124L16 gene [Source:MGI Symbol;Acc:MGI:1915184]	0.544329	0.119681	0.198486	0.179226	0.425283	NA	0.365103	0.400598	NA	0	0.021195	0	0.0250792	0.0294772	0	0.0301289	0.0437207	0.0619512	0	0.163281	0	0.18163	0.220946	0	0.224362	0.337038	0.483621	0	1	0	2	2	0	3	3	5
1700124M09Rik	ENSMUSG00000110938	RIKEN cDNA 1700124M09 gene [Source:MGI Symbol;Acc:MGI:1920855]	NA	NA	NA	NA	NA	NA	NA	NA	NA	0	0	0	0	0	0	0	0	0	0	0	0	0	0	0	0	0	0	0	0	0	0	0	0	0	0	0
1700125G02Rik	ENSMUSG00000085263	RIKEN cDNA 1700125G02 gene [Source:MGI Symbol;Acc:MGI:1920878]	NA	NA	NA	NA	NA	NA	NA	NA	NA	0	0	0	0	0	0	0	0	0	0	0	0	0	0	0	0	0	0	0	0	0	0	0	0	0	0	0
1700125G22Rik	ENSMUSG00000097584	RIKEN cDNA 1700125G22 gene [Source:MGI Symbol;Acc:MGI:1923907]	-0.025166	0.887544	NA	-0.0589312	0.740534	NA	0.0337652	0.84952	NA	0	0.0273246	0	0	0	0	0.0129474	0	0	0	0.210501	0	0	0	0	0.0964157	0	0	0	1	0	0	0	0	1	0	0
1700125H03Rik	ENSMUSG00000085197	RIKEN cDNA 1700125H03 gene [Source:MGI Symbol;Acc:MGI:1920859]	NA	NA	NA	NA	NA	NA	NA	NA	NA	0	0	0	0	0	0	0	0	0	0	0	0	0	0	0	0	0	0	0	0	0	0	0	0	0	0	0
1700125H20Rik	ENSMUSG00000018479	RIKEN cDNA 1700125H20 gene [Source:MGI Symbol;Acc:MGI:1920884]	0.0996557	0.652195	NA	0	1	NA	0.116641	0.583626	NA	0	0	0	0	0	0	0.0112037	0	0.0276446	0	0	0	0	0	0	0.0834311	0	0.215807	0	0	0	0	0	0	1	0	2
1700126A01Rik	ENSMUSG00000099945	RIKEN cDNA 1700126A01 gene [Source:MGI Symbol;Acc:MGI:1920852]	NA	NA	NA	NA	NA	NA	NA	NA	NA	0	0	0	0	0	0	0	0	0	0	0	0	0	0	0	0	0	0	0	0	0	0	0	0	0	0	0
1700126G02Rik	ENSMUSG00000107802	RIKEN cDNA 1700126G02 gene [Source:MGI Symbol;Acc:MGI:1923898]	0.111277	0.32231	0.447839	0.11851	0.294747	0.433586	-0.00723293	0.947431	0.967147	9.96929	9.60529	9.06511	11.4231	9.07125	10.5256	9.88684	10.8886	10.737	74.5599	73.9966	68.8353	82.7295	67.9934	81.4687	73.6248	83.9386	83.8179	328	296	436	595	402	501	643	488	566
1700126H18Rik	ENSMUSG00000107014	RIKEN cDNA 1700126H18 gene [Source:MGI Symbol;Acc:MGI:1920889]	NA	NA	NA	NA	NA	NA	NA	NA	NA	0	0	0	0	0	0	0	0	0	0	0	0	0	0	0	0	0	0	0	0	0	0	0	0	0	0	0
1700127F24Rik	ENSMUSG00000113830	RIKEN cDNA 1700127F24 gene [Source:MGI Symbol;Acc:MGI:1925892]	NA	NA	NA	NA	NA	NA	NA	NA	NA	0	0	0	0	0	0	0	0	0	0	0	0	0	0	0	0	0	0	0	0	0	0	0	0	0	0	0
1700128A07Rik	ENSMUSG00000099794	RIKEN cDNA 1700128A07 gene [Source:MGI Symbol;Acc:MGI:1920881]	0.144554	0.52433	NA	0.160595	0.49112	NA	-0.0160401	0.956511	NA	0	0	0	0.0144989	0	0.0317325	0	0	0.0429786	0	0	0	0.105005	0	0.245612	0	0	0.335512	0	0	0	1	0	2	0	0	3
1700128E19Rik	ENSMUSG00000031510	RIKEN cDNA 1700128E19 gene [Source:MGI Symbol;Acc:MGI:1920868]	NA	NA	NA	NA	NA	NA	NA	NA	NA	0	0	0	0	0	0	0	0	0	0	0	0	0	0	0	0	0	0	0	0	0	0	0	0	0	0	0
1700128F08Rik	ENSMUSG00000031998	RIKEN cDNA 1700128F08 gene [Source:MGI Symbol;Acc:MGI:1923919]	NA	NA	NA	NA	NA	NA	NA	NA	NA	0	0	0	0	0	0	0	0	0	0	0	0	0	0	0	0	0	0	0	0	0	0	0	0	0	0	0
1700128I11Rik	ENSMUSG00000114991	RIKEN cDNA 1700128I11 gene [Source:MGI Symbol;Acc:MGI:1920865]	NA	NA	NA	NA	NA	NA	NA	NA	NA	0	0	0	0	0	0	0	0	0	0	0	0	0	0	0	0	0	0	0	0	0	0	0	0	0	0	0
1700129C05Rik	ENSMUSG00000021977	RIKEN cDNA 1700129C05 gene [Source:MGI Symbol;Acc:MGI:1915182]	NA	NA	NA	NA	NA	NA	NA	NA	NA	0	0	0	0	0	0	0	0	0	0	0	0	0	0	0	0	0	0	0	0	0	0	0	0	0	0	0
1700129L04Rik	ENSMUSG00000100603	RIKEN cDNA 1700129L04 gene [Source:MGI Symbol;Acc:MGI:1920877]	NA	NA	NA	NA	NA	NA	NA	NA	NA	0	0	0	0	0	0	0	0	0	0	0	0	0	0	0	0	0	0	0	0	0	0	0	0	0	0	0
1810006J02Rik	ENSMUSG00000100182	RIKEN cDNA 1810006J02 gene [Source:MGI Symbol;Acc:MGI:1916280]	0.575267	0.176404	0.274404	0.291829	0.468574	0.60608	0.283438	0.513339	NA	0.0702522	0.0750047	0.016019	0.103542	0.043464	0.0728397	0.10662	0.0945501	0.102308	0.525413	0.577816	0.121639	0.749877	0.325783	0.563786	0.79397	0.728875	0.798669	6	6	2	14	5	9	18	11	14
1810007C17Rik	ENSMUSG00000100844	RIKEN cDNA 1810007C17 gene [Source:MGI Symbol;Acc:MGI:1916304]	NA	NA	NA	NA	NA	NA	NA	NA	NA	0	0	0	0	0	0	0	0	0	0	0	0	0	0	0	0	0	0	0	0	0	0	0	0	0	0	0
1810007D17Rik	ENSMUSG00000100001	RIKEN cDNA 1810007D17 gene [Source:MGI Symbol;Acc:MGI:1916305]	NA	NA	NA	NA	NA	NA	NA	NA	NA	0	0	0	0	0	0	0	0	0	0	0	0	0	0	0	0	0	0	0	0	0	0	0	0	0	0	0
1810008B01Rik	ENSMUSG00000089745	RIKEN cDNA 1810008B01 gene [Source:MGI Symbol;Acc:MGI:1916312]	-0.0985287	0.370726	0.498489	-0.136236	0.219343	0.346178	0.0377075	0.729128	0.820146	10.1806	9.79088	10.8008	8.36145	10.3211	9.35208	10.2064	9.34695	9.67201	76.1402	75.4262	82.0152	60.5559	77.3616	72.386	76.0043	72.0545	75.5044	383	345	594	498	523	509	759	479	583
1810008I18Rik	ENSMUSG00000100094	RIKEN cDNA 1810008I18 gene [Source:MGI Symbol;Acc:MGI:1920875]	NA	NA	NA	NA	NA	NA	NA	NA	NA	0	0	0	0	0	0	0	0	0	0	0	0	0	0	0	0	0	0	0	0	0	0	0	0	0	0	0
1810009A15Rik	ENSMUSG00000071653	RIKEN cDNA 1810009A15 gene [Source:MGI Symbol;Acc:MGI:1913526]	-0.269446	0.535564	0.655323	-0.168767	0.697962	NA	-0.100679	0.815965	NA	0.0763012	0.0814629	0.0730728	0.0963917	0.0339886	0.0527409	0.05404	0.033608	0.0761948	0.570653	0.627568	0.554873	0.698095	0.254761	0.40822	0.402422	0.25908	0.594814	5	5	7	10	3	5	7	3	8
1810009J06Rik	ENSMUSG00000094808	RIKEN cDNA 1810009J06 gene [Source:MGI Symbol;Acc:MGI:1920876]	NA	NA	NA	NA	NA	NA	NA	NA	NA	0	0	0	0	0	0	0	0	0	0	0	0	0	0	0	0	0	0	0	0	0	0	0	0	0	0	0
1810010H24Rik	ENSMUSG00000078607	RIKEN cDNA 1810010H24 gene [Source:MGI Symbol;Acc:MGI:1916316]	0.850469	0.00209558	0.00511025	0.444048	0.110322	0.199176	0.406421	0.123028	0.225892	0.27463	0.335095	0.286269	0.404765	0.349528	0.515252	0.615273	0.662427	0.489727	2.05395	2.58148	2.17376	2.93142	2.61988	3.9881	4.58178	5.10657	3.82305	21	24	32	49	36	57	93	69	60
1810010K12Rik	ENSMUSG00000056329	RIKEN cDNA 1810010K12 gene [Source:MGI Symbol;Acc:MGI:1921419]	NA	NA	NA	NA	NA	NA	NA	NA	NA	0	0	0	0	0	0	0	0	0	0	0	0	0	0	0	0	0	0	0	0	0	0	0	0	0	0	0
1810012K08Rik	ENSMUSG00000087595	RIKEN cDNA 1810012K08 gene [Source:MGI Symbol;Acc:MGI:1916345]	-0.00707203	0.9724	0.98376	-0.572581	0.110541	0.199443	0.565509	0.107206	0.202791	0.652628	0.65579	0.577744	0.412234	0.313516	0.398038	0.466105	0.648194	0.790687	4.88097	5.05203	4.38706	2.98551	2.34995	3.08085	3.47097	4.99685	6.17249	17	16	22	17	11	15	24	23	33
1810012K16Rik	ENSMUSG00000099825	RIKEN cDNA 1810012K16 gene [Source:MGI Symbol;Acc:MGI:1916358]	0.902227	0.0445088	0.0834545	0.26313	0.48727	0.622688	0.639097	0.160666	NA	0.0805696	0.12903	0.110229	0.25446	0.149542	0.083537	0.142658	0.325308	0.60343	0.602577	0.994013	0.837019	1.84287	1.12089	0.646584	1.06234	2.50776	4.71066	2	3	4	10	5	3	7	11	24
1810013D15Rik	ENSMUSG00000028177	RIKEN cDNA 1810013D15 gene [Source:MGI Symbol;Acc:MGI:1916292]	-0.384097	0.305094	0.428616	-0.381642	0.316156	NA	-0.00245478	0.993053	NA	0.0103893	0.0443687	0.0142139	0.0196873	0	0	0	0.0152538	0.00648428	0.0777014	0.341804	0.107932	0.142581	0	0	0	0.11759	0.0506195	1	4	2	3	0	0	0	2	1
1810013L24Rik	ENSMUSG00000022507	RIKEN cDNA 1810013L24 gene [Source:MGI Symbol;Acc:MGI:1916303]	0.288484	0.00191641	0.00469954	0.132305	0.158559	0.267709	0.156179	0.0860693	0.17064	2.4442	2.84679	2.91023	2.87553	3.07401	3.0643	3.23519	3.52895	3.48395	18.2801	21.9309	22.0986	20.8254	23.0412	23.718	24.0916	27.2042	27.1974	451	492	785	840	764	818	1180	887	1030
1810014B01Rik	ENSMUSG00000097412	RIKEN cDNA 1810014B01 gene [Source:MGI Symbol;Acc:MGI:1913513]	-0.39219	3.35512e-07	1.26947e-06	-0.0597244	0.43636	0.577571	-0.332465	1.41947e-05	8.73311e-05	27.0545	27.8202	23.5202	24.2899	24.3177	26.4083	21.0007	20.172	19.3592	202.339	214.319	178.599	175.914	182.273	204.403	156.387	155.504	151.127	3256	3136	4138	4628	3942	4598	4996	3307	3733
1810017P11Rik	ENSMUSG00000106838	RIKEN cDNA 1810017P11 gene [Source:MGI Symbol;Acc:MGI:1916294]	NA	NA	NA	NA	NA	NA	NA	NA	NA	0	0	0	0	0	0	0	0	0	0	0	0	0	0	0	0	0	0	0	0	0	0	0	0	0	0	0
1810018F18Rik	ENSMUSG00000101088	RIKEN cDNA 1810018F18 gene [Source:MGI Symbol;Acc:MGI:1921421]	NA	NA	NA	NA	NA	NA	NA	NA	NA	0	0	0	0	0	0	0	0	0	0	0	0	0	0	0	0	0	0	0	0	0	0	0	0	0	0	0
1810019D21Rik	ENSMUSG00000086390	RIKEN cDNA 1810019D21 gene [Source:MGI Symbol;Acc:MGI:1917021]	-0.617025	0.00501148	0.011492	-0.704261	0.00156469	0.00487789	0.0872362	0.692885	0.792468	1.17922	1.19832	1.30232	0.699986	0.949314	0.540127	0.776241	0.938685	0.665047	8.81933	9.23152	9.88907	5.06949	7.11556	4.18063	5.78047	7.23621	5.19168	83	79	134	78	90	55	108	90	75
1810019N24Rik	ENSMUSG00000097115	RIKEN cDNA 1810019N24 gene [Source:MGI Symbol;Acc:MGI:1916336]	0.781595	0.0606075	0.110008	0.409474	0.30133	0.440949	0.372122	0.371995	NA	0.0850255	0.0756478	0.0387752	0.107413	0.12625	0.0783619	0.107534	0.166448	0.185734	0.635902	0.58277	0.294437	0.777915	0.946301	0.606528	0.800778	1.28313	1.44993	6	5	4	12	12	8	15	16	21
1810020O05Rik	ENSMUSG00000089997	Riken cDNA 1810020O05 gene [Source:MGI Symbol;Acc:MGI:3586838]	0.0898978	0.698356	NA	0.0235673	0.887964	NA	0.0663304	0.805232	NA	0.0210466	0	0	0.0265883	0	0	0	0.0463515	0	0.157407	0	0	0.192559	0	0	0	0.357318	0	1	0	0	2	0	0	0	3	0
1810021B22Rik	ENSMUSG00000087331	RIKEN cDNA 1810021B22 gene [Source:MGI Symbol;Acc:MGI:1916370]	0.805879	0.0229939	0.0461197	0.5246	0.136074	0.236412	0.281279	0.41657	0.560365	0.098374	0.47263	0.319647	0.543709	0.456469	0.424988	0.758938	0.577738	0.491184	0.735735	3.64101	2.42721	3.93769	3.42145	3.28945	5.65162	4.45371	3.83442	4	18	19	35	25	25	61	32	32
1810024B03Rik	ENSMUSG00000044145	RIKEN cDNA 1810024B03 gene [Source:MGI Symbol;Acc:MGI:1925560]	0.0236427	0.955704	0.973513	-0.089243	0.825911	0.888781	0.112886	0.776544	NA	0.0869017	0.0397631	0.0552001	0.0548917	0.0599093	0.0514871	0.0314019	0.0592385	0.100727	0.649934	0.306324	0.419158	0.39754	0.449049	0.398515	0.233842	0.456662	0.786327	14	6	13	14	13	12	10	13	26
1810026B05Rik	ENSMUSG00000101970	RIKEN cDNA 1810026B05 gene [Source:MGI Symbol;Acc:MGI:1916420]	0.681662	1.25592e-06	4.49439e-06	0.540492	0.000130884	0.000515791	0.14117	0.304118	0.445845	0.702998	0.848809	0.661012	1.36445	1.00778	0.865833	1.14451	1.31928	1.18705	5.25769	6.539	5.01934	9.88169	7.5538	6.70162	8.52289	10.1702	9.26667	275	311	378	845	531	490	885	703	744
1810028F09Rik	ENSMUSG00000114985	RIKEN cDNA 1810028F09 gene [Source:MGI Symbol;Acc:MGI:1913530]	NA	NA	NA	NA	NA	NA	NA	NA	NA	0	0	0	0	0	0	0	0	0	0	0	0	0	0	0	0	0	0	0	0	0	0	0	0	0	0	0
1810030O07Rik	ENSMUSG00000044148	RIKEN cDNA 1810030O07 gene [Source:MGI Symbol;Acc:MGI:1916405]	-0.361014	1.0816e-06	3.90249e-06	-0.137852	0.0622799	0.123348	-0.223162	0.00239772	0.00853199	10.5239	10.7739	11.0638	9.88612	9.25583	10.2372	8.67776	8.54085	8.37725	78.7081	82.9991	84.0125	71.598	69.3769	79.2366	64.6211	65.8404	65.3969	1289	1236	1981	1917	1527	1814	2101	1425	1644
1810034E14Rik	ENSMUSG00000097101	RIKEN cDNA 1810034E14 gene [Source:MGI Symbol;Acc:MGI:1913753]	-0.0695152	0.576284	0.689774	-0.166374	0.186832	0.304896	0.096859	0.431134	0.574132	2.12996	2.19022	2.53805	1.91579	2.15702	2.05576	2.17492	2.20493	2.2973	15.9299	16.8728	19.2725	13.8747	16.1679	15.9117	16.196	16.9975	17.9338	217	209	378	309	296	303	438	306	375
1810037I17Rik	ENSMUSG00000054091	RIKEN cDNA 1810037I17 gene [Source:MGI Symbol;Acc:MGI:1914954]	0.0768215	0.612149	0.719846	0.166785	0.271838	0.408014	-0.0899637	0.549559	0.679137	9.4032	8.51821	9.01833	12.743	10.3095	7.31379	11.3687	8.64615	8.86842	70.3261	65.622	68.48	92.2886	77.2748	56.6094	84.6599	66.6521	69.2312	495	420	694	1062	731	557	1183	620	748
1810041H14Rik	ENSMUSG00000102112	RIKEN cDNA 1810041H14 gene [Source:MGI Symbol;Acc:MGI:1925562]	0.166158	0.671488	0.769098	0.385351	0.351475	0.493056	-0.219193	0.590272	NA	0.181258	0.19352	0.0885656	0.228984	0.230691	0.214781	0.183393	0.19009	0.177773	1.35562	1.49082	0.672516	1.65836	1.72914	1.66243	1.36568	1.46538	1.38778	7	7	5	14	12	12	14	10	11
1810044D09Rik	ENSMUSG00000100680	RIKEN cDNA 1810044D09 gene [Source:MGI Symbol;Acc:MGI:1917048]	-0.420812	0.252231	0.368467	-0.267105	0.467818	0.605596	-0.153707	0.673883	0.777543	0.544093	0.532492	1.08557	0.544157	0.572258	0.626814	0.550503	0.599136	0.396182	4.06925	4.10218	8.24317	3.94093	4.28935	4.8516	4.09945	4.61866	3.09279	12	11	35	19	17	20	24	18	14
1810046K07Rik	ENSMUSG00000036027	RIKEN cDNA 1810046K07 gene [Source:MGI Symbol;Acc:MGI:1917059]	NA	NA	NA	NA	NA	NA	NA	NA	NA	0	0	0	0	0	0	0	0	0	0	0	0	0	0	0	0	0	0	0	0	0	0	0	0	0	0	0
1810049I09Rik	ENSMUSG00000108587	RIKEN cDNA 1810049I09 gene [Source:MGI Symbol;Acc:MGI:1922851]	NA	NA	NA	NA	NA	NA	NA	NA	NA	0	0	0	0	0	0	0	0	0	0	0	0	0	0	0	0	0	0	0	0	0	0	0	0	0	0	0
1810049J17Rik	ENSMUSG00000097221	RIKEN cDNA 1810049J17 gene [Source:MGI Symbol;Acc:MGI:3704453]	0.303945	0.0191011	0.0390004	0.409215	0.00165976	0.00514275	-0.105269	0.399347	0.543507	8.58537	9.31893	10.4734	14.3407	12.4646	11.2753	11.6303	11.9749	12.4136	64.2096	71.7905	79.529	103.86	93.4284	87.2721	86.6076	92.3133	96.9064	180	183	321	476	352	342	482	342	417
1810053B23Rik	ENSMUSG00000100277	RIKEN cDNA 1810053B23 gene [Source:MGI Symbol;Acc:MGI:1917107]	2.21106	7.64043e-07	2.80005e-06	1.33198	0.000911248	0.0029996	0.879076	0.0266105	0.0660895	0	0.0155908	0.0249733	0.0599557	0.113836	0.0656099	0.199462	0.123281	0.195953	0	0.120107	0.189633	0.434216	0.853254	0.507827	1.48534	0.950361	1.5297	0	2	5	13	21	13	54	23	43
1810055G02Rik	ENSMUSG00000035372	RIKEN cDNA 1810055G02 gene [Source:MGI Symbol;Acc:MGI:1919306]	-0.889758	4.10817e-10	1.98071e-09	-0.418351	0.00297787	0.00872283	-0.471407	0.000931128	0.00372335	3.44236	3.43772	4.02877	2.75865	2.38183	2.97024	2.23309	1.65893	1.9804	25.7453	26.4832	30.5922	19.9789	17.8529	22.9899	16.6293	12.7884	15.4599	294	275	503	373	274	367	377	193	271
1810058I24Rik	ENSMUSG00000073155	RIKEN cDNA 1810058I24 gene [Source:MGI Symbol;Acc:MGI:1914955]	-0.399341	0.00112307	0.0028541	-0.142586	0.243674	0.375471	-0.256755	0.0350194	0.0826377	4.0209	3.81122	4.08792	4.0597	3.81377	2.91063	3.39156	2.87043	2.86524	30.0721	29.3606	31.0413	29.4014	28.586	22.5286	25.256	22.1278	22.3675	508	451	755	812	649	532	847	494	580
1810059C17Rik	ENSMUSG00000086340	RIKEN cDNA 1810059C17 gene [Source:MGI Symbol;Acc:MGI:1917068]	-0.148386	0.497585	NA	0.140657	0.711458	NA	-0.289043	0.285594	NA	0.045248	0.048309	0	0.0857431	0.0671862	0	0	0.033217	0	0.338408	0.372159	0	0.620975	0.503593	0	0	0.256066	0	1	1	0	3	2	0	0	1	0
1810059H22Rik	ENSMUSG00000108207	RIKEN cDNA 1810059H22 gene [Source:MGI Symbol;Acc:MGI:1917070]	0.676518	0.0203317	0.0412529	0.237277	0.415866	0.557539	0.439241	0.118481	0.219106	0.0701776	0.11707	0.0900111	0.105279	0.13351	0.0970165	0.153103	0.183533	0.145087	0.524856	0.901879	0.683493	0.762457	1.00072	0.750916	1.14012	1.41483	1.13262	16	25	30	38	41	32	69	57	53
1810062G17Rik	ENSMUSG00000027713	RIKEN cDNA 1810062G17 gene [Source:MGI Symbol;Acc:MGI:1919532]	0.327733	0.46921	0.595604	-0.112611	0.774416	NA	0.440344	0.300679	NA	0.0483771	0.0258249	0.033093	0.0458363	0.0359162	0	0.0734205	0.0532711	0.0754839	0.36181	0.198948	0.251289	0.331959	0.269209	0	0.546744	0.410661	0.589264	2	1	2	3	2	0	6	3	5
1810062O18Rik	ENSMUSG00000084925	RIKEN cDNA 1810062O18 gene [Source:MGI Symbol;Acc:MGI:1922852]	0.399126	0.015936	0.0331218	0.013383	0.934513	0.961086	0.385743	0.0167931	0.0447214	1.2741	1.19187	1.09568	1.29532	1.10807	1.17424	1.70039	1.45198	1.64341	9.5289	9.18184	8.31995	9.38107	8.30554	9.08874	12.6624	11.1931	12.8293	105	92	132	169	123	140	277	163	217
1810063I02Rik	ENSMUSG00000085551	RIKEN cDNA 1810063I02 gene [Source:MGI Symbol;Acc:MGI:1917104]	NA	NA	NA	NA	NA	NA	NA	NA	NA	0	0	0	0	0	0	0	0	0	0	0	0	0	0	0	0	0	0	0	0	0	0	0	0	0	0	0
1810064F22Rik	ENSMUSG00000090925	RIKEN cDNA 1810064F22 gene [Source:MGI Symbol;Acc:MGI:1917112]	-0.13208	0.549653	NA	-0.0198265	0.980154	NA	-0.112253	0.562902	NA	0	0	0.0109509	0	0	0.0110654	0	0	0	0	0	0.0831546	0	0	0.0856476	0	0	0	0	0	2	0	0	2	0	0	0
1810065E05Rik	ENSMUSG00000013653	RIKEN cDNA 1810065E05 gene [Source:MGI Symbol;Acc:MGI:1917114]	NA	NA	NA	NA	NA	NA	NA	NA	NA	0	0	0	0	0	0	0	0	0	0	0	0	0	0	0	0	0	0	0	0	0	0	0	0	0	0	0
2010001A14Rik	ENSMUSG00000087165	RIKEN cDNA 2010001A14 gene [Source:MGI Symbol;Acc:MGI:1923766]	-0.0674875	0.75382	0.832743	-0.0436106	0.840033	0.898413	-0.0238769	0.910531	0.943623	2.80848	2.14177	2.55453	3.17758	2.42877	1.66395	2.46685	2.56017	2.25367	21.0045	16.4996	19.3977	23.0129	18.2048	12.8792	18.37	19.7361	17.5932	91	65	121	163	106	78	158	113	117
2010001K21Rik	ENSMUSG00000051606	RIKEN cDNA 2010001K21 gene [Source:MGI Symbol;Acc:MGI:1917079]	-0.122402	0.762094	0.839244	-0.422527	0.271719	NA	0.300126	0.402435	NA	0.0182114	0.00648112	0.0124577	0.00383442	0.00450684	0.00419603	0.012284	0.00891276	0.0075775	0.136202	0.0499288	0.0945969	0.0277699	0.0337809	0.0324777	0.0914754	0.0687074	0.0591537	3	1	3	1	1	1	4	2	2
2010001M07Rik	ENSMUSG00000111296	RIKEN cDNA 2010001M07 gene [Source:MGI Symbol;Acc:MGI:1917063]	NA	NA	NA	NA	NA	NA	NA	NA	NA	0	0	0	0	0	0	0	0	0	0	0	0	0	0	0	0	0	0	0	0	0	0	0	0	0	0	0
2010003K11Rik	ENSMUSG00000042041	RIKEN cDNA 2010003K11 gene [Source:MGI Symbol;Acc:MGI:1917111]	NA	NA	NA	NA	NA	NA	NA	NA	NA	0	0	0	0	0	0	0	0	0	0	0	0	0	0	0	0	0	0	0	0	0	0	0	0	0	0	0
2010007H06Rik	ENSMUSG00000044694	RIKEN cDNA 2010007H06 gene [Source:MGI Symbol;Acc:MGI:1917099]	0.252514	0.523412	0.644678	0.550283	0.207121	NA	-0.297769	0.5049	NA	0.00893222	0.0286094	0.0061102	0.0394944	0.0265259	0.0216095	0.0338904	0.00983583	0.0167246	0.0668037	0.220399	0.0463974	0.286029	0.198824	0.167259	0.252373	0.0758232	0.13056	2	6	2	14	8	7	15	3	6
2010008C14Rik	ENSMUSG00000107761	RIKEN cDNA 2010008C14 gene [Source:MGI Symbol;Acc:MGI:1917109]	-2.3609	2.92556e-15	1.93328e-14	-1.04869	0.000125684	0.000496948	-1.31221	1.04257e-05	6.59164e-05	2.41539	2.45977	1.95731	1.22055	0.882825	0.924683	0.375976	0.43647	0.231925	18.0646	18.9494	14.8627	8.83955	6.61719	7.15713	2.7998	3.36469	1.81052	65	62	77	52	32	36	20	16	10
2010009K17Rik	ENSMUSG00000100860	RIKEN cDNA 2010009K17 gene [Source:MGI Symbol;Acc:MGI:1919590]	-0.245516	0.415831	0.544766	0.000724055	0.999395	0.999816	-0.24624	0.406218	0.550239	1.16591	1.1618	1.09	0.93284	1.38496	1.1014	0.609485	1.34092	0.945985	8.71982	8.9502	8.27681	6.75588	10.3809	8.52495	4.53868	10.337	7.38482	30	28	41	38	48	41	31	47	39
2010010A06Rik	ENSMUSG00000102047	RIKEN cDNA 2010010A06 gene [Source:MGI Symbol;Acc:MGI:1913686]	0.0167804	0.924882	NA	0.0249615	0.888456	NA	-0.00818117	0.963333	NA	0	0	0	0	0.0133768	0	0	0	0.0112454	0	0	0	0	0.100266	0	0	0	0.0877873	0	0	0	0	1	0	0	0	1
2010013B24Rik	ENSMUSG00000087277	RIKEN cDNA 2010013B24 gene [Source:MGI Symbol;Acc:MGI:1919329]	0.0587267	0.749396	NA	0	1	NA	0.0757116	0.677494	NA	0	0	0	0	0	0	0.0149233	0.0216555	0	0	0	0	0	0	0	0.11113	0.16694	0	0	0	0	0	0	0	1	1	0
2010016I18Rik	ENSMUSG00000091575	RIKEN cDNA 2010016I18 gene [Source:MGI Symbol;Acc:MGI:1916456]	0.923112	0.0331164	0.0639232	0.318956	0.413089	0.555228	0.604156	0.163143	NA	0.0119209	0.038182	0.0203866	0.0414143	0.0177007	0.0453198	0.0512607	0.0525074	0.0967223	0.0891559	0.294144	0.154804	0.299933	0.132675	0.35078	0.381725	0.404773	0.755061	2	6	5	11	4	11	17	12	26
2010103J01Rik	ENSMUSG00000104368	RIKEN cDNA 2010103J01 gene [Source:MGI Symbol;Acc:MGI:1917139]	-0.6593	0.123317	0.203381	-0.480554	0.264764	0.400004	-0.178746	0.670291	NA	0.283966	0.848894	0.427352	0.251115	0.379481	0.274797	0.287311	0.125077	0.319017	2.12377	6.53965	3.24507	1.81864	2.84439	2.12695	2.13953	0.964206	2.4904	5	14	11	7	9	7	10	3	9
2010106C02Rik	ENSMUSG00000100738	RIKEN cDNA 2010106C02 gene [Source:MGI Symbol;Acc:MGI:1919354]	NA	NA	NA	NA	NA	NA	NA	NA	NA	0	0	0	0	0	0	0	0	0	0	0	0	0	0	0	0	0	0	0	0	0	0	0	0	0	0	0
2010106E10Rik	ENSMUSG00000025528	RIKEN cDNA 2010106E10 gene [Source:MGI Symbol;Acc:MGI:1914965]	NA	NA	NA	NA	NA	NA	NA	NA	NA	0	0	0	0	0	0	0	0	0	0	0	0	0	0	0	0	0	0	0	0	0	0	0	0	0	0	0
2010109A12Rik	ENSMUSG00000029384	RIKEN cDNA 2010109A12 gene [Source:MGI Symbol;Acc:MGI:1922860]	0.0883535	0.856667	0.906797	-0.446217	0.291525	0.43	0.53457	0.204448	NA	0.120981	0.129165	0.0827585	0.0545841	0.10265	0.035839	0.122406	0.0888131	0.151015	0.90481	0.995052	0.62842	0.395313	0.769411	0.277397	0.911526	0.684649	1.1789	7	7	7	5	8	3	14	7	14
2010109P13Rik	ENSMUSG00000107558	RIKEN cDNA 2010109P13 gene [Source:MGI Symbol;Acc:MGI:1917515]	NA	NA	NA	NA	NA	NA	NA	NA	NA	0	0	0	0	0	0	0	0	0	0	0	0	0	0	0	0	0	0	0	0	0	0	0	0	0	0	0
2010110E17Rik	ENSMUSG00000098434	RIKEN cDNA 2010110E17 gene [Source:MGI Symbol;Acc:MGI:1923941]	0.0167804	0.92488	NA	0	1	NA	0.0337652	0.84952	NA	0	0	0	0	0	0	0	0.0184035	0	0	0	0	0	0	0	0	0.14187	0	0	0	0	0	0	0	0	1	0
2010110G14Rik	ENSMUSG00000106095	RIKEN cDNA 2010110G14 gene [Source:MGI Symbol;Acc:MGI:1917148]	NA	NA	NA	NA	NA	NA	NA	NA	NA	0	0	0	0	0	0	0	0	0	0	0	0	0	0	0	0	0	0	0	0	0	0	0	0	0	0	0
2010110K18Rik	ENSMUSG00000097755	RIKEN cDNA 2010110K18 gene [Source:MGI Symbol;Acc:MGI:1922951]	0.257703	0.443753	0.571501	0.299225	0.377992	0.520072	-0.0415217	0.898903	0.935529	0.123536	0.17311	0.0739433	0.131679	0.137574	0.197466	0.140616	0.17571	0.144567	0.923922	1.33359	0.561483	0.953655	1.03118	1.52841	1.04713	1.35453	1.12856	16	21	14	27	24	37	36	31	30
2010203P06Rik	ENSMUSG00000114604	RIKEN cDNA 2010203P06 gene [Source:MGI Symbol;Acc:MGI:1913797]	NA	NA	NA	NA	NA	NA	NA	NA	NA	0	0	0	0	0	0	0	0	0	0	0	0	0	0	0	0	0	0	0	0	0	0	0	0	0	0	0
2010204K13Rik	ENSMUSG00000063018	RIKEN cDNA 2010204K13 gene [Source:MGI Symbol;Acc:MGI:1922859]	-4.19964	4.14994e-14	2.55062e-13	-1.54557	3.28647e-07	1.99201e-06	-2.65407	2.87303e-08	2.82903e-07	0.849136	0.861994	0.828444	0.298954	0.268702	0.202061	0	0.030657	0	6.35065	6.64056	6.29073	2.16511	2.01405	1.56397	0	0.236331	0	61	58	87	34	26	21	0	3	0
2010300C02Rik	ENSMUSG00000026090	RIKEN cDNA 2010300C02 gene [Source:MGI Symbol;Acc:MGI:1919347]	0.448194	0.154673	0.246428	0.27391	0.38454	0.526893	0.174284	0.571472	0.697532	0.0824985	0.125166	0.053464	0.117934	0.0902612	0.111048	0.142778	0.102001	0.127369	0.617003	0.964241	0.405975	0.85411	0.676551	0.859522	1.06323	0.786311	0.994306	19	27	18	43	28	37	65	32	47
2010308F09Rik	ENSMUSG00000100714	RIKEN cDNA 2010308F09 gene [Source:MGI Symbol;Acc:MGI:1919372]	0.0555585	0.815143	0.877751	0.22812	0.495217	NA	-0.172562	0.635057	NA	0	0.0668366	0	0.0197712	0.0929537	0.0432716	0	0.0919129	0	0	0.514891	0	0.143189	0.696732	0.334926	0	0.708545	0	0	2	0	1	4	2	0	4	0
2010309G21Rik	ENSMUSG00000106567	RIKEN cDNA 2010309G21 gene [Source:MGI Symbol;Acc:MGI:1917268]	NA	NA	NA	NA	NA	NA	NA	NA	NA	0	0	0	0	0	0	0	0	0	0	0	0	0	0	0	0	0	0	0	0	0	0	0	0	0	0	0
2010310C07Rik	ENSMUSG00000101268	RIKEN cDNA 2010310C07 gene [Source:MGI Symbol;Acc:MGI:1919381]	0.0678964	0.728566	NA	0.0291665	0.879032	NA	0.0387299	0.847008	NA	0	0	0	0	0	0.00635179	0.00464874	0.0067459	0	0	0	0	0	0	0.0491634	0.034618	0.0520033	0	0	0	0	0	0	1	1	1	0
2010315B03Rik	ENSMUSG00000074829	RIKEN cDNA 2010315B03 gene [Source:MGI Symbol;Acc:MGI:1919321]	0.174411	0.217254	0.326263	0.130818	0.357405	0.499072	0.0435935	0.753535	0.837623	1.19919	1.51474	1.27092	1.74254	1.17453	1.43599	1.56933	1.52095	1.48635	8.96868	11.6691	9.65063	12.6199	8.80367	11.1147	11.6864	11.7248	11.6032	213	252	330	490	281	369	551	368	423
2010320M18Rik	ENSMUSG00000100691	RIKEN cDNA 2010320M18 gene [Source:MGI Symbol;Acc:MGI:1919343]	-0.175727	0.419	0.548091	0.199782	0.354368	0.496095	-0.375509	0.0740573	0.151967	1.41955	1.32905	1.1354	1.71056	1.44304	1.31333	0.994343	1.34672	1.13133	10.6168	10.2386	8.62154	12.3883	10.8163	10.1653	7.40461	10.3817	8.83172	65	57	76	124	89	87	90	84	83
2010320O07Rik	ENSMUSG00000089983	RIKEN cDNA 2010320O07 gene [Source:MGI Symbol;Acc:MGI:1917131]	NA	NA	NA	NA	NA	NA	NA	NA	NA	0	0	0	0	0	0	0	0	0	0	0	0	0	0	0	0	0	0	0	0	0	0	0	0	0	0	0
2200002A13Rik	ENSMUSG00000108479	RIKEN cDNA 2200002A13 gene [Source:MGI Symbol;Acc:MGI:1924252]	-0.136694	0.644712	NA	-0.182766	0.47787	NA	0.0460725	0.800259	NA	0	0	0.085043	0	0	0.0214832	0	0	0.038796	0	0	0.645768	0	0	0.166282	0	0	0.30286	0	0	4	0	0	1	0	0	2
2200002D01Rik	ENSMUSG00000030587	RIKEN cDNA 2200002D01 gene [Source:MGI Symbol;Acc:MGI:1919525]	-0.270391	0.00184065	0.00452519	0.00242413	0.977985	0.987496	-0.272815	0.00150418	0.00566103	13.4835	13.4781	16.1148	14.5419	14.5921	14.1214	12.3451	12.0498	11.9681	100.843	103.832	122.366	105.317	109.374	109.301	91.931	92.8901	93.4285	957	896	1672	1634	1395	1450	1732	1165	1361
2200002J24Rik	ENSMUSG00000013083	RIKEN cDNA 2200002J24 gene [Source:MGI Symbol;Acc:MGI:1916397]	0.0587267	0.770073	NA	0	1	NA	0.0757116	0.697651	NA	0	0	0	0	0	0	0.0180969	0	0.0223266	0	0	0	0	0	0	0.134763	0	0.174292	0	0	0	0	0	0	1	0	1
2200007N16Rik	ENSMUSG00000108787	RIKEN cDNA 2200007N16 gene [Source:MGI Symbol;Acc:MGI:1925735]	NA	NA	NA	NA	NA	NA	NA	NA	NA	0	0	0	0	0	0	0	0	0	0	0	0	0	0	0	0	0	0	0	0	0	0	0	0	0	0	0
2210010C04Rik	ENSMUSG00000029882	RIKEN cDNA 2210010C04 gene [Source:MGI Symbol;Acc:MGI:1914623]	1.35038	3.29608e-05	0.000102189	0.821755	0.0110137	0.0276897	0.528628	0.0795919	0.160683	0.102875	0.0768839	0.147783	0.220936	0.25968	0.206217	0.353895	0.377607	0.327456	0.769396	0.592293	1.12218	1.60008	1.94643	1.59614	2.63536	2.91092	2.55628	10	7	21	34	34	29	68	50	51
2210011K15Rik	ENSMUSG00000101791	RIKEN cDNA 2210011K15 gene [Source:MGI Symbol;Acc:MGI:1919615]	0	1	NA	0.0249615	0.888454	NA	-0.0501276	0.778194	NA	0	0	0	0	0.00939681	0	0	0	0	0	0	0	0	0.0704336	0	0	0	0	0	0	0	0	1	0	0	0	0
2210016F16Rik	ENSMUSG00000021550	RIKEN cDNA 2210016F16 gene [Source:MGI Symbol;Acc:MGI:1917403]	-0.379867	0.39045	0.518309	-0.45825	0.294248	NA	0.0783828	0.835997	NA	0.0433349	0.0539775	0.0197625	0.00912419	0.0321728	0.014977	0.0401916	0	0.0225388	0.3241	0.415828	0.150065	0.0660799	0.24115	0.115923	0.299296	0	0.175949	6	7	4	2	6	3	11	0	5
2210016L21Rik	ENSMUSG00000029559	RIKEN cDNA 2210016L21 gene [Source:MGI Symbol;Acc:MGI:1919607]	-0.108246	0.368876	0.496734	-0.0135093	0.910656	0.94487	-0.0947368	0.423131	0.566701	2.0081	1.67385	1.58816	1.74882	1.68403	1.76618	1.67401	1.65538	1.61973	15.0185	12.8949	12.0596	12.6655	12.6226	13.6704	12.4659	12.7611	12.6444	301	235	348	415	340	383	496	338	389
2210017I01Rik	ENSMUSG00000103523	RIKEN cDNA 2210017I01 gene [Source:MGI Symbol;Acc:MGI:3588251]	NA	NA	NA	NA	NA	NA	NA	NA	NA	0	0	0	0	0	0	0	0	0	0	0	0	0	0	0	0	0	0	0	0	0	0	0	0	0	0	0
2210039B01Rik	ENSMUSG00000113800	RIKEN cDNA 2210039B01 gene [Source:MGI Symbol;Acc:MGI:1920894]	NA	NA	NA	NA	NA	NA	NA	NA	NA	0	0	0	0	0	0	0	0	0	0	0	0	0	0	0	0	0	0	0	0	0	0	0	0	0	0	0
2210404E10Rik	ENSMUSG00000114772	RIKEN cDNA 2210404E10 gene [Source:MGI Symbol;Acc:MGI:1919555]	-0.0671124	0.706087	NA	-0.0589312	0.740535	NA	0	1	NA	0.037668	0	0	0	0	0	0	0	0	0.281717	0	0	0	0	0	0	0	0	1	0	0	0	0	0	0	0	0
2210406H18Rik	ENSMUSG00000109036	RIKEN cDNA 2210406H18 gene [Source:MGI Symbol;Acc:MGI:1917383]	0.110001	0.693458	NA	0.105151	0.707273	NA	0.00485005	0.986795	NA	0	0	0.0136046	0.0376867	0	0	0	0.0291998	0.0124126	0	0	0.103305	0.272937	0	0	0	0.225097	0.0968988	0	0	1	3	0	0	0	2	1
2210406O10Rik	ENSMUSG00000039563	RIKEN cDNA 2210406O10 gene [Source:MGI Symbol;Acc:MGI:1923960]	-0.598869	0.161337	0.255025	-0.0248869	0.948328	NA	-0.573982	0.173908	NA	0.0356566	0.0190344	0.0914676	0.0450452	0.0330903	0.0677781	0.0270575	0.0327198	0.00556358	0.266674	0.146636	0.694553	0.326229	0.248028	0.524609	0.20149	0.252233	0.043432	4	2	15	8	5	11	6	5	1
2210407C18Rik	ENSMUSG00000037145	RIKEN cDNA 2210407C18 gene [Source:MGI Symbol;Acc:MGI:1925604]	NA	NA	NA	NA	NA	NA	NA	NA	NA	0	0	0	0	0	0	0	0	0	0	0	0	0	0	0	0	0	0	0	0	0	0	0	0	0	0	0
2210408F21Rik	ENSMUSG00000087380	RIKEN cDNA 2210408F21 gene [Source:MGI Symbol;Acc:MGI:1920902]	NA	NA	NA	NA	NA	NA	NA	NA	NA	0	0	0	0	0	0	0	0	0	0	0	0	0	0	0	0	0	0	0	0	0	0	0	0	0	0	0
2210408I21Rik	ENSMUSG00000071252	RIKEN cDNA 2210408I21 gene [Source:MGI Symbol;Acc:MGI:1919621]	0.390506	0.0635398	0.114676	0.319736	0.131841	0.230561	0.0707703	0.727815	0.819445	0.225989	0.209634	0.195139	0.290173	0.297052	0.209985	0.236148	0.312763	0.309839	1.69016	1.61496	1.48177	2.10151	2.22654	1.6253	1.75853	2.41105	2.41876	61	53	77	124	108	82	126	115	134
2210409E12Rik	ENSMUSG00000081766	RIKEN cDNA 2210409E12 gene [Source:MGI Symbol;Acc:MGI:1919631]	0.069198	0.821152	0.882122	0.208679	0.576634	NA	-0.139481	0.724038	NA	0	0.0679956	0.0871322	0.120685	0.0945656	0.0880438	0.161094	0	0.039749	0	0.52382	0.661632	0.874031	0.708814	0.681468	1.19962	0	0.3103	0	1	2	3	2	2	5	0	1
2210411M09Rik	ENSMUSG00000085563	RIKEN cDNA 2210411M09 gene [Source:MGI Symbol;Acc:MGI:1917426]	1.53262	6.03757e-17	4.34785e-16	1.03441	2.63198e-08	1.82332e-07	0.498208	0.00265449	0.00929651	1.81632	1.6099	1.96921	3.37692	3.96911	4.2639	5.68653	5.00646	6.16005	13.5842	12.4022	14.9531	24.4565	29.7503	33.003	42.3462	38.5942	48.0883	53	44	84	156	156	180	328	199	288
2210412B16Rik	ENSMUSG00000107216	RIKEN cDNA 2210412B16 gene [Source:MGI Symbol;Acc:MGI:1919625]	NA	NA	NA	NA	NA	NA	NA	NA	NA	0	0	0	0	0	0	0	0	0	0	0	0	0	0	0	0	0	0	0	0	0	0	0	0	0	0	0
2210414B05Rik	ENSMUSG00000085394	RIKEN cDNA 2210414B05 gene [Source:MGI Symbol;Acc:MGI:1917393]	NA	NA	NA	NA	NA	NA	NA	NA	NA	0	0	0	0	0	0	0	0	0	0	0	0	0	0	0	0	0	0	0	0	0	0	0	0	0	0	0
2210414F02Rik	ENSMUSG00000111043	RIKEN cDNA 2210414F02 gene [Source:MGI Symbol;Acc:MGI:1917417]	NA	NA	NA	NA	NA	NA	NA	NA	NA	0	0	0	0	0	0	0	0	0	0	0	0	0	0	0	0	0	0	0	0	0	0	0	0	0	0	0
2210417A02Rik	ENSMUSG00000086494	RIKEN cDNA 2210417A02 gene [Source:MGI Symbol;Acc:MGI:1917388]	NA	NA	NA	NA	NA	NA	NA	NA	NA	0	0	0	0	0	0	0	0	0	0	0	0	0	0	0	0	0	0	0	0	0	0	0	0	0	0	0
2210418O10Rik	ENSMUSG00000078894	RIKEN cDNA 2210418O10 gene [Source:MGI Symbol;Acc:MGI:1924208]	NA	NA	NA	NA	NA	NA	NA	NA	NA	0	0	0	0	0	0	0	0	0	0	0	0	0	0	0	0	0	0	0	0	0	0	0	0	0	0	0
2210420H20Rik	ENSMUSG00000101773	RIKEN cDNA 2210420H20 gene [Source:MGI Symbol;Acc:MGI:1924211]	NA	NA	NA	NA	NA	NA	NA	NA	NA	0	0	0	0	0	0	0	0	0	0	0	0	0	0	0	0	0	0	0	0	0	0	0	0	0	0	0
2300002M23Rik	ENSMUSG00000039269	RIKEN cDNA 2300002M23 gene [Source:MGI Symbol;Acc:MGI:1916792]	-1.94156	2.00624e-07	7.74685e-07	-1.29927	0.000343496	0.00124202	-0.642299	0.0759644	0.154794	0.425175	0.328713	0.481401	0.148173	0.130618	0.131744	0.0741696	0.0861034	0.0640533	3.17986	2.53232	3.65548	1.07311	0.979041	1.01971	0.552322	0.66376	0.500031	29	21	48	16	12	13	10	8	7
2300003K06Rik	ENSMUSG00000078257	RIKEN cDNA 2300003K06 gene [Source:MGI Symbol;Acc:MGI:1916701]	NA	NA	NA	NA	NA	NA	NA	NA	NA	0	0	0	0	0	0	0	0	0	0	0	0	0	0	0	0	0	0	0	0	0	0	0	0	0	0	0
2300009A05Rik	ENSMUSG00000032403	RIKEN cDNA 2300009A05 gene [Source:MGI Symbol;Acc:MGI:1916728]	-0.208634	0.228698	0.3404	0.0248774	0.886373	0.929146	-0.233511	0.172646	0.293797	2.15951	2.0468	2.27615	2.92298	1.98772	1.69071	2.1515	1.72282	1.78791	16.1509	15.768	17.2838	21.169	14.8989	13.0862	16.0217	13.281	13.9573	196	174	302	420	243	222	386	213	260
2310001H17Rik	ENSMUSG00000097354	RIKEN cDNA 2310001H17 gene [Source:MGI Symbol;Acc:MGI:1923682]	3.39727	2.70554e-17	1.96942e-16	1.76496	1.16781e-06	6.51579e-06	1.63231	4.55855e-08	4.36508e-07	0.0030432	0.0129963	0.0124904	0.0845787	0.061002	0.0378634	0.232468	0.239042	0.189935	0.0227599	0.10012	0.0948452	0.612542	0.457239	0.293066	1.73113	1.84275	1.48272	1	4	6	44	27	18	151	107	100
2310001K20Rik	ENSMUSG00000108514	RIKEN cDNA 2310001K20 gene [Source:MGI Symbol;Acc:MGI:1923979]	NA	NA	NA	NA	NA	NA	NA	NA	NA	0	0	0	0	0	0	0	0	0	0	0	0	0	0	0	0	0	0	0	0	0	0	0	0	0	0	0
2310001K24Rik	ENSMUSG00000053353	RIKEN cDNA 2310001K24 gene [Source:MGI Symbol;Acc:MGI:1916767]	-0.434819	0.171404	0.268344	-0.260995	0.411268	0.55351	-0.173824	0.582404	0.706495	0.714674	0.508681	1.0185	0.564282	0.685345	0.596913	0.527255	0.502788	0.594731	5.34502	3.91874	7.73394	4.08668	5.13699	4.62017	3.92634	3.87593	4.64276	24	16	50	30	31	29	35	23	32
2310002D06Rik	ENSMUSG00000112701	RIKEN cDNA 2310002D06 gene [Source:MGI Symbol;Acc:MGI:1916772]	NA	NA	NA	NA	NA	NA	NA	NA	NA	0	0	0	0	0	0	0	0	0	0	0	0	0	0	0	0	0	0	0	0	0	0	0	0	0	0	0
2310002F09Rik	ENSMUSG00000097178	RIKEN cDNA 2310002F09 gene [Source:MGI Symbol;Acc:MGI:1916779]	NA	NA	NA	NA	NA	NA	NA	NA	NA	0	0	0	0	0	0	0	0	0	0	0	0	0	0	0	0	0	0	0	0	0	0	0	0	0	0	0
2310002L09Rik	ENSMUSG00000028396	RIKEN cDNA 2310002L09 gene [Source:MGI Symbol;Acc:MGI:1916780]	NA	NA	NA	NA	NA	NA	NA	NA	NA	0	0	0	0	0	0	0	0	0	0	0	0	0	0	0	0	0	0	0	0	0	0	0	0	0	0	0
2310003L06Rik	ENSMUSG00000007457	RIKEN cDNA 2310003L06 gene [Source:MGI Symbol;Acc:MGI:1921498]	NA	NA	NA	NA	NA	NA	NA	NA	NA	0	0	0	0	0	0	0	0	0	0	0	0	0	0	0	0	0	0	0	0	0	0	0	0	0	0	0
2310003N18Rik	ENSMUSG00000110916	RIKEN cDNA 2310003N18 gene [Source:MGI Symbol;Acc:MGI:1919123]	-1.03477	0.00761979	0.0168758	-0.22742	0.545918	0.675491	-0.807353	0.0344099	NA	0.673583	0.821886	0.592423	0.638205	0.535803	0.498851	0.219059	0.388523	0.180172	5.0377	6.33158	4.49852	4.62206	4.0161	3.86115	1.63128	2.99507	1.40651	14	16	18	21	15	15	9	11	6
2310005A03Rik	ENSMUSG00000087254	RIKEN cDNA 2310005A03 gene [Source:MGI Symbol;Acc:MGI:1923981]	NA	NA	NA	NA	NA	NA	NA	NA	NA	0	0	0	0	0	0	0	0	0	0	0	0	0	0	0	0	0	0	0	0	0	0	0	0	0	0	0
2310005E17Rik	ENSMUSG00000099446	RIKEN cDNA 2310005E17 gene [Source:MGI Symbol;Acc:MGI:1917340]	NA	NA	NA	NA	NA	NA	NA	NA	NA	0	0	0	0	0	0	0	0	0	0	0	0	0	0	0	0	0	0	0	0	0	0	0	0	0	0	0
2310008N11Rik	ENSMUSG00000100335	RIKEN cDNA 2310008N11 gene [Source:MGI Symbol;Acc:MGI:1919566]	NA	NA	NA	NA	NA	NA	NA	NA	NA	0	0	0	0	0	0	0	0	0	0	0	0	0	0	0	0	0	0	0	0	0	0	0	0	0	0	0
2310009B15Rik	ENSMUSG00000079283	RIKEN cDNA 2310009B15 gene [Source:MGI Symbol;Acc:MGI:1916799]	-0.199903	0.205163	0.311243	-0.00118186	0.993266	0.996203	-0.198721	0.200664	0.329781	2.14062	2.23165	2.2137	2.50541	2.23429	1.83649	2.26139	1.67313	1.83899	16.0096	17.1921	16.8096	18.1449	16.747	14.2146	16.84	12.898	14.3561	170	166	257	315	239	211	355	181	234
2310010J17Rik	ENSMUSG00000097162	RIKEN cDNA 2310010J17 gene [Source:MGI Symbol;Acc:MGI:1925579]	-0.719641	0.0964938	0.165202	-0.430048	0.340716	NA	-0.289593	0.464685	NA	0.219261	0.312126	0.0499962	0.115414	0.0542615	0.126298	0.0369741	0.053654	0.0912316	1.63985	2.40453	0.379643	0.835861	0.406716	0.977561	0.275336	0.413612	0.712198	6	8	2	5	2	5	2	2	4
2310011J03Rik	ENSMUSG00000020133	RIKEN cDNA 2310011J03 gene [Source:MGI Symbol;Acc:MGI:1913624]	0.21878	0.0156209	0.0325301	0.17535	0.0535471	0.108403	0.0434302	0.626772	0.740495	12.4811	11.6705	12.7611	13.8852	14.9014	12.9963	16.0083	14.0185	13.7281	93.346	89.9064	96.9008	100.56	111.693	100.592	119.21	108.067	107.169	934	818	1396	1645	1502	1407	2368	1429	1646
2310014F06Rik	ENSMUSG00000085945	RIKEN cDNA 2310014F06 gene [Source:MGI Symbol;Acc:MGI:1916875]	0	1	NA	0.0669079	0.712372	NA	-0.0920739	0.608906	NA	0	0	0	0	0	0.010841	0	0	0	0	0	0	0	0	0.0839102	0	0	0	0	0	0	0	0	2	0	0	0
2310015A10Rik	ENSMUSG00000097729	RIKEN cDNA 2310015A10 gene [Source:MGI Symbol;Acc:MGI:1916798]	0.0167804	0.92488	NA	0	1	NA	0.0337652	0.84952	NA	0	0	0	0	0	0	0	0	0.00590265	0	0	0	0	0	0	0	0	0.0460789	0	0	0	0	0	0	0	0	1
2310015D24Rik	ENSMUSG00000099411	RIKEN cDNA 2310015D24 gene [Source:MGI Symbol;Acc:MGI:1917350]	NA	NA	NA	NA	NA	NA	NA	NA	NA	0	0	0	0	0	0	0	0	0	0	0	0	0	0	0	0	0	0	0	0	0	0	0	0	0	0	0
2310015K22Rik	ENSMUSG00000101257	RIKEN cDNA 2310015K22 gene [Source:MGI Symbol;Acc:MGI:1916815]	0.0167804	0.92488	NA	0	1	NA	0.0337652	0.84952	NA	0	0	0	0	0	0	0	0	0.00941353	0	0	0	0	0	0	0	0	0.0734866	0	0	0	0	0	0	0	0	1
2310016D03Rik	ENSMUSG00000102098	RIKEN cDNA 2310016D03 gene [Source:MGI Symbol;Acc:MGI:1916816]	NA	NA	NA	NA	NA	NA	NA	NA	NA	0	0	0	0	0	0	0	0	0	0	0	0	0	0	0	0	0	0	0	0	0	0	0	0	0	0	0
2310016D23Rik	ENSMUSG00000085965	RIKEN cDNA 2310016D23 gene [Source:MGI Symbol;Acc:MGI:1923693]	0.458069	0.256629	0.373613	0.192	0.559288	NA	0.266069	0.552247	NA	0.0567932	0.0606353	0.0388502	0.107621	0.168658	0	0.114925	0.250155	0.106339	0.424754	0.467118	0.295006	0.779419	1.26417	0	0.855814	1.92841	0.830133	1	1	1	3	4	0	4	6	3
2310016G11Rik	ENSMUSG00000070574	RIKEN cDNA 2310016G11 gene [Source:MGI Symbol;Acc:MGI:1916828]	NA	NA	NA	NA	NA	NA	NA	NA	NA	0	0	0	0	0	0	0	0	0	0	0	0	0	0	0	0	0	0	0	0	0	0	0	0	0	0	0
2310020H05Rik	ENSMUSG00000100410	RIKEN cDNA 2310020H05 gene [Source:MGI Symbol;Acc:MGI:1916853]	NA	NA	NA	NA	NA	NA	NA	NA	NA	0	0	0	0	0	0	0	0	0	0	0	0	0	0	0	0	0	0	0	0	0	0	0	0	0	0	0
2310022A10Rik	ENSMUSG00000049643	RIKEN cDNA 2310022A10 gene [Source:MGI Symbol;Acc:MGI:1913617]	-0.346691	1.08913e-06	3.92601e-06	-0.164477	0.0207151	0.048052	-0.182214	0.00985533	0.0285836	6.14512	5.61584	5.86556	5.24727	5.2639	5.20041	4.67363	4.63302	4.7762	45.9591	43.2629	44.5397	38.0022	39.4554	40.2516	34.8033	35.7154	37.2854	1333	1141	1860	1802	1538	1632	2004	1369	1660
2310022B05Rik	ENSMUSG00000031983	RIKEN cDNA 2310022B05 gene [Source:MGI Symbol;Acc:MGI:1916801]	-0.235353	0.0937694	0.161153	-0.0139836	0.919622	0.951057	-0.221369	0.108167	0.204022	1.30602	1.13826	1.1988	1.28373	1.18729	1.13304	1.13601	1.0566	0.935731	9.76768	8.76887	9.10299	9.29709	8.89929	8.76985	8.45954	8.14516	7.30477	196	160	263	305	240	246	337	216	225
2310026I22Rik	ENSMUSG00000097710	RIKEN cDNA 2310026I22 gene [Source:MGI Symbol;Acc:MGI:1916843]	0.462153	0.00695035	0.0155051	0.151911	0.381341	0.523466	0.310243	0.0617638	0.131373	1.67811	1.77353	1.4842	1.49896	1.96318	2.02697	2.13521	2.57582	2.28514	12.5505	13.6628	11.2701	10.8559	14.715	15.689	15.9004	19.8567	17.8389	99	98	128	140	156	173	249	207	216
2310026L22Rik	ENSMUSG00000078519	RIKEN cDNA 2310026L22 gene [Source:MGI Symbol;Acc:MGI:1916844]	-0.415568	0.327813	0.454085	-0.524003	0.192823	NA	0.108435	0.709128	NA	0.110179	0.0588162	0.263793	0.0347974	0.0408996	0.038079	0	0.0404417	0.137532	0.824023	0.453104	2.00309	0.252012	0.306562	0.294735	0	0.31176	1.07364	2	1	7	1	1	1	0	1	4
2310030A07Rik	ENSMUSG00000099447	RIKEN cDNA 2310030A07 gene [Source:MGI Symbol;Acc:MGI:1922834]	NA	NA	NA	NA	NA	NA	NA	NA	NA	0	0	0	0	0	0	0	0	0	0	0	0	0	0	0	0	0	0	0	0	0	0	0	0	0	0	0
2310030G06Rik	ENSMUSG00000032062	RIKEN cDNA 2310030G06 gene [Source:MGI Symbol;Acc:MGI:1914202]	0.0167804	0.92488	NA	0	1	NA	0.0337652	0.84952	NA	0	0	0	0	0	0	0	0	0.00694955	0	0	0	0	0	0	0	0	0.0542516	0	0	0	0	0	0	0	0	1
2310033P09Rik	ENSMUSG00000020441	RIKEN cDNA 2310033P09 gene [Source:MGI Symbol;Acc:MGI:1915112]	-0.0186209	0.876127	0.920157	0.0971988	0.415464	0.557264	-0.11582	0.321371	0.464415	5.50466	4.90669	5.81839	6.44496	6.04741	4.94286	5.396	5.51391	5.44775	41.1691	37.7998	44.1816	46.6762	45.3282	38.2582	40.1826	42.5061	42.5278	321	268	496	595	475	417	622	438	509
2310034C09Rik	ENSMUSG00000068078	RIKEN cDNA 2310034C09 gene [Source:MGI Symbol;Acc:MGI:2152338]	NA	NA	NA	NA	NA	NA	NA	NA	NA	0	0	0	0	0	0	0	0	0	0	0	0	0	0	0	0	0	0	0	0	0	0	0	0	0	0	0
2310034G01Rik	ENSMUSG00000099655	RIKEN cDNA 2310034G01 gene [Source:MGI Symbol;Acc:MGI:1922829]	NA	NA	NA	NA	NA	NA	NA	NA	NA	0	0	0	0	0	0	0	0	0	0	0	0	0	0	0	0	0	0	0	0	0	0	0	0	0	0	0
2310034O05Rik	ENSMUSG00000100157	RIKEN cDNA 2310034O05 gene [Source:MGI Symbol;Acc:MGI:1916821]	NA	NA	NA	NA	NA	NA	NA	NA	NA	0	0	0	0	0	0	0	0	0	0	0	0	0	0	0	0	0	0	0	0	0	0	0	0	0	0	0
2310039H08Rik	ENSMUSG00000062619	RIKEN cDNA 2310039H08 gene [Source:MGI Symbol;Acc:MGI:1914351]	-1.19826	7.60201e-18	5.68753e-17	-0.543304	6.17798e-05	0.000258626	-0.654961	2.88811e-06	2.02073e-05	7.26924	6.90881	7.31268	4.75369	5.1852	4.68967	3.12943	2.67867	3.48722	54.3664	53.2236	55.5283	34.4275	38.8656	36.2985	23.304	20.6496	27.2229	255	227	375	264	245	238	217	128	196
2310039L15Rik	ENSMUSG00000100550	RIKEN cDNA 2310039L15 gene [Source:MGI Symbol;Acc:MGI:1916879]	0.0167804	0.92488	NA	0	1	NA	0.0337652	0.84952	NA	0	0	0	0	0	0	0	0.00360523	0	0	0	0	0	0	0	0	0.0277923	0	0	0	0	0	0	0	0	1	0
2310040G07Rik	ENSMUSG00000072852	RIKEN cDNA 2310040G07 gene [Source:MGI Symbol;Acc:MGI:1917534]	0.317757	0.258961	NA	0.109647	0.616682	NA	0.20811	0.539768	NA	0	0	0	0.0351933	0	0	0.0281863	0.0818036	0	0	0	0	0.25488	0	0	0.209896	0.630614	0	0	0	0	2	0	0	2	4	0
2310040G24Rik	ENSMUSG00000101655	RIKEN cDNA 2310040G24 gene [Source:MGI Symbol;Acc:MGI:1916897]	-0.57724	0.032989	0.0637053	-0.287235	0.285473	0.423308	-0.290005	0.281139	0.42045	1.16576	0.941059	1.26426	1.02372	0.80216	0.884415	0.589749	0.855798	0.780825	8.7187	7.24966	9.60006	7.41404	6.01257	6.84545	4.39171	6.59724	6.0955	41	31	65	57	38	45	41	41	44
2310043L19Rik	ENSMUSG00000101746	RIKEN cDNA 2310043L19 gene [Source:MGI Symbol;Acc:MGI:1922839]	0.15063	0.699466	0.791019	-0.242012	0.528767	0.660922	0.392642	0.298259	0.43931	0.726107	0.30335	0.302341	0.199412	0.304696	0.545544	0.447185	0.625745	0.472888	5.43053	2.33693	2.29581	1.4442	2.28384	4.22256	3.33007	4.82379	3.69159	23	9	14	10	13	25	28	27	24
2310043M15Rik	ENSMUSG00000097768	RIKEN cDNA 2310043M15 gene [Source:MGI Symbol;Acc:MGI:1919180]	0.974647	0.00236105	0.00571146	0.370402	0.244292	0.376203	0.604244	0.0490277	0.1088	0.195254	0.163792	0.238511	0.290712	0.352047	0.192805	0.42333	0.51192	0.443931	1.46029	1.26181	1.81111	2.10542	2.63876	1.49233	3.15243	3.94633	3.46554	14	11	25	33	34	20	60	50	51
2310043O21Rik	ENSMUSG00000102106	RIKEN cDNA 2310043O21 gene [Source:MGI Symbol;Acc:MGI:1916929]	0.0167804	0.92488	NA	0	1	NA	0.0337652	0.84952	NA	0	0	0	0	0	0	0	0.0260075	0	0	0	0	0	0	0	0	0.200489	0	0	0	0	0	0	0	0	1	0
2310043P16Rik	ENSMUSG00000108732	RIKEN cDNA 2310043P16 gene [Source:MGI Symbol;Acc:MGI:1917385]	1.38692	8.00932e-07	2.92972e-06	1.10164	9.44337e-05	0.000382513	0.28528	0.264757	0.402645	0.0908458	0.103053	0.0893324	0.276156	0.236061	0.16876	0.298727	0.287604	0.272866	0.679432	0.793895	0.678339	1.99999	1.76939	1.30622	2.22454	2.2171	2.13013	16	17	23	77	56	43	104	69	77
2310044K18Rik	ENSMUSG00000085080	RIKEN cDNA 2310044K18 gene [Source:MGI Symbol;Acc:MGI:1917415]	-0.206491	0.63288	0.737777	0.0857031	0.854021	NA	-0.292194	0.497895	NA	0.0713132	0.0380687	0.243914	0.0900903	0.211778	0.123233	0.144307	0.0785275	0.0445086	0.533348	0.293271	1.85214	0.652459	1.58738	0.953834	1.07461	0.605359	0.347456	2	1	10	4	8	5	8	3	2
2310046K23Rik	ENSMUSG00000102308	RIKEN cDNA 2310046K23 gene [Source:MGI Symbol;Acc:MGI:1924218]	NA	NA	NA	NA	NA	NA	NA	NA	NA	0	0	0	0	0	0	0	0	0	0	0	0	0	0	0	0	0	0	0	0	0	0	0	0	0	0	0
2310047D07Rik	ENSMUSG00000100783	RIKEN cDNA 2310047D07 gene [Source:MGI Symbol;Acc:MGI:1916907]	0.06754	0.862393	0.911	0.123325	0.765819	NA	-0.0557848	0.895113	NA	0.0535499	0.0571725	0.0366315	0.0507374	0.0795132	0.0555222	0.108361	0.0393115	0.016711	0.400497	0.440441	0.278159	0.367454	0.595989	0.429747	0.80694	0.303047	0.130454	2	2	2	3	4	3	8	2	1
2310050C09Rik	ENSMUSG00000090314	RIKEN cDNA 2310050C09 gene [Source:MGI Symbol;Acc:MGI:1913783]	NA	NA	NA	NA	NA	NA	NA	NA	NA	0	0	0	0	0	0	0	0	0	0	0	0	0	0	0	0	0	0	0	0	0	0	0	0	0	0	0
2310057J18Rik	ENSMUSG00000015519	RIKEN cDNA 2310057J18 gene [Source:MGI Symbol;Acc:MGI:1914969]	NA	NA	NA	NA	NA	NA	NA	NA	NA	0	0	0	0	0	0	0	0	0	0	0	0	0	0	0	0	0	0	0	0	0	0	0	0	0	0	0
2310057M21Rik	ENSMUSG00000040177	RIKEN cDNA 2310057M21 gene [Source:MGI Symbol;Acc:MGI:1915527]	-0.378489	0.00199599	0.00488306	-0.187186	0.126086	0.222105	-0.191303	0.11578	0.215057	0.713598	0.711772	0.514712	0.585663	0.583851	0.518979	0.487885	0.514356	0.499913	5.33697	5.4833	3.90843	4.24153	4.37624	4.01695	3.63316	3.96511	3.90256	441	412	465	573	486	464	596	433	495
2310057N15Rik	ENSMUSG00000048830	RIKEN cDNA 2310057N15 gene [Source:MGI Symbol;Acc:MGI:1916946]	NA	NA	NA	NA	NA	NA	NA	NA	NA	0	0	0	0	0	0	0	0	0	0	0	0	0	0	0	0	0	0	0	0	0	0	0	0	0	0	0
2310058D17Rik	ENSMUSG00000085379	RIKEN cDNA 2310058D17 gene [Source:MGI Symbol;Acc:MGI:1922944]	-0.0216328	0.915066	0.948804	-0.18544	0.371611	0.513723	0.163807	0.421466	0.565119	0.598911	0.881967	0.720494	0.617461	0.792182	0.509147	0.592036	0.672133	0.940938	4.47923	6.79444	5.47102	4.47182	5.93778	3.94085	4.40874	5.18139	7.34542	87	120	153	142	155	107	170	133	219
2310061I04Rik	ENSMUSG00000050705	RIKEN cDNA 2310061I04 gene [Source:MGI Symbol;Acc:MGI:1916912]	-1.2112	4.85704e-08	1.98364e-07	-0.525599	0.0155491	0.0375104	-0.685602	0.002046	0.00742425	1.0315	0.955093	1.04905	0.916783	0.691261	0.447988	0.415614	0.368565	0.467175	7.71455	7.35778	7.96589	6.63959	5.18133	3.46747	3.09497	2.84122	3.64699	113	98	168	159	102	71	90	55	82
2310061N02Rik	ENSMUSG00000050704	RIKEN cDNA 2310061N02 gene [Source:MGI Symbol;Acc:MGI:1916911]	NA	NA	NA	NA	NA	NA	NA	NA	NA	0	0	0	0	0	0	0	0	0	0	0	0	0	0	0	0	0	0	0	0	0	0	0	0	0	0	0
2310065F04Rik	ENSMUSG00000087410	RIKEN cDNA 2310065F04 gene [Source:MGI Symbol;Acc:MGI:1921434]	NA	NA	NA	NA	NA	NA	NA	NA	NA	0	0	0	0	0	0	0	0	0	0	0	0	0	0	0	0	0	0	0	0	0	0	0	0	0	0	0
2310067P03Rik	ENSMUSG00000114372	RIKEN cDNA 2310067P03 gene [Source:MGI Symbol;Acc:MGI:1917536]	-0.025166	0.887544	NA	-0.0589312	0.740534	NA	0.0337652	0.84952	NA	0	0	0.0146065	0	0	0	0	0	0.0133267	0	0	0.110913	0	0	0	0	0	0.104035	0	0	1	0	0	0	0	0	1
2310068J16Rik	ENSMUSG00000100084	RIKEN cDNA 2310068J16 gene [Source:MGI Symbol;Acc:MGI:1917531]	-1.77461	1.72278e-27	1.91089e-26	-1.15149	5.61029e-13	6.51032e-12	-0.623122	0.00018827	0.00089972	6.1559	5.54672	5.4046	3.10824	2.31425	2.04624	1.72571	1.74144	1.38266	46.0397	42.7305	41.0394	22.5107	17.3464	15.8381	12.8509	13.4245	10.7937	314	265	403	251	159	151	174	121	113
2310069B03Rik	ENSMUSG00000100291	RIKEN cDNA 2310069B03 gene [Source:MGI Symbol;Acc:MGI:1916902]	NA	NA	NA	NA	NA	NA	NA	NA	NA	0	0	0	0	0	0	0	0	0	0	0	0	0	0	0	0	0	0	0	0	0	0	0	0	0	0	0
2310074N15Rik	ENSMUSG00000105858	RIKEN cDNA 2310074N15 gene [Source:MGI Symbol;Acc:MGI:1922838]	-0.817208	0.0596403	0.108511	-0.793918	0.07346	NA	-0.0232893	0.947007	NA	0.151449	0.161694	0.129501	0.0239157	0	0.0523422	0	0.0555899	0.0236309	1.13268	1.24565	0.983353	0.173204	0	0.405134	0	0.428536	0.184474	4	4	5	1	0	2	0	2	1
2310075C17Rik	ENSMUSG00000089718	RIKEN cDNA 2310075C17 gene [Source:MGI Symbol;Acc:MGI:1917444]	0.0585942	0.881838	0.924268	-0.572182	0.117757	0.209938	0.630776	0.0792351	0.160189	1.41948	1.22684	0.971016	0.683139	0.70257	0.747562	0.615516	1.53827	1.72969	10.6163	9.45125	7.37334	4.94748	5.2661	5.7862	4.58359	11.8583	13.5028	21	17	21	16	14	16	18	31	41
2310079G19Rik	ENSMUSG00000045331	RIKEN cDNA 2310079G19 gene [Source:MGI Symbol;Acc:MGI:1916949]	NA	NA	NA	NA	NA	NA	NA	NA	NA	0	0	0	0	0	0	0	0	0	0	0	0	0	0	0	0	0	0	0	0	0	0	0	0	0	0	0
2310081O03Rik	ENSMUSG00000085020	RIKEN cDNA 2310081O03 gene [Source:MGI Symbol;Acc:MGI:1919656]	NA	NA	NA	NA	NA	NA	NA	NA	NA	0	0	0	0	0	0	0	0	0	0	0	0	0	0	0	0	0	0	0	0	0	0	0	0	0	0	0
2400006E01Rik	ENSMUSG00000106223	RIKEN cDNA 2400006E01 gene [Source:MGI Symbol;Acc:MGI:1925898]	NA	NA	NA	NA	NA	NA	NA	NA	NA	0	0	0	0	0	0	0	0	0	0	0	0	0	0	0	0	0	0	0	0	0	0	0	0	0	0	0
2410002F23Rik	ENSMUSG00000045411	RIKEN cDNA 2410002F23 gene [Source:MGI Symbol;Acc:MGI:1914226]	-1.6182	3.82972e-56	9.21451e-55	-1.03219	4.17961e-24	1.17706e-22	-0.586015	1.31593e-08	1.35927e-07	10.161	11.9543	10.2173	4.78772	5.45537	5.38476	2.83965	3.91047	3.82397	75.9934	92.0928	77.5841	34.674	40.8906	41.6785	21.1461	30.1453	29.8518	2413	2659	3547	1800	1745	1850	1333	1265	1455
2410003L11Rik	ENSMUSG00000085860	RIKEN cDNA 2410003L11 gene [Source:MGI Symbol;Acc:MGI:1916979]	NA	NA	NA	NA	NA	NA	NA	NA	NA	0	0	0	0	0	0	0	0	0	0	0	0	0	0	0	0	0	0	0	0	0	0	0	0	0	0	0
2410004B18Rik	ENSMUSG00000036873	RIKEN cDNA 2410004B18 gene [Source:MGI Symbol;Acc:MGI:1913671]	-0.372157	0.00112124	0.00284986	-0.0375693	0.739654	0.82906	-0.334588	0.00290684	0.010057	3.43189	3.5481	3.25399	3.69754	3.05588	3.17544	2.68665	2.68681	2.61642	25.667	27.3336	24.709	26.7786	22.9053	24.5782	20.0068	20.7123	20.4251	316	306	438	539	379	423	489	337	386
2410004I01Rik	ENSMUSG00000085338	RIKEN cDNA 2410004I01 gene [Source:MGI Symbol;Acc:MGI:1916989]	NA	NA	NA	NA	NA	NA	NA	NA	NA	0	0	0	0	0	0	0	0	0	0	0	0	0	0	0	0	0	0	0	0	0	0	0	0	0	0	0
2410004P03Rik	ENSMUSG00000071398	RIKEN cDNA 2410004P03 gene [Source:MGI Symbol;Acc:MGI:1920917]	NA	NA	NA	NA	NA	NA	NA	NA	NA	0	0	0	0	0	0	0	0	0	0	0	0	0	0	0	0	0	0	0	0	0	0	0	0	0	0	0
2410006H16Rik	ENSMUSG00000086841	RIKEN cDNA 2410006H16 gene [Source:MGI Symbol;Acc:MGI:1916471]	-0.901841	2.45434e-08	1.02854e-07	-0.740366	4.75001e-06	2.42087e-05	-0.161475	0.321813	0.464857	17.0753	17.1102	18.2387	13.467	9.70259	7.61579	10.6651	8.85865	8.30548	127.706	131.812	138.494	97.532	72.7256	58.9469	79.4203	68.2903	64.8366	358	336	559	447	274	231	442	253	279
2410012E07Rik	ENSMUSG00000099528	RIKEN cDNA 2410012E07 gene [Source:MGI Symbol;Acc:MGI:1920898]	NA	NA	NA	NA	NA	NA	NA	NA	NA	0	0	0	0	0	0	0	0	0	0	0	0	0	0	0	0	0	0	0	0	0	0	0	0	0	0	0
2410017I17Rik	ENSMUSG00000038311	RIKEN cDNA 2410017I17 gene [Source:MGI Symbol;Acc:MGI:1916967]	-0.37038	0.0238073	0.0475656	-0.327615	0.0470586	0.0973414	-0.0427656	0.794159	0.866674	1.26894	1.09317	1.10151	0.784945	1.02655	0.925509	0.876585	0.880144	0.939454	9.49034	8.42147	8.3642	5.68479	7.69449	7.16353	6.52771	6.78492	7.33383	145	117	184	142	158	153	198	137	172
2410018L13Rik	ENSMUSG00000073164	RIKEN cDNA 2410018L13 gene [Source:MGI Symbol;Acc:MGI:1916982]	0.0633109	0.823031	NA	-0.0779731	0.701166	NA	0.141284	0.537002	NA	0	0	0.00365693	0	0	0	0.00540887	0	0.00333653	0	0	0.0277686	0	0	0	0.0402785	0	0.0260465	0	0	1	0	0	0	2	0	1
2410021H03Rik	ENSMUSG00000100572	RIKEN cDNA 2410021H03 gene [Source:MGI Symbol;Acc:MGI:1917000]	NA	NA	NA	NA	NA	NA	NA	NA	NA	0	0	0	0	0	0	0	0	0	0	0	0	0	0	0	0	0	0	0	0	0	0	0	0	0	0	0
2410022M11Rik	ENSMUSG00000100017	RIKEN cDNA 2410022M11 gene [Source:MGI Symbol;Acc:MGI:1917005]	-0.288772	0.434327	0.56257	-0.659258	0.0808633	0.154154	0.370487	0.31489	0.45731	0.149903	0.209288	0.212975	0.072836	0.145535	0.0956458	0.210003	0.110045	0.122346	1.12112	1.6123	1.61721	0.527498	1.09085	0.740307	1.56384	0.848326	0.955095	13	17	27	10	17	12	36	13	17
2410024N13Rik	ENSMUSG00000054379	RIKEN cDNA 2410024N13 gene [Source:MGI Symbol;Acc:MGI:1917250]	NA	NA	NA	NA	NA	NA	NA	NA	NA	0	0	0	0	0	0	0	0	0	0	0	0	0	0	0	0	0	0	0	0	0	0	0	0	0	0	0
2410080I02Rik	ENSMUSG00000044387	RIKEN cDNA 2410080I02 gene [Source:MGI Symbol;Acc:MGI:1915498]	NA	NA	NA	NA	NA	NA	NA	NA	NA	0	0	0	0	0	0	0	0	0	0	0	0	0	0	0	0	0	0	0	0	0	0	0	0	0	0	0
2410124H12Rik	ENSMUSG00000051297	RIKEN cDNA 2410124H12 gene [Source:MGI Symbol;Acc:MGI:1924035]	NA	NA	NA	NA	NA	NA	NA	NA	NA	0	0	0	0	0	0	0	0	0	0	0	0	0	0	0	0	0	0	0	0	0	0	0	0	0	0	0
2410131K14Rik	ENSMUSG00000032840	RIKEN cDNA 2410131K14 gene [Source:MGI Symbol;Acc:MGI:1924042]	-0.382924	0.000699596	0.00183799	-0.269843	0.0172365	0.0410531	-0.113081	0.314009	0.456444	1.19365	1.2869	1.20079	1.00284	1.08023	0.957198	0.980775	0.887727	0.981152	8.92728	9.91391	9.11808	7.26281	8.09684	7.4088	7.30358	6.84337	7.65935	306	309	450	407	373	355	497	310	403
2410137M14Rik	ENSMUSG00000064308	RIKEN cDNA 2410137M14 gene [Source:MGI Symbol;Acc:MGI:1924047]	NA	NA	NA	NA	NA	NA	NA	NA	NA	0	0	0	0	0	0	0	0	0	0	0	0	0	0	0	0	0	0	0	0	0	0	0	0	0	0	0
2410141K09Rik	ENSMUSG00000074832	RIKEN cDNA 2410141K09 gene [Source:MGI Symbol;Acc:MGI:1924053]	NA	NA	NA	NA	NA	NA	NA	NA	NA	0	0	0	0	0	0	0	0	0	0	0	0	0	0	0	0	0	0	0	0	0	0	0	0	0	0	0
2410152P15Rik	ENSMUSG00000084825	RIKEN cDNA 2410152P15 gene [Source:MGI Symbol;Acc:MGI:1924061]	NA	NA	NA	NA	NA	NA	NA	NA	NA	0	0	0	0	0	0	0	0	0	0	0	0	0	0	0	0	0	0	0	0	0	0	0	0	0	0	0
2500002B13Rik	ENSMUSG00000096917	RIKEN cDNA 2500002B13 gene [Source:MGI Symbol;Acc:MGI:1925603]	-1.24968	1.24482e-06	4.45742e-06	-0.802294	0.00158618	0.00494055	-0.44739	0.0861717	0.170724	0.536269	0.537847	0.450215	0.277147	0.259393	0.286435	0.221967	0.238594	0.131852	4.01073	4.14343	3.41867	2.00718	1.94427	2.21703	1.65293	1.83929	1.0293	66	62	81	54	43	51	54	40	26
2500004C02Rik	ENSMUSG00000073236	RIKEN cDNA 2500004C02 gene [Source:MGI Symbol;Acc:MGI:1919576]	-0.37791	0.161992	0.255968	-0.149176	0.578596	0.703045	-0.228734	0.392506	0.536639	0.52344	0.438314	0.365087	0.492706	0.358134	0.319246	0.332302	0.421935	0.249825	3.91478	3.37665	2.77226	3.56831	2.68438	2.47099	2.47457	3.25264	1.95025	51	40	52	76	47	45	64	56	39
2510002D24Rik	ENSMUSG00000071632	RIKEN cDNA 2510002D24 gene [Source:MGI Symbol;Acc:MGI:1919557]	-0.707977	0.00013501	0.000390476	-0.708576	0.000158037	0.000611797	0.000599149	0.995183	0.996423	1.52738	1.50405	1.65346	0.824272	0.957811	1.02501	0.922722	1.02329	0.916261	11.4232	11.5868	12.5554	5.9696	7.17925	7.93364	6.87128	7.88841	7.15278	103	95	163	88	87	100	123	94	99
2510009E07Rik	ENSMUSG00000043391	RIKEN cDNA 2510009E07 gene [Source:MGI Symbol;Acc:MGI:1919440]	1.6496	3.68273e-48	7.48181e-47	1.28134	3.3845e-29	1.28955e-27	0.368265	0.000415998	0.00182652	0.832102	0.838279	0.986632	2.19674	2.34119	2.07355	2.73079	2.72222	3.26518	6.22326	6.45787	7.49192	15.9094	17.5484	16.0495	20.3355	20.9852	25.4896	195	184	338	815	739	703	1265	869	1226
2510016D11Rik	ENSMUSG00000106825	RIKEN cDNA 2510016D11 gene [Source:MGI Symbol;Acc:MGI:1917539]	0.694462	0.0581925	0.106132	0.0573449	0.863187	0.913239	0.637117	0.074582	0.152824	0.246085	0.167193	0.290765	0.183702	0.348789	0.231953	0.396111	0.476267	0.474729	1.84046	1.28801	2.2079	1.33042	2.61434	1.79534	2.94973	3.67149	3.70596	11	7	19	13	21	15	35	29	34
2510017J16Rik	ENSMUSG00000104891	RIKEN cDNA 2510017J16 gene [Source:MGI Symbol;Acc:MGI:1913824]	-0.228868	0.569137	0.683934	-0.181448	0.656777	NA	-0.0474196	0.901971	NA	0.0872359	0.0186275	0.0238699	0.0220411	0.0647658	0	0.00882635	0.0384244	0.0326679	0.652433	0.143501	0.181255	0.159628	0.485451	0	0.0657276	0.296209	0.255021	5	1	2	2	5	0	1	3	3
2510039O18Rik	ENSMUSG00000044496	RIKEN cDNA 2510039O18 gene [Source:MGI Symbol;Acc:MGI:1924284]	0.24559	0.00124591	0.00314481	0.139805	0.0666586	0.130551	0.105784	0.162115	0.279464	24.7307	23.5868	26.9354	25.942	28.742	28.3215	31.496	28.9178	30.5229	184.96	181.706	204.532	187.879	215.435	219.211	234.543	222.924	238.276	3065	2738	4880	5090	4798	5078	7716	4882	6061
2510046G10Rik	ENSMUSG00000066175	RIKEN cDNA 2510046G10 gene [Source:MGI Symbol;Acc:MGI:3698051]	-0.462368	0.00160072	0.00398006	-0.14909	0.305811	0.446085	-0.313278	0.0307835	0.0744547	4.69203	3.98072	4.57088	3.74436	4.04331	4.14091	3.63465	3.36758	2.68004	35.0915	30.6664	34.7086	27.1177	30.3065	32.051	27.0663	25.9602	20.9217	224	178	319	283	260	286	343	219	205
2600006K01Rik	ENSMUSG00000039798	RIKEN cDNA 2600006K01 gene [Source:MGI Symbol;Acc:MGI:1917569]	0.352219	0.416189	0.545153	0.0238214	0.945658	0.968216	0.328397	0.441439	NA	0.047018	0.0836646	0.0964899	0.0593981	0.104722	0.0758329	0.0951438	0.12656	0.127163	0.351646	0.644529	0.732689	0.430177	0.784938	0.586954	0.708512	0.975635	0.992696	3	5	9	6	9	7	12	11	13
2600014E21Rik	ENSMUSG00000100303	RIKEN cDNA 2600014E21 gene [Source:MGI Symbol;Acc:MGI:1919384]	NA	NA	NA	NA	NA	NA	NA	NA	NA	0	0	0	0	0	0	0	0	0	0	0	0	0	0	0	0	0	0	0	0	0	0	0	0	0	0	0
2610001A08Rik	ENSMUSG00000103828	RIKEN cDNA 2610001A08 gene [Source:MGI Symbol;Acc:MGI:1917358]	NA	NA	NA	NA	NA	NA	NA	NA	NA	0	0	0	0	0	0	0	0	0	0	0	0	0	0	0	0	0	0	0	0	0	0	0	0	0	0	0
2610001J05Rik	ENSMUSG00000052419	RIKEN cDNA 2610001J05 gene [Source:MGI Symbol;Acc:MGI:1913770]	-0.721739	1.94226e-10	9.57284e-10	-0.318289	0.00458334	0.0128139	-0.40345	0.000356368	0.00158907	2.31772	2.3999	2.07943	1.89804	1.85907	1.65438	1.46416	1.39366	1.27936	17.3341	18.4882	15.79	13.7461	13.9346	12.8051	10.9033	10.7435	9.98734	398	386	522	516	430	411	497	326	352
2610002M06Rik	ENSMUSG00000031242	RIKEN cDNA 2610002M06 gene [Source:MGI Symbol;Acc:MGI:1914278]	-0.21021	0.0353471	0.0678658	-0.0448847	0.653027	0.763208	-0.165325	0.0944991	0.183852	2.34024	2.19412	2.25739	2.44685	2.07564	2.05267	2.12856	2.01921	1.80786	17.5025	16.9029	17.1413	17.7208	15.5579	15.8879	15.8509	15.5659	14.113	673	591	949	1114	804	854	1210	791	833
2610005L07Rik	ENSMUSG00000071793	RIKEN cDNA 2610005L07 gene [Source:MGI Symbol;Acc:MGI:1914283]	-0.153812	0.136275	0.221248	-0.337272	0.00125988	0.00401999	0.18346	0.0749304	0.153301	2.42431	2.69003	2.49481	1.98938	2.22428	1.78549	2.22257	2.51413	2.21676	18.1313	20.7233	18.9442	14.4076	16.672	13.8199	16.5509	19.3811	17.3051	458	476	689	595	566	488	830	647	671
2610008E11Rik	ENSMUSG00000060301	RIKEN cDNA 2610008E11 gene [Source:MGI Symbol;Acc:MGI:1919378]	1.43347	4.25574e-19	3.36687e-18	0.803806	9.13063e-07	5.17136e-06	0.629664	2.0266e-05	0.000120769	0.281939	0.316855	0.266457	0.508487	0.437915	0.589775	0.778837	0.857854	0.819633	2.10861	2.44096	2.02332	3.6826	3.28238	4.56491	5.7998	6.61309	6.39845	76	80	105	217	159	230	415	315	354
2610011E03Rik	ENSMUSG00000104936	RIKEN cDNA 2610011E03 gene [Source:MGI Symbol;Acc:MGI:1919710]	NA	NA	NA	NA	NA	NA	NA	NA	NA	0	0	0	0	0	0	0	0	0	0	0	0	0	0	0	0	0	0	0	0	0	0	0	0	0	0	0
2610012C04Rik	ENSMUSG00000102474	RIKEN cDNA 2610012C04 gene [Source:MGI Symbol;Acc:MGI:1917549]	NA	NA	NA	NA	NA	NA	NA	NA	NA	0	0	0	0	0	0	0	0	0	0	0	0	0	0	0	0	0	0	0	0	0	0	0	0	0	0	0
2610016A17Rik	ENSMUSG00000101089	RIKEN cDNA 2610016A17 gene [Source:MGI Symbol;Acc:MGI:1919653]	NA	NA	NA	NA	NA	NA	NA	NA	NA	0	0	0	0	0	0	0	0	0	0	0	0	0	0	0	0	0	0	0	0	0	0	0	0	0	0	0
2610017A05Rik	ENSMUSG00000107909	RIKEN cDNA 2610017A05 gene [Source:MGI Symbol;Acc:MGI:1919056]	0.318254	0.248978	0.364476	-0.433818	0.122948	0.217561	0.752072	0.00604829	0.0188835	0.530663	0.609054	0.562661	0.268156	0.32503	0.614399	0.583894	0.905738	0.736925	3.96881	4.69199	4.27252	1.94206	2.43626	4.7555	4.34811	6.98222	5.75279	40	43	62	32	33	67	87	93	89
2610020C07Rik	ENSMUSG00000097537	RIKEN cDNA 2610020C07 gene [Source:MGI Symbol;Acc:MGI:1917168]	-0.75175	1.71418e-21	1.51283e-20	-0.3427	1.32534e-05	6.26615e-05	-0.40905	2.15324e-07	1.85222e-06	18.2087	17.8158	16.6972	12.9625	13.1774	15.2785	10.717	10.5079	10.4618	136.182	137.248	126.789	93.8778	98.7706	118.257	79.8069	81.0043	81.67	2417	2215	3240	2724	2356	2934	2812	1900	2225
2610021A01Rik	ENSMUSG00000091474	RIKEN cDNA 2610021A01 gene [Source:MGI Symbol;Acc:MGI:1922662]	-0.516479	5.17315e-08	2.10635e-07	-0.333666	0.000434168	0.0015375	-0.182813	0.0533435	0.11635	2.6178	2.74645	2.72801	2.24675	2.17255	1.98196	2.00599	1.94173	1.77826	19.5784	21.1579	20.7149	16.2716	16.2843	15.3405	14.9381	14.9686	13.8819	577	567	879	784	645	632	874	583	628
2610024D14Rik	ENSMUSG00000084362	RIKEN cDNA 2610024D14 gene [Source:MGI Symbol;Acc:MGI:1917660]	-0.025166	0.887544	NA	-0.0589312	0.740534	NA	0.0337652	0.84952	NA	0	0	0.0512716	0	0	0	0	0.0550227	0	0	0	0.389328	0	0	0	0	0.424163	0	0	0	1	0	0	0	0	1	0
2610027F03Rik	ENSMUSG00000099957	RIKEN cDNA 2610027F03 gene [Source:MGI Symbol;Acc:MGI:1917154]	NA	NA	NA	NA	NA	NA	NA	NA	NA	0	0	0	0	0	0	0	0	0	0	0	0	0	0	0	0	0	0	0	0	0	0	0	0	0	0	0
2610027K06Rik	ENSMUSG00000087013	RIKEN cDNA 2610027K06 gene [Source:MGI Symbol;Acc:MGI:1917159]	0.663935	0.00204374	0.00499289	0.403312	0.0628059	0.124217	0.260623	0.213732	0.34504	0.496533	0.594103	0.942849	0.702978	0.953371	1.13024	1.20398	1.05582	1.17014	3.71355	4.57681	7.15945	5.09116	7.14597	8.74815	8.96576	8.13918	9.13469	58	65	161	130	150	191	278	168	219
2610028D06Rik	ENSMUSG00000110997	RIKEN cDNA 2610028D06 gene [Source:MGI Symbol;Acc:MGI:1923609]	0.517264	0.23126	0.343081	0.137619	0.725087	0.818739	0.379645	0.378774	NA	0.0771831	0.0549363	0.0351987	0.0487529	0.0764032	0.0711341	0.0976155	0.122765	0.080287	0.577249	0.423215	0.267279	0.353082	0.572679	0.550584	0.726917	0.946381	0.626759	6	4	4	6	8	8	15	13	10
2610028E06Rik	ENSMUSG00000085562	RIKEN cDNA 2610028E06 gene [Source:MGI Symbol;Acc:MGI:1919645]	NA	NA	NA	NA	NA	NA	NA	NA	NA	0	0	0	0	0	0	0	0	0	0	0	0	0	0	0	0	0	0	0	0	0	0	0	0	0	0	0
2610028H24Rik	ENSMUSG00000009114	RIKEN cDNA 2610028H24 gene [Source:MGI Symbol;Acc:MGI:1924214]	-0.65484	0.044036	0.0826301	-0.268691	0.402854	0.544862	-0.386148	0.231083	0.364972	0.297257	0.303567	0.309434	0.236745	0.307047	0.187603	0.169994	0.208731	0.161327	2.22317	2.3386	2.34967	1.71457	2.30146	1.45207	1.2659	1.60908	1.2594	23	22	35	29	32	21	26	22	20
2610034O05Rik	ENSMUSG00000104429	RIKEN cDNA 2610034O05 gene [Source:MGI Symbol;Acc:MGI:1923612]	NA	NA	NA	NA	NA	NA	NA	NA	NA	0	0	0	0	0	0	0	0	0	0	0	0	0	0	0	0	0	0	0	0	0	0	0	0	0	0	0
2610035D17Rik	ENSMUSG00000087259	RIKEN cDNA 2610035D17 gene [Source:MGI Symbol;Acc:MGI:1919636]	NA	NA	NA	NA	NA	NA	NA	NA	NA	0	0	0	0	0	0	0	0	0	0	0	0	0	0	0	0	0	0	0	0	0	0	0	0	0	0	0
2610035F20Rik	ENSMUSG00000085555	RIKEN cDNA 2610035F20 gene [Source:MGI Symbol;Acc:MGI:1916498]	NA	NA	NA	NA	NA	NA	NA	NA	NA	0	0	0	0	0	0	0	0	0	0	0	0	0	0	0	0	0	0	0	0	0	0	0	0	0	0	0
2610037D02Rik	ENSMUSG00000097536	RIKEN cDNA 2610037D02 gene [Source:MGI Symbol;Acc:MGI:1917290]	-0.0352918	0.923362	0.954127	-0.328847	0.422638	0.564706	0.293555	0.466598	NA	0.0351168	0.0562386	0.0360331	0.0415905	0.0293304	0.0182051	0.0288685	0.029002	0.0657522	0.262637	0.433247	0.273615	0.30121	0.219845	0.140909	0.214976	0.223573	0.513293	8	12	12	15	9	6	13	9	24
2610042L04Rik	ENSMUSG00000079388	RIKEN cDNA 2610042L04 gene [Source:MGI Symbol;Acc:MGI:1914305]	NA	NA	NA	NA	NA	NA	NA	NA	NA	0	0	0	0	0	0	0	0	0	0	0	0	0	0	0	0	0	0	0	0	0	0	0	0	0	0	0
2610044O15Rik8	ENSMUSG00000071302	RIKEN cDNA 2610044O15 gene [Source:MGI Symbol;Acc:MGI:1919389]	0.129671	0.250362	0.366165	0.193154	0.0882445	0.165589	-0.0634825	0.563823	0.690841	1.71307	1.78628	1.81636	2.15331	1.8187	2.11561	1.95568	2.16723	1.8176	12.812	13.761	13.7924	15.5948	13.632	16.375	14.5635	16.7069	14.1891	300	293	465	597	429	536	677	517	510
2610105M22Rik	ENSMUSG00000103259	RIKEN cDNA 2610105M22 gene [Source:MGI Symbol;Acc:MGI:1917703]	NA	NA	NA	NA	NA	NA	NA	NA	NA	0	0	0	0	0	0	0	0	0	0	0	0	0	0	0	0	0	0	0	0	0	0	0	0	0	0	0
2610203C22Rik	ENSMUSG00000079671	RIKEN cDNA 2610203C22 gene [Source:MGI Symbol;Acc:MGI:1919731]	-0.14036	0.662485	0.762431	-0.0931609	0.772525	0.852069	-0.0471995	0.882264	0.924838	0.0807829	0.0862478	0.095171	0.0737053	0.0866305	0.0837582	0.0681121	0.0790713	0.0924347	0.604172	0.66443	0.722674	0.533794	0.649337	0.648296	0.507214	0.609551	0.72159	18	18	31	26	26	27	30	24	33
2610204G07Rik	ENSMUSG00000084860	RIKEN cDNA 2610204G07 gene [Source:MGI Symbol;Acc:MGI:1919718]	0.157715	0.676761	NA	-0.127686	0.588468	NA	0.2854	0.326222	NA	0	0.0237162	0.0151954	0	0.0164918	0	0.0112376	0.0489214	0.0138641	0	0.182703	0.115385	0	0.123614	0	0.0836834	0.377129	0.10823	0	1	1	0	1	0	1	3	1
2610206C17Rik	ENSMUSG00000085236	RIKEN cDNA 2610206C17 gene [Source:MGI Symbol;Acc:MGI:1919745]	0.0176682	0.914305	0.948111	0.167084	0.317071	0.458102	-0.149416	0.355353	0.499614	1.33341	1.16589	1.17163	1.31421	1.35692	1.46198	1.17466	1.14764	1.45639	9.97253	8.98172	8.89665	9.51783	10.1708	11.3158	8.74743	8.84702	11.3693	116	95	149	181	159	184	202	136	203
2610300A13Rik	ENSMUSG00000103531	RIKEN cDNA 2610300A13 gene [Source:MGI Symbol;Acc:MGI:1917693]	NA	NA	NA	NA	NA	NA	NA	NA	NA	0	0	0	0	0	0	0	0	0	0	0	0	0	0	0	0	0	0	0	0	0	0	0	0	0	0	0
2610300M13Rik	ENSMUSG00000107479	RIKEN cDNA 2610300M13 gene [Source:MGI Symbol;Acc:MGI:1919734]	NA	NA	NA	NA	NA	NA	NA	NA	NA	0	0	0	0	0	0	0	0	0	0	0	0	0	0	0	0	0	0	0	0	0	0	0	0	0	0	0
2610301B20Rik	ENSMUSG00000059482	RIKEN cDNA 2610301B20 gene [Source:MGI Symbol;Acc:MGI:1914407]	-0.221489	0.0249359	0.0496052	-0.107907	0.275369	0.412229	-0.113582	0.245787	0.381788	6.055	5.4905	5.37136	5.58272	4.76221	5.30016	5.23582	4.6683	4.78571	45.2851	42.2973	40.7871	40.4316	35.6951	41.0237	38.9898	35.9873	37.3596	657	558	852	959	696	832	1123	690	832
2610303G11Rik	ENSMUSG00000046995	RIKEN cDNA 2610303G11 gene [Source:MGI Symbol;Acc:MGI:1917707]	NA	NA	NA	NA	NA	NA	NA	NA	NA	0	0	0	0	0	0	0	0	0	0	0	0	0	0	0	0	0	0	0	0	0	0	0	0	0	0	0
2610306M01Rik	ENSMUSG00000100164	RIKEN cDNA 2610306M01 gene [Source:MGI Symbol;Acc:MGI:1914420]	-0.439095	0.0446917	0.08371	-0.358819	0.102686	0.188081	-0.0802758	0.714039	0.809177	1.31115	1.33211	1.43216	0.935055	1.14613	1.05247	0.887963	1.1954	0.937116	9.80604	10.2622	10.875	6.77192	8.5908	8.14622	6.61244	9.21517	7.31558	62	59	99	70	73	72	83	77	71
2610306O10Rik	ENSMUSG00000108614	RIKEN cDNA 2610306O10 gene [Source:MGI Symbol;Acc:MGI:1917710]	0.256518	0.340004	NA	0.0453101	0.857349	NA	0.211208	0.444633	NA	0	0	0	0	0.0267318	0	0	0	0.134835	0	0	0	0	0.200367	0	0	0	1.05259	0	0	0	0	1	0	0	0	6
2610307P16Rik	ENSMUSG00000085936	RIKEN cDNA 2610307P16 gene [Source:MGI Symbol;Acc:MGI:1919768]	2.14635	1.39627e-43	2.54413e-42	1.5304	2.87147e-22	7.02926e-21	0.615949	1.99684e-06	1.4338e-05	0.368044	0.350075	0.393669	1.12434	1.1675	1.08698	1.78404	1.74392	1.78336	2.75258	2.69688	2.9893	8.14276	8.75094	8.41332	13.2853	13.4436	13.9218	55	49	86	266	235	235	527	355	427
2610316D01Rik	ENSMUSG00000097040	RIKEN cDNA 2610316D01 gene [Source:MGI Symbol;Acc:MGI:1919761]	NA	NA	NA	NA	NA	NA	NA	NA	NA	0	0	0	0	0	0	0	0	0	0	0	0	0	0	0	0	0	0	0	0	0	0	0	0	0	0	0
2610318M16Rik	ENSMUSG00000114532	RIKEN cDNA 2610318M16 gene [Source:MGI Symbol;Acc:MGI:1925643]	0	1	NA	0.0249615	0.888454	NA	-0.0501276	0.778194	NA	0	0	0	0	0	0.0263522	0	0	0	0	0	0	0	0	0.203969	0	0	0	0	0	0	0	0	1	0	0	0
2610318N02Rik	ENSMUSG00000049916	RIKEN cDNA 2610318N02 gene [Source:MGI Symbol;Acc:MGI:1917708]	1.19743	8.93369e-45	1.66775e-43	0.816349	2.25571e-21	5.26948e-20	0.381077	3.53363e-06	2.43787e-05	11.6031	10.3777	11.5578	18.7408	20.1255	20.6136	27.556	24.8192	26.5852	86.7794	79.9472	87.7632	135.726	150.85	159.552	205.202	191.328	207.537	684	573	996	1749	1598	1758	3211	1993	2511
2610507B11Rik	ENSMUSG00000010277	RIKEN cDNA 2610507B11 gene [Source:MGI Symbol;Acc:MGI:1919753]	-0.306629	8.59335e-09	3.72897e-08	-0.18545	0.000501047	0.00175084	-0.121178	0.0226874	0.0577057	23.4284	23.8634	24.4989	20.7012	21.7356	20.6366	19.2392	19.7198	20.0795	175.22	183.837	186.03	149.924	162.919	159.729	143.269	152.017	156.75	9354	8924	14299	13085	11689	11920	15184	10725	12845
2610507I01Rik	ENSMUSG00000085882	RIKEN cDNA 2610507I01 gene [Source:MGI Symbol;Acc:MGI:1919453]	0.0272052	0.952449	0.971057	-0.0510763	0.904258	NA	0.0782814	0.85335	NA	0.0486083	0.0172989	0.0665023	0.0102345	0.0240586	0.0895976	0.0409841	0.0118946	0.0910136	0.36354	0.133266	0.504981	0.0741212	0.180331	0.693493	0.305198	0.0916941	0.710496	3	1	6	1	2	8	5	1	9
2610509F24Rik	ENSMUSG00000103968	RIKEN cDNA 2610509F24 gene [Source:MGI Symbol;Acc:MGI:1917165]	NA	NA	NA	NA	NA	NA	NA	NA	NA	0	0	0	0	0	0	0	0	0	0	0	0	0	0	0	0	0	0	0	0	0	0	0	0	0	0	0
2610528A11Rik	ENSMUSG00000096001	RIKEN cDNA 2610528A11 gene [Source:MGI Symbol;Acc:MGI:1917295]	0.507396	0.243048	0.357741	0.363135	0.385047	NA	0.14426	0.755373	NA	0.0532265	0	0.127436	0.134483	0.0987913	0.110374	0.161561	0.175833	0.0830505	0.398079	0	0.967676	0.97396	0.740488	0.854303	1.2031	1.35548	0.648333	2	0	7	8	5	6	12	9	5
2610528J11Rik	ENSMUSG00000028536	RIKEN cDNA 2610528J11 gene [Source:MGI Symbol;Acc:MGI:1913701]	NA	NA	NA	NA	NA	NA	NA	NA	NA	0	0	0	0	0	0	0	0	0	0	0	0	0	0	0	0	0	0	0	0	0	0	0	0	0	0	0
2700029L08Rik	ENSMUSG00000106691	RIKEN cDNA 2700029L08 gene [Source:MGI Symbol;Acc:MGI:1924056]	0.0167804	0.92488	NA	0	1	NA	0.0337652	0.84952	NA	0	0	0	0	0	0	0	0.0110421	0	0	0	0	0	0	0	0	0.0851221	0	0	0	0	0	0	0	0	1	0
2700033N17Rik	ENSMUSG00000086328	RIKEN cDNA 2700033N17 gene [Source:MGI Symbol;Acc:MGI:1919853]	NA	NA	NA	NA	NA	NA	NA	NA	NA	0	0	0	0	0	0	0	0	0	0	0	0	0	0	0	0	0	0	0	0	0	0	0	0	0	0	0
2700038G22Rik	ENSMUSG00000097180	RIKEN cDNA 2700038G22 gene [Source:MGI Symbol;Acc:MGI:1914444]	-1.68742	2.06389e-12	1.15599e-11	-1.28331	6.37766e-08	4.23493e-07	-0.404107	0.0998063	0.191884	1.53449	1.78589	1.34284	0.497729	0.656857	0.621112	0.307715	0.385642	0.638478	11.4764	13.758	10.1968	3.60469	4.92346	4.80747	2.29148	2.97287	4.98427	111	121	142	57	64	65	44	38	74
2700046A07Rik	ENSMUSG00000041789	RIKEN cDNA 2700046A07 gene [Source:MGI Symbol;Acc:MGI:1919803]	-0.109059	0.511902	NA	-0.100878	0.542364	NA	0	1	NA	0	0.0190575	0	0	0	0	0	0	0	0	0.146814	0	0	0	0	0	0	0	0	2	0	0	0	0	0	0	0
2700046G09Rik	ENSMUSG00000097787	RIKEN cDNA 2700046G09 gene [Source:MGI Symbol;Acc:MGI:1914438]	0.108746	0.842101	0.89613	-0.49922	0.219455	NA	0.607966	0.145939	NA	0.053713	0.0286733	0.0367431	0.016964	0.00996944	0.0185638	0.0475526	0.0492891	0.0419048	0.401718	0.220892	0.279006	0.122858	0.0747257	0.143685	0.354112	0.379963	0.327129	4	2	4	2	1	2	7	5	5
2700049A03Rik	ENSMUSG00000034601	RIKEN cDNA 2700049A03 gene [Source:MGI Symbol;Acc:MGI:1924217]	-0.140811	0.0592476	0.107842	-0.174878	0.0199211	0.0465293	0.0340674	0.645478	0.756021	3.93188	3.85372	3.75116	3.57977	3.31705	3.29815	3.33729	3.62386	3.68451	29.4064	29.688	28.4842	25.9257	24.8629	25.528	24.8519	27.9359	28.7631	1049	963	1463	1512	1192	1273	1760	1317	1575
2700062C07Rik	ENSMUSG00000024273	RIKEN cDNA 2700062C07 gene [Source:MGI Symbol;Acc:MGI:1915296]	-0.355372	0.00030588	0.000845121	-0.0718838	0.463454	0.60186	-0.283488	0.00360929	0.0121063	13.624	13.211	12.1171	13.4505	11.5935	11.8777	10.7618	10.6237	9.41563	101.894	101.774	92.0101	97.4124	86.8986	91.9346	80.1404	81.8969	73.503	643	584	836	1005	737	811	1004	683	712
2700068H02Rik	ENSMUSG00000086172	RIKEN cDNA 2700068H02 gene [Source:MGI Symbol;Acc:MGI:1919813]	0.553748	0.199599	0.304261	0.330405	0.409321	NA	0.223343	0.627794	NA	0.0117712	0.0502703	0.0161046	0.0371767	0.0611746	0.0325461	0.0357298	0.0691311	0.0734678	0.0880367	0.387268	0.122289	0.269244	0.458533	0.25191	0.26607	0.532923	0.573525	1	4	2	5	7	4	6	8	10
2700069I18Rik	ENSMUSG00000086224	RIKEN cDNA 2700069I18 gene [Source:MGI Symbol;Acc:MGI:1919858]	NA	NA	NA	NA	NA	NA	NA	NA	NA	0	0	0	0	0	0	0	0	0	0	0	0	0	0	0	0	0	0	0	0	0	0	0	0	0	0	0
2700078F05Rik	ENSMUSG00000103722	RIKEN cDNA 2700078F05 gene [Source:MGI Symbol;Acc:MGI:1919876]	NA	NA	NA	NA	NA	NA	NA	NA	NA	0	0	0	0	0	0	0	0	0	0	0	0	0	0	0	0	0	0	0	0	0	0	0	0	0	0	0
2700080J24Rik	ENSMUSG00000108671	RIKEN cDNA 2700080J24 gene [Source:MGI Symbol;Acc:MGI:1915219]	NA	NA	NA	NA	NA	NA	NA	NA	NA	0	0	0	0	0	0	0	0	0	0	0	0	0	0	0	0	0	0	0	0	0	0	0	0	0	0	0
2700081O15Rik	ENSMUSG00000053080	RIKEN cDNA 2700081O15 gene [Source:MGI Symbol;Acc:MGI:1919667]	0.598418	8.42177e-05	0.000248799	0.427765	0.00520034	0.0143032	0.170653	0.250974	0.387458	0.632996	0.722656	0.709535	1.21336	0.821249	0.768944	1.14457	0.959282	1.11676	4.73415	5.56715	5.3878	8.78746	6.15566	5.9517	8.52333	7.39499	8.71797	202	216	331	613	353	355	722	417	571
2700089I24Rik	ENSMUSG00000100119	RIKEN cDNA 2700089I24 gene [Source:MGI Symbol;Acc:MGI:1919897]	NA	NA	NA	NA	NA	NA	NA	NA	NA	0	0	0	0	0	0	0	0	0	0	0	0	0	0	0	0	0	0	0	0	0	0	0	0	0	0	0
2700097O09Rik	ENSMUSG00000062198	RIKEN cDNA 2700097O09 gene [Source:MGI Symbol;Acc:MGI:1919908]	-0.673913	3.60921e-07	1.36325e-06	-0.298016	0.023234	0.0531947	-0.375897	0.00437175	0.0142801	1.17618	1.34946	1.14382	1.06173	0.834121	1.05872	0.792616	0.741014	0.769695	8.79658	10.3959	8.68555	7.68936	6.25213	8.19458	5.90241	5.71239	6.00861	268	288	381	383	256	349	357	230	281
2700099C18Rik	ENSMUSG00000098090	RIKEN cDNA 2700099C18 gene [Source:MGI Symbol;Acc:MGI:1924272]	0.625123	6.38085e-09	2.79804e-08	0.328123	0.00263093	0.00781056	0.297	0.00430765	0.0141101	3.13209	3.35476	2.72311	3.74618	3.68303	4.10645	4.54903	5.19196	4.76095	23.4248	25.8442	20.6777	27.1309	27.606	31.7843	33.8755	40.0242	37.1663	310	311	394	587	491	588	890	700	755
2810001G20Rik	ENSMUSG00000087497	RIKEN cDNA 2810001G20 gene [Source:MGI Symbol;Acc:MGI:1913706]	0.504312	0.0145067	0.0304513	0.215487	0.302164	0.44185	0.288825	0.146657	0.258605	1.18831	1.13515	1.15514	1.50119	1.12987	1.44102	1.69799	1.49982	1.9257	8.88729	8.74487	8.77147	10.872	8.46889	11.1536	12.6445	11.562	15.033	57	51	81	114	73	100	161	98	148
2810002D19Rik	ENSMUSG00000045464	RIKEN cDNA 2810002D19 gene [Source:MGI Symbol;Acc:MGI:1913707]	0.633672	0.00140864	0.00352908	0.264062	0.189394	0.308442	0.36961	0.0530936	0.11597	0.626507	0.71502	0.69458	0.982515	0.641563	0.84371	1.01641	1.22118	1.07194	4.68562	5.50832	5.27424	7.11564	4.80882	6.5304	7.56892	9.41392	8.36807	58	62	94	144	80	113	186	154	159
2810004N23Rik	ENSMUSG00000031984	RIKEN cDNA 2810004N23 gene [Source:MGI Symbol;Acc:MGI:1913773]	-1.19489	9.97231e-51	2.14294e-49	-0.601707	2.18303e-14	2.92645e-13	-0.593186	1.34105e-13	2.49218e-12	5.18489	5.37567	4.83393	3.45113	3.19488	3.43939	2.22989	2.43264	2.12909	38.7776	41.4127	36.7061	24.994	23.9471	26.6212	16.6054	18.7529	16.6207	1488	1445	2028	1568	1235	1428	1265	951	979
2810006K23Rik	ENSMUSG00000047635	RIKEN cDNA 2810006K23 gene [Source:MGI Symbol;Acc:MGI:1919900]	-0.123188	0.312399	0.436915	0.00425042	0.972669	0.984887	-0.127438	0.286749	0.426755	2.14759	1.85067	1.90981	2.20436	1.92469	1.78665	1.82755	1.8412	1.83822	16.0617	14.2571	14.502	15.9646	14.4265	13.8288	13.6093	14.1936	14.3501	280	226	364	455	338	337	471	327	384
2810013P06Rik	ENSMUSG00000099881	RIKEN cDNA 2810013P06 gene [Source:MGI Symbol;Acc:MGI:1914456]	0.483193	0.00240388	0.00581023	0.217351	0.178016	0.293705	0.265842	0.0840543	0.167535	1.19614	1.19999	1.07217	1.15937	1.43158	1.45402	1.48149	1.88488	1.62824	8.94588	9.24442	8.14145	8.39648	10.7304	11.2543	11.0323	14.5303	12.7108	116	109	152	178	187	204	284	249	253
2810021J22Rik	ENSMUSG00000020491	RIKEN cDNA 2810021J22 gene [Source:MGI Symbol;Acc:MGI:1917194]	0.661965	6.03272e-11	3.0819e-10	0.331616	0.00118885	0.00381558	0.330348	0.000793871	0.00324926	2.27763	2.41973	2.63639	2.93404	3.33611	3.01685	3.52196	4.0977	4.32062	17.0343	18.6409	20.0192	21.2491	25.0057	23.3507	26.2272	31.5887	33.7289	406	404	687	828	801	778	1241	995	1234
2810025M15Rik	ENSMUSG00000049881	RIKEN cDNA 2810025M15 gene [Source:MGI Symbol;Acc:MGI:1917203]	0.0142585	0.971151	0.982895	0.0791042	0.857919	NA	-0.0648457	0.881772	NA	0.0312564	0.0166854	0.0962162	0.049358	0.0464109	0.0756178	0.0632493	0.0458913	0.0487701	0.233765	0.12854	0.73061	0.357464	0.347872	0.585289	0.471001	0.35377	0.380723	2	1	9	5	4	7	8	4	5
2810029C07Rik	ENSMUSG00000096995	RIKEN cDNA 2810029C07 gene [Source:MGI Symbol;Acc:MGI:1919920]	0.175621	0.630818	0.735912	-0.0671963	0.856489	0.908987	0.242818	0.496968	0.634218	0.0902181	0.168562	0.216002	0.163836	0.142332	0.148107	0.125511	0.206969	0.246346	0.674738	1.29856	1.6402	1.18655	1.06685	1.14636	0.93465	1.5955	1.9231	8	14	28	23	17	19	22	25	35
2810030D12Rik	ENSMUSG00000099338	RIKEN cDNA 2810030D12 gene [Source:MGI Symbol;Acc:MGI:1925585]	NA	NA	NA	NA	NA	NA	NA	NA	NA	0	0	0	0	0	0	0	0	0	0	0	0	0	0	0	0	0	0	0	0	0	0	0	0	0	0	0
2810032G03Rik	ENSMUSG00000037735	RIKEN cDNA 2810032G03 gene [Source:MGI Symbol;Acc:MGI:1919919]	NA	NA	NA	NA	NA	NA	NA	NA	NA	0	0	0	0	0	0	0	0	0	0	0	0	0	0	0	0	0	0	0	0	0	0	0	0	0	0	0
2810039B14Rik	ENSMUSG00000099034	RIKEN cDNA 2810039B14 gene [Source:MGI Symbol;Acc:MGI:1919915]	0.330477	0.00537588	0.0122457	0.00579892	0.960583	0.978505	0.324678	0.00518112	0.0165538	0.813724	0.81012	0.819691	0.739539	0.818247	0.897092	0.988319	1.12667	1.03288	6.08581	6.24095	6.22427	5.35595	6.13315	6.94358	7.35976	8.68536	8.06316	237	221	349	341	321	378	569	447	482
2810047C21Rik1	ENSMUSG00000092574	RIKEN cDNA 2810047C21 gene 1 [Source:MGI Symbol;Acc:MGI:1919966]	NA	NA	NA	NA	NA	NA	NA	NA	NA	0	0	0	0	0	0	0	0	0	0	0	0	0	0	0	0	0	0	0	0	0	0	0	0	0	0	0
2810049E08Rik	ENSMUSG00000100891	RIKEN cDNA 2810049E08 gene [Source:MGI Symbol;Acc:MGI:1919927]	NA	NA	NA	NA	NA	NA	NA	NA	NA	0	0	0	0	0	0	0	0	0	0	0	0	0	0	0	0	0	0	0	0	0	0	0	0	0	0	0
2810402E24Rik	ENSMUSG00000099966	RIKEN cDNA 2810402E24 gene [Source:MGI Symbol;Acc:MGI:1913715]	0.332297	0.0392783	0.0745806	0.159964	0.326184	0.46743	0.172333	0.271393	0.410295	0.717612	1.06798	0.803278	0.956928	0.990201	0.941953	1.1221	1.20261	1.00434	5.36699	8.22742	6.09964	6.93034	7.42203	7.29081	8.35601	9.27075	7.84039	99	138	162	209	184	188	306	226	222
2810403D21Rik	ENSMUSG00000086629	RIKEN cDNA 2810403D21 gene [Source:MGI Symbol;Acc:MGI:1917214]	0.0320185	0.900892	0.93837	-0.000589365	0.998516	0.999287	0.0326079	0.896931	0.933894	0.110905	0.124046	0.0794787	0.118424	0.0980218	0.093087	0.120227	0.0891704	0.112069	0.829454	0.955618	0.603516	0.857657	0.73472	0.720502	0.895297	0.687403	0.874864	42	44	44	71	50	51	90	46	68
2810403G07Rik	ENSMUSG00000114656	RIKEN cDNA 2810403G07 gene [Source:MGI Symbol;Acc:MGI:1917210]	0.105445	0.724111	0.810115	0.0136387	0.962757	0.979614	0.0918065	0.754298	0.838181	0.393981	0.348111	0.418202	0.549207	0.363104	0.262937	0.384877	0.558504	0.356124	2.94657	2.68175	3.17559	3.9775	2.72164	2.03516	2.86608	4.30544	2.78008	29	24	45	64	36	28	56	56	42
2810404F17Rik	ENSMUSG00000085329	RIKEN cDNA 2810404F17 gene [Source:MGI Symbol;Acc:MGI:1917218]	0.633525	0.160185	0.253548	0.11523	0.74134	NA	0.518296	0.258436	NA	0.0387954	0.0276132	0.0176923	0.0653472	0.00960085	0.0268162	0.0719628	0.0854401	0.0564977	0.290149	0.212725	0.134345	0.473262	0.0719629	0.20756	0.535888	0.658648	0.441049	3	2	2	8	1	3	11	9	7
2810404M03Rik	ENSMUSG00000102046	RIKEN cDNA 2810404M03 gene [Source:MGI Symbol;Acc:MGI:1917216]	NA	NA	NA	NA	NA	NA	NA	NA	NA	0	0	0	0	0	0	0	0	0	0	0	0	0	0	0	0	0	0	0	0	0	0	0	0	0	0	0
2810405F15Rik	ENSMUSG00000103562	RIKEN cDNA 2810405F15 gene [Source:MGI Symbol;Acc:MGI:1917224]	NA	NA	NA	NA	NA	NA	NA	NA	NA	0	0	0	0	0	0	0	0	0	0	0	0	0	0	0	0	0	0	0	0	0	0	0	0	0	0	0
2810405F17Rik	ENSMUSG00000101493	RIKEN cDNA 2810405F17 gene [Source:MGI Symbol;Acc:MGI:1917225]	0.632314	0.172078	0.269062	-0.261649	0.532167	0.663558	0.893962	0.0431377	NA	0.0986382	0.0421244	0.0944647	0.024922	0.0732312	0.0681808	0.0698602	0.217234	0.233939	0.737711	0.324515	0.717311	0.180492	0.548903	0.527726	0.520231	1.67463	1.82624	5	2	7	2	5	5	7	15	19
2810407A14Rik	ENSMUSG00000055972	RIKEN cDNA 2810407A14 gene [Source:MGI Symbol;Acc:MGI:1917461]	NA	NA	NA	NA	NA	NA	NA	NA	NA	0	0	0	0	0	0	0	0	0	0	0	0	0	0	0	0	0	0	0	0	0	0	0	0	0	0	0
2810408A11Rik	ENSMUSG00000018570	RIKEN cDNA 2810408A11 gene [Source:MGI Symbol;Acc:MGI:1917669]	1.62082	8.36575e-43	1.48412e-41	1.00534	5.75134e-17	9.52983e-16	0.61548	1.87616e-08	1.88755e-07	1.88905	1.6393	1.54685	3.17409	3.64089	3.49272	4.7453	5.75884	5.70919	14.1281	12.6287	11.7459	22.9876	27.2902	27.0339	35.337	44.3942	44.5687	203	165	243	540	527	543	1008	843	983
2810408I11Rik	ENSMUSG00000087213	RIKEN cDNA 2810408I11 gene [Source:MGI Symbol;Acc:MGI:1917191]	0.662196	2.32948e-05	7.36175e-05	0.496363	0.00170115	0.00526187	0.165833	0.266073	0.404074	1.07308	1.14567	0.843518	1.50427	1.43961	1.38587	1.63811	1.85192	1.48048	8.02552	8.82595	6.40519	10.8943	10.7906	10.7268	12.1985	14.2762	11.5573	114	114	131	253	206	213	344	268	252
2810410L24Rik	ENSMUSG00000075389	RIKEN cDNA 2810410L24 gene [Source:MGI Symbol;Acc:MGI:1923627]	-0.00895756	0.979244	0.987657	-0.111291	0.778004	0.855841	0.102333	0.791233	NA	0.0509414	0.0932357	0.0896069	0.105725	0.0432228	0.060363	0.0625861	0.0801354	0.0953819	0.380988	0.718263	0.680423	0.765691	0.323976	0.467215	0.466062	0.617754	0.744598	7	12	18	23	8	12	17	15	21
2810414N06Rik	ENSMUSG00000100594	RIKEN cDNA 2810414N06 gene [Source:MGI Symbol;Acc:MGI:1919065]	-0.353465	0.287447	0.408351	0.299391	0.36503	0.507282	-0.652856	0.043084	0.0977868	0.39891	0.238502	0.327455	0.493866	0.319852	0.419117	0.306743	0.18742	0.229053	2.98343	1.83735	2.48651	3.57671	2.39744	3.244	2.28424	1.4448	1.7881	25	14	30	49	27	38	38	16	23
2810428J06Rik	ENSMUSG00000105981	RIKEN cDNA 2810428J06 gene [Source:MGI Symbol;Acc:MGI:1914308]	0.261565	0.532516	0.652889	-0.0173215	0.979446	NA	0.278886	0.504276	NA	0.016347	0.0261793	0	0.0154885	0.0121364	0.0112994	0.0041349	0.0600025	0.0102026	0.122259	0.201678	0	0.112172	0.090968	0.0874584	0.0307915	0.462552	0.0796468	2	3	0	3	2	2	1	10	2
2810429I04Rik	ENSMUSG00000097709	RIKEN cDNA 2810429I04 gene [Source:MGI Symbol;Acc:MGI:1924187]	NA	NA	NA	NA	NA	NA	NA	NA	NA	0	0	0	0	0	0	0	0	0	0	0	0	0	0	0	0	0	0	0	0	0	0	0	0	0	0	0
2810430I11Rik	ENSMUSG00000085766	RIKEN cDNA 2810430I11 gene [Source:MGI Symbol;Acc:MGI:3590515]	NA	NA	NA	NA	NA	NA	NA	NA	NA	0	0	0	0	0	0	0	0	0	0	0	0	0	0	0	0	0	0	0	0	0	0	0	0	0	0	0
2810432F15Rik	ENSMUSG00000104987	RIKEN cDNA 2810432F15 gene [Source:MGI Symbol;Acc:MGI:1917213]	NA	NA	NA	NA	NA	NA	NA	NA	NA	0	0	0	0	0	0	0	0	0	0	0	0	0	0	0	0	0	0	0	0	0	0	0	0	0	0	0
2810433D01Rik	ENSMUSG00000086283	RIKEN cDNA 2810433D01 gene [Source:MGI Symbol;Acc:MGI:1924382]	NA	NA	NA	NA	NA	NA	NA	NA	NA	0	0	0	0	0	0	0	0	0	0	0	0	0	0	0	0	0	0	0	0	0	0	0	0	0	0	0
2810442N19Rik	ENSMUSG00000090260	RIKEN cDNA 2810442N19 gene [Source:MGI Symbol;Acc:MGI:1920003]	NA	NA	NA	NA	NA	NA	NA	NA	NA	0	0	0	0	0	0	0	0	0	0	0	0	0	0	0	0	0	0	0	0	0	0	0	0	0	0	0
2810454H06Rik	ENSMUSG00000100876	RIKEN cDNA 2810454H06 gene [Source:MGI Symbol;Acc:MGI:1920063]	0.543853	0.116397	0.194183	0.119783	0.72161	0.816301	0.424071	0.20945	0.340249	0.0629994	0.127049	0.0861911	0.123803	0.0987411	0.0822544	0.138107	0.149023	0.157279	0.47117	0.978751	0.654486	0.896613	0.740112	0.636657	1.02844	1.1488	1.2278	9	17	18	28	19	17	39	29	36
2810455O05Rik	ENSMUSG00000085030	RIKEN cDNA 2810455O05 gene [Source:MGI Symbol;Acc:MGI:1920072]	1.05333	1.14176e-05	3.71912e-05	0.631841	0.00915315	0.0235863	0.421488	0.0623717	0.132251	0.364874	0.514772	0.42788	0.913663	0.590154	0.603499	1.04819	0.927934	0.959712	2.72888	3.96567	3.24908	6.617	4.42349	4.67114	7.80557	7.15333	7.49198	28	37	48	111	61	67	159	97	118
2810457G06Rik	ENSMUSG00000115410	RIKEN cDNA 2810457G06 gene [Source:MGI Symbol;Acc:MGI:1920074]	NA	NA	NA	NA	NA	NA	NA	NA	NA	0	0	0	0	0	0	0	0	0	0	0	0	0	0	0	0	0	0	0	0	0	0	0	0	0	0	0
2810459M11Rik	ENSMUSG00000026227	RIKEN cDNA 2810459M11 gene [Source:MGI Symbol;Acc:MGI:1920042]	0	1	NA	0.0249615	0.888454	NA	-0.0501276	0.778194	NA	0	0	0	0	0	0.00457268	0	0	0	0	0	0	0	0	0.0353929	0	0	0	0	0	0	0	0	1	0	0	0
2810471M01Rik	ENSMUSG00000084966	RIKEN cDNA 2810471M01 gene [Source:MGI Symbol;Acc:MGI:1920068]	NA	NA	NA	NA	NA	NA	NA	NA	NA	0	0	0	0	0	0	0	0	0	0	0	0	0	0	0	0	0	0	0	0	0	0	0	0	0	0	0
2900002M20Rik	ENSMUSG00000103004	RIKEN cDNA 2900002M20 gene [Source:MGI Symbol;Acc:MGI:1925574]	NA	NA	NA	NA	NA	NA	NA	NA	NA	0	0	0	0	0	0	0	0	0	0	0	0	0	0	0	0	0	0	0	0	0	0	0	0	0	0	0
2900005J15Rik	ENSMUSG00000043833	RIKEN cDNA 2900005J15 gene [Source:MGI Symbol;Acc:MGI:1914511]	-2.6291	6.69771e-11	3.40868e-10	-1.9854	4.47281e-07	2.65242e-06	-0.643696	0.079621	0.160708	0.240828	0.457995	0.39641	0.0427837	0.0502864	0.0936368	0.00761454	0.0165745	0.0704568	1.80114	3.52827	3.01011	0.309851	0.376921	0.724757	0.0567035	0.12777	0.55002	32	57	77	9	9	18	2	3	15
2900009J06Rik	ENSMUSG00000102014	RIKEN cDNA 2900009J06 gene [Source:MGI Symbol;Acc:MGI:1920137]	-0.113138	0.63041	NA	-0.103952	0.6759	NA	-0.0091862	0.950546	NA	0	0.0467723	0.0299679	0.0276719	0	0	0	0	0.0273423	0	0.360321	0.227559	0.200407	0	0	0	0	0.213447	0	1	1	1	0	0	0	0	1
2900018N21Rik	ENSMUSG00000104244	RIKEN cDNA 2900018N21 gene [Source:MGI Symbol;Acc:MGI:1920114]	NA	NA	NA	NA	NA	NA	NA	NA	NA	0	0	0	0	0	0	0	0	0	0	0	0	0	0	0	0	0	0	0	0	0	0	0	0	0	0	0
2900022M07Rik	ENSMUSG00000102386	RIKEN cDNA 2900022M07 gene [Source:MGI Symbol;Acc:MGI:1920201]	NA	NA	NA	NA	NA	NA	NA	NA	NA	0	0	0	0	0	0	0	0	0	0	0	0	0	0	0	0	0	0	0	0	0	0	0	0	0	0	0
2900024D18Rik	ENSMUSG00000113932	RIKEN cDNA 2900024D18 gene [Source:MGI Symbol;Acc:MGI:1920105]	NA	NA	NA	NA	NA	NA	NA	NA	NA	0	0	0	0	0	0	0	0	0	0	0	0	0	0	0	0	0	0	0	0	0	0	0	0	0	0	0
2900026A02Rik	ENSMUSG00000051339	RIKEN cDNA 2900026A02 gene [Source:MGI Symbol;Acc:MGI:1920194]	NA	NA	NA	NA	NA	NA	NA	NA	NA	0	0	0	0	0	0	0	0	0	0	0	0	0	0	0	0	0	0	0	0	0	0	0	0	0	0	0
2900027M19Rik	ENSMUSG00000109162	RIKEN cDNA 2900027M19 gene [Source:MGI Symbol;Acc:MGI:1920130]	NA	NA	NA	NA	NA	NA	NA	NA	NA	0	0	0	0	0	0	0	0	0	0	0	0	0	0	0	0	0	0	0	0	0	0	0	0	0	0	0
2900035J10Rik	ENSMUSG00000103776	RIKEN cDNA 2900035J10 gene [Source:MGI Symbol;Acc:MGI:1920155]	NA	NA	NA	NA	NA	NA	NA	NA	NA	0	0	0	0	0	0	0	0	0	0	0	0	0	0	0	0	0	0	0	0	0	0	0	0	0	0	0
2900037B21Rik	ENSMUSG00000103663	RIKEN cDNA 2900037B21 gene [Source:MGI Symbol;Acc:MGI:1925652]	NA	NA	NA	NA	NA	NA	NA	NA	NA	0	0	0	0	0	0	0	0	0	0	0	0	0	0	0	0	0	0	0	0	0	0	0	0	0	0	0
2900040C04Rik	ENSMUSG00000115625	RIKEN cDNA 2900040C04 gene [Source:MGI Symbol;Acc:MGI:1920143]	NA	NA	NA	NA	NA	NA	NA	NA	NA	0	0	0	0	0	0	0	0	0	0	0	0	0	0	0	0	0	0	0	0	0	0	0	0	0	0	0
2900041M22Rik	ENSMUSG00000054418	RIKEN cDNA 2900041M22 gene [Source:MGI Symbol;Acc:MGI:1925653]	NA	NA	NA	NA	NA	NA	NA	NA	NA	0	0	0	0	0	0	0	0	0	0	0	0	0	0	0	0	0	0	0	0	0	0	0	0	0	0	0
2900042G08Rik	ENSMUSG00000114195	RIKEN cDNA 2900042G08 gene [Source:MGI Symbol;Acc:MGI:1925651]	NA	NA	NA	NA	NA	NA	NA	NA	NA	0	0	0	0	0	0	0	0	0	0	0	0	0	0	0	0	0	0	0	0	0	0	0	0	0	0	0
2900042K21Rik	ENSMUSG00000103669	RIKEN cDNA 2900042K21 gene [Source:MGI Symbol;Acc:MGI:1920203]	NA	NA	NA	NA	NA	NA	NA	NA	NA	0	0	0	0	0	0	0	0	0	0	0	0	0	0	0	0	0	0	0	0	0	0	0	0	0	0	0
2900045O20Rik	ENSMUSG00000111938	RIKEN cDNA 2900045O20 gene [Source:MGI Symbol;Acc:MGI:1920205]	-0.025166	0.887544	NA	-0.0589312	0.740534	NA	0.0337652	0.84952	NA	0	0	0.0116671	0	0	0	0.00862824	0	0	0	0	0.0885931	0	0	0	0.0642523	0	0	0	0	1	0	0	0	1	0	0
2900052L18Rik	ENSMUSG00000043993	RIKEN cDNA 2900052L18 gene [Source:MGI Symbol;Acc:MGI:1924085]	0.424248	0.250873	0.366881	0.0547898	0.873743	0.920648	0.369459	0.307443	0.449371	0.097135	0.222227	0.142385	0.192832	0.154533	0.134284	0.245698	0.22411	0.207856	0.726469	1.71198	1.08119	1.39654	1.1583	1.03937	1.82965	1.72764	1.62263	7	15	15	22	15	14	35	22	24
2900052N01Rik	ENSMUSG00000099696	RIKEN cDNA 2900052N01 gene [Source:MGI Symbol;Acc:MGI:1920290]	NA	NA	NA	NA	NA	NA	NA	NA	NA	0	0	0	0	0	0	0	0	0	0	0	0	0	0	0	0	0	0	0	0	0	0	0	0	0	0	0
2900060B14Rik	ENSMUSG00000107722	RIKEN cDNA 2900060B14 gene [Source:MGI Symbol;Acc:MGI:1915454]	-0.0300105	0.933175	0.96012	-0.262384	0.512816	0.645835	0.232373	0.55509	NA	0.321951	0.534693	0.244706	0.361531	0.318698	0.14836	0.361938	0.341391	0.357225	2.40786	4.11913	1.85815	2.61831	2.3888	1.14832	2.69526	2.63174	2.78867	9	14	10	16	12	6	20	13	16
2900060N12Rik	ENSMUSG00000113621	RIKEN cDNA 2900060N12 gene [Source:MGI Symbol;Acc:MGI:1920281]	0.475265	0.310421	0.434461	-0.30634	0.169947	NA	0.781606	0.0164121	NA	0	0.00576488	0.00738734	0	0	0	0.00546321	0.0158556	0.0235903	0	0.0444111	0.0560952	0	0	0	0.0406831	0.122229	0.184158	0	1	2	0	0	0	2	4	7
2900064F13Rik	ENSMUSG00000106746	RIKEN cDNA 2900064F13 gene [Source:MGI Symbol;Acc:MGI:1920293]	NA	NA	NA	NA	NA	NA	NA	NA	NA	0	0	0	0	0	0	0	0	0	0	0	0	0	0	0	0	0	0	0	0	0	0	0	0	0	0	0
2900064K03Rik	ENSMUSG00000105771	RIKEN cDNA 2900064K03 gene [Source:MGI Symbol;Acc:MGI:1920226]	NA	NA	NA	NA	NA	NA	NA	NA	NA	0	0	0	0	0	0	0	0	0	0	0	0	0	0	0	0	0	0	0	0	0	0	0	0	0	0	0
2900069G24Rik	ENSMUSG00000102276	RIKEN cDNA 2900069G24 gene [Source:MGI Symbol;Acc:MGI:1920218]	NA	NA	NA	NA	NA	NA	NA	NA	NA	0	0	0	0	0	0	0	0	0	0	0	0	0	0	0	0	0	0	0	0	0	0	0	0	0	0	0
2900072N19Rik	ENSMUSG00000087018	RIKEN cDNA 2900072N19 gene [Source:MGI Symbol;Acc:MGI:1920283]	-0.025166	0.887544	NA	-0.0589312	0.740534	NA	0.0337652	0.84952	NA	0.0273397	0	0	0	0	0	0	0.0200703	0	0.204472	0	0	0	0	0	0	0.15472	0	1	0	0	0	0	0	0	1	0
2900076A07Rik	ENSMUSG00000097277	RIKEN cDNA 2900076A07 gene [Source:MGI Symbol;Acc:MGI:1920242]	0.383686	0.0302043	0.0589527	-0.0194892	0.916663	0.948961	0.403175	0.0197593	0.0511793	0.950866	1.06241	0.937862	1.02664	1.0425	0.833037	1.11868	1.5016	1.35254	7.11149	8.18452	7.12159	7.43518	7.81403	6.44778	8.33055	11.5756	10.5586	86	90	124	147	127	109	200	185	196
2900076G11Rik	ENSMUSG00000107015	RIKEN cDNA 2900076G11 gene [Source:MGI Symbol;Acc:MGI:1920302]	NA	NA	NA	NA	NA	NA	NA	NA	NA	0	0	0	0	0	0	0	0	0	0	0	0	0	0	0	0	0	0	0	0	0	0	0	0	0	0	0
2900078I11Rik	ENSMUSG00000111358	RIKEN cDNA 2900078I11 gene [Source:MGI Symbol;Acc:MGI:1920254]	0.0363666	0.953797	0.972137	-0.329844	0.390591	NA	0.366211	0.348492	NA	0.110289	0.0471001	0.015089	0.0139329	0.0655049	0	0.0334765	0.0647714	0.0826016	0.824848	0.362846	0.114577	0.100906	0.49099	0	0.249291	0.499315	0.644828	5	2	1	1	4	0	3	4	6
2900079G21Rik	ENSMUSG00000087038	RIKEN cDNA 2900079G21 gene [Source:MGI Symbol;Acc:MGI:1920268]	-0.144983	0.377608	0.505651	-0.270302	0.105423	0.192009	0.125319	0.442952	0.585295	0.410014	0.448257	0.361252	0.348078	0.343367	0.306083	0.330216	0.428617	0.358262	3.06648	3.45325	2.74314	2.52087	2.5737	2.36911	2.45903	3.30415	2.79677	125	128	161	168	141	135	199	178	175
2900089D17Rik	ENSMUSG00000087484	RIKEN cDNA 2900089D17 gene [Source:MGI Symbol;Acc:MGI:1914527]	-0.175113	0.509936	0.6327	0.202137	0.626449	NA	-0.37725	0.250095	NA	0	0.0091082	0.0175074	0.0377207	0.0126673	0	0	0.0125255	0	0	0.0701671	0.132941	0.273184	0.0949476	0	0	0.0965574	0	0	1	3	7	2	0	0	2	0
2900092C05Rik	ENSMUSG00000030385	RIKEN cDNA 2900092C05 gene [Source:MGI Symbol;Acc:MGI:1920340]	NA	NA	NA	NA	NA	NA	NA	NA	NA	0	0	0	0	0	0	0	0	0	0	0	0	0	0	0	0	0	0	0	0	0	0	0	0	0	0	0
2900092N22Rik	ENSMUSG00000104034	RIKEN cDNA 2900092N22 gene [Source:MGI Symbol;Acc:MGI:1920357]	NA	NA	NA	NA	NA	NA	NA	NA	NA	0	0	0	0	0	0	0	0	0	0	0	0	0	0	0	0	0	0	0	0	0	0	0	0	0	0	0
2900092O11Rik	ENSMUSG00000104419	RIKEN cDNA 2900092O11 gene [Source:MGI Symbol;Acc:MGI:1920315]	NA	NA	NA	NA	NA	NA	NA	NA	NA	0	0	0	0	0	0	0	0	0	0	0	0	0	0	0	0	0	0	0	0	0	0	0	0	0	0	0
2900093K20Rik	ENSMUSG00000099632	RIKEN cDNA 2900093K20 gene [Source:MGI Symbol;Acc:MGI:1915287]	0.549821	0.208896	0.316009	-0.0540289	0.914066	0.947374	0.60385	0.160462	NA	0.31091	0.248957	0.0797559	0.245484	0.230827	0.107454	0.23593	0.599136	0.339584	2.32529	1.9179	0.605621	1.77786	1.73016	0.831703	1.75691	4.61866	2.65096	8	6	3	10	8	4	12	21	14
2900097C17Rik	ENSMUSG00000102869	RIKEN cDNA 2900097C17 gene [Source:MGI Symbol;Acc:MGI:1914767]	-0.997469	1.12932e-37	1.73739e-36	-0.640753	1.48958e-16	2.37168e-15	-0.356715	4.69786e-06	3.17303e-05	16.9292	17.749	19.1621	12.2849	11.2006	10.9209	9.51693	8.46848	9.28723	126.613	136.733	145.506	88.9708	83.9537	84.5286	70.8701	65.2824	72.5007	3776	3708	6248	4338	3365	3524	4196	2573	3319
3000002C10Rik	ENSMUSG00000070282	RIKEN cDNA 3000002C10 gene [Source:MGI Symbol;Acc:MGI:3036226]	-0.747645	1.69102e-05	5.43338e-05	-0.77101	1.16319e-05	5.56036e-05	0.0233646	0.892893	0.931056	0.819215	0.750531	0.662629	0.398584	0.402729	0.470607	0.406032	0.495743	0.421474	6.12688	5.78189	5.03163	2.88665	3.01865	3.64254	3.02362	3.82162	3.29023	148	127	175	114	98	123	145	122	122
3010001F23Rik	ENSMUSG00000084885	RIKEN cDNA 3010001F23 gene [Source:MGI Symbol;Acc:MGI:1922943]	NA	NA	NA	NA	NA	NA	NA	NA	NA	0	0	0	0	0	0	0	0	0	0	0	0	0	0	0	0	0	0	0	0	0	0	0	0	0	0	0
3010003L21Rik	ENSMUSG00000085355	RIKEN cDNA 3010003L21 gene [Source:MGI Symbol;Acc:MGI:1924094]	-1.13945	1.5399e-10	7.6501e-10	-0.616444	0.000414047	0.0014732	-0.523009	0.00356479	0.0119851	1.62714	1.89882	1.80334	1.1234	1.25485	1.03753	0.663629	0.944488	0.787245	12.1693	14.628	13.6935	8.13594	9.40568	8.03055	4.94187	7.28094	6.14561	129	141	209	141	134	119	104	102	100
3100003L05Rik	ENSMUSG00000086254	RIKEN cDNA 3100003L05 gene [Source:MGI Symbol;Acc:MGI:1920326]	NA	NA	NA	NA	NA	NA	NA	NA	NA	0	0	0	0	0	0	0	0	0	0	0	0	0	0	0	0	0	0	0	0	0	0	0	0	0	0	0
3110001I22Rik	ENSMUSG00000079737	RIKEN cDNA 3110001I22 gene [Source:MGI Symbol;Acc:MGI:1913848]	-0.304947	0.031306	0.0608585	-0.239295	0.0929064	0.172971	-0.0656519	0.640588	0.751433	2.23589	2.26296	2.16604	1.95927	1.65038	1.99217	1.85032	1.82165	1.7746	16.7221	17.4332	16.4477	14.1895	12.3704	15.4196	13.7789	14.0429	13.8534	173	164	245	240	172	223	283	192	220
3110004A20Rik	ENSMUSG00000085588	RIKEN cDNA 3110004A20 gene [Source:MGI Symbol;Acc:MGI:1925593]	NA	NA	NA	NA	NA	NA	NA	NA	NA	0	0	0	0	0	0	0	0	0	0	0	0	0	0	0	0	0	0	0	0	0	0	0	0	0	0	0
3110006O06Rik	ENSMUSG00000114649	RIKEN cDNA 3110006O06 gene [Source:MGI Symbol;Acc:MGI:1920343]	NA	NA	NA	NA	NA	NA	NA	NA	NA	0	0	0	0	0	0	0	0	0	0	0	0	0	0	0	0	0	0	0	0	0	0	0	0	0	0	0
3110009E18Rik	ENSMUSG00000026388	RIKEN cDNA 3110009E18 gene [Source:MGI Symbol;Acc:MGI:1920353]	-0.503221	0.0312308	0.0607258	0.00346599	0.991024	0.994584	-0.506687	0.0279611	0.0687038	0.816812	0.804241	0.608418	1.04908	0.599681	0.564597	0.560139	0.539666	0.441823	6.1089	6.19566	4.61998	7.59773	4.4949	4.37004	4.17121	4.16022	3.44909	90	83	98	183	89	90	122	81	78
3110009F21Rik	ENSMUSG00000113331	RIKEN cDNA 3110009F21 gene [Source:MGI Symbol;Acc:MGI:1914530]	NA	NA	NA	NA	NA	NA	NA	NA	NA	0	0	0	0	0	0	0	0	0	0	0	0	0	0	0	0	0	0	0	0	0	0	0	0	0	0	0
3110009M11Rik	ENSMUSG00000109163	RIKEN cDNA 3110009M11 gene [Source:MGI Symbol;Acc:MGI:1920329]	NA	NA	NA	NA	NA	NA	NA	NA	NA	0	0	0	0	0	0	0	0	0	0	0	0	0	0	0	0	0	0	0	0	0	0	0	0	0	0	0
3110015C05Rik	ENSMUSG00000114824	RIKEN cDNA 3110015C05 gene [Source:MGI Symbol;Acc:MGI:1920379]	NA	NA	NA	NA	NA	NA	NA	NA	NA	0	0	0	0	0	0	0	0	0	0	0	0	0	0	0	0	0	0	0	0	0	0	0	0	0	0	0
3110018I06Rik	ENSMUSG00000060375	RIKEN cDNA 3110018I06 gene [Source:MGI Symbol;Acc:MGI:1920410]	NA	NA	NA	NA	NA	NA	NA	NA	NA	0	0	0	0	0	0	0	0	0	0	0	0	0	0	0	0	0	0	0	0	0	0	0	0	0	0	0
3110021N24Rik	ENSMUSG00000094958	RIKEN cDNA 3110021N24 gene [Source:MGI Symbol;Acc:MGI:1920383]	-0.321194	0.435863	0.563955	-0.383415	0.337812	NA	0.0622208	0.839655	NA	0.0364831	0.0259674	0.0249567	0.0153631	0.0180572	0	0.0246086	0	0.0151801	0.272855	0.200046	0.189507	0.111264	0.135348	0	0.183254	0	0.118503	3	2	3	2	2	0	4	0	2
3110031N09Rik	ENSMUSG00000107291	RIKEN cDNA 3110031N09 gene [Source:MGI Symbol;Acc:MGI:1920391]	0.209133	0.544337	NA	-0.106517	0.632832	NA	0.31565	0.264636	NA	0	0	0.0462388	0	0	0	0.0683907	0.0496217	0.0843752	0	0	0.351111	0	0	0	0.509288	0.382527	0.658674	0	0	1	0	0	0	2	1	2
3110039M20Rik	ENSMUSG00000104861	RIKEN cDNA 3110039M20 gene [Source:MGI Symbol;Acc:MGI:1914543]	NA	NA	NA	NA	NA	NA	NA	NA	NA	0	0	0	0	0	0	0	0	0	0	0	0	0	0	0	0	0	0	0	0	0	0	0	0	0	0	0
3110040M04Rik	ENSMUSG00000114582	RIKEN cDNA 3110040M04 gene [Source:MGI Symbol;Acc:MGI:1920426]	NA	NA	NA	NA	NA	NA	NA	NA	NA	0	0	0	0	0	0	0	0	0	0	0	0	0	0	0	0	0	0	0	0	0	0	0	0	0	0	0
3110040N11Rik	ENSMUSG00000025102	RIKEN cDNA 3110040N11 gene [Source:MGI Symbol;Acc:MGI:1914540]	-0.33115	0.00243402	0.00587821	-0.322192	0.00340347	0.00983561	-0.00895794	0.934809	0.958664	7.24979	6.51708	6.55119	5.303	5.83426	5.04832	5.44253	5.86092	5.07225	54.2209	50.2058	49.746	38.4058	43.7305	39.0745	40.5291	45.1811	39.5964	405	341	535	469	439	408	601	446	454
3110043J17Rik	ENSMUSG00000112260	RIKEN cDNA 3110043J17 gene [Source:MGI Symbol;Acc:MGI:1920443]	NA	NA	NA	NA	NA	NA	NA	NA	NA	0	0	0	0	0	0	0	0	0	0	0	0	0	0	0	0	0	0	0	0	0	0	0	0	0	0	0
3110045C21Rik	ENSMUSG00000097503	RIKEN cDNA 3110045C21 gene [Source:MGI Symbol;Acc:MGI:1914553]	0.170032	0.680265	0.776507	0.311006	0.471107	0.608362	-0.140974	0.746152	NA	0.155318	0.0829127	0.0531238	0.208478	0.187381	0.0268398	0.147326	0.142526	0.072704	1.16162	0.638737	0.403391	1.50985	1.40451	0.207743	1.0971	1.09871	0.567562	8	4	4	17	13	2	15	10	6
3110053B16Rik	ENSMUSG00000085642	RIKEN cDNA 3110053B16 gene [Source:MGI Symbol;Acc:MGI:1920435]	NA	NA	NA	NA	NA	NA	NA	NA	NA	0	0	0	0	0	0	0	0	0	0	0	0	0	0	0	0	0	0	0	0	0	0	0	0	0	0	0
3110056K07Rik	ENSMUSG00000085622	RIKEN cDNA 3110056K07 gene [Source:MGI Symbol;Acc:MGI:1920454]	0.505548	0.0425875	0.0801874	-0.0836383	0.746753	0.834171	0.589186	0.0159927	0.0429275	0.209665	0.350696	0.310752	0.2737	0.254244	0.289849	0.321738	0.528448	0.462365	1.56807	2.70167	2.35967	1.98221	1.90568	2.24346	2.3959	4.07374	3.60944	30	47	65	62	49	60	91	103	106
3110062G12Rik	ENSMUSG00000103634	RIKEN cDNA 3110062G12 gene [Source:MGI Symbol;Acc:MGI:1920438]	0.0167804	0.92488	NA	0	1	NA	0.0337652	0.84952	NA	0	0	0	0	0	0	0	0.0114	0	0	0	0	0	0	0	0	0.0878816	0	0	0	0	0	0	0	0	1	0
3110067C02Rik	ENSMUSG00000081187	RIKEN cDNA 3110067C02 gene [Source:MGI Symbol;Acc:MGI:1920452]	0.74356	0.131278	0.214328	-0.303639	0.308539	NA	1.0472	0.0170085	NA	0.0208179	0	0.0213612	0	0.00772784	0.00719489	0.0947843	0.0534892	0.0129931	0.155696	0	0.162204	0	0.0579239	0.0556891	0.705834	0.412342	0.10143	2	0	3	0	1	1	18	7	2
3110070M22Rik	ENSMUSG00000074635	RIKEN cDNA 3110070M22 gene [Source:MGI Symbol;Acc:MGI:1914554]	-0.347612	0.353742	0.481042	-0.0602355	0.867737	0.916488	-0.287377	0.438358	0.581104	0.333578	0.398044	0.201343	0.247889	0.335064	0.284829	0.238241	0.100834	0.330664	2.49482	3.06642	1.52888	1.79528	2.51146	2.20461	1.77412	0.777318	2.58132	17	19	15	20	23	21	24	7	27
3110080E11Rik	ENSMUSG00000109625	RIKEN cDNA 3110080E11 gene [Source:MGI Symbol;Acc:MGI:1920469]	NA	NA	NA	NA	NA	NA	NA	NA	NA	0	0	0	0	0	0	0	0	0	0	0	0	0	0	0	0	0	0	0	0	0	0	0	0	0	0	0
3110080O07Rik	ENSMUSG00000103284	RIKEN cDNA 3110080O07 gene [Source:MGI Symbol;Acc:MGI:1920491]	NA	NA	NA	NA	NA	NA	NA	NA	NA	0	0	0	0	0	0	0	0	0	0	0	0	0	0	0	0	0	0	0	0	0	0	0	0	0	0	0
3110082I17Rik	ENSMUSG00000053553	RIKEN cDNA 3110082I17 gene [Source:MGI Symbol;Acc:MGI:1920462]	-2.25917	4.44414e-100	2.48361e-98	-0.833429	2.25383e-16	3.52935e-15	-1.42574	2.21886e-40	1.68844e-38	8.61572	7.91827	8.97117	4.79082	5.34176	4.09167	1.83927	1.77747	1.67326	64.4366	61.0002	68.1219	34.6964	40.039	31.6699	13.6966	13.7023	13.0623	1128	971	1717	993	942	775	476	317	351
3110082J24Rik	ENSMUSG00000086815	RIKEN cDNA 3110082J24 gene [Source:MGI Symbol;Acc:MGI:3641994]	NA	NA	NA	NA	NA	NA	NA	NA	NA	0	0	0	0	0	0	0	0	0	0	0	0	0	0	0	0	0	0	0	0	0	0	0	0	0	0	0
3110083C13Rik	ENSMUSG00000097303	RIKEN cDNA 3110083C13 gene [Source:MGI Symbol;Acc:MGI:1920458]	-0.361774	0.190199	0.292248	-0.276971	0.317481	0.458463	-0.0848027	0.758803	0.841878	0.819512	0.996473	0.778609	0.661438	0.642225	0.77102	0.81765	0.46792	0.667767	6.1291	7.67656	5.91231	4.79031	4.81378	5.96777	6.08883	3.60714	5.21292	36	41	50	46	38	49	71	28	47
3110099E03Rik	ENSMUSG00000085582	RIKEN cDNA 3110099E03 gene [Source:MGI Symbol;Acc:MGI:1925761]	-0.0291733	0.911406	NA	-0.157673	0.487041	NA	0.1285	0.554354	NA	0	0.00801584	0.0051359	0	0	0	0	0.0110233	0	0	0.0617518	0.0389991	0	0	0	0	0.0849771	0	0	1	1	0	0	0	0	2	0
3200001D21Rik	ENSMUSG00000113434	RIKEN cDNA 3200001D21 gene [Source:MGI Symbol;Acc:MGI:1919068]	-0.509441	0.236723	0.349755	-0.0439297	0.916487	0.948848	-0.465512	0.272533	NA	0.0289563	0.0309152	0.145258	0.0914517	0.0716594	0.0400304	0.0488291	0.0354285	0.0301208	0.216563	0.238162	1.10301	0.662319	0.537121	0.309839	0.363618	0.273114	0.235138	3	3	22	15	10	6	10	5	5
3222401L13Rik	ENSMUSG00000073590	RIKEN cDNA 3222401L13 gene [Source:MGI Symbol;Acc:MGI:2444186]	-0.235309	0.348315	NA	-0.159026	0.572221	NA	-0.0762836	0.717749	NA	0	0.00373911	0.00479144	0	0	0.00242079	0	0	0	0	0.0288051	0.0363834	0	0	0.0187371	0	0	0	0	1	2	0	0	1	0	0	0
3300002A11Rik	ENSMUSG00000033731	RIKEN cDNA 3300002A11 gene [Source:MGI Symbol;Acc:MGI:1919073]	0.133553	0.570937	NA	0.169199	0.506789	NA	-0.0356461	0.915856	NA	0	0.0324056	0	0.0383442	0.0450684	0	0.0153549	0	0.0568313	0	0.249644	0	0.277699	0.337809	0	0.114344	0	0.443652	0	1	0	2	2	0	1	0	3
3300002I08Rik	ENSMUSG00000063364	RIKEN cDNA 3300002I08 gene [Source:MGI Symbol;Acc:MGI:1916527]	0.0532176	0.867388	0.914388	-0.268809	0.391891	0.533953	0.322026	0.292212	0.432832	0.260224	0.211149	0.306177	0.190671	0.239563	0.201457	0.231695	0.389707	0.220882	1.94621	1.62664	2.32493	1.38089	1.79564	1.5593	1.72537	3.0042	1.72431	25	19	43	29	31	28	44	51	34
3300002P13Rik	ENSMUSG00000107585	RIKEN cDNA 3300002P13 gene [Source:MGI Symbol;Acc:MGI:1917480]	NA	NA	NA	NA	NA	NA	NA	NA	NA	0	0	0	0	0	0	0	0	0	0	0	0	0	0	0	0	0	0	0	0	0	0	0	0	0	0	0
3300005D01Rik	ENSMUSG00000096965	RIKEN cDNA 3300005D01 gene [Source:MGI Symbol;Acc:MGI:1925762]	NA	NA	NA	NA	NA	NA	NA	NA	NA	0	0	0	0	0	0	0	0	0	0	0	0	0	0	0	0	0	0	0	0	0	0	0	0	0	0	0
3425401B19Rik	ENSMUSG00000071540	RIKEN cDNA 3425401B19 gene [Source:MGI Symbol;Acc:MGI:3588196]	0.0167804	0.92488	NA	0	1	NA	0.0337652	0.84952	NA	0	0	0	0	0	0	0	0.00290321	0	0	0	0	0	0	0	0	0.0223805	0	0	0	0	0	0	0	0	1	0
3632454L22Rik	ENSMUSG00000089759	RIKEN cDNA 3632454L22 gene [Source:MGI Symbol;Acc:MGI:2444359]	0.027737	0.898272	NA	0.275535	0.337162	NA	-0.247798	0.409585	NA	0	0	0	0.00848027	0	0.00618667	0.00226395	0	0	0	0	0	0.0614165	0	0.0478854	0.016859	0	0	0	0	0	3	0	2	1	0	0
3732407C23Rik	ENSMUSG00000113009	RIKEN cDNA 3732407C23 gene [Source:MGI Symbol;Acc:MGI:1921264]	0.0167804	0.92488	NA	0	1	NA	0.0337652	0.84952	NA	0	0	0	0	0	0	0	0.00456968	0	0	0	0	0	0	0	0	0.0352271	0	0	0	0	0	0	0	0	1	0
3830403N18Rik	ENSMUSG00000031125	RIKEN cDNA 3830403N18 gene [Source:MGI Symbol;Acc:MGI:1917941]	NA	NA	NA	NA	NA	NA	NA	NA	NA	0	0	0	0	0	0	0	0	0	0	0	0	0	0	0	0	0	0	0	0	0	0	0	0	0	0	0
3830406C13Rik	ENSMUSG00000033111	RIKEN cDNA 3830406C13 gene [Source:MGI Symbol;Acc:MGI:1917937]	-0.103939	0.723367	0.809603	-0.0527557	0.857325	0.909604	-0.051183	0.859909	0.910609	0.147827	0.157828	0.127219	0.15663	0.0991291	0.15492	0.127857	0.0980192	0.175598	1.10559	1.21586	0.966031	1.13435	0.74302	1.19909	0.952118	0.755618	1.3708	31	31	39	52	28	47	53	28	59
3830408C21Rik	ENSMUSG00000071181	RIKEN cDNA 3830408C21 gene [Source:MGI Symbol;Acc:MGI:1917940]	-0.375322	0.324952	0.450717	-0.510788	0.185129	0.302742	0.135466	0.717332	0.811734	0.0773026	0.0728224	0.0684327	0.0344671	0.0438873	0.0565763	0.0230039	0.0534104	0.0823033	0.578143	0.561004	0.519639	0.24962	0.328956	0.437905	0.171304	0.411734	0.642499	17	15	22	12	13	18	10	16	29
3830417A13Rik	ENSMUSG00000031179	RIKEN cDNA 3830417A13 gene [Source:MGI Symbol;Acc:MGI:1917946]	NA	NA	NA	NA	NA	NA	NA	NA	NA	0	0	0	0	0	0	0	0	0	0	0	0	0	0	0	0	0	0	0	0	0	0	0	0	0	0	0
3830422I06Rik	ENSMUSG00000106485	RIKEN cDNA 3830422I06 gene [Source:MGI Symbol;Acc:MGI:1917958]	NA	NA	NA	NA	NA	NA	NA	NA	NA	0	0	0	0	0	0	0	0	0	0	0	0	0	0	0	0	0	0	0	0	0	0	0	0	0	0	0
3830432H09Rik	ENSMUSG00000101731	RIKEN cDNA 3830432H09 gene [Source:MGI Symbol;Acc:MGI:2443278]	-0.627233	0.15357	0.244916	-0.526732	0.240077	NA	-0.100501	0.802752	NA	0.0250691	0.0356867	0.0400141	0.00527833	0.0248158	0.0115522	0.0211371	0.0061345	0.00521546	0.187491	0.274921	0.303844	0.0382271	0.186007	0.0894152	0.157402	0.0472901	0.0407144	3	4	7	1	4	2	5	1	1
3930402G23Rik	ENSMUSG00000038917	RIKEN cDNA 3930402G23 gene [Source:MGI Symbol;Acc:MGI:1921277]	0.463319	0.173797	0.27124	0.349163	0.305788	0.446085	0.114156	0.733439	0.823039	0.0596816	0.148678	0.0997969	0.171736	0.118157	0.123759	0.11406	0.141175	0.211078	0.446356	1.14537	0.7578	1.24376	0.885644	0.95791	0.849375	1.0883	1.64778	9	21	22	41	24	27	34	29	51
4430402I18Rik	ENSMUSG00000064202	RIKEN cDNA 4430402I18 gene [Source:MGI Symbol;Acc:MGI:1918036]	0.186798	0.511792	0.634597	0.107697	0.706174	0.805896	0.0791015	0.777301	0.854878	0.0813128	0.134561	0.183556	0.107859	0.178087	0.157374	0.170712	0.149231	0.157324	0.608135	1.03662	1.39382	0.781145	1.33485	1.21809	1.27125	1.15041	1.22815	20	31	66	42	59	56	83	50	62
4631405J19Rik	ENSMUSG00000075027	RIKEN cDNA 4631405J19 gene [Source:MGI Symbol;Acc:MGI:3045383]	0.398953	0.366914	0.494877	0.0949916	0.803494	NA	0.303961	0.498274	NA	0.0186008	0.0198592	0.0127241	0.0195821	0.0184129	0.0214288	0.00627332	0.0455168	0.0425675	0.139115	0.15299	0.0966198	0.141819	0.138013	0.165861	0.0467158	0.350883	0.332302	3	3	3	5	4	5	2	10	11
4631422I05Rik	ENSMUSG00000114655	RIKEN cDNA 4631422I05 gene [Source:MGI Symbol;Acc:MGI:1918048]	NA	NA	NA	NA	NA	NA	NA	NA	NA	0	0	0	0	0	0	0	0	0	0	0	0	0	0	0	0	0	0	0	0	0	0	0	0	0	0	0
4632404H12Rik	ENSMUSG00000042579	RIKEN cDNA 4632404H12 gene [Source:MGI Symbol;Acc:MGI:1921284]	-1.19219	7.60369e-07	2.78775e-06	-0.863237	0.000306253	0.00111757	-0.328957	0.179831	0.303375	0.24997	0.283303	0.278853	0.114169	0.162742	0.14886	0.0894928	0.129865	0.12001	1.86951	2.18249	2.11745	0.826846	1.21983	1.15219	0.66643	1.00111	0.936858	65	69	106	47	57	56	46	46	50
4632404M16Rik	ENSMUSG00000106296	RIKEN cDNA 4632404M16 gene [Source:MGI Symbol;Acc:MGI:1921598]	NA	NA	NA	NA	NA	NA	NA	NA	NA	0	0	0	0	0	0	0	0	0	0	0	0	0	0	0	0	0	0	0	0	0	0	0	0	0	0	0
4632411P08Rik	ENSMUSG00000097561	RIKEN cDNA 4632411P08 gene [Source:MGI Symbol;Acc:MGI:1925513]	NA	NA	NA	NA	NA	NA	NA	NA	NA	0	0	0	0	0	0	0	0	0	0	0	0	0	0	0	0	0	0	0	0	0	0	0	0	0	0	0
4632415L05Rik	ENSMUSG00000048106	RIKEN cDNA 4632415L05 gene [Source:MGI Symbol;Acc:MGI:1918058]	0.0783497	0.492851	0.61714	0.0757429	0.510701	0.643797	0.00260685	0.981427	0.987647	1.39236	1.27418	1.28711	1.34809	1.46875	1.3526	1.4278	1.45231	1.36894	10.4134	9.81596	9.77356	9.76324	11.009	10.4692	10.6324	11.1957	10.6866	259	222	350	397	368	364	525	368	408
4632418H02Rik	ENSMUSG00000111605	RIKEN cDNA 4632418H02 gene [Source:MGI Symbol;Acc:MGI:1925515]	-0.0297088	0.864364	NA	0.0320153	0.903548	NA	-0.0617241	0.76872	NA	0	0	0.00553983	0.0102308	0	0	0	0.00594512	0	0	0	0.0420663	0.074094	0	0	0	0.0458302	0	0	0	1	2	0	0	0	1	0
4632427E13Rik	ENSMUSG00000074024	RIKEN cDNA 4632427E13 gene [Source:MGI Symbol;Acc:MGI:1915436]	0.326792	0.283684	0.403906	-0.402501	0.185894	0.303679	0.729293	0.0161955	0.0433634	0.368118	0.663625	0.402493	0.318289	0.338263	0.373333	0.358716	0.808501	0.734456	2.75314	5.11239	3.0563	2.30514	2.53544	2.88964	2.67127	6.23264	5.73352	122	206	195	167	151	179	235	365	390
4632428C04Rik	ENSMUSG00000097184	RIKEN cDNA 4632428C04 gene [Source:MGI Symbol;Acc:MGI:1921600]	NA	NA	NA	NA	NA	NA	NA	NA	NA	0	0	0	0	0	0	0	0	0	0	0	0	0	0	0	0	0	0	0	0	0	0	0	0	0	0	0
4632432E15Rik	ENSMUSG00000102705	RIKEN cDNA 4632432E15 gene [Source:MGI Symbol;Acc:MGI:1921296]	0	1	NA	0.0249615	0.888454	NA	-0.0501276	0.778194	NA	0	0	0	0	0	0.00624501	0	0	0	0	0	0	0	0	0.048337	0	0	0	0	0	0	0	0	1	0	0	0
4633401B06Rik	ENSMUSG00000105597	RIKEN cDNA 4633401B06 gene [Source:MGI Symbol;Acc:MGI:1918078]	-0.0311769	0.873924	NA	-0.0211457	0.914716	NA	-0.0100311	0.958861	NA	0	0	0.0140483	0	0	0.0141953	0	0.0150761	0	0	0	0.106675	0	0	0.109873	0	0.11622	0	0	0	1	0	0	1	0	1	0
4731419I09Rik	ENSMUSG00000097004	RIKEN cDNA 4731419I09 gene [Source:MGI Symbol;Acc:MGI:3704222]	-0.368796	0.0574501	0.104897	-0.272612	0.161448	0.271689	-0.0961831	0.618864	0.735205	0.898622	0.800901	0.93009	0.602168	0.89341	0.669758	0.557384	0.848988	0.658396	6.72076	6.16993	7.06257	4.36106	6.69653	5.18399	4.1507	6.54475	5.13976	115	96	174	122	154	124	141	148	135
4732414G09Rik	ENSMUSG00000086943	RIKEN cDNA 4732414G09 gene [Source:MGI Symbol;Acc:MGI:3045381]	0.671868	0.0875867	0.152021	0.142297	0.701095	0.802007	0.529571	0.171522	0.292348	0.127374	0.058282	0.068461	0.0459751	0.148603	0.100622	0.142683	0.126902	0.21578	0.952628	0.448988	0.519854	0.332964	1.11385	0.77882	1.06252	0.978272	1.68449	14	6	11	8	22	16	31	19	38
4732416N19Rik	ENSMUSG00000107402	RIKEN cDNA 4732416N19 gene [Source:MGI Symbol;Acc:MGI:2444634]	0.289572	0.272542	0.39134	-0.125284	0.64391	0.755343	0.414856	0.10837	0.204345	0.247024	0.169061	0.190644	0.204043	0.188098	0.157613	0.253138	0.255739	0.260911	1.84748	1.3024	1.44764	1.47774	1.40989	1.21994	1.88505	1.97146	2.0368	39	25	44	51	40	36	79	55	66
4732419C18Rik	ENSMUSG00000097203	RIKEN cDNA 4732419C18 gene [Source:MGI Symbol;Acc:MGI:3045379]	NA	NA	NA	NA	NA	NA	NA	NA	NA	0	0	0	0	0	0	0	0	0	0	0	0	0	0	0	0	0	0	0	0	0	0	0	0	0	0	0
4732440D04Rik	ENSMUSG00000090031	RIKEN cDNA 4732440D04 gene [Source:MGI Symbol;Acc:MGI:3604103]	0.689429	3.66229e-05	0.000112922	0.449422	0.00773488	0.0203437	0.240007	0.135185	0.242364	0.426263	0.48544	0.441552	0.764158	0.557585	0.544386	0.628444	0.825523	0.815866	3.188	3.73969	3.35289	5.53424	4.17937	4.2136	4.67986	6.36385	6.36904	105	112	159	298	185	194	306	277	322
4732463B04Rik	ENSMUSG00000097762	RIKEN cDNA 4732463B04 gene [Source:MGI Symbol;Acc:MGI:3642483]	0.0167804	0.92488	NA	0	1	NA	0.0337652	0.84952	NA	0	0	0	0	0	0	0.00380208	0	0	0	0	0	0	0	0	0.0283131	0	0	0	0	0	0	0	0	1	0	0
4732465J04Rik	ENSMUSG00000101517	RIKEN cDNA 4732465J04 gene [Source:MGI Symbol;Acc:MGI:3041208]	0.389811	0.195014	NA	0.142576	0.536327	NA	0.247235	0.506369	NA	0	0	0	0	0.00990905	0	0.0101281	0.00489905	0.0124953	0	0	0	0	0.0742731	0	0.0754215	0.0377662	0.0975444	0	0	0	0	2	0	3	1	3
4732471J01Rik	ENSMUSG00000053714	RIKEN cDNA 4732471J01 gene [Source:MGI Symbol;Acc:MGI:3603586]	0.664073	1.87655e-06	6.57807e-06	0.193527	0.172739	0.286657	0.470547	0.00048389	0.00209311	0.696884	0.814629	0.838597	0.790412	1.02721	0.89308	1.20175	1.28457	1.36516	5.21197	6.27568	6.36782	5.72438	7.69944	6.91252	8.9491	9.90262	10.6571	137	150	241	246	272	254	467	344	430
4732487G21Rik	ENSMUSG00000097488	RIKEN cDNA 4732487G21 gene [Source:MGI Symbol;Acc:MGI:2441820]	0.596993	0.0001841	0.000524988	0.476177	0.00314624	0.00916476	0.120816	0.426472	0.56993	0.769267	0.821307	0.843095	1.33756	1.07469	1.01773	1.1926	1.33591	1.29065	5.75332	6.32713	6.40198	9.68696	8.05531	7.87729	8.881	10.2984	10.0754	93	93	149	256	175	178	285	220	250
4732490B19Rik	ENSMUSG00000085421	RIKEN cDNA 4732490B19 gene [Source:MGI Symbol;Acc:MGI:2442884]	NA	NA	NA	NA	NA	NA	NA	NA	NA	0	0	0	0	0	0	0	0	0	0	0	0	0	0	0	0	0	0	0	0	0	0	0	0	0	0	0
4732491K20Rik	ENSMUSG00000097350	RIKEN cDNA 4732491K20 gene [Source:MGI Symbol;Acc:MGI:3026975]	0.162467	0.651223	0.753237	-0.0762794	0.83453	0.894274	0.238747	0.497083	0.634238	0.168319	0.0748774	0.0767606	0.119609	0.088516	0.0872592	0.0993428	0.133862	0.14007	1.25885	0.576835	0.582876	0.866242	0.66347	0.675395	0.739781	1.03192	1.09346	24	10	16	27	17	18	28	26	32
4732496C06Rik	ENSMUSG00000108456	RIKEN cDNA 4732496C06 gene [Source:MGI Symbol;Acc:MGI:2442534]	0.737807	0.0788605	0.13872	0.466148	0.203461	NA	0.271659	0.574197	NA	0.00881431	0.00941059	0.00602955	0.0334055	0.0327197	0.00609263	0.0535089	0.0258827	0.0275063	0.0659219	0.0724966	0.0457849	0.241932	0.24525	0.0471576	0.398467	0.199526	0.214728	1	1	1	6	5	1	12	4	5
4831440D22Rik	ENSMUSG00000110138	RIKEN cDNA 4831440D22 gene [Source:MGI Symbol;Acc:MGI:2444771]	-0.141731	0.17558	0.273389	-0.0751741	0.473642	0.610915	-0.0665569	0.520723	0.654019	4.43123	4.15268	4.31785	3.47855	4.18352	4.57624	3.78694	4.01517	4.09449	33.141	31.9911	32.7873	25.1926	31.3575	35.4205	28.2004	30.9525	31.9636	589	517	839	732	749	880	995	727	872
4833403J16Rik	ENSMUSG00000107481	RIKEN cDNA 4833403J16 gene [Source:MGI Symbol;Acc:MGI:1921153]	0.0167804	0.92488	NA	0	1	NA	0.0337652	0.84952	NA	0	0	0	0	0	0	0	0	0.0133396	0	0	0	0	0	0	0	0	0.104136	0	0	0	0	0	0	0	0	1
4833404L02Rik	ENSMUSG00000108807	RIKEN cDNA 4833404L02 gene [Source:MGI Symbol;Acc:MGI:1918871]	NA	NA	NA	NA	NA	NA	NA	NA	NA	0	0	0	0	0	0	0	0	0	0	0	0	0	0	0	0	0	0	0	0	0	0	0	0	0	0	0
4833405L11Rik	ENSMUSG00000113544	RIKEN cDNA 4833405L11 gene [Source:MGI Symbol;Acc:MGI:1924112]	NA	NA	NA	NA	NA	NA	NA	NA	NA	0	0	0	0	0	0	0	0	0	0	0	0	0	0	0	0	0	0	0	0	0	0	0	0	0	0	0
4833407H14Rik	ENSMUSG00000097779	RIKEN cDNA 4833407H14 gene [Source:MGI Symbol;Acc:MGI:1921149]	1.74111	4.32079e-13	2.50677e-12	0.518603	0.0330942	0.0722194	1.22251	6.15016e-08	5.74789e-07	0.445167	0.475282	0.487236	0.543636	0.815238	0.759015	1.32121	1.8083	2.22273	3.32939	3.66145	3.69979	3.93716	6.1106	5.87485	9.83869	13.94	17.3517	30	30	48	58	74	74	176	166	240
4833411C07Rik	ENSMUSG00000109089	RIKEN cDNA 4833411C07 gene [Source:MGI Symbol;Acc:MGI:1918874]	NA	NA	NA	NA	NA	NA	NA	NA	NA	0	0	0	0	0	0	0	0	0	0	0	0	0	0	0	0	0	0	0	0	0	0	0	0	0	0	0
4833412C05Rik	ENSMUSG00000097697	RIKEN cDNA 4833412C05 gene [Source:MGI Symbol;Acc:MGI:1921154]	NA	NA	NA	NA	NA	NA	NA	NA	NA	0	0	0	0	0	0	0	0	0	0	0	0	0	0	0	0	0	0	0	0	0	0	0	0	0	0	0
4833412K13Rik	ENSMUSG00000104018	RIKEN cDNA 4833412K13 gene [Source:MGI Symbol;Acc:MGI:1921857]	-0.206339	0.596162	0.706844	-0.352425	0.316758	NA	0.146086	0.61748	NA	0	0.0954421	0.0101919	0.00941106	0.0221228	0	0	0.0218751	0.0371958	0	0.73526	0.0773917	0.0681575	0.165821	0	0	0.168633	0.290369	0	6	1	1	2	0	0	2	4
4833413E03Rik	ENSMUSG00000013562	RIKEN cDNA 4833413E03 gene [Source:MGI Symbol;Acc:MGI:1925354]	0.512943	0.179956	0.278985	0.187629	0.498747	NA	0.325315	0.461493	NA	0	0.0342702	0	0.0202752	0.0476616	0	0.0243577	0.035346	0.080135	0	0.264008	0	0.146839	0.357246	0	0.181385	0.272478	0.625572	0	2	0	2	4	0	3	3	8
4833413G10Rik	ENSMUSG00000104950	RIKEN cDNA 4833413G10 gene [Source:MGI Symbol;Acc:MGI:1921834]	-0.175658	0.46142	0.588406	-0.232892	0.335353	0.476568	0.057234	0.808248	0.876124	0.441621	0.604483	0.534479	0.479224	0.411939	0.430492	0.469738	0.515392	0.424044	3.30287	4.65677	4.05853	3.47067	3.08768	3.33205	3.49802	3.9731	3.31029	39	50	69	67	49	55	82	62	60
4833417C18Rik	ENSMUSG00000086015	RIKEN cDNA 4833417C18 gene [Source:MGI Symbol;Acc:MGI:1921156]	-1.14108	4.51744e-05	0.000137935	-1.01349	0.000310296	0.00113116	-0.127593	0.658954	0.766425	0.642493	0.889891	0.855255	0.35099	0.373866	0.360085	0.289893	0.344184	0.368485	4.80518	6.85547	6.49431	2.54197	2.8023	2.78709	2.15876	2.65328	2.87657	37	48	72	32	29	30	33	27	34
4833418N02Rik	ENSMUSG00000085287	RIKEN cDNA 4833418N02 gene [Source:MGI Symbol;Acc:MGI:1921847]	0.527184	0.208079	0.314854	0.385657	0.329867	NA	0.141526	0.763816	NA	0	0.0170358	0.0218304	0.045355	0.0296159	0.0110294	0.0161444	0.0175706	0.0746913	0	0.131239	0.165767	0.328474	0.221986	0.0853685	0.120223	0.13545	0.583077	0	2	4	9	5	2	4	3	15
4833418N17Rik	ENSMUSG00000052779	RIKEN cDNA 4833418N17 gene [Source:MGI Symbol;Acc:MGI:1921157]	NA	NA	NA	NA	NA	NA	NA	NA	NA	0	0	0	0	0	0	0	0	0	0	0	0	0	0	0	0	0	0	0	0	0	0	0	0	0	0	0
4833420G17Rik	ENSMUSG00000062822	RIKEN cDNA 4833420G17 gene [Source:MGI Symbol;Acc:MGI:1914642]	0.180521	0.0222346	0.0447454	-0.078604	0.32337	0.464584	0.259125	0.000939494	0.00374748	5.75043	6.21654	5.4219	5.34862	5.49908	5.57223	5.97801	7.07771	7.02026	43.0072	47.8906	41.1708	38.7362	41.2182	43.1296	44.5167	54.5612	54.8035	1274	1290	1756	1876	1641	1786	2618	2136	2492
4833421G17Rik	ENSMUSG00000103996	RIKEN cDNA 4833421G17 gene [Source:MGI Symbol;Acc:MGI:1921007]	0.3297	0.476354	0.6024	-0.15475	0.718312	NA	0.48445	0.271509	NA	0.0783262	0.05575	0.0893001	0.0824583	0.0193837	0.0721876	0.0660408	0.210833	0.0977713	0.585799	0.429483	0.678094	0.597185	0.14529	0.558739	0.491789	1.62529	0.76325	3	2	5	5	1	4	5	11	6
4833421K07Rik	ENSMUSG00000108519	RIKEN cDNA 4833421K07 gene [Source:MGI Symbol;Acc:MGI:1921844]	NA	NA	NA	NA	NA	NA	NA	NA	NA	0	0	0	0	0	0	0	0	0	0	0	0	0	0	0	0	0	0	0	0	0	0	0	0	0	0	0
4833422C13Rik	ENSMUSG00000074782	RIKEN cDNA 4833422C13 gene [Source:MGI Symbol;Acc:MGI:3603826]	0.782498	0.000224865	0.000633083	0.523948	0.0143899	0.0351003	0.25855	0.202707	0.332361	0.189996	0.218758	0.22426	0.32709	0.221266	0.386262	0.408968	0.396554	0.346445	1.42097	1.68526	1.7029	2.36887	1.65849	2.9897	3.04548	3.05699	2.70452	51	55	88	139	80	150	217	145	149
4833422M21Rik	ENSMUSG00000097619	RIKEN cDNA 4833422M21 gene [Source:MGI Symbol;Acc:MGI:1923018]	-0.0900635	0.755622	NA	0.117358	0.754245	NA	-0.207422	0.524506	NA	0	0.0190652	0	0.0225591	0.00441919	0	0	0.00873942	0.00371506	0	0.146873	0	0.163379	0.0331239	0	0	0.0673711	0.0290016	0	3	0	6	1	0	0	2	1
4833427F10Rik	ENSMUSG00000092171	RIKEN cDNA 4833427F10 gene [Source:MGI Symbol;Acc:MGI:1921851]	NA	NA	NA	NA	NA	NA	NA	NA	NA	0	0	0	0	0	0	0	0	0	0	0	0	0	0	0	0	0	0	0	0	0	0	0	0	0	0	0
4833427G06Rik	ENSMUSG00000032057	RIKEN cDNA 4833427G06 gene [Source:MGI Symbol;Acc:MGI:1921013]	NA	NA	NA	NA	NA	NA	NA	NA	NA	0	0	0	0	0	0	0	0	0	0	0	0	0	0	0	0	0	0	0	0	0	0	0	0	0	0	0
4833428L15Rik	ENSMUSG00000097074	RIKEN cDNA 4833428L15 gene [Source:MGI Symbol;Acc:MGI:1921852]	NA	NA	NA	NA	NA	NA	NA	NA	NA	0	0	0	0	0	0	0	0	0	0	0	0	0	0	0	0	0	0	0	0	0	0	0	0	0	0	0
4833439L19Rik	ENSMUSG00000025871	RIKEN cDNA 4833439L19 gene [Source:MGI Symbol;Acc:MGI:1921162]	0.0975998	0.122059	0.201652	0.173987	0.00590248	0.0159735	-0.0763872	0.22259	0.355458	23.149	22.995	22.1213	26.4447	25.1327	25.3971	25.8807	24.2371	24.1446	173.13	177.147	167.976	191.52	188.381	196.576	192.727	186.841	188.485	3348	3115	4677	6055	4896	5314	7399	4775	5595
4833445I07Rik	ENSMUSG00000103103	RIKEN cDNA 4833445I07 gene [Source:MGI Symbol;Acc:MGI:2143268]	0.38853	0.288543	0.409741	-0.181492	0.624206	0.740992	0.570022	0.111169	0.208463	0.174461	0.143279	0.201964	0.0932451	0.169377	0.185525	0.190095	0.315258	0.251276	1.30479	1.10379	1.5336	0.675307	1.26956	1.43598	1.41558	2.43028	1.96158	13	10	22	11	17	20	28	32	30
4921501I09Rik	ENSMUSG00000111916	RIKEN cDNA 4921501I09 gene [Source:MGI Symbol;Acc:MGI:1925341]	0.407199	0.290255	0.411704	0.219358	0.562603	0.690236	0.187841	0.622579	NA	0.746003	0.367601	0.392549	0.616204	0.639056	0.594984	0.841883	0.547648	0.823757	5.57932	2.8319	2.98079	4.46272	4.79003	4.60523	6.26928	4.22175	6.43065	13	6	10	17	15	15	29	13	23
4921504A21Rik	ENSMUSG00000097626	RIKEN cDNA 4921504A21 gene [Source:MGI Symbol;Acc:MGI:1918082]	NA	NA	NA	NA	NA	NA	NA	NA	NA	0	0	0	0	0	0	0	0	0	0	0	0	0	0	0	0	0	0	0	0	0	0	0	0	0	0	0
4921504E06Rik	ENSMUSG00000026734	RIKEN cDNA 4921504E06 gene [Source:MGI Symbol;Acc:MGI:1918087]	NA	NA	NA	NA	NA	NA	NA	NA	NA	0	0	0	0	0	0	0	0	0	0	0	0	0	0	0	0	0	0	0	0	0	0	0	0	0	0	0
4921507G05Rik	ENSMUSG00000097650	RIKEN cDNA 4921507G05 gene [Source:MGI Symbol;Acc:MGI:1913959]	0.220554	0.637092	0.741847	-0.205242	0.600027	NA	0.425795	0.308942	NA	0.0133308	0.0426978	0.0182382	0.0168408	0.0197941	0.00921451	0.0269756	0.0489312	0.0332805	0.0997003	0.328932	0.13849	0.121966	0.148366	0.0713212	0.200881	0.377205	0.259804	1	3	2	2	2	1	4	5	4
4921507P07Rik	ENSMUSG00000029828	RIKEN cDNA 4921507P07 gene [Source:MGI Symbol;Acc:MGI:1918071]	-1.31142	0.000493346	0.001326	-0.726616	0.0505572	0.103333	-0.5848	0.113473	0.21161	0.203863	0.168188	0.196505	0.0936515	0.137593	0.0704573	0.0515662	0.0476185	0.0751855	1.52469	1.29567	1.49215	0.67825	1.03133	0.545346	0.384001	0.367085	0.586935	22	17	31	16	20	11	11	7	13
4921508D12Rik	ENSMUSG00000027345	RIKEN cDNA 4921508D12 gene [Source:MGI Symbol;Acc:MGI:1918095]	NA	NA	NA	NA	NA	NA	NA	NA	NA	0	0	0	0	0	0	0	0	0	0	0	0	0	0	0	0	0	0	0	0	0	0	0	0	0	0	0
4921508M14Rik	ENSMUSG00000052376	RIKEN cDNA 4921508M14 gene [Source:MGI Symbol;Acc:MGI:1918094]	NA	NA	NA	NA	NA	NA	NA	NA	NA	0	0	0	0	0	0	0	0	0	0	0	0	0	0	0	0	0	0	0	0	0	0	0	0	0	0	0
4921509A06Rik	ENSMUSG00000091147	RIKEN cDNA 4921509A06 gene [Source:MGI Symbol;Acc:MGI:1918133]	NA	NA	NA	NA	NA	NA	NA	NA	NA	0	0	0	0	0	0	0	0	0	0	0	0	0	0	0	0	0	0	0	0	0	0	0	0	0	0	0
4921509C19Rik	ENSMUSG00000061525	RIKEN cDNA 4921509C19 gene [Source:MGI Symbol;Acc:MGI:2685851]	NA	NA	NA	NA	NA	NA	NA	NA	NA	0	0	0	0	0	0	0	0	0	0	0	0	0	0	0	0	0	0	0	0	0	0	0	0	0	0	0
4921509O07Rik	ENSMUSG00000114790	RIKEN cDNA 4921509O07 gene [Source:MGI Symbol;Acc:MGI:1918167]	NA	NA	NA	NA	NA	NA	NA	NA	NA	0	0	0	0	0	0	0	0	0	0	0	0	0	0	0	0	0	0	0	0	0	0	0	0	0	0	0
4921511C10Rik	ENSMUSG00000104585	RIKEN cDNA 4921511C10 gene [Source:MGI Symbol;Acc:MGI:1918174]	0.630524	0.141543	0.228486	0.434735	0.28986	0.42828	0.19579	0.664918	NA	0.0451861	0.0643239	0.0309102	0.0665979	0.134189	0.052056	0.0533382	0.0995147	0.169212	0.337945	0.495534	0.234714	0.48232	1.00581	0.402918	0.397196	0.767147	1.32095	3	4	3	7	12	5	7	9	18
4921511C20Rik	ENSMUSG00000049815	RIKEN cDNA 4921511C20 gene [Source:MGI Symbol;Acc:MGI:2685229]	NA	NA	NA	NA	NA	NA	NA	NA	NA	0	0	0	0	0	0	0	0	0	0	0	0	0	0	0	0	0	0	0	0	0	0	0	0	0	0	0
4921511E07Rik	ENSMUSG00000104133	RIKEN cDNA 4921511E07 gene [Source:MGI Symbol;Acc:MGI:1918145]	NA	NA	NA	NA	NA	NA	NA	NA	NA	0	0	0	0	0	0	0	0	0	0	0	0	0	0	0	0	0	0	0	0	0	0	0	0	0	0	0
4921511I17Rik	ENSMUSG00000114136	RIKEN cDNA 4921511I17 gene [Source:MGI Symbol;Acc:MGI:1918108]	0.136852	0.553542	NA	0.0325572	0.87426	NA	0.104295	0.667749	NA	0	0	0	0	0.0121997	0	0	0.0361894	0	0	0	0	0	0.0914428	0	0	0.27898	0	0	0	0	0	1	0	0	3	0
4921513H07Rik	ENSMUSG00000107042	RIKEN cDNA 4921513H07 gene [Source:MGI Symbol;Acc:MGI:1918106]	NA	NA	NA	NA	NA	NA	NA	NA	NA	0	0	0	0	0	0	0	0	0	0	0	0	0	0	0	0	0	0	0	0	0	0	0	0	0	0	0
4921513I03Rik	ENSMUSG00000044544	RIKEN cDNA 4921513I03 gene [Source:MGI Symbol;Acc:MGI:1918124]	NA	NA	NA	NA	NA	NA	NA	NA	NA	0	0	0	0	0	0	0	0	0	0	0	0	0	0	0	0	0	0	0	0	0	0	0	0	0	0	0
4921513I08Rik	ENSMUSG00000108788	RIKEN cDNA 4921513I08 gene [Source:MGI Symbol;Acc:MGI:1918125]	NA	NA	NA	NA	NA	NA	NA	NA	NA	0	0	0	0	0	0	0	0	0	0	0	0	0	0	0	0	0	0	0	0	0	0	0	0	0	0	0
4921514A10Rik	ENSMUSG00000097620	RIKEN cDNA 4921514A10 gene [Source:MGI Symbol;Acc:MGI:3704238]	-0.416722	0.00106768	0.0027248	-0.172933	0.173678	0.287944	-0.243789	0.0541767	0.117777	5.05073	3.95814	5.20034	4.71639	4.27552	3.61354	3.9038	3.42493	3.44479	37.7742	30.4924	39.4884	34.1574	32.047	27.9692	29.0706	26.4023	26.8917	485	356	730	717	553	502	741	448	530
4921515E04Rik	ENSMUSG00000098150	RIKEN cDNA 4921515E04 gene [Source:MGI Symbol;Acc:MGI:1918136]	NA	NA	NA	NA	NA	NA	NA	NA	NA	0	0	0	0	0	0	0	0	0	0	0	0	0	0	0	0	0	0	0	0	0	0	0	0	0	0	0
4921515L22Rik	ENSMUSG00000112406	RIKEN cDNA 4921515L22 gene [Source:MGI Symbol;Acc:MGI:1918118]	0.767401	0.0523229	0.096401	0.849528	0.0385981	NA	-0.0821271	0.854494	NA	0	0.0153068	0.00980733	0.0724474	0.0745081	0.0297298	0.0797817	0.0315745	0.0447403	0	0.117919	0.0744712	0.524684	0.558474	0.230112	0.594114	0.243404	0.349264	0	1	1	8	7	3	11	3	5
4921516A02Rik	ENSMUSG00000112652	RIKEN cDNA 4921516A02 gene [Source:MGI Symbol;Acc:MGI:3696861]	-1.94119	1.57116e-29	1.85946e-28	-1.03704	1.88215e-10	1.6826e-09	-0.904153	2.75342e-07	2.33108e-06	0.947152	0.825491	0.912365	0.451756	0.444873	0.38079	0.222465	0.234136	0.217155	7.08371	6.35935	6.92798	3.27174	3.33454	2.94735	1.65664	1.80493	1.69522	196	160	276	148	124	114	91	66	72
4921517D22Rik	ENSMUSG00000049902	RIKEN cDNA 4921517D22 gene [Source:MGI Symbol;Acc:MGI:1918150]	0.0167804	0.92488	NA	0	1	NA	0.0337652	0.84952	NA	0	0	0	0	0	0	0.00354007	0	0	0	0	0	0	0	0	0.026362	0	0	0	0	0	0	0	0	1	0	0
4921518K17Rik	ENSMUSG00000085851	RIKEN cDNA 4921518K17 gene [Source:MGI Symbol;Acc:MGI:1926008]	NA	NA	NA	NA	NA	NA	NA	NA	NA	0	0	0	0	0	0	0	0	0	0	0	0	0	0	0	0	0	0	0	0	0	0	0	0	0	0	0
4921520N01Rik	ENSMUSG00000114342	RIKEN cDNA 4921520N01 gene [Source:MGI Symbol;Acc:MGI:1918166]	NA	NA	NA	NA	NA	NA	NA	NA	NA	0	0	0	0	0	0	0	0	0	0	0	0	0	0	0	0	0	0	0	0	0	0	0	0	0	0	0
4921521D15Rik	ENSMUSG00000104703	RIKEN cDNA 4921521D15 gene [Source:MGI Symbol;Acc:MGI:1918117]	NA	NA	NA	NA	NA	NA	NA	NA	NA	0	0	0	0	0	0	0	0	0	0	0	0	0	0	0	0	0	0	0	0	0	0	0	0	0	0	0
4921522A10Rik	ENSMUSG00000114770	RIKEN cDNA 4921522A10 gene [Source:MGI Symbol;Acc:MGI:1918119]	NA	NA	NA	NA	NA	NA	NA	NA	NA	0	0	0	0	0	0	0	0	0	0	0	0	0	0	0	0	0	0	0	0	0	0	0	0	0	0	0
4921522P10Rik	ENSMUSG00000040467	RIKEN cDNA 4921522P10 gene [Source:MGI Symbol;Acc:MGI:1913969]	-0.0455805	0.844994	NA	0.117306	0.688784	NA	-0.162887	0.545491	NA	0	0	0.00717461	0	0.00778669	0.0144994	0.0053059	0	0	0	0	0.0544799	0	0.058365	0.112226	0.0395116	0	0	0	0	1	0	1	2	1	0	0
4921523L03Rik	ENSMUSG00000093749	RIKEN cDNA 4921523L03 gene [Source:MGI Symbol;Acc:MGI:1918163]	0.0167804	0.92488	NA	0	1	NA	0.0337652	0.84952	NA	0	0	0	0	0	0	0	0	0.0115963	0	0	0	0	0	0	0	0	0.090526	0	0	0	0	0	0	0	0	1
4921524J17Rik	ENSMUSG00000036934	RIKEN cDNA 4921524J17 gene [Source:MGI Symbol;Acc:MGI:1913964]	0.152974	0.355662	0.482866	0.145892	0.379992	0.522118	0.00708268	0.965583	0.977209	3.71419	3.26484	2.49585	4.45174	2.86468	3.13885	4.01025	3.31434	3.35843	27.7783	25.1515	18.9521	32.2408	21.4721	24.295	29.8633	25.5498	26.2175	283	233	278	537	294	346	604	344	410
4921524L21Rik	ENSMUSG00000039540	RIKEN cDNA 4921524L21 gene [Source:MGI Symbol;Acc:MGI:1918151]	NA	NA	NA	NA	NA	NA	NA	NA	NA	0	0	0	0	0	0	0	0	0	0	0	0	0	0	0	0	0	0	0	0	0	0	0	0	0	0	0
4921525O09Rik	ENSMUSG00000113211	RIKEN cDNA 4921525O09 gene [Source:MGI Symbol;Acc:MGI:1921300]	0.831739	1.19104e-12	6.74663e-12	0.477811	5.62068e-05	0.000237107	0.353928	0.00162791	0.00606634	1.51728	1.36877	1.40802	1.95021	1.96475	2.10161	2.4604	2.39175	3.00977	11.3476	10.5446	10.6917	14.124	14.7268	16.2666	18.322	18.4377	23.4957	258	218	350	525	450	517	827	554	820
4921527H02Rik	ENSMUSG00000106150	RIKEN cDNA 4921527H02 gene [Source:MGI Symbol;Acc:MGI:1918179]	NA	NA	NA	NA	NA	NA	NA	NA	NA	0	0	0	0	0	0	0	0	0	0	0	0	0	0	0	0	0	0	0	0	0	0	0	0	0	0	0
4921528I07Rik	ENSMUSG00000064299	RIKEN cDNA 4921528I07 gene [Source:MGI Symbol;Acc:MGI:1924299]	NA	NA	NA	NA	NA	NA	NA	NA	NA	0	0	0	0	0	0	0	0	0	0	0	0	0	0	0	0	0	0	0	0	0	0	0	0	0	0	0
4921529L05Rik	ENSMUSG00000108060	RIKEN cDNA 4921529L05 gene [Source:MGI Symbol;Acc:MGI:2443531]	NA	NA	NA	NA	NA	NA	NA	NA	NA	0	0	0	0	0	0	0	0	0	0	0	0	0	0	0	0	0	0	0	0	0	0	0	0	0	0	0
4921531C22Rik	ENSMUSG00000085704	RIKEN cDNA 4921531C22 gene [Source:MGI Symbol;Acc:MGI:1913980]	1.27792	1.41424e-08	6.02777e-08	0.792885	0.000520872	0.00181035	0.485036	0.0181315	0.0476491	0.313677	0.370778	0.314199	0.615633	0.615469	0.580767	0.85577	0.879971	0.89497	2.34597	2.85638	2.38584	4.45858	4.61324	4.49519	6.3727	6.78359	6.98657	28	31	41	87	74	75	151	107	128
4921534A09Rik	ENSMUSG00000110910	RIKEN cDNA 4921534A09 gene [Source:MGI Symbol;Acc:MGI:2444504]	-0.183251	0.673934	0.771092	-0.452329	0.272645	NA	0.269078	0.480184	NA	0.0441599	0.00942945	0.0362498	0.00557874	0.00655705	0.0244194	0.00446801	0.0194509	0.0440983	0.33027	0.0726419	0.27526	0.0404028	0.0491482	0.189008	0.0332721	0.149945	0.344253	5	1	6	1	1	4	1	3	8
4921534H16Rik	ENSMUSG00000090255	RIKEN cDNA 4921534H16 gene [Source:MGI Symbol;Acc:MGI:1913987]	NA	NA	NA	NA	NA	NA	NA	NA	NA	0	0	0	0	0	0	0	0	0	0	0	0	0	0	0	0	0	0	0	0	0	0	0	0	0	0	0
4921536K21Rik	ENSMUSG00000020434	RIKEN cDNA 4921536K21 gene [Source:MGI Symbol;Acc:MGI:1914680]	NA	NA	NA	NA	NA	NA	NA	NA	NA	0	0	0	0	0	0	0	0	0	0	0	0	0	0	0	0	0	0	0	0	0	0	0	0	0	0	0
4921539E11Rik	ENSMUSG00000028520	RIKEN cDNA 4921539E11 gene [Source:MGI Symbol;Acc:MGI:1918191]	NA	NA	NA	NA	NA	NA	NA	NA	NA	0	0	0	0	0	0	0	0	0	0	0	0	0	0	0	0	0	0	0	0	0	0	0	0	0	0	0
4921539H07Rik	ENSMUSG00000104586	RIKEN cDNA 4921539H07 gene [Source:MGI Symbol;Acc:MGI:1925506]	NA	NA	NA	NA	NA	NA	NA	NA	NA	0	0	0	0	0	0	0	0	0	0	0	0	0	0	0	0	0	0	0	0	0	0	0	0	0	0	0
4922502N22Rik	ENSMUSG00000108128	RIKEN cDNA 4922502N22 gene [Source:MGI Symbol;Acc:MGI:1918212]	NA	NA	NA	NA	NA	NA	NA	NA	NA	0	0	0	0	0	0	0	0	0	0	0	0	0	0	0	0	0	0	0	0	0	0	0	0	0	0	0
4930401A07Rik	ENSMUSG00000110794	RIKEN cDNA 4930401A07 gene [Source:MGI Symbol;Acc:MGI:1921071]	NA	NA	NA	NA	NA	NA	NA	NA	NA	0	0	0	0	0	0	0	0	0	0	0	0	0	0	0	0	0	0	0	0	0	0	0	0	0	0	0
4930401C15Rik	ENSMUSG00000112444	RIKEN cDNA 4930401C15 gene [Source:MGI Symbol;Acc:MGI:1921053]	NA	NA	NA	NA	NA	NA	NA	NA	NA	0	0	0	0	0	0	0	0	0	0	0	0	0	0	0	0	0	0	0	0	0	0	0	0	0	0	0
4930401G09Rik	ENSMUSG00000086352	RIKEN cDNA 4930401G09 gene [Source:MGI Symbol;Acc:MGI:1921042]	-0.0883361	0.836407	0.892604	-0.200688	0.643935	NA	0.112352	0.789912	NA	0.103779	0.1108	0.165647	0.109254	0.0770479	0.0956458	0.122502	0.203161	0.0215905	0.77616	0.853571	1.25783	0.791247	0.577511	0.740307	0.912241	1.56614	0.168546	3	3	7	5	3	4	7	8	1
4930401O10Rik	ENSMUSG00000085528	RIKEN cDNA 4930401O10 gene [Source:MGI Symbol;Acc:MGI:1921066]	NA	NA	NA	NA	NA	NA	NA	NA	NA	0	0	0	0	0	0	0	0	0	0	0	0	0	0	0	0	0	0	0	0	0	0	0	0	0	0	0
4930401O12Rik	ENSMUSG00000087460	RIKEN cDNA 4930401O12 gene [Source:MGI Symbol;Acc:MGI:1921174]	NA	NA	NA	NA	NA	NA	NA	NA	NA	0	0	0	0	0	0	0	0	0	0	0	0	0	0	0	0	0	0	0	0	0	0	0	0	0	0	0
4930402C01Rik	ENSMUSG00000104382	RIKEN cDNA 4930402C01 gene [Source:MGI Symbol;Acc:MGI:1921179]	NA	NA	NA	NA	NA	NA	NA	NA	NA	0	0	0	0	0	0	0	0	0	0	0	0	0	0	0	0	0	0	0	0	0	0	0	0	0	0	0
4930402D18Rik	ENSMUSG00000115231	RIKEN cDNA 4930402D18 gene [Source:MGI Symbol;Acc:MGI:1922102]	NA	NA	NA	NA	NA	NA	NA	NA	NA	0	0	0	0	0	0	0	0	0	0	0	0	0	0	0	0	0	0	0	0	0	0	0	0	0	0	0
4930402F06Rik	ENSMUSG00000079421	RIKEN cDNA 4930402F06 gene [Source:MGI Symbol;Acc:MGI:1922104]	NA	NA	NA	NA	NA	NA	NA	NA	NA	0	0	0	0	0	0	0	0	0	0	0	0	0	0	0	0	0	0	0	0	0	0	0	0	0	0	0
4930402F11Rik	ENSMUSG00000108885	RIKEN cDNA 4930402F11 gene [Source:MGI Symbol;Acc:MGI:1921046]	NA	NA	NA	NA	NA	NA	NA	NA	NA	0	0	0	0	0	0	0	0	0	0	0	0	0	0	0	0	0	0	0	0	0	0	0	0	0	0	0
4930402H05Rik	ENSMUSG00000107397	RIKEN cDNA 4930402H05 gene [Source:MGI Symbol;Acc:MGI:1926044]	NA	NA	NA	NA	NA	NA	NA	NA	NA	0	0	0	0	0	0	0	0	0	0	0	0	0	0	0	0	0	0	0	0	0	0	0	0	0	0	0
4930402H24Rik	ENSMUSG00000027309	RIKEN cDNA 4930402H24 gene [Source:MGI Symbol;Acc:MGI:1923029]	0.851868	1.73197e-11	9.22519e-11	0.438732	0.000638516	0.00217105	0.413136	0.000690607	0.00287511	0.425872	0.364187	0.487896	0.560206	0.575564	0.62161	0.726864	0.881757	0.793526	3.18508	2.8056	3.7048	4.05716	4.31413	4.81132	5.41277	6.79735	6.19465	206	165	345	429	375	435	695	581	615
4930402K13Rik	ENSMUSG00000045797	RIKEN cDNA 4930402K13 gene [Source:MGI Symbol;Acc:MGI:1923025]	NA	NA	NA	NA	NA	NA	NA	NA	NA	0	0	0	0	0	0	0	0	0	0	0	0	0	0	0	0	0	0	0	0	0	0	0	0	0	0	0
4930403D09Rik	ENSMUSG00000087122	RIKEN cDNA 4930403D09 gene [Source:MGI Symbol;Acc:MGI:2441677]	0.375701	0.37135	0.499205	0.248327	0.533075	NA	0.127374	0.779437	NA	0.034702	0.111149	0.0712151	0.241116	0.0772906	0.0239867	0.0526662	0.254751	0.129951	0.259535	0.85626	0.540767	1.74623	0.57933	0.18566	0.392192	1.96384	1.01446	1	3	3	11	3	1	3	10	6
4930403P22Rik	ENSMUSG00000102762	RIKEN cDNA 4930403P22 gene [Source:MGI Symbol;Acc:MGI:1921057]	0.01407	0.970308	0.982441	0.0652015	0.870226	0.9183	-0.0511315	0.896174	NA	0.278151	0.395958	0.317122	0.46852	0.413011	0.170901	0.187619	0.544516	0.308626	2.08028	3.05035	2.40804	3.39315	3.09572	1.32279	1.39715	4.19761	2.40929	9	12	15	24	18	8	12	24	16
4930404A12Rik	ENSMUSG00000106082	RIKEN cDNA 4930404A12 gene [Source:MGI Symbol;Acc:MGI:3605803]	0.711077	1.99576e-13	1.18018e-12	0.5536	1.38281e-08	9.91201e-08	0.157477	0.090638	0.177873	12.0636	12.4914	12.4821	17.5375	17.17	19.9037	21.7127	20.2932	20.0338	90.2232	96.2301	94.7817	127.011	128.697	154.057	161.689	156.437	156.394	398	386	602	916	763	950	1416	912	1059
4930404H11Rik	ENSMUSG00000113630	RIKEN cDNA 4930404H11 gene [Source:MGI Symbol;Acc:MGI:1921065]	NA	NA	NA	NA	NA	NA	NA	NA	NA	0	0	0	0	0	0	0	0	0	0	0	0	0	0	0	0	0	0	0	0	0	0	0	0	0	0	0
4930404H24Rik	ENSMUSG00000079001	RIKEN cDNA 4930404H24 gene [Source:MGI Symbol;Acc:MGI:1925401]	NA	NA	NA	NA	NA	NA	NA	NA	NA	0	0	0	0	0	0	0	0	0	0	0	0	0	0	0	0	0	0	0	0	0	0	0	0	0	0	0
4930404I05Rik	ENSMUSG00000087354	RIKEN cDNA 4930404I05 gene [Source:MGI Symbol;Acc:MGI:1914644]	-0.0426951	0.774533	0.848542	-0.0501328	0.738691	0.828325	0.00743766	0.959448	0.973528	1.2679	1.37081	1.10337	1.15569	1.15579	1.27577	1.0555	1.27835	1.35228	9.48257	10.5603	8.37834	8.36982	8.66323	9.87458	7.86002	9.85461	10.5565	158	160	201	228	194	230	260	217	270
4930404I20Rik	ENSMUSG00000107679	RIKEN cDNA 4930404I20 gene [Source:MGI Symbol;Acc:MGI:1921168]	NA	NA	NA	NA	NA	NA	NA	NA	NA	0	0	0	0	0	0	0	0	0	0	0	0	0	0	0	0	0	0	0	0	0	0	0	0	0	0	0
4930404K13Rik	ENSMUSG00000115639	RIKEN cDNA 4930404K13 gene [Source:MGI Symbol;Acc:MGI:1922095]	NA	NA	NA	NA	NA	NA	NA	NA	NA	0	0	0	0	0	0	0	0	0	0	0	0	0	0	0	0	0	0	0	0	0	0	0	0	0	0	0
4930404N11Rik	ENSMUSG00000020234	RIKEN cDNA 4930404N11 gene [Source:MGI Symbol;Acc:MGI:1921072]	-0.136392	0.318327	0.443256	-0.115	0.402192	0.544329	-0.0213922	0.874591	0.919193	3.09583	3.41275	4.47653	3.19556	3.70923	3.28814	3.25963	3.27968	3.67589	23.1536	26.2909	33.9922	23.1431	27.8024	25.4505	24.2736	25.2826	28.6958	246	254	520	402	397	378	512	355	468
4930404O17Rik	ENSMUSG00000115490	RIKEN cDNA 4930404O17 gene [Source:MGI Symbol;Acc:MGI:1921175]	NA	NA	NA	NA	NA	NA	NA	NA	NA	0	0	0	0	0	0	0	0	0	0	0	0	0	0	0	0	0	0	0	0	0	0	0	0	0	0	0
4930405A10Rik	ENSMUSG00000114412	RIKEN cDNA 4930405A10 gene [Source:MGI Symbol;Acc:MGI:1921060]	NA	NA	NA	NA	NA	NA	NA	NA	NA	0	0	0	0	0	0	0	0	0	0	0	0	0	0	0	0	0	0	0	0	0	0	0	0	0	0	0
4930405A21Rik	ENSMUSG00000086638	RIKEN cDNA 4930405A21 gene [Source:MGI Symbol;Acc:MGI:1922096]	-0.540392	0.210282	0.317719	-0.319551	0.462437	0.600814	-0.220841	0.600494	NA	0.174426	0.12415	0.119318	0.159144	0.0431658	0.0803778	0.0882403	0.0711375	0.0604801	1.30452	0.95642	0.906034	1.15256	0.323548	0.622131	0.657102	0.54839	0.472137	9	6	9	13	3	6	9	5	5
4930405D11Rik	ENSMUSG00000085940	RIKEN cDNA 4930405D11 gene [Source:MGI Symbol;Acc:MGI:1921172]	NA	NA	NA	NA	NA	NA	NA	NA	NA	0	0	0	0	0	0	0	0	0	0	0	0	0	0	0	0	0	0	0	0	0	0	0	0	0	0	0
4930405G09Rik	ENSMUSG00000109453	RIKEN cDNA 4930405G09 gene [Source:MGI Symbol;Acc:MGI:1921043]	NA	NA	NA	NA	NA	NA	NA	NA	NA	0	0	0	0	0	0	0	0	0	0	0	0	0	0	0	0	0	0	0	0	0	0	0	0	0	0	0
4930405H06Rik	ENSMUSG00000090146	RIKEN cDNA 4930405H06 gene [Source:MGI Symbol;Acc:MGI:1921068]	NA	NA	NA	NA	NA	NA	NA	NA	NA	0	0	0	0	0	0	0	0	0	0	0	0	0	0	0	0	0	0	0	0	0	0	0	0	0	0	0
4930405J17Rik	ENSMUSG00000110754	RIKEN cDNA 4930405J17 gene [Source:MGI Symbol;Acc:MGI:1921061]	NA	NA	NA	NA	NA	NA	NA	NA	NA	0	0	0	0	0	0	0	0	0	0	0	0	0	0	0	0	0	0	0	0	0	0	0	0	0	0	0
4930405L22Rik	ENSMUSG00000106602	RIKEN cDNA 4930405L22 gene [Source:MGI Symbol;Acc:MGI:1925356]	NA	NA	NA	NA	NA	NA	NA	NA	NA	0	0	0	0	0	0	0	0	0	0	0	0	0	0	0	0	0	0	0	0	0	0	0	0	0	0	0
4930405N21Rik	ENSMUSG00000104705	RIKEN cDNA 4930405N21 gene [Source:MGI Symbol;Acc:MGI:1921047]	NA	NA	NA	NA	NA	NA	NA	NA	NA	0	0	0	0	0	0	0	0	0	0	0	0	0	0	0	0	0	0	0	0	0	0	0	0	0	0	0
4930405O22Rik	ENSMUSG00000090565	RIKEN cDNA 4930405O22 gene [Source:MGI Symbol;Acc:MGI:3041158]	-0.0366715	0.84005	NA	0.103886	0.706762	NA	-0.140557	0.557369	NA	0.0217745	0	0	0.0275078	0	0.015051	0	0.0159848	0	0.16285	0	0	0.199219	0	0.116496	0	0.123225	0	1	0	0	2	0	1	0	1	0
4930406D18Rik	ENSMUSG00000086923	RIKEN cDNA 4930406D18 gene [Source:MGI Symbol;Acc:MGI:1921056]	NA	NA	NA	NA	NA	NA	NA	NA	NA	0	0	0	0	0	0	0	0	0	0	0	0	0	0	0	0	0	0	0	0	0	0	0	0	0	0	0
4930407G08Rik	ENSMUSG00000086713	RIKEN cDNA 4930407G08 gene [Source:MGI Symbol;Acc:MGI:1924473]	NA	NA	NA	NA	NA	NA	NA	NA	NA	0	0	0	0	0	0	0	0	0	0	0	0	0	0	0	0	0	0	0	0	0	0	0	0	0	0	0
4930407I10Rik	ENSMUSG00000075524	RIKEN cDNA 4930407I10 gene [Source:MGI Symbol;Acc:MGI:2685593]	0.0231709	0.918676	NA	0.120626	0.598335	NA	-0.0974554	0.67279	NA	0	0	0	0.00893577	0	0	0	0	0.00294311	0	0	0	0.0647153	0	0	0	0	0.0229754	0	0	0	3	0	0	0	0	1
4930407I19Rik	ENSMUSG00000112210	RIKEN cDNA 4930407I19 gene [Source:MGI Symbol;Acc:MGI:1924448]	NA	NA	NA	NA	NA	NA	NA	NA	NA	0	0	0	0	0	0	0	0	0	0	0	0	0	0	0	0	0	0	0	0	0	0	0	0	0	0	0
4930408K08Rik	ENSMUSG00000105638	RIKEN cDNA 4930408K08 gene [Source:MGI Symbol;Acc:MGI:1924115]	NA	NA	NA	NA	NA	NA	NA	NA	NA	0	0	0	0	0	0	0	0	0	0	0	0	0	0	0	0	0	0	0	0	0	0	0	0	0	0	0
4930408O17Rik	ENSMUSG00000021101	RIKEN cDNA 4930408O17 gene [Source:MGI Symbol;Acc:MGI:1921178]	NA	NA	NA	NA	NA	NA	NA	NA	NA	0	0	0	0	0	0	0	0	0	0	0	0	0	0	0	0	0	0	0	0	0	0	0	0	0	0	0
4930412B13Rik	ENSMUSG00000086221	RIKEN cDNA 4930412B13 gene [Source:MGI Symbol;Acc:MGI:1921188]	NA	NA	NA	NA	NA	NA	NA	NA	NA	0	0	0	0	0	0	0	0	0	0	0	0	0	0	0	0	0	0	0	0	0	0	0	0	0	0	0
4930412C18Rik	ENSMUSG00000085558	RIKEN cDNA 4930412C18 gene [Source:MGI Symbol;Acc:MGI:2443490]	NA	NA	NA	NA	NA	NA	NA	NA	NA	0	0	0	0	0	0	0	0	0	0	0	0	0	0	0	0	0	0	0	0	0	0	0	0	0	0	0
4930412E21Rik	ENSMUSG00000102203	RIKEN cDNA 4930412E21 gene [Source:MGI Symbol;Acc:MGI:1924114]	NA	NA	NA	NA	NA	NA	NA	NA	NA	0	0	0	0	0	0	0	0	0	0	0	0	0	0	0	0	0	0	0	0	0	0	0	0	0	0	0
4930412F09Rik	ENSMUSG00000085321	RIKEN cDNA 4930412F09 gene [Source:MGI Symbol;Acc:MGI:1921177]	0.0587267	0.72939	NA	0	1	NA	0.0757116	0.658055	NA	0	0	0	0	0	0	0	0.0159063	0.0135233	0	0	0	0	0	0	0	0.122619	0.105569	0	0	0	0	0	0	0	1	1
4930412F12Rik	ENSMUSG00000110289	RIKEN cDNA 4930412F12 gene [Source:MGI Symbol;Acc:MGI:1922099]	-0.150829	0.699669	0.791068	-0.292877	0.420517	NA	0.142047	0.657505	NA	0	0.0479806	0.0307421	0	0.0222432	0.0103546	0.0227349	0.0109971	0.0186991	0	0.369629	0.233438	0	0.166723	0.0801454	0.169301	0.0847749	0.145974	0	3	3	0	2	1	3	1	2
4930412L05Rik	ENSMUSG00000087192	RIKEN cDNA 4930412L05 gene [Source:MGI Symbol;Acc:MGI:1921191]	-0.0671124	0.706087	NA	-0.0589312	0.740535	NA	0	1	NA	0	0	0.00933366	0	0	0	0	0	0	0	0	0.0708745	0	0	0	0	0	0	0	0	1	0	0	0	0	0	0
4930412M03Rik	ENSMUSG00000051008	RIKEN cDNA 4930412M03 gene [Source:MGI Symbol;Acc:MGI:2443570]	-0.288348	0.418451	0.54746	-0.665844	0.0686026	0.133806	0.377496	0.291033	0.431483	0.297513	0.465871	0.325628	0.112755	0.294507	0.191937	0.301018	0.276649	0.27234	2.22509	3.58894	2.47263	0.816601	2.20747	1.48561	2.2416	2.13265	2.12602	15	22	24	9	20	14	30	19	22
4930412O13Rik	ENSMUSG00000025783	RIKEN cDNA 4930412O13 gene [Source:MGI Symbol;Acc:MGI:1921185]	0.200979	0.599537	0.70969	0.676206	0.11248	0.202303	-0.475227	0.258579	NA	0.127651	0.0681433	0.0436607	0.191499	0.118464	0.17647	0.113011	0.0585687	0.129465	0.954698	0.524958	0.331535	1.38689	0.887942	1.3659	0.841561	0.451499	1.01067	8	4	4	19	10	16	14	5	13
4930413E15Rik	ENSMUSG00000107144	RIKEN cDNA 4930413E15 gene [Source:MGI Symbol;Acc:MGI:1921877]	NA	NA	NA	NA	NA	NA	NA	NA	NA	0	0	0	0	0	0	0	0	0	0	0	0	0	0	0	0	0	0	0	0	0	0	0	0	0	0	0
4930413F20Rik	ENSMUSG00000115526	RIKEN cDNA 4930413F20 gene [Source:MGI Symbol;Acc:MGI:1918887]	-0.0671124	0.706087	NA	-0.0589312	0.740535	NA	0	1	NA	0	0.0214658	0	0	0	0	0	0	0	0	0.165366	0	0	0	0	0	0	0	0	1	0	0	0	0	0	0	0
4930413G21Rik	ENSMUSG00000108452	RIKEN cDNA 4930413G21 gene [Source:MGI Symbol;Acc:MGI:1921201]	-0.159152	0.714174	0.80254	-0.0635419	0.881876	NA	-0.0956104	0.82487	NA	0.0887645	0.118462	0.151801	0.126154	0.164752	0.0460169	0.112263	0.0488721	0.138501	0.663866	0.912596	1.15269	0.913639	1.23489	0.356175	0.835991	0.376749	1.08121	4	5	10	9	10	3	10	3	10
4930415C11Rik	ENSMUSG00000114437	RIKEN cDNA 4930415C11 gene [Source:MGI Symbol;Acc:MGI:1921130]	NA	NA	NA	NA	NA	NA	NA	NA	NA	0	0	0	0	0	0	0	0	0	0	0	0	0	0	0	0	0	0	0	0	0	0	0	0	0	0	0
4930415H17Rik	ENSMUSG00000082344	RIKEN cDNA 4930415H17 gene [Source:MGI Symbol;Acc:MGI:1921101]	NA	NA	NA	NA	NA	NA	NA	NA	NA	0	0	0	0	0	0	0	0	0	0	0	0	0	0	0	0	0	0	0	0	0	0	0	0	0	0	0
4930415L06Rik	ENSMUSG00000035387	RIKEN cDNA 4930415L06 gene [Source:MGI Symbol;Acc:MGI:3588286]	NA	NA	NA	NA	NA	NA	NA	NA	NA	0	0	0	0	0	0	0	0	0	0	0	0	0	0	0	0	0	0	0	0	0	0	0	0	0	0	0
4930415O20Rik	ENSMUSG00000022993	RIKEN cDNA 4930415O20 gene [Source:MGI Symbol;Acc:MGI:1921113]	0.0636335	0.810255	0.874929	0.45551	0.267814	NA	-0.391876	0.350404	NA	0	0	0.0810423	0.224499	0.0293187	0.0545935	0.0199779	0.0579809	0.0492945	0	0	0.615389	1.62589	0.219758	0.422559	0.148771	0.446968	0.384817	0	0	3	9	1	2	1	2	2
4930417H01Rik	ENSMUSG00000087017	RIKEN cDNA 4930417H01 gene [Source:MGI Symbol;Acc:MGI:3041209]	-0.275033	0.162155	0.25618	-0.456563	0.0229453	0.052593	0.181531	0.357592	0.50187	0.840793	1.02235	0.998534	0.663861	0.624223	0.758754	0.72073	0.908705	0.765279	6.28825	7.87589	7.58229	4.80786	4.67885	5.87283	5.36709	7.0051	5.97414	72	82	125	90	72	94	122	106	105
4930417O13Rik	ENSMUSG00000108129	RIKEN cDNA 4930417O13 gene [Source:MGI Symbol;Acc:MGI:1921120]	1.70788	0.000146977	0.000423544	0.863836	0.0279972	0.06251	0.844045	0.0484853	NA	0.00991486	0.0052928	0.0135648	0.0219196	0.0478466	0.0308401	0.090285	0.0727859	0.0618815	0.0741528	0.0407743	0.103003	0.158748	0.358633	0.238705	0.672329	0.561098	0.483077	2	1	4	7	13	9	36	20	20
4930417O22Rik	ENSMUSG00000071818	RIKEN cDNA 4930417O22 gene [Source:MGI Symbol;Acc:MGI:1921137]	NA	NA	NA	NA	NA	NA	NA	NA	NA	0	0	0	0	0	0	0	0	0	0	0	0	0	0	0	0	0	0	0	0	0	0	0	0	0	0	0
4930419G24Rik	ENSMUSG00000087625	RIKEN cDNA 4930419G24 gene [Source:MGI Symbol;Acc:MGI:1921124]	NA	NA	NA	NA	NA	NA	NA	NA	NA	0	0	0	0	0	0	0	0	0	0	0	0	0	0	0	0	0	0	0	0	0	0	0	0	0	0	0
4930420N18Rik	ENSMUSG00000104199	RIKEN cDNA 4930420N18 gene [Source:MGI Symbol;Acc:MGI:1921202]	NA	NA	NA	NA	NA	NA	NA	NA	NA	0	0	0	0	0	0	0	0	0	0	0	0	0	0	0	0	0	0	0	0	0	0	0	0	0	0	0
4930421C12Rik	ENSMUSG00000106851	RIKEN cDNA 4930421C12 gene [Source:MGI Symbol;Acc:MGI:1926038]	NA	NA	NA	NA	NA	NA	NA	NA	NA	0	0	0	0	0	0	0	0	0	0	0	0	0	0	0	0	0	0	0	0	0	0	0	0	0	0	0
4930421P07Rik	ENSMUSG00000086422	RIKEN cDNA 4930421P07 gene [Source:MGI Symbol;Acc:MGI:1921025]	NA	NA	NA	NA	NA	NA	NA	NA	NA	0	0	0	0	0	0	0	0	0	0	0	0	0	0	0	0	0	0	0	0	0	0	0	0	0	0	0
4930422C21Rik	ENSMUSG00000110476	RIKEN cDNA 4930422C21 gene [Source:MGI Symbol;Acc:MGI:1923031]	NA	NA	NA	NA	NA	NA	NA	NA	NA	0	0	0	0	0	0	0	0	0	0	0	0	0	0	0	0	0	0	0	0	0	0	0	0	0	0	0
4930422I22Rik	ENSMUSG00000112513	RIKEN cDNA 4930422I22 gene [Source:MGI Symbol;Acc:MGI:1921893]	NA	NA	NA	NA	NA	NA	NA	NA	NA	0	0	0	0	0	0	0	0	0	0	0	0	0	0	0	0	0	0	0	0	0	0	0	0	0	0	0
4930422M22Rik	ENSMUSG00000100281	RIKEN cDNA 4930422M22 gene [Source:MGI Symbol;Acc:MGI:1921024]	0.13847	0.516989	0.639139	-0.00323392	0.989256	0.993803	0.141704	0.4964	0.633781	1.27845	1.1664	1.27206	1.36547	1.13898	1.20503	1.38758	1.29686	1.50879	9.56145	8.98561	9.65927	9.88909	8.53717	9.32705	10.333	9.99736	11.7783	55	47	80	93	66	75	118	76	104
4930423C22Rik	ENSMUSG00000102249	RIKEN cDNA 4930423C22 gene [Source:MGI Symbol;Acc:MGI:1921878]	NA	NA	NA	NA	NA	NA	NA	NA	NA	0	0	0	0	0	0	0	0	0	0	0	0	0	0	0	0	0	0	0	0	0	0	0	0	0	0	0
4930423D22Rik	ENSMUSG00000113303	RIKEN cDNA 4930423D22 gene [Source:MGI Symbol;Acc:MGI:1921884]	NA	NA	NA	NA	NA	NA	NA	NA	NA	0	0	0	0	0	0	0	0	0	0	0	0	0	0	0	0	0	0	0	0	0	0	0	0	0	0	0
4930423D24Rik	ENSMUSG00000112753	RIKEN cDNA 4930423D24 gene [Source:MGI Symbol;Acc:MGI:1921142]	NA	NA	NA	NA	NA	NA	NA	NA	NA	0	0	0	0	0	0	0	0	0	0	0	0	0	0	0	0	0	0	0	0	0	0	0	0	0	0	0
4930423M02Rik	ENSMUSG00000086066	RIKEN cDNA 4930423M02 gene [Source:MGI Symbol;Acc:MGI:1921122]	NA	NA	NA	NA	NA	NA	NA	NA	NA	0	0	0	0	0	0	0	0	0	0	0	0	0	0	0	0	0	0	0	0	0	0	0	0	0	0	0
4930425K10Rik	ENSMUSG00000106880	RIKEN cDNA 4930425K10 gene [Source:MGI Symbol;Acc:MGI:1921115]	NA	NA	NA	NA	NA	NA	NA	NA	NA	0	0	0	0	0	0	0	0	0	0	0	0	0	0	0	0	0	0	0	0	0	0	0	0	0	0	0
4930425K24Rik	ENSMUSG00000113605	RIKEN cDNA 4930425K24 gene [Source:MGI Symbol;Acc:MGI:1926166]	NA	NA	NA	NA	NA	NA	NA	NA	NA	0	0	0	0	0	0	0	0	0	0	0	0	0	0	0	0	0	0	0	0	0	0	0	0	0	0	0
4930425L21Rik	ENSMUSG00000107396	RIKEN cDNA 4930425L21 gene [Source:MGI Symbol;Acc:MGI:1925379]	NA	NA	NA	NA	NA	NA	NA	NA	NA	0	0	0	0	0	0	0	0	0	0	0	0	0	0	0	0	0	0	0	0	0	0	0	0	0	0	0
4930425O10Rik	ENSMUSG00000105838	RIKEN cDNA 4930425O10 gene [Source:MGI Symbol;Acc:MGI:1921885]	0.90284	0.000508125	0.00136363	0.89437	0.000611464	0.00209355	0.00846939	0.974724	0.982951	0.341881	0.580696	0.414584	1.1092	0.876832	0.665979	0.919802	0.752934	1.03779	2.55691	4.47352	3.14812	8.03311	6.57228	5.15474	6.84953	5.80427	8.10151	22	35	39	113	76	62	117	66	107
4930425P05Rik	ENSMUSG00000115120	RIKEN cDNA 4930425P05 gene [Source:MGI Symbol;Acc:MGI:1921132]	NA	NA	NA	NA	NA	NA	NA	NA	NA	0	0	0	0	0	0	0	0	0	0	0	0	0	0	0	0	0	0	0	0	0	0	0	0	0	0	0
4930426D05Rik	ENSMUSG00000043168	RIKEN cDNA 4930426D05 gene [Source:MGI Symbol;Acc:MGI:1921894]	NA	NA	NA	NA	NA	NA	NA	NA	NA	0	0	0	0	0	0	0	0	0	0	0	0	0	0	0	0	0	0	0	0	0	0	0	0	0	0	0
4930426I24Rik	ENSMUSG00000097323	RIKEN cDNA 4930426I24 gene [Source:MGI Symbol;Acc:MGI:1921125]	0.131932	0.751844	0.831148	0.0219417	0.954701	0.974533	0.109991	0.789647	NA	0.160976	0.0763847	0.110118	0.101681	0.119512	0.135996	0.108581	0.144435	0.156286	1.20393	0.588447	0.836169	0.736399	0.895798	1.05262	0.808577	1.11343	1.22004	9	4	9	9	9	11	12	11	14
4930426L09Rik	ENSMUSG00000026736	RIKEN cDNA 4930426L09 gene [Source:MGI Symbol;Acc:MGI:1921879]	0.688909	0.104009	0.176069	0.624598	0.136591	0.237072	0.0643105	0.889044	NA	0.04531	0.0322501	0.0413266	0.124021	0.0560653	0.0939577	0.0764063	0.13305	0.0942643	0.338872	0.248446	0.31381	0.898193	0.420236	0.727241	0.568978	1.02567	0.735873	3	2	4	13	5	9	10	12	10
4930428D20Rik	ENSMUSG00000107073	RIKEN cDNA 4930428D20 gene [Source:MGI Symbol;Acc:MGI:1925360]	NA	NA	NA	NA	NA	NA	NA	NA	NA	0	0	0	0	0	0	0	0	0	0	0	0	0	0	0	0	0	0	0	0	0	0	0	0	0	0	0
4930428E07Rik	ENSMUSG00000112967	RIKEN cDNA 4930428E07 gene [Source:MGI Symbol;Acc:MGI:1921117]	NA	NA	NA	NA	NA	NA	NA	NA	NA	0	0	0	0	0	0	0	0	0	0	0	0	0	0	0	0	0	0	0	0	0	0	0	0	0	0	0
4930428N03Rik	ENSMUSG00000089887	RIKEN cDNA 4930428N03 gene [Source:MGI Symbol;Acc:MGI:1921121]	NA	NA	NA	NA	NA	NA	NA	NA	NA	0	0	0	0	0	0	0	0	0	0	0	0	0	0	0	0	0	0	0	0	0	0	0	0	0	0	0
4930428O21Rik	ENSMUSG00000106333	RIKEN cDNA 4930428O21 gene [Source:MGI Symbol;Acc:MGI:1923034]	0.994916	0.000696126	0.00182942	0.793746	0.00707466	0.0188402	0.201169	0.464494	0.605077	0.265949	0.175773	0.173263	0.39997	0.376088	0.385167	0.48691	0.45555	0.434726	1.98902	1.3541	1.31566	2.89669	2.81896	2.98122	3.6259	3.51178	3.39369	21	13	20	50	40	44	76	49	55
4930429C20Rik	ENSMUSG00000115286	RIKEN cDNA 4930429C20 gene [Source:MGI Symbol;Acc:MGI:1921107]	NA	NA	NA	NA	NA	NA	NA	NA	NA	0	0	0	0	0	0	0	0	0	0	0	0	0	0	0	0	0	0	0	0	0	0	0	0	0	0	0
4930429D17Rik	ENSMUSG00000104956	RIKEN cDNA 4930429D17 gene [Source:MGI Symbol;Acc:MGI:1921874]	NA	NA	NA	NA	NA	NA	NA	NA	NA	0	0	0	0	0	0	0	0	0	0	0	0	0	0	0	0	0	0	0	0	0	0	0	0	0	0	0
4930429F24Rik	ENSMUSG00000086918	RIKEN cDNA 4930429F24 gene [Source:MGI Symbol;Acc:MGI:1921883]	0.205256	0.522775	NA	0.063685	0.826369	NA	0.141571	0.671976	NA	0	0	0.00991702	0	0.0107631	0.0100208	0.029336	0.0106425	0	0	0	0.0753041	0	0.0806742	0.0775618	0.218458	0.0820421	0	0	0	1	0	1	1	4	1	0
4930429H19Rik	ENSMUSG00000108530	RIKEN cDNA 4930429H19 gene [Source:MGI Symbol;Acc:MGI:1921147]	NA	NA	NA	NA	NA	NA	NA	NA	NA	0	0	0	0	0	0	0	0	0	0	0	0	0	0	0	0	0	0	0	0	0	0	0	0	0	0	0
4930429P21Rik	ENSMUSG00000102144	RIKEN cDNA 4930429P21 gene [Source:MGI Symbol;Acc:MGI:1921105]	NA	NA	NA	NA	NA	NA	NA	NA	NA	0	0	0	0	0	0	0	0	0	0	0	0	0	0	0	0	0	0	0	0	0	0	0	0	0	0	0
4930430E12Rik	ENSMUSG00000085295	RIKEN cDNA 4930430E12 gene [Source:MGI Symbol;Acc:MGI:1918889]	0.0587267	0.79115	NA	0	1	NA	0.0757116	0.718248	NA	0	0	0	0	0	0	0.0196435	0	0	0	0	0	0	0	0	0.14628	0	0	0	0	0	0	0	0	2	0	0
4930430F08Rik	ENSMUSG00000046567	RIKEN cDNA 4930430F08 gene [Source:MGI Symbol;Acc:MGI:1921197]	-1.33714	7.52829e-19	5.91311e-18	-0.599849	3.8385e-05	0.000167325	-0.737295	1.22301e-06	9.13879e-06	0.747987	0.701108	0.713456	0.423669	0.469286	0.517024	0.287797	0.273263	0.282734	5.59417	5.40114	5.41758	3.06832	3.51753	4.00182	2.14315	2.10655	2.20716	213	187	297	191	180	213	162	106	129
4930430F21Rik	ENSMUSG00000115474	RIKEN cDNA 4930430F21 gene [Source:MGI Symbol;Acc:MGI:1921034]	NA	NA	NA	NA	NA	NA	NA	NA	NA	0	0	0	0	0	0	0	0	0	0	0	0	0	0	0	0	0	0	0	0	0	0	0	0	0	0	0
4930430O22Rik	ENSMUSG00000107353	RIKEN cDNA 4930430O22 gene [Source:MGI Symbol;Acc:MGI:1925404]	NA	NA	NA	NA	NA	NA	NA	NA	NA	0	0	0	0	0	0	0	0	0	0	0	0	0	0	0	0	0	0	0	0	0	0	0	0	0	0	0
4930431F10Rik	ENSMUSG00000111494	RIKEN cDNA 4930431F10 gene [Source:MGI Symbol;Acc:MGI:1918888]	NA	NA	NA	NA	NA	NA	NA	NA	NA	0	0	0	0	0	0	0	0	0	0	0	0	0	0	0	0	0	0	0	0	0	0	0	0	0	0	0
4930431F12Rik	ENSMUSG00000062496	RIKEN cDNA 4930431F12 gene [Source:MGI Symbol;Acc:MGI:1923033]	-0.0671124	0.706087	NA	-0.0589312	0.740535	NA	0	1	NA	0.00973742	0	0	0	0	0	0	0	0	0.0728258	0	0	0	0	0	0	0	0	1	0	0	0	0	0	0	0	0
4930431L21Rik	ENSMUSG00000105475	RIKEN cDNA 4930431L21 gene [Source:MGI Symbol;Acc:MGI:1921204]	NA	NA	NA	NA	NA	NA	NA	NA	NA	0	0	0	0	0	0	0	0	0	0	0	0	0	0	0	0	0	0	0	0	0	0	0	0	0	0	0
4930431P03Rik	ENSMUSG00000075042	RIKEN cDNA 4930431P03 gene [Source:MGI Symbol;Acc:MGI:1921145]	NA	NA	NA	NA	NA	NA	NA	NA	NA	0	0	0	0	0	0	0	0	0	0	0	0	0	0	0	0	0	0	0	0	0	0	0	0	0	0	0
4930431P19Rik	ENSMUSG00000109147	RIKEN cDNA 4930431P19 gene [Source:MGI Symbol;Acc:MGI:1921136]	0.327954	0.425291	0.554254	0.118381	0.766315	0.848003	0.209572	0.607591	NA	0.0372352	0.0477049	0.0764136	0.0705591	0.0442307	0.0720656	0.0452086	0.0710702	0.120846	0.27848	0.367506	0.580241	0.511008	0.33153	0.557795	0.336657	0.547871	0.94338	5	6	15	15	8	14	12	13	26
4930431P22Rik	ENSMUSG00000115709	RIKEN cDNA 4930431P22 gene [Source:MGI Symbol;Acc:MGI:1921133]	NA	NA	NA	NA	NA	NA	NA	NA	NA	0	0	0	0	0	0	0	0	0	0	0	0	0	0	0	0	0	0	0	0	0	0	0	0	0	0	0
4930432B10Rik	ENSMUSG00000097007	RIKEN cDNA 4930432B10 gene [Source:MGI Symbol;Acc:MGI:1921869]	0.0592009	0.878969	NA	-0.185891	0.431358	NA	0.245092	0.334318	NA	0.0105687	0	0.00722967	0	0	0	0.0160398	0.00775859	0	0.079043	0	0.054898	0	0	0	0.119445	0.05981	0	1	0	1	0	0	0	3	1	0
4930432E11Rik	ENSMUSG00000046958	RIKEN cDNA 4930432E11 gene [Source:MGI Symbol;Acc:MGI:3045259]	0.0167804	0.92488	NA	0	1	NA	0.0337652	0.84952	NA	0	0	0	0	0	0	0	0	0.00126512	0	0	0	0	0	0	0	0	0.00987617	0	0	0	0	0	0	0	0	1
4930432H08Rik	ENSMUSG00000106594	RIKEN cDNA 4930432H08 gene [Source:MGI Symbol;Acc:MGI:1921031]	NA	NA	NA	NA	NA	NA	NA	NA	NA	0	0	0	0	0	0	0	0	0	0	0	0	0	0	0	0	0	0	0	0	0	0	0	0	0	0	0
4930432J09Rik	ENSMUSG00000115727	RIKEN cDNA 4930432J09 gene [Source:MGI Symbol;Acc:MGI:1921127]	NA	NA	NA	NA	NA	NA	NA	NA	NA	0	0	0	0	0	0	0	0	0	0	0	0	0	0	0	0	0	0	0	0	0	0	0	0	0	0	0
4930432K21Rik	ENSMUSG00000008129	RIKEN cDNA 4930432K21 gene [Source:MGI Symbol;Acc:MGI:1921916]	0.160944	0.449957	0.578001	0.119667	0.576908	0.701685	0.041277	0.842983	0.898928	0.705218	0.4498	0.620246	0.607436	0.788754	0.557099	0.713526	0.712688	0.617349	5.2743	3.46513	4.7098	4.39922	5.91209	4.312	5.31344	5.49402	4.81933	77	46	99	105	116	88	154	106	108
4930432L08Rik	ENSMUSG00000087037	RIKEN cDNA 4930432L08 gene [Source:MGI Symbol;Acc:MGI:1921871]	NA	NA	NA	NA	NA	NA	NA	NA	NA	0	0	0	0	0	0	0	0	0	0	0	0	0	0	0	0	0	0	0	0	0	0	0	0	0	0	0
4930432M17Rik	ENSMUSG00000074248	RIKEN cDNA 4930432M17 gene [Source:MGI Symbol;Acc:MGI:3588188]	NA	NA	NA	NA	NA	NA	NA	NA	NA	0	0	0	0	0	0	0	0	0	0	0	0	0	0	0	0	0	0	0	0	0	0	0	0	0	0	0
4930432O09Rik	ENSMUSG00000112846	RIKEN cDNA 4930432O09 gene [Source:MGI Symbol;Acc:MGI:1921897]	NA	NA	NA	NA	NA	NA	NA	NA	NA	0	0	0	0	0	0	0	0	0	0	0	0	0	0	0	0	0	0	0	0	0	0	0	0	0	0	0
4930433B08Rik	ENSMUSG00000102699	RIKEN cDNA 4930433B08 gene [Source:MGI Symbol;Acc:MGI:1921209]	NA	NA	NA	NA	NA	NA	NA	NA	NA	0	0	0	0	0	0	0	0	0	0	0	0	0	0	0	0	0	0	0	0	0	0	0	0	0	0	0
4930433E05Rik	ENSMUSG00000115720	RIKEN cDNA 4930433E05 gene [Source:MGI Symbol;Acc:MGI:1925381]	NA	NA	NA	NA	NA	NA	NA	NA	NA	0	0	0	0	0	0	0	0	0	0	0	0	0	0	0	0	0	0	0	0	0	0	0	0	0	0	0
4930433I11Rik	ENSMUSG00000091692	RIKEN cDNA 4930433I11 gene [Source:MGI Symbol;Acc:MGI:2685327]	NA	NA	NA	NA	NA	NA	NA	NA	NA	0	0	0	0	0	0	0	0	0	0	0	0	0	0	0	0	0	0	0	0	0	0	0	0	0	0	0
4930433J02Rik	ENSMUSG00000103478	RIKEN cDNA 4930433J02 gene [Source:MGI Symbol;Acc:MGI:1921914]	NA	NA	NA	NA	NA	NA	NA	NA	NA	0	0	0	0	0	0	0	0	0	0	0	0	0	0	0	0	0	0	0	0	0	0	0	0	0	0	0
4930433N12Rik	ENSMUSG00000042360	RIKEN cDNA 4930433N12 gene [Source:MGI Symbol;Acc:MGI:2149746]	-0.0925214	0.67389	NA	-0.13928	0.516562	NA	0.0467589	0.822057	NA	0	0.0153467	0.00983292	0	0	0	0	0.0105523	0	0	0.118227	0.0746656	0	0	0	0	0.0813463	0	0	1	1	0	0	0	0	1	0
4930434B07Rik	ENSMUSG00000100850	RIKEN cDNA 4930434B07 gene [Source:MGI Symbol;Acc:MGI:1921223]	NA	NA	NA	NA	NA	NA	NA	NA	NA	0	0	0	0	0	0	0	0	0	0	0	0	0	0	0	0	0	0	0	0	0	0	0	0	0	0	0
4930434F21Rik	ENSMUSG00000111655	RIKEN cDNA 4930434F21 gene [Source:MGI Symbol;Acc:MGI:1921213]	NA	NA	NA	NA	NA	NA	NA	NA	NA	0	0	0	0	0	0	0	0	0	0	0	0	0	0	0	0	0	0	0	0	0	0	0	0	0	0	0
4930434J06Rik	ENSMUSG00000115304	RIKEN cDNA 4930434J06 gene [Source:MGI Symbol;Acc:MGI:1921917]	NA	NA	NA	NA	NA	NA	NA	NA	NA	0	0	0	0	0	0	0	0	0	0	0	0	0	0	0	0	0	0	0	0	0	0	0	0	0	0	0
4930434O05Rik	ENSMUSG00000107839	RIKEN cDNA 4930434O05 gene [Source:MGI Symbol;Acc:MGI:1925364]	NA	NA	NA	NA	NA	NA	NA	NA	NA	0	0	0	0	0	0	0	0	0	0	0	0	0	0	0	0	0	0	0	0	0	0	0	0	0	0	0
4930435C17Rik	ENSMUSG00000102085	RIKEN cDNA 4930435C17 gene [Source:MGI Symbol;Acc:MGI:1925412]	NA	NA	NA	NA	NA	NA	NA	NA	NA	0	0	0	0	0	0	0	0	0	0	0	0	0	0	0	0	0	0	0	0	0	0	0	0	0	0	0
4930435F18Rik	ENSMUSG00000114290	RIKEN cDNA 4930435F18 gene [Source:MGI Symbol;Acc:MGI:1921930]	NA	NA	NA	NA	NA	NA	NA	NA	NA	0	0	0	0	0	0	0	0	0	0	0	0	0	0	0	0	0	0	0	0	0	0	0	0	0	0	0
4930435M08Rik	ENSMUSG00000115689	RIKEN cDNA 4930435M08 gene [Source:MGI Symbol;Acc:MGI:1921901]	NA	NA	NA	NA	NA	NA	NA	NA	NA	0	0	0	0	0	0	0	0	0	0	0	0	0	0	0	0	0	0	0	0	0	0	0	0	0	0	0
4930435N07Rik	ENSMUSG00000109551	RIKEN cDNA 4930435N07 gene [Source:MGI Symbol;Acc:MGI:1923047]	NA	NA	NA	NA	NA	NA	NA	NA	NA	0	0	0	0	0	0	0	0	0	0	0	0	0	0	0	0	0	0	0	0	0	0	0	0	0	0	0
4930437M23Rik	ENSMUSG00000105688	RIKEN cDNA 4930437M23 gene [Source:MGI Symbol;Acc:MGI:1921226]	NA	NA	NA	NA	NA	NA	NA	NA	NA	0	0	0	0	0	0	0	0	0	0	0	0	0	0	0	0	0	0	0	0	0	0	0	0	0	0	0
4930438A08Rik	ENSMUSG00000069873	RIKEN cDNA 4930438A08 gene [Source:MGI Symbol;Acc:MGI:1921238]	-0.0155818	0.954988	NA	-0.0649839	0.823974	NA	0.0494021	0.864718	NA	0	0.0337217	0	0	0.0234494	0	0.0159785	0	0.0131421	0	0.259783	0	0	0.175764	0	0.118988	0	0.102593	0	3	0	0	3	0	3	0	2
4930438E09Rik	ENSMUSG00000093472	RIKEN cDNA 4930438E09 gene [Source:MGI Symbol;Acc:MGI:1921227]	NA	NA	NA	NA	NA	NA	NA	NA	NA	0	0	0	0	0	0	0	0	0	0	0	0	0	0	0	0	0	0	0	0	0	0	0	0	0	0	0
4930439A04Rik	ENSMUSG00000086064	RIKEN cDNA 4930439A04 gene [Source:MGI Symbol;Acc:MGI:1925369]	0.541223	0.121774	NA	0	1	NA	0.558487	0.0865082	NA	0	0	0	0	0	0	0.0258947	0.0375765	0.0958409	0	0	0	0	0	0	0.192831	0.289672	0.74818	0	0	0	0	0	0	2	2	6
4930439D14Rik	ENSMUSG00000101905	RIKEN cDNA 4930439D14 gene [Source:MGI Symbol;Acc:MGI:1925417]	-0.25975	0.412567	0.541058	-0.622376	0.0562241	0.11294	0.362626	0.257183	0.393875	1.289	2.3592	1.34363	0.659115	1.18484	1.10312	1.24208	1.39687	1.41746	9.64038	18.1746	10.2028	4.77349	8.88091	8.53828	9.24946	10.7683	11.0654	21	36	32	17	26	26	40	31	37
4930440C22Rik	ENSMUSG00000100518	RIKEN cDNA 4930440C22 gene [Source:MGI Symbol;Acc:MGI:1921939]	NA	NA	NA	NA	NA	NA	NA	NA	NA	0	0	0	0	0	0	0	0	0	0	0	0	0	0	0	0	0	0	0	0	0	0	0	0	0	0	0
4930440I19Rik	ENSMUSG00000085431	RIKEN cDNA 4930440I19 gene [Source:MGI Symbol;Acc:MGI:1925408]	NA	NA	NA	NA	NA	NA	NA	NA	NA	0	0	0	0	0	0	0	0	0	0	0	0	0	0	0	0	0	0	0	0	0	0	0	0	0	0	0
4930441H08Rik	ENSMUSG00000108669	RIKEN cDNA 4930441H08 gene [Source:MGI Symbol;Acc:MGI:1925406]	NA	NA	NA	NA	NA	NA	NA	NA	NA	0	0	0	0	0	0	0	0	0	0	0	0	0	0	0	0	0	0	0	0	0	0	0	0	0	0	0
4930441J16Rik	ENSMUSG00000085405	RIKEN cDNA 4930441J16 gene [Source:MGI Symbol;Acc:MGI:1921212]	NA	NA	NA	NA	NA	NA	NA	NA	NA	0	0	0	0	0	0	0	0	0	0	0	0	0	0	0	0	0	0	0	0	0	0	0	0	0	0	0
4930442G10Rik	ENSMUSG00000113974	RIKEN cDNA 4930442G10 gene [Source:MGI Symbol;Acc:MGI:1921236]	NA	NA	NA	NA	NA	NA	NA	NA	NA	0	0	0	0	0	0	0	0	0	0	0	0	0	0	0	0	0	0	0	0	0	0	0	0	0	0	0
4930442G15Rik	ENSMUSG00000111629	RIKEN cDNA 4930442G15 gene [Source:MGI Symbol;Acc:MGI:1925410]	0.101978	0.600891	NA	0	1	NA	0.118963	0.534668	NA	0	0	0	0	0	0	0	0.04853	0	0	0	0	0	0	0	0	0.374112	0	0	0	0	0	0	0	0	3	0
4930442H23Rik	ENSMUSG00000053603	RIKEN cDNA 4930442H23 gene [Source:MGI Symbol;Acc:MGI:1922144]	-0.406685	0.0362987	0.0694071	-0.0683324	0.721143	0.815902	-0.338352	0.0766537	0.156025	1.55755	1.64402	1.46501	1.24097	1.48487	1.70055	1.26251	1.20838	1.03839	11.6488	12.6651	11.1244	8.98742	11.1298	13.1624	9.40158	9.31523	8.10619	88	87	121	111	113	139	141	93	94
4930442J19Rik	ENSMUSG00000087609	RIKEN cDNA 4930442J19 gene [Source:MGI Symbol;Acc:MGI:1921910]	NA	NA	NA	NA	NA	NA	NA	NA	NA	0	0	0	0	0	0	0	0	0	0	0	0	0	0	0	0	0	0	0	0	0	0	0	0	0	0	0
4930442L01Rik	ENSMUSG00000087223	RIKEN cDNA 4930442L01 gene [Source:MGI Symbol;Acc:MGI:1914833]	NA	NA	NA	NA	NA	NA	NA	NA	NA	0	0	0	0	0	0	0	0	0	0	0	0	0	0	0	0	0	0	0	0	0	0	0	0	0	0	0
4930442P19Rik	ENSMUSG00000103608	RIKEN cDNA 4930442P19 gene [Source:MGI Symbol;Acc:MGI:2447822]	NA	NA	NA	NA	NA	NA	NA	NA	NA	0	0	0	0	0	0	0	0	0	0	0	0	0	0	0	0	0	0	0	0	0	0	0	0	0	0	0
4930443G03Rik	ENSMUSG00000108147	RIKEN cDNA 4930443G03 gene [Source:MGI Symbol;Acc:MGI:1922123]	NA	NA	NA	NA	NA	NA	NA	NA	NA	0	0	0	0	0	0	0	0	0	0	0	0	0	0	0	0	0	0	0	0	0	0	0	0	0	0	0
4930443O20Rik	ENSMUSG00000086969	RIKEN cDNA 4930443O20 gene [Source:MGI Symbol;Acc:MGI:1921937]	NA	NA	NA	NA	NA	NA	NA	NA	NA	0	0	0	0	0	0	0	0	0	0	0	0	0	0	0	0	0	0	0	0	0	0	0	0	0	0	0
4930444A19Rik	ENSMUSG00000101674	RIKEN cDNA 4930444A19 gene [Source:MGI Symbol;Acc:MGI:1921230]	1.23984	6.99541e-27	7.57201e-26	0.778358	2.23166e-11	2.19167e-10	0.461482	3.89474e-05	0.000219197	3.31446	3.14157	4.17274	5.65947	7.03854	5.82754	8.0367	8.50701	9.56944	24.7887	24.2018	31.6854	40.9874	52.7572	45.1057	59.8473	65.5795	74.7037	401	356	738	1084	1147	1020	1922	1402	1855
4930444E06Rik	ENSMUSG00000085127	RIKEN cDNA 4930444E06 gene [Source:MGI Symbol;Acc:MGI:1922124]	NA	NA	NA	NA	NA	NA	NA	NA	NA	0	0	0	0	0	0	0	0	0	0	0	0	0	0	0	0	0	0	0	0	0	0	0	0	0	0	0
4930444F02Rik	ENSMUSG00000110737	RIKEN cDNA 4930444F02 gene [Source:MGI Symbol;Acc:MGI:1921218]	NA	NA	NA	NA	NA	NA	NA	NA	NA	0	0	0	0	0	0	0	0	0	0	0	0	0	0	0	0	0	0	0	0	0	0	0	0	0	0	0
4930444G20Rik	ENSMUSG00000069712	RIKEN cDNA 4930444G20 gene [Source:MGI Symbol;Acc:MGI:2149738]	0.101978	0.625231	NA	0	1	NA	0.118963	0.557845	NA	0	0	0	0	0	0	0	0.0091239	0.015514	0	0	0	0	0	0	0	0.070335	0.12111	0	0	0	0	0	0	0	1	2
4930444K16Rik	ENSMUSG00000112494	RIKEN cDNA 4930444K16 gene [Source:MGI Symbol;Acc:MGI:1923044]	NA	NA	NA	NA	NA	NA	NA	NA	NA	0	0	0	0	0	0	0	0	0	0	0	0	0	0	0	0	0	0	0	0	0	0	0	0	0	0	0
4930444P10Rik	ENSMUSG00000067795	RIKEN cDNA 4930444P10 gene [Source:MGI Symbol;Acc:MGI:1923049]	0.0167804	0.924882	NA	0.0249615	0.888456	NA	-0.00818117	0.963333	NA	0	0	0	0	0.00793012	0	0	0.00784133	0	0	0	0	0	0.0594401	0	0	0.0604479	0	0	0	0	0	1	0	0	1	0
4930445B16Rik	ENSMUSG00000091061	RIKEN cDNA 4930445B16 gene [Source:MGI Symbol;Acc:MGI:1922130]	NA	NA	NA	NA	NA	NA	NA	NA	NA	0	0	0	0	0	0	0	0	0	0	0	0	0	0	0	0	0	0	0	0	0	0	0	0	0	0	0
4930445E18Rik	ENSMUSG00000115355	RIKEN cDNA 4930445E18 gene [Source:MGI Symbol;Acc:MGI:1925365]	NA	NA	NA	NA	NA	NA	NA	NA	NA	0	0	0	0	0	0	0	0	0	0	0	0	0	0	0	0	0	0	0	0	0	0	0	0	0	0	0
4930445N08Rik	ENSMUSG00000087205	RIKEN cDNA 4930445N08 gene [Source:MGI Symbol;Acc:MGI:1925372]	-0.0671124	0.706087	NA	-0.0589312	0.740535	NA	0	1	NA	0.0704018	0	0	0	0	0	0	0	0	0.526533	0	0	0	0	0	0	0	0	1	0	0	0	0	0	0	0	0
4930445N18Rik	ENSMUSG00000097738	RIKEN cDNA 4930445N18 gene [Source:MGI Symbol;Acc:MGI:1921235]	-0.0671124	0.706087	NA	-0.0589312	0.740535	NA	0	1	NA	0	0	0.00894591	0	0	0	0	0	0	0	0	0.0679301	0	0	0	0	0	0	0	0	1	0	0	0	0	0	0
4930447A16Rik	ENSMUSG00000022288	RIKEN cDNA 4930447A16 gene [Source:MGI Symbol;Acc:MGI:1922142]	NA	NA	NA	NA	NA	NA	NA	NA	NA	0	0	0	0	0	0	0	0	0	0	0	0	0	0	0	0	0	0	0	0	0	0	0	0	0	0	0
4930447C04Rik	ENSMUSG00000021098	RIKEN cDNA 4930447C04 gene [Source:MGI Symbol;Acc:MGI:1923051]	0	1	NA	0.0249615	0.888454	NA	-0.0501276	0.778194	NA	0	0	0	0	0.0027353	0	0	0	0	0	0	0	0	0.0205024	0	0	0	0	0	0	0	0	1	0	0	0	0
4930447C11Rik	ENSMUSG00000107964	RIKEN cDNA 4930447C11 gene [Source:MGI Symbol;Acc:MGI:1922113]	NA	NA	NA	NA	NA	NA	NA	NA	NA	0	0	0	0	0	0	0	0	0	0	0	0	0	0	0	0	0	0	0	0	0	0	0	0	0	0	0
4930447F04Rik	ENSMUSG00000031182	RIKEN cDNA 4930447F04 gene [Source:MGI Symbol;Acc:MGI:1922112]	NA	NA	NA	NA	NA	NA	NA	NA	NA	0	0	0	0	0	0	0	0	0	0	0	0	0	0	0	0	0	0	0	0	0	0	0	0	0	0	0
4930447F24Rik	ENSMUSG00000102224	RIKEN cDNA 4930447F24 gene [Source:MGI Symbol;Acc:MGI:1924123]	-0.386763	0.235969	0.348848	-0.0295099	0.931233	NA	-0.357253	0.262561	NA	0.0146612	0.031306	0.0300876	0.0370431	0.0326544	0	0	0	0.018301	0.10965	0.241173	0.228468	0.268276	0.24476	0	0	0	0.142866	1	2	3	4	3	0	0	0	2
4930447J18Rik	ENSMUSG00000115609	RIKEN cDNA 4930447J18 gene [Source:MGI Symbol;Acc:MGI:1921211]	NA	NA	NA	NA	NA	NA	NA	NA	NA	0	0	0	0	0	0	0	0	0	0	0	0	0	0	0	0	0	0	0	0	0	0	0	0	0	0	0
4930447K03Rik	ENSMUSG00000113591	RIKEN cDNA 4930447K03 gene [Source:MGI Symbol;Acc:MGI:1921231]	0.475623	0.150048	0.240198	0.221451	0.500802	0.634858	0.254173	0.431684	0.574625	0.447968	0.364399	0.306439	0.323383	0.475116	0.545565	0.399288	0.798654	0.505925	3.35034	2.80723	2.32692	2.34203	3.56122	4.22272	2.97339	6.15673	3.94949	21	16	21	24	30	37	37	51	38
4930447M23Rik	ENSMUSG00000087674	RIKEN cDNA 4930447M23 gene [Source:MGI Symbol;Acc:MGI:1918902]	NA	NA	NA	NA	NA	NA	NA	NA	NA	0	0	0	0	0	0	0	0	0	0	0	0	0	0	0	0	0	0	0	0	0	0	0	0	0	0	0
4930447N08Rik	ENSMUSG00000106583	RIKEN cDNA 4930447N08 gene [Source:MGI Symbol;Acc:MGI:1918897]	NA	NA	NA	NA	NA	NA	NA	NA	NA	0	0	0	0	0	0	0	0	0	0	0	0	0	0	0	0	0	0	0	0	0	0	0	0	0	0	0
4930448A20Rik	ENSMUSG00000108382	RIKEN cDNA 4930448A20 gene [Source:MGI Symbol;Acc:MGI:1921243]	NA	NA	NA	NA	NA	NA	NA	NA	NA	0	0	0	0	0	0	0	0	0	0	0	0	0	0	0	0	0	0	0	0	0	0	0	0	0	0	0
4930448C13Rik	ENSMUSG00000113644	RIKEN cDNA 4930448C13 gene [Source:MGI Symbol;Acc:MGI:1921222]	NA	NA	NA	NA	NA	NA	NA	NA	NA	0	0	0	0	0	0	0	0	0	0	0	0	0	0	0	0	0	0	0	0	0	0	0	0	0	0	0
4930448D08Rik	ENSMUSG00000086824	RIKEN cDNA 4930448D08 gene [Source:MGI Symbol;Acc:MGI:1921921]	NA	NA	NA	NA	NA	NA	NA	NA	NA	0	0	0	0	0	0	0	0	0	0	0	0	0	0	0	0	0	0	0	0	0	0	0	0	0	0	0
4930448E22Rik	ENSMUSG00000097463	RIKEN cDNA 4930448E22 gene [Source:MGI Symbol;Acc:MGI:1921931]	NA	NA	NA	NA	NA	NA	NA	NA	NA	0	0	0	0	0	0	0	0	0	0	0	0	0	0	0	0	0	0	0	0	0	0	0	0	0	0	0
4930448F12Rik	ENSMUSG00000113470	RIKEN cDNA 4930448F12 gene [Source:MGI Symbol;Acc:MGI:1921242]	NA	NA	NA	NA	NA	NA	NA	NA	NA	0	0	0	0	0	0	0	0	0	0	0	0	0	0	0	0	0	0	0	0	0	0	0	0	0	0	0
4930448H16Rik	ENSMUSG00000089879	RIKEN cDNA 4930448H16 gene [Source:MGI Symbol;Acc:MGI:1922122]	0	1	NA	0.0249615	0.888454	NA	-0.0501276	0.778194	NA	0	0	0	0	0	0.0262614	0	0	0	0	0	0	0	0	0.203265	0	0	0	0	0	0	0	0	1	0	0	0
4930448I06Rik	ENSMUSG00000104072	RIKEN cDNA 4930448I06 gene [Source:MGI Symbol;Acc:MGI:1922147]	NA	NA	NA	NA	NA	NA	NA	NA	NA	0	0	0	0	0	0	0	0	0	0	0	0	0	0	0	0	0	0	0	0	0	0	0	0	0	0	0
4930448I18Rik	ENSMUSG00000104870	RIKEN cDNA 4930448I18 gene [Source:MGI Symbol;Acc:MGI:1921215]	NA	NA	NA	NA	NA	NA	NA	NA	NA	0	0	0	0	0	0	0	0	0	0	0	0	0	0	0	0	0	0	0	0	0	0	0	0	0	0	0
4930448K20Rik	ENSMUSG00000082843	RIKEN cDNA 4930448K20 gene [Source:MGI Symbol;Acc:MGI:1921912]	NA	NA	NA	NA	NA	NA	NA	NA	NA	0	0	0	0	0	0	0	0	0	0	0	0	0	0	0	0	0	0	0	0	0	0	0	0	0	0	0
4930449A18Rik	ENSMUSG00000074589	RIKEN cDNA 4930449A18 gene [Source:MGI Symbol;Acc:MGI:1921922]	NA	NA	NA	NA	NA	NA	NA	NA	NA	0	0	0	0	0	0	0	0	0	0	0	0	0	0	0	0	0	0	0	0	0	0	0	0	0	0	0
4930449C09Rik	ENSMUSG00000115676	RIKEN cDNA 4930449C09 gene [Source:MGI Symbol;Acc:MGI:1921244]	NA	NA	NA	NA	NA	NA	NA	NA	NA	0	0	0	0	0	0	0	0	0	0	0	0	0	0	0	0	0	0	0	0	0	0	0	0	0	0	0
4930449E01Rik	ENSMUSG00000022116	RIKEN cDNA 4930449E01 gene [Source:MGI Symbol;Acc:MGI:1922114]	0.0170888	0.924555	NA	0.0674693	0.711148	NA	-0.0503805	0.783651	NA	0	0	0	0	0	0.0256856	0	0	0.0115963	0	0	0	0	0	0.198809	0	0	0.090526	0	0	0	0	0	2	0	0	1
4930449I04Rik	ENSMUSG00000105459	RIKEN cDNA 4930449I04 gene [Source:MGI Symbol;Acc:MGI:1921205]	NA	NA	NA	NA	NA	NA	NA	NA	NA	0	0	0	0	0	0	0	0	0	0	0	0	0	0	0	0	0	0	0	0	0	0	0	0	0	0	0
4930449I24Rik	ENSMUSG00000079093	RIKEN cDNA 4930449I24 gene [Source:MGI Symbol;Acc:MGI:1914660]	NA	NA	NA	NA	NA	NA	NA	NA	NA	0	0	0	0	0	0	0	0	0	0	0	0	0	0	0	0	0	0	0	0	0	0	0	0	0	0	0
4930451E10Rik	ENSMUSG00000069223	RIKEN cDNA 4930451E10 gene [Source:MGI Symbol;Acc:MGI:1925361]	0.0914078	0.720906	0.80768	0.133134	0.604789	0.72477	-0.0417261	0.868718	0.915831	1.88528	1.46387	1.49064	2.67553	1.63598	1.03236	2.06851	1.68956	1.49757	14.1	11.2773	11.319	19.3769	12.2625	7.99059	15.4037	13.0246	11.6907	77	56	89	173	90	61	167	94	98
4930451G09Rik	ENSMUSG00000022543	RIKEN cDNA 4930451G09 gene [Source:MGI Symbol;Acc:MGI:1921934]	-0.779783	0.0054648	0.0124288	-0.261177	0.342175	0.483141	-0.518606	0.0624869	0.132408	0.399561	0.373267	0.355322	0.252384	0.378219	0.289994	0.212241	0.234657	0.174564	2.9883	2.87555	2.69811	1.82783	2.83494	2.24458	1.5805	1.80894	1.36273	40	35	52	40	51	42	42	32	28
4930451I11Rik	ENSMUSG00000045989	RIKEN cDNA 4930451I11 gene [Source:MGI Symbol;Acc:MGI:1925368]	NA	NA	NA	NA	NA	NA	NA	NA	NA	0	0	0	0	0	0	0	0	0	0	0	0	0	0	0	0	0	0	0	0	0	0	0	0	0	0	0
4930452B06Rik	ENSMUSG00000021747	RIKEN cDNA 4930452B06 gene [Source:MGI Symbol;Acc:MGI:1926154]	0.0840999	0.689802	0.78372	0.320626	0.131416	0.229889	-0.236527	0.249575	0.386087	0.537622	0.30852	0.39535	0.556079	0.558799	0.459874	0.428365	0.453874	0.465569	4.02085	2.37676	3.00206	4.02728	4.18847	3.55947	3.18992	3.49886	3.63446	80	43	86	131	112	99	126	92	111
4930452G13Rik	ENSMUSG00000115422	RIKEN cDNA 4930452G13 gene [Source:MGI Symbol;Acc:MGI:1921239]	NA	NA	NA	NA	NA	NA	NA	NA	NA	0	0	0	0	0	0	0	0	0	0	0	0	0	0	0	0	0	0	0	0	0	0	0	0	0	0	0
4930452L12Rik	ENSMUSG00000112175	RIKEN cDNA 4930452L12 gene [Source:MGI Symbol;Acc:MGI:1921224]	NA	NA	NA	NA	NA	NA	NA	NA	NA	0	0	0	0	0	0	0	0	0	0	0	0	0	0	0	0	0	0	0	0	0	0	0	0	0	0	0
4930452N14Rik	ENSMUSG00000099933	RIKEN cDNA 4930452N14 gene [Source:MGI Symbol;Acc:MGI:1925362]	NA	NA	NA	NA	NA	NA	NA	NA	NA	0	0	0	0	0	0	0	0	0	0	0	0	0	0	0	0	0	0	0	0	0	0	0	0	0	0	0
4930453C13Rik	ENSMUSG00000113987	RIKEN cDNA 4930453C13 gene [Source:MGI Symbol;Acc:MGI:1922143]	-0.109059	0.523078	NA	-0.100878	0.553828	NA	0	1	NA	0.0576099	0	0	0	0	0	0	0	0	0.430862	0	0	0	0	0	0	0	0	2	0	0	0	0	0	0	0	0
4930453H23Rik	ENSMUSG00000087358	RIKEN cDNA 4930453H23 gene [Source:MGI Symbol;Acc:MGI:1921933]	NA	NA	NA	NA	NA	NA	NA	NA	NA	0	0	0	0	0	0	0	0	0	0	0	0	0	0	0	0	0	0	0	0	0	0	0	0	0	0	0
4930453L07Rik	ENSMUSG00000109215	RIKEN cDNA 4930453L07 gene [Source:MGI Symbol;Acc:MGI:1921938]	NA	NA	NA	NA	NA	NA	NA	NA	NA	0	0	0	0	0	0	0	0	0	0	0	0	0	0	0	0	0	0	0	0	0	0	0	0	0	0	0
4930453N24Rik	ENSMUSG00000059920	RIKEN cDNA 4930453N24 gene [Source:MGI Symbol;Acc:MGI:1914859]	0.0361881	0.731015	0.815076	0.0438406	0.67819	0.784241	-0.00765245	0.94136	0.963077	2.49329	2.43255	1.98941	2.59518	2.12337	2.37897	2.51891	2.30629	2.35848	18.6472	18.7397	15.1064	18.795	15.9157	18.4135	18.7577	17.7789	18.4114	673	615	785	1109	772	929	1344	848	1020
4930453O03Rik	ENSMUSG00000085420	RIKEN cDNA 4930453O03 gene [Source:MGI Symbol;Acc:MGI:1922135]	NA	NA	NA	NA	NA	NA	NA	NA	NA	0	0	0	0	0	0	0	0	0	0	0	0	0	0	0	0	0	0	0	0	0	0	0	0	0	0	0
4930455B14Rik	ENSMUSG00000097898	RIKEN cDNA 4930455B14 gene [Source:MGI Symbol;Acc:MGI:1922109]	NA	NA	NA	NA	NA	NA	NA	NA	NA	0	0	0	0	0	0	0	0	0	0	0	0	0	0	0	0	0	0	0	0	0	0	0	0	0	0	0
4930455C13Rik	ENSMUSG00000112654	RIKEN cDNA 4930455C13 gene [Source:MGI Symbol;Acc:MGI:1921240]	-0.636938	7.30945e-09	3.18766e-08	-0.353271	0.00131776	0.0041822	-0.283667	0.00995191	0.0288117	33.4	31.7538	26.9197	20.8101	22.3863	28.3834	19.5468	21.3093	18.9005	249.797	244.623	204.413	150.712	167.796	219.69	145.56	164.271	147.546	1543	1374	1818	1522	1393	1897	1785	1341	1399
4930455G09Rik	ENSMUSG00000085761	RIKEN cDNA 4930455G09 gene [Source:MGI Symbol;Acc:MGI:1926167]	NA	NA	NA	NA	NA	NA	NA	NA	NA	0	0	0	0	0	0	0	0	0	0	0	0	0	0	0	0	0	0	0	0	0	0	0	0	0	0	0
4930455H04Rik	ENSMUSG00000080907	RIKEN cDNA 4930455H04 gene [Source:MGI Symbol;Acc:MGI:1921904]	-0.109059	0.523078	NA	-0.100878	0.553828	NA	0	1	NA	0.0328647	0	0	0	0	0	0	0	0	0.245794	0	0	0	0	0	0	0	0	2	0	0	0	0	0	0	0	0
4930455J16Rik	ENSMUSG00000114384	RIKEN cDNA 4930455J16 gene [Source:MGI Symbol;Acc:MGI:1914835]	0.0167804	0.92488	NA	0	1	NA	0.0337652	0.84952	NA	0	0	0	0	0	0	0.00136731	0	0	0	0	0	0	0	0	0.010182	0	0	0	0	0	0	0	0	1	0	0
4930455M05Rik	ENSMUSG00000114787	RIKEN cDNA 4930455M05 gene [Source:MGI Symbol;Acc:MGI:1926168]	NA	NA	NA	NA	NA	NA	NA	NA	NA	0	0	0	0	0	0	0	0	0	0	0	0	0	0	0	0	0	0	0	0	0	0	0	0	0	0	0
4930456G14Rik	ENSMUSG00000102985	RIKEN cDNA 4930456G14 gene [Source:MGI Symbol;Acc:MGI:1921928]	NA	NA	NA	NA	NA	NA	NA	NA	NA	0	0	0	0	0	0	0	0	0	0	0	0	0	0	0	0	0	0	0	0	0	0	0	0	0	0	0
4930456L15Rik	ENSMUSG00000078618	RIKEN cDNA 4930456L15 gene [Source:MGI Symbol;Acc:MGI:1918900]	0.151592	0.533453	NA	0.0370158	0.864014	NA	0.114577	0.656053	NA	0	0	0	0	0.0138058	0	0	0.0273024	0.011606	0	0	0	0	0.103481	0	0	0.210471	0.0906024	0	0	0	0	1	0	0	2	1
4930458A03Rik	ENSMUSG00000105531	RIKEN cDNA 4930458A03 gene [Source:MGI Symbol;Acc:MGI:2685681]	NA	NA	NA	NA	NA	NA	NA	NA	NA	0	0	0	0	0	0	0	0	0	0	0	0	0	0	0	0	0	0	0	0	0	0	0	0	0	0	0
4930458B22Rik	ENSMUSG00000109861	RIKEN cDNA 4930458B22 gene [Source:MGI Symbol;Acc:MGI:1914885]	NA	NA	NA	NA	NA	NA	NA	NA	NA	0	0	0	0	0	0	0	0	0	0	0	0	0	0	0	0	0	0	0	0	0	0	0	0	0	0	0
4930458D05Rik	ENSMUSG00000087611	RIKEN cDNA 4930458D05 gene [Source:MGI Symbol;Acc:MGI:1923052]	0.954479	0.0032239	0.00764126	0.592083	0.0669961	0.131139	0.362396	0.239098	0.373791	0.0865562	0.100113	0.0838808	0.136684	0.171363	0.139602	0.186099	0.243577	0.180074	0.647351	0.771241	0.636942	0.989901	1.28445	1.08053	1.38583	1.8777	1.40575	12	13	17	30	32	28	51	46	40
4930458K08Rik	ENSMUSG00000111903	RIKEN cDNA 4930458K08 gene [Source:MGI Symbol;Acc:MGI:1922127]	NA	NA	NA	NA	NA	NA	NA	NA	NA	0	0	0	0	0	0	0	0	0	0	0	0	0	0	0	0	0	0	0	0	0	0	0	0	0	0	0
4930459C07Rik	ENSMUSG00000112762	RIKEN cDNA 4930459C07 gene [Source:MGI Symbol;Acc:MGI:1922131]	NA	NA	NA	NA	NA	NA	NA	NA	NA	0	0	0	0	0	0	0	0	0	0	0	0	0	0	0	0	0	0	0	0	0	0	0	0	0	0	0
4930459L07Rik	ENSMUSG00000105234	RIKEN cDNA 4930459L07 gene [Source:MGI Symbol;Acc:MGI:1925413]	NA	NA	NA	NA	NA	NA	NA	NA	NA	0	0	0	0	0	0	0	0	0	0	0	0	0	0	0	0	0	0	0	0	0	0	0	0	0	0	0
4930461C15Rik	ENSMUSG00000086827	RIKEN cDNA 4930461C15 gene [Source:MGI Symbol;Acc:MGI:1922133]	NA	NA	NA	NA	NA	NA	NA	NA	NA	0	0	0	0	0	0	0	0	0	0	0	0	0	0	0	0	0	0	0	0	0	0	0	0	0	0	0
4930461G14Rik	ENSMUSG00000097651	RIKEN cDNA 4930461G14 gene [Source:MGI Symbol;Acc:MGI:1922129]	NA	NA	NA	NA	NA	NA	NA	NA	NA	0	0	0	0	0	0	0	0	0	0	0	0	0	0	0	0	0	0	0	0	0	0	0	0	0	0	0
4930463O16Rik	ENSMUSG00000020033	RIKEN cDNA 4930463O16 gene [Source:MGI Symbol;Acc:MGI:1923054]	NA	NA	NA	NA	NA	NA	NA	NA	NA	0	0	0	0	0	0	0	0	0	0	0	0	0	0	0	0	0	0	0	0	0	0	0	0	0	0	0
4930465I24Rik	ENSMUSG00000109986	RIKEN cDNA 4930465I24 gene [Source:MGI Symbol;Acc:MGI:1925260]	NA	NA	NA	NA	NA	NA	NA	NA	NA	0	0	0	0	0	0	0	0	0	0	0	0	0	0	0	0	0	0	0	0	0	0	0	0	0	0	0
4930465K09Rik	ENSMUSG00000115063	RIKEN cDNA 4930465K09 gene [Source:MGI Symbol;Acc:MGI:1922230]	-0.40035	0.346348	0.473676	-0.257197	0.547011	0.676172	-0.143153	0.733105	NA	0.250882	0.401781	0.286032	0.184882	0.37252	0.144512	0.148072	0.306958	0.156583	1.87633	3.09521	2.17196	1.33896	2.79222	1.11854	1.10265	2.3663	1.22236	6	9	10	7	12	5	7	10	6
4930465K10Rik	ENSMUSG00000056682	RIKEN cDNA 4930465K10 gene [Source:MGI Symbol;Acc:MGI:1914890]	0.508605	0.236812	0.349799	-0.269712	0.518932	0.651465	0.778317	0.0614949	NA	0.106797	0.114022	0.12176	0.101188	0.0660737	0.0861237	0.108055	0.274402	0.211074	0.79873	0.878392	0.924574	0.73283	0.495254	0.666605	0.804659	2.11533	1.64775	6	6	10	9	5	7	12	21	19
4930465M20Rik	ENSMUSG00000085641	RIKEN cDNA 4930465M20 gene [Source:MGI Symbol;Acc:MGI:1922218]	0.0587267	0.748849	NA	0	1	NA	0.0757116	0.676962	NA	0	0	0	0	0	0	0	0	0.0171593	0	0	0	0	0	0	0	0	0.133954	0	0	0	0	0	0	0	0	2
4930466I24Rik	ENSMUSG00000087317	RIKEN cDNA 4930466I24 gene [Source:MGI Symbol;Acc:MGI:1923066]	NA	NA	NA	NA	NA	NA	NA	NA	NA	0	0	0	0	0	0	0	0	0	0	0	0	0	0	0	0	0	0	0	0	0	0	0	0	0	0	0
4930466K18Rik	ENSMUSG00000112332	RIKEN cDNA 4930466K18 gene [Source:MGI Symbol;Acc:MGI:1922219]	0.379841	0.389554	0.517472	0.115128	0.777392	NA	0.264713	0.550243	NA	0.0729662	0.0519348	0.133103	0.107542	0.0541717	0.151307	0.08613	0.17855	0.182161	0.545711	0.400092	1.0107	0.778846	0.406043	1.17113	0.641388	1.37642	1.42204	3	2	8	7	3	9	7	10	12
4930467D21Rik	ENSMUSG00000097516	RIKEN cDNA 4930467D21 gene [Source:MGI Symbol;Acc:MGI:1923064]	NA	NA	NA	NA	NA	NA	NA	NA	NA	0	0	0	0	0	0	0	0	0	0	0	0	0	0	0	0	0	0	0	0	0	0	0	0	0	0	0
4930467E23Rik	ENSMUSG00000096265	RIKEN cDNA 4930467E23 gene [Source:MGI Symbol;Acc:MGI:1923056]	NA	NA	NA	NA	NA	NA	NA	NA	NA	0	0	0	0	0	0	0	0	0	0	0	0	0	0	0	0	0	0	0	0	0	0	0	0	0	0	0
4930467J12Rik	ENSMUSG00000114879	RIKEN cDNA 4930467J12 gene [Source:MGI Symbol;Acc:MGI:1922159]	NA	NA	NA	NA	NA	NA	NA	NA	NA	0	0	0	0	0	0	0	0	0	0	0	0	0	0	0	0	0	0	0	0	0	0	0	0	0	0	0
4930467K11Rik	ENSMUSG00000097370	RIKEN cDNA 4930467K11 gene [Source:MGI Symbol;Acc:MGI:1922178]	0	1	NA	0.0249615	0.888454	NA	-0.0501276	0.778194	NA	0	0	0	0	0	0.0210672	0	0	0	0	0	0	0	0	0.163062	0	0	0	0	0	0	0	0	1	0	0	0
4930469B13Rik	ENSMUSG00000068776	RIKEN cDNA 4930469B13 gene [Source:MGI Symbol;Acc:MGI:1925259]	NA	NA	NA	NA	NA	NA	NA	NA	NA	0	0	0	0	0	0	0	0	0	0	0	0	0	0	0	0	0	0	0	0	0	0	0	0	0	0	0
4930469K13Rik	ENSMUSG00000085684	RIKEN cDNA 4930469K13 gene [Source:MGI Symbol;Acc:MGI:1924124]	0.88146	7.44287e-06	2.46901e-05	0.462771	0.0205885	0.0478295	0.418688	0.0244619	0.0615857	1.1854	1.08479	1.15841	1.59112	1.60298	1.63875	2.54865	1.9269	2.15347	8.86557	8.35696	8.79633	11.5233	12.0151	12.6841	18.9792	14.8543	16.8111	56	48	80	119	102	112	238	124	163
4930470B04Rik	ENSMUSG00000104365	RIKEN cDNA 4930470B04 gene [Source:MGI Symbol;Acc:MGI:1923057]	NA	NA	NA	NA	NA	NA	NA	NA	NA	0	0	0	0	0	0	0	0	0	0	0	0	0	0	0	0	0	0	0	0	0	0	0	0	0	0	0
4930470G03Rik	ENSMUSG00000085788	RIKEN cDNA 4930470G03 gene [Source:MGI Symbol;Acc:MGI:1922171]	0.012851	0.962223	0.977819	0.0618826	0.823961	0.88756	-0.0490316	0.856441	0.90834	0.234136	0.394191	0.332648	0.284409	0.267427	0.454395	0.309784	0.383427	0.297882	1.75109	3.03674	2.52594	2.05976	2.00449	3.51706	2.30689	2.95579	2.32541	26	41	54	50	40	73	68	58	53
4930470O06Rik	ENSMUSG00000110406	RIKEN cDNA 4930470O06 gene [Source:MGI Symbol;Acc:MGI:1922267]	NA	NA	NA	NA	NA	NA	NA	NA	NA	0	0	0	0	0	0	0	0	0	0	0	0	0	0	0	0	0	0	0	0	0	0	0	0	0	0	0
4930470P17Rik	ENSMUSG00000043583	RIKEN cDNA 4930470P17 gene [Source:MGI Symbol;Acc:MGI:1914887]	NA	NA	NA	NA	NA	NA	NA	NA	NA	0	0	0	0	0	0	0	0	0	0	0	0	0	0	0	0	0	0	0	0	0	0	0	0	0	0	0
4930471C04Rik	ENSMUSG00000091686	RIKEN cDNA 4930471C04 gene [Source:MGI Symbol;Acc:MGI:1925426]	NA	NA	NA	NA	NA	NA	NA	NA	NA	0	0	0	0	0	0	0	0	0	0	0	0	0	0	0	0	0	0	0	0	0	0	0	0	0	0	0
4930471D02Rik	ENSMUSG00000097689	RIKEN cDNA 4930471D02 gene [Source:MGI Symbol;Acc:MGI:1922173]	NA	NA	NA	NA	NA	NA	NA	NA	NA	0	0	0	0	0	0	0	0	0	0	0	0	0	0	0	0	0	0	0	0	0	0	0	0	0	0	0
4930471E15Rik	ENSMUSG00000113228	RIKEN cDNA 4930471E15 gene [Source:MGI Symbol;Acc:MGI:1922270]	NA	NA	NA	NA	NA	NA	NA	NA	NA	0	0	0	0	0	0	0	0	0	0	0	0	0	0	0	0	0	0	0	0	0	0	0	0	0	0	0
4930471E19Rik	ENSMUSG00000112716	RIKEN cDNA 4930471E19 gene [Source:MGI Symbol;Acc:MGI:1922162]	NA	NA	NA	NA	NA	NA	NA	NA	NA	0	0	0	0	0	0	0	0	0	0	0	0	0	0	0	0	0	0	0	0	0	0	0	0	0	0	0
4930471G24Rik	ENSMUSG00000114509	RIKEN cDNA 4930471G24 gene [Source:MGI Symbol;Acc:MGI:1922189]	NA	NA	NA	NA	NA	NA	NA	NA	NA	0	0	0	0	0	0	0	0	0	0	0	0	0	0	0	0	0	0	0	0	0	0	0	0	0	0	0
4930471M09Rik	ENSMUSG00000097693	RIKEN cDNA 4930471M09 gene [Source:MGI Symbol;Acc:MGI:1922150]	0.0187346	0.928297	NA	0.0509191	0.835505	NA	-0.0321845	0.904872	NA	0	0.00902089	0	0	0.00627295	0.00584033	0.00427442	0	0.00527345	0	0.0694945	0	0	0.0470187	0.0452047	0.0318305	0	0.0411671	0	1	0	0	1	1	1	0	1
4930473A02Rik	ENSMUSG00000060029	RIKEN cDNA 4930473A02 gene [Source:MGI Symbol;Acc:MGI:2447823]	0.676714	1.50814e-18	1.16676e-17	0.393252	3.86108e-07	2.31178e-06	0.283462	0.000178707	0.000857206	19.6899	19.5525	19.5885	25.0917	24.7662	27.512	33.8466	30.6197	31.479	147.26	150.627	148.744	181.721	185.634	212.945	252.047	236.044	245.741	1259	1171	1831	2540	2133	2545	4278	2667	3225
4930473D10Rik	ENSMUSG00000089934	RIKEN cDNA 4930473D10 gene [Source:MGI Symbol;Acc:MGI:1925262]	NA	NA	NA	NA	NA	NA	NA	NA	NA	0	0	0	0	0	0	0	0	0	0	0	0	0	0	0	0	0	0	0	0	0	0	0	0	0	0	0
4930473H19Rik	ENSMUSG00000113087	RIKEN cDNA 4930473H19 gene [Source:MGI Symbol;Acc:MGI:1922176]	-0.774715	0.000632182	0.00167497	-0.632894	0.00532569	0.014586	-0.141821	0.535579	0.667851	1.67406	1.57361	1.85467	0.747095	0.959165	1.48417	0.938946	1.05529	0.931263	12.5203	12.1227	14.0833	5.41067	7.1894	11.4876	6.99209	8.1351	7.26989	92	81	149	65	71	118	102	79	82
4930473O22Rik	ENSMUSG00000112484	RIKEN cDNA 4930473O22 gene [Source:MGI Symbol;Acc:MGI:1922275]	NA	NA	NA	NA	NA	NA	NA	NA	NA	0	0	0	0	0	0	0	0	0	0	0	0	0	0	0	0	0	0	0	0	0	0	0	0	0	0	0
4930474B08Rik	ENSMUSG00000103978	RIKEN cDNA 4930474B08 gene [Source:MGI Symbol;Acc:MGI:1922186]	NA	NA	NA	NA	NA	NA	NA	NA	NA	0	0	0	0	0	0	0	0	0	0	0	0	0	0	0	0	0	0	0	0	0	0	0	0	0	0	0
4930474H06Rik	ENSMUSG00000087109	RIKEN cDNA 4930474H06 gene [Source:MGI Symbol;Acc:MGI:3697432]	-0.502106	2.22989e-06	7.77615e-06	-0.226663	0.0323711	0.0708367	-0.275443	0.00921744	0.0269768	14.4549	13.2725	12.571	10.0497	10.8242	13.4115	9.06538	10.3978	9.35042	108.108	102.248	95.4572	72.7824	81.1329	103.806	67.5076	80.1556	72.9939	1043	897	1326	1148	1052	1400	1293	1022	1081
4930474H20Rik	ENSMUSG00000115001	RIKEN cDNA 4930474H20 gene [Source:MGI Symbol;Acc:MGI:1922217]	NA	NA	NA	NA	NA	NA	NA	NA	NA	0	0	0	0	0	0	0	0	0	0	0	0	0	0	0	0	0	0	0	0	0	0	0	0	0	0	0
4930474N05Rik	ENSMUSG00000096405	RIKEN cDNA 4930474N05 gene [Source:MGI Symbol;Acc:MGI:3586330]	NA	NA	NA	NA	NA	NA	NA	NA	NA	0	0	0	0	0	0	0	0	0	0	0	0	0	0	0	0	0	0	0	0	0	0	0	0	0	0	0
4930474N09Rik	ENSMUSG00000113210	RIKEN cDNA 4930474N09 gene [Source:MGI Symbol;Acc:MGI:1914889]	NA	NA	NA	NA	NA	NA	NA	NA	NA	0	0	0	0	0	0	0	0	0	0	0	0	0	0	0	0	0	0	0	0	0	0	0	0	0	0	0
4930477E14Rik	ENSMUSG00000097539	RIKEN cDNA 4930477E14 gene [Source:MGI Symbol;Acc:MGI:1922199]	NA	NA	NA	NA	NA	NA	NA	NA	NA	0	0	0	0	0	0	0	0	0	0	0	0	0	0	0	0	0	0	0	0	0	0	0	0	0	0	0
4930477G07Rik	ENSMUSG00000113268	RIKEN cDNA 4930477G07 gene [Source:MGI Symbol;Acc:MGI:1925418]	NA	NA	NA	NA	NA	NA	NA	NA	NA	0	0	0	0	0	0	0	0	0	0	0	0	0	0	0	0	0	0	0	0	0	0	0	0	0	0	0
4930477N07Rik	ENSMUSG00000112155	RIKEN cDNA 4930477N07 gene [Source:MGI Symbol;Acc:MGI:1922155]	0.489417	0.219038	0.328369	0.0509461	0.798302	NA	0.43847	0.297468	NA	0.0358889	0.0383167	0	0.0906772	0	0	0.0907792	0.105385	0.0895972	0.268412	0.295182	0	0.656709	0	0	0.676009	0.812403	0.699439	1	1	0	4	0	0	5	4	4
4930477O15Rik	ENSMUSG00000104999	RIKEN cDNA 4930477O15 gene [Source:MGI Symbol;Acc:MGI:1922233]	0.0167804	0.92488	NA	0	1	NA	0.0337652	0.84952	NA	0	0	0	0	0	0	0	0.0148546	0	0	0	0	0	0	0	0	0.114512	0	0	0	0	0	0	0	0	1	0
4930478E11Rik	ENSMUSG00000115245	RIKEN cDNA 4930478E11 gene [Source:MGI Symbol;Acc:MGI:1922188]	NA	NA	NA	NA	NA	NA	NA	NA	NA	0	0	0	0	0	0	0	0	0	0	0	0	0	0	0	0	0	0	0	0	0	0	0	0	0	0	0
4930478K11Rik	ENSMUSG00000097847	RIKEN cDNA 4930478K11 gene [Source:MGI Symbol;Acc:MGI:1925261]	NA	NA	NA	NA	NA	NA	NA	NA	NA	0	0	0	0	0	0	0	0	0	0	0	0	0	0	0	0	0	0	0	0	0	0	0	0	0	0	0
4930478M09Rik	ENSMUSG00000106950	RIKEN cDNA 4930478M09 gene [Source:MGI Symbol;Acc:MGI:1922156]	0	1	NA	0.0249615	0.888454	NA	-0.0501276	0.778194	NA	0	0	0	0	0.0146989	0	0	0	0	0	0	0	0	0.110175	0	0	0	0	0	0	0	0	1	0	0	0	0
4930478P22Rik	ENSMUSG00000106762	RIKEN cDNA 4930478P22 gene [Source:MGI Symbol;Acc:MGI:1922154]	NA	NA	NA	NA	NA	NA	NA	NA	NA	0	0	0	0	0	0	0	0	0	0	0	0	0	0	0	0	0	0	0	0	0	0	0	0	0	0	0
4930479D17Rik	ENSMUSG00000085238	RIKEN cDNA 4930479D17 gene [Source:MGI Symbol;Acc:MGI:1922175]	0.116029	0.736711	NA	0.00720065	0.968022	NA	0.108828	0.759334	NA	0	0.0635851	0	0.0188094	0.0221079	0.0205832	0.0301289	0.0437207	0.0185854	0	0.489842	0	0.136223	0.165709	0.159316	0.224362	0.337038	0.145086	0	2	0	1	1	1	2	2	1
4930479H17Rik	ENSMUSG00000109049	RIKEN cDNA 4930479H17 gene [Source:MGI Symbol;Acc:MGI:1925421]	NA	NA	NA	NA	NA	NA	NA	NA	NA	0	0	0	0	0	0	0	0	0	0	0	0	0	0	0	0	0	0	0	0	0	0	0	0	0	0	0
4930480C01Rik	ENSMUSG00000106768	RIKEN cDNA 4930480C01 gene [Source:MGI Symbol;Acc:MGI:1922236]	0.27056	0.404002	0.53274	0.329353	0.338539	NA	-0.0587931	0.886215	NA	0	0.0261115	0.0167301	0.046345	0.0181574	0.0676208	0.0247451	0	0.091586	0	0.201156	0.127039	0.335643	0.136099	0.523391	0.184271	0	0.714965	0	1	1	3	1	4	2	0	6
4930480E11Rik	ENSMUSG00000035651	RIKEN cDNA 4930480E11 gene [Source:MGI Symbol;Acc:MGI:1922160]	NA	NA	NA	NA	NA	NA	NA	NA	NA	0	0	0	0	0	0	0	0	0	0	0	0	0	0	0	0	0	0	0	0	0	0	0	0	0	0	0
4930480G23Rik	ENSMUSG00000086332	RIKEN cDNA 4930480G23 gene [Source:MGI Symbol;Acc:MGI:1922238]	NA	NA	NA	NA	NA	NA	NA	NA	NA	0	0	0	0	0	0	0	0	0	0	0	0	0	0	0	0	0	0	0	0	0	0	0	0	0	0	0
4930480K02Rik	ENSMUSG00000107567	RIKEN cDNA 4930480K02 gene [Source:MGI Symbol;Acc:MGI:1922185]	NA	NA	NA	NA	NA	NA	NA	NA	NA	0	0	0	0	0	0	0	0	0	0	0	0	0	0	0	0	0	0	0	0	0	0	0	0	0	0	0
4930480K15Rik	ENSMUSG00000090160	RIKEN cDNA 4930480K15 gene [Source:MGI Symbol;Acc:MGI:1926050]	NA	NA	NA	NA	NA	NA	NA	NA	NA	0	0	0	0	0	0	0	0	0	0	0	0	0	0	0	0	0	0	0	0	0	0	0	0	0	0	0
4930480M12Rik	ENSMUSG00000113115	RIKEN cDNA 4930480M12 gene [Source:MGI Symbol;Acc:MGI:1922180]	NA	NA	NA	NA	NA	NA	NA	NA	NA	0	0	0	0	0	0	0	0	0	0	0	0	0	0	0	0	0	0	0	0	0	0	0	0	0	0	0
4930481A15Rik	ENSMUSG00000086938	RIKEN cDNA 4930481A15 gene [Source:MGI Symbol;Acc:MGI:1922181]	-0.911778	6.08756e-05	0.000182836	-0.208756	0.345608	0.486845	-0.703022	0.00182904	0.00672618	0.71813	0.924255	0.726776	0.782941	0.759564	0.475987	0.447898	0.404417	0.356109	5.37087	7.12021	5.51872	5.67027	5.6933	3.68418	3.33538	3.1176	2.77996	73	88	108	126	104	70	90	56	58
4930481B07Rik	ENSMUSG00000085956	RIKEN cDNA 4930481B07 gene [Source:MGI Symbol;Acc:MGI:1922187]	0.671748	0.0661671	0.118817	0.130253	0.709393	0.807998	0.541495	0.129985	0.235471	0.177469	0.173685	0.161867	0.196173	0.241555	0.143116	0.254377	0.217136	0.470746	1.32729	1.33803	1.22913	1.42074	1.81057	1.10773	1.89428	1.67388	3.67487	12	11	16	21	22	14	34	20	51
4930483J18Rik	ENSMUSG00000047938	RIKEN cDNA 4930483J18 gene [Source:MGI Symbol;Acc:MGI:1914888]	-0.0797747	0.837604	0.893361	-0.277595	0.478004	NA	0.19782	0.600326	NA	0.0186902	0.0798184	0.0255706	0.0472229	0	0.0129191	0.0283656	0.0274413	0.0466604	0.139783	0.614899	0.194168	0.342001	0	0.0999948	0.211231	0.211542	0.364254	1	4	2	4	0	1	3	2	4
4930483K19Rik	ENSMUSG00000086241	RIKEN cDNA 4930483K19 gene [Source:MGI Symbol;Acc:MGI:1922203]	-1.98105	1.12161e-92	5.46497e-91	-1.14274	2.76777e-33	1.39367e-31	-0.838318	1.46556e-17	3.72471e-16	27.8075	26.8548	29.0876	10.8021	13.4503	13.3476	6.4525	7.36254	7.46029	207.971	206.882	220.874	78.2318	100.816	103.312	48.0501	56.7569	58.2386	1561	1412	2387	960	1017	1084	716	563	671
4930483O08Rik	ENSMUSG00000109816	RIKEN cDNA 4930483O08 gene [Source:MGI Symbol;Acc:MGI:1922220]	NA	NA	NA	NA	NA	NA	NA	NA	NA	0	0	0	0	0	0	0	0	0	0	0	0	0	0	0	0	0	0	0	0	0	0	0	0	0	0	0
4930484H19Rik	ENSMUSG00000112832	RIKEN cDNA 4930484H19 gene [Source:MGI Symbol;Acc:MGI:1923063]	NA	NA	NA	NA	NA	NA	NA	NA	NA	0	0	0	0	0	0	0	0	0	0	0	0	0	0	0	0	0	0	0	0	0	0	0	0	0	0	0
4930486F22Rik	ENSMUSG00000112493	RIKEN cDNA 4930486F22 gene [Source:MGI Symbol;Acc:MGI:1925420]	NA	NA	NA	NA	NA	NA	NA	NA	NA	0	0	0	0	0	0	0	0	0	0	0	0	0	0	0	0	0	0	0	0	0	0	0	0	0	0	0
4930486I03Rik	ENSMUSG00000089914	RIKEN cDNA 4930486I03 gene [Source:MGI Symbol;Acc:MGI:1922278]	NA	NA	NA	NA	NA	NA	NA	NA	NA	0	0	0	0	0	0	0	0	0	0	0	0	0	0	0	0	0	0	0	0	0	0	0	0	0	0	0
4930486L24Rik	ENSMUSG00000050345	RIKEN cDNA 4930486L24 gene [Source:MGI Symbol;Acc:MGI:1922258]	NA	NA	NA	NA	NA	NA	NA	NA	NA	0	0	0	0	0	0	0	0	0	0	0	0	0	0	0	0	0	0	0	0	0	0	0	0	0	0	0
4930486N12Rik	ENSMUSG00000108697	RIKEN cDNA 4930486N12 gene [Source:MGI Symbol;Acc:MGI:1922207]	NA	NA	NA	NA	NA	NA	NA	NA	NA	0	0	0	0	0	0	0	0	0	0	0	0	0	0	0	0	0	0	0	0	0	0	0	0	0	0	0
4930487D11Rik	ENSMUSG00000106932	RIKEN cDNA 4930487D11 gene [Source:MGI Symbol;Acc:MGI:1925422]	0	1	NA	0.0249615	0.888454	NA	-0.0501276	0.778194	NA	0	0	0	0	0	0.0516325	0	0	0	0	0	0	0	0	0.39964	0	0	0	0	0	0	0	0	1	0	0	0
4930488B22Rik	ENSMUSG00000092578	RIKEN cDNA 4930488B22 gene [Source:MGI Symbol;Acc:MGI:1922221]	NA	NA	NA	NA	NA	NA	NA	NA	NA	0	0	0	0	0	0	0	0	0	0	0	0	0	0	0	0	0	0	0	0	0	0	0	0	0	0	0
4930488L21Rik	ENSMUSG00000097520	RIKEN cDNA 4930488L21 gene [Source:MGI Symbol;Acc:MGI:1923059]	0.0167804	0.92488	NA	0	1	NA	0.0337652	0.84952	NA	0	0	0	0	0	0	0.00178106	0	0	0	0	0	0	0	0	0.0132631	0	0	0	0	0	0	0	0	1	0	0
4930488N15Rik	ENSMUSG00000110592	RIKEN cDNA 4930488N15 gene [Source:MGI Symbol;Acc:MGI:1922282]	NA	NA	NA	NA	NA	NA	NA	NA	NA	0	0	0	0	0	0	0	0	0	0	0	0	0	0	0	0	0	0	0	0	0	0	0	0	0	0	0
4930488N24Rik	ENSMUSG00000099476	RIKEN cDNA 4930488N24 gene [Source:MGI Symbol;Acc:MGI:1922261]	NA	NA	NA	NA	NA	NA	NA	NA	NA	0	0	0	0	0	0	0	0	0	0	0	0	0	0	0	0	0	0	0	0	0	0	0	0	0	0	0
4930500F04Rik	ENSMUSG00000107214	RIKEN cDNA 4930500F04 gene [Source:MGI Symbol;Acc:MGI:1922182]	NA	NA	NA	NA	NA	NA	NA	NA	NA	0	0	0	0	0	0	0	0	0	0	0	0	0	0	0	0	0	0	0	0	0	0	0	0	0	0	0
4930500F10Rik	ENSMUSG00000097592	RIKEN cDNA 4930500F10 gene [Source:MGI Symbol;Acc:MGI:1922262]	-0.0671124	0.706087	NA	-0.0589312	0.740535	NA	0	1	NA	0	0	0.0123152	0	0	0	0	0	0	0	0	0.0935149	0	0	0	0	0	0	0	0	1	0	0	0	0	0	0
4930500L23Rik	ENSMUSG00000106056	RIKEN cDNA 4930500L23 gene [Source:MGI Symbol;Acc:MGI:1922223]	NA	NA	NA	NA	NA	NA	NA	NA	NA	0	0	0	0	0	0	0	0	0	0	0	0	0	0	0	0	0	0	0	0	0	0	0	0	0	0	0
4930500M09Rik	ENSMUSG00000044306	RIKEN cDNA 4930500M09 gene [Source:MGI Symbol;Acc:MGI:3630173]	-0.0544381	0.699535	0.791019	-0.041043	0.772543	0.852069	-0.0133951	0.923049	0.95047	2.21345	2.57391	2.575	2.60034	2.27133	2.28035	2.10401	2.62884	2.51657	16.5543	19.8287	19.5531	18.8324	17.0247	17.6501	15.668	20.2654	19.6456	157	171	267	292	217	234	295	254	286
4930502A04Rik	ENSMUSG00000111303	RIKEN cDNA 4930502A04 gene [Source:MGI Symbol;Acc:MGI:1922201]	NA	NA	NA	NA	NA	NA	NA	NA	NA	0	0	0	0	0	0	0	0	0	0	0	0	0	0	0	0	0	0	0	0	0	0	0	0	0	0	0
4930502C17Rik	ENSMUSG00000106584	RIKEN cDNA 4930502C17 gene [Source:MGI Symbol;Acc:MGI:1922225]	NA	NA	NA	NA	NA	NA	NA	NA	NA	0	0	0	0	0	0	0	0	0	0	0	0	0	0	0	0	0	0	0	0	0	0	0	0	0	0	0
4930502E09Rik	ENSMUSG00000086799	RIKEN cDNA 4930502E09 gene [Source:MGI Symbol;Acc:MGI:1922245]	0.121564	0.711538	0.8004	0.201363	0.58053	NA	-0.079799	0.844394	NA	0.0583729	0.0311609	0	0.110614	0	0.0403486	0.0295303	0.0642782	0.0364322	0.436569	0.240055	0	0.801098	0	0.312302	0.219904	0.495512	0.284408	2	1	0	6	0	2	2	3	2
4930503B20Rik	ENSMUSG00000090202	RIKEN cDNA 4930503B20 gene [Source:MGI Symbol;Acc:MGI:1922264]	NA	NA	NA	NA	NA	NA	NA	NA	NA	0	0	0	0	0	0	0	0	0	0	0	0	0	0	0	0	0	0	0	0	0	0	0	0	0	0	0
4930503E14Rik	ENSMUSG00000072595	RIKEN cDNA 4930503E14 gene [Source:MGI Symbol;Acc:MGI:1922204]	NA	NA	NA	NA	NA	NA	NA	NA	NA	0	0	0	0	0	0	0	0	0	0	0	0	0	0	0	0	0	0	0	0	0	0	0	0	0	0	0
4930503E24Rik	ENSMUSG00000112364	RIKEN cDNA 4930503E24 gene [Source:MGI Symbol;Acc:MGI:1922280]	-0.109059	0.554284	NA	-0.100878	0.585781	NA	0	1	NA	0	0.0176493	0.0113082	0	0	0	0	0	0	0	0.135965	0.0858682	0	0	0	0	0	0	0	1	1	0	0	0	0	0	0
4930503F20Rik	ENSMUSG00000115751	RIKEN cDNA 4930503F20 gene [Source:MGI Symbol;Acc:MGI:1925257]	NA	NA	NA	NA	NA	NA	NA	NA	NA	0	0	0	0	0	0	0	0	0	0	0	0	0	0	0	0	0	0	0	0	0	0	0	0	0	0	0
4930503H13Rik	ENSMUSG00000082612	RIKEN cDNA 4930503H13 gene [Source:MGI Symbol;Acc:MGI:1922191]	NA	NA	NA	NA	NA	NA	NA	NA	NA	0	0	0	0	0	0	0	0	0	0	0	0	0	0	0	0	0	0	0	0	0	0	0	0	0	0	0
4930503L19Rik	ENSMUSG00000044906	RIKEN cDNA 4930503L19 gene [Source:MGI Symbol;Acc:MGI:1922045]	0.42687	0.000765215	0.00199838	0.274655	0.0319828	0.0701161	0.152215	0.216122	0.348026	1.39135	1.55062	1.14797	1.73842	1.70349	1.48899	1.8492	1.98904	1.7558	10.4058	11.9456	8.71701	12.5901	12.7685	11.5249	13.7705	15.3333	13.7067	228	238	275	451	376	353	599	444	461
4930503O07Rik	ENSMUSG00000103692	RIKEN cDNA 4930503O07 gene [Source:MGI Symbol;Acc:MGI:1922192]	1.44474	1.64876e-06	5.82982e-06	0.995253	0.000960028	0.00314492	0.449489	0.0998357	0.191911	0.495614	0.488439	0.443349	1.10774	1.18878	0.94868	1.56222	1.56729	1.52284	3.70668	3.7628	3.36654	8.02253	8.91046	7.34287	11.6334	12.082	11.888	13	12	17	46	42	36	81	56	64
4930504D19Rik	ENSMUSG00000107926	RIKEN cDNA 4930504D19 gene [Source:MGI Symbol;Acc:MGI:1925267]	NA	NA	NA	NA	NA	NA	NA	NA	NA	0	0	0	0	0	0	0	0	0	0	0	0	0	0	0	0	0	0	0	0	0	0	0	0	0	0	0
4930505A04Rik	ENSMUSG00000040919	RIKEN cDNA 4930505A04 gene [Source:MGI Symbol;Acc:MGI:1922337]	NA	NA	NA	NA	NA	NA	NA	NA	NA	0	0	0	0	0	0	0	0	0	0	0	0	0	0	0	0	0	0	0	0	0	0	0	0	0	0	0
4930505G20Rik	ENSMUSG00000093551	RIKEN cDNA 4930505G20 gene [Source:MGI Symbol;Acc:MGI:1922338]	NA	NA	NA	NA	NA	NA	NA	NA	NA	0	0	0	0	0	0	0	0	0	0	0	0	0	0	0	0	0	0	0	0	0	0	0	0	0	0	0
4930505K13Rik	ENSMUSG00000109414	RIKEN cDNA 4930505K13 gene [Source:MGI Symbol;Acc:MGI:1922323]	NA	NA	NA	NA	NA	NA	NA	NA	NA	0	0	0	0	0	0	0	0	0	0	0	0	0	0	0	0	0	0	0	0	0	0	0	0	0	0	0
4930505K14Rik	ENSMUSG00000085740	RIKEN cDNA 4930505K14 gene [Source:MGI Symbol;Acc:MGI:1925265]	NA	NA	NA	NA	NA	NA	NA	NA	NA	0	0	0	0	0	0	0	0	0	0	0	0	0	0	0	0	0	0	0	0	0	0	0	0	0	0	0
4930505M18Rik	ENSMUSG00000093540	RIKEN cDNA 4930505M18 gene [Source:MGI Symbol;Acc:MGI:1914891]	NA	NA	NA	NA	NA	NA	NA	NA	NA	0	0	0	0	0	0	0	0	0	0	0	0	0	0	0	0	0	0	0	0	0	0	0	0	0	0	0
4930505N22Rik	ENSMUSG00000097690	RIKEN cDNA 4930505N22 gene [Source:MGI Symbol;Acc:MGI:1922306]	0.0889495	0.78592	0.856157	-0.263981	0.415617	0.557415	0.352931	0.264357	0.402317	0.652912	0.597498	0.382828	0.30931	0.553984	0.435188	0.684197	0.479309	0.582145	4.8831	4.60296	2.90698	2.24011	4.15238	3.3684	5.09504	3.69493	4.5445	28	24	24	21	32	27	58	28	40
4930505O20Rik	ENSMUSG00000086912	RIKEN cDNA 4930505O20 gene [Source:MGI Symbol;Acc:MGI:1921959]	NA	NA	NA	NA	NA	NA	NA	NA	NA	0	0	0	0	0	0	0	0	0	0	0	0	0	0	0	0	0	0	0	0	0	0	0	0	0	0	0
4930506C21Rik	ENSMUSG00000087478	RIKEN cDNA 4930506C21 gene [Source:MGI Symbol;Acc:MGI:1922310]	-0.00937707	0.933443	0.96012	0.0541605	0.629675	0.745131	-0.0635376	0.567231	0.693941	8.21899	7.36388	7.56732	8.88175	8.518	6.64846	8.58552	7.75404	7.02216	61.4695	56.7294	57.4619	64.3241	63.8465	51.4597	63.9341	59.7749	54.8183	740	621	996	1266	1033	866	1528	951	1013
4930507D05Rik	ENSMUSG00000097129	RIKEN cDNA 4930507D05 gene [Source:MGI Symbol;Acc:MGI:1921956]	-0.947557	2.02576e-06	7.08551e-06	-0.469455	0.0168806	0.04032	-0.478102	0.0167185	0.0445318	1.35771	1.24431	1.32328	0.766529	0.847429	1.17102	0.601756	0.670353	0.727403	10.1543	9.58584	10.0482	5.55141	6.35189	9.06382	4.48112	5.16767	5.67846	113	97	161	101	95	141	99	76	97
4930507D10Rik	ENSMUSG00000086703	RIKEN cDNA 4930507D10 gene [Source:MGI Symbol;Acc:MGI:1922293]	NA	NA	NA	NA	NA	NA	NA	NA	NA	0	0	0	0	0	0	0	0	0	0	0	0	0	0	0	0	0	0	0	0	0	0	0	0	0	0	0
4930509E16Rik	ENSMUSG00000096986	RIKEN cDNA 4930509E16 gene [Source:MGI Symbol;Acc:MGI:1922365]	-0.982083	0.0187231	0.0382644	-0.630226	0.134503	0.234341	-0.351858	0.382515	NA	0.203521	0.27655	0.189847	0.186988	0.0824174	0.0767334	0.0748795	0.108659	0.0577379	1.52213	2.13046	1.44159	1.35422	0.617757	0.593924	0.557608	0.837642	0.45073	11	14	15	16	6	6	8	8	5
4930509G22Rik	ENSMUSG00000096959	RIKEN cDNA 4930509G22 gene [Source:MGI Symbol;Acc:MGI:1914984]	-0.107966	0.810736	0.875252	0.300508	0.510526	NA	-0.408475	0.354081	NA	0.0177636	0.028448	0.0303786	0.050492	0.0527524	0.0184179	0.0359458	0	0.027717	0.132853	0.219156	0.230678	0.365677	0.395405	0.142556	0.267679	0	0.216372	2	3	5	9	8	3	8	0	5
4930509H03Rik	ENSMUSG00000105659	RIKEN cDNA 4930509H03 gene [Source:MGI Symbol;Acc:MGI:1922357]	0.708315	0.13397	0.218072	-0.108409	0.797208	NA	0.816724	0.0720827	NA	0.0362729	0	0.0744388	0.0572797	0.0269298	0.0125363	0.0642253	0.146455	0.135834	0.271283	0	0.565246	0.414835	0.201852	0.097032	0.47827	1.12901	1.06038	2	0	6	5	2	1	7	11	12
4930509J09Rik	ENSMUSG00000102362	RIKEN cDNA 4930509J09 gene [Source:MGI Symbol;Acc:MGI:1921943]	NA	NA	NA	NA	NA	NA	NA	NA	NA	0	0	0	0	0	0	0	0	0	0	0	0	0	0	0	0	0	0	0	0	0	0	0	0	0	0	0
4930509K18Rik	ENSMUSG00000087137	RIKEN cDNA 4930509K18 gene [Source:MGI Symbol;Acc:MGI:1923069]	NA	NA	NA	NA	NA	NA	NA	NA	NA	0	0	0	0	0	0	0	0	0	0	0	0	0	0	0	0	0	0	0	0	0	0	0	0	0	0	0
4930510E17Rik	ENSMUSG00000032048	RIKEN cDNA 4930510E17 gene [Source:MGI Symbol;Acc:MGI:1921945]	0.0167804	0.92488	NA	0	1	NA	0.0337652	0.84952	NA	0	0	0	0	0	0	0	0.00986984	0	0	0	0	0	0	0	0	0.0760854	0	0	0	0	0	0	0	0	1	0
4930511A02Rik	ENSMUSG00000097841	RIKEN cDNA 4930511A02 gene [Source:MGI Symbol;Acc:MGI:1921962]	NA	NA	NA	NA	NA	NA	NA	NA	NA	0	0	0	0	0	0	0	0	0	0	0	0	0	0	0	0	0	0	0	0	0	0	0	0	0	0	0
4930511E03Rik	ENSMUSG00000108187	RIKEN cDNA 4930511E03 gene [Source:MGI Symbol;Acc:MGI:1926023]	NA	NA	NA	NA	NA	NA	NA	NA	NA	0	0	0	0	0	0	0	0	0	0	0	0	0	0	0	0	0	0	0	0	0	0	0	0	0	0	0
4930511J24Rik	ENSMUSG00000112940	RIKEN cDNA 4930511J24 gene [Source:MGI Symbol;Acc:MGI:1921964]	NA	NA	NA	NA	NA	NA	NA	NA	NA	0	0	0	0	0	0	0	0	0	0	0	0	0	0	0	0	0	0	0	0	0	0	0	0	0	0	0
4930511M06Rik	ENSMUSG00000086607	RIKEN cDNA 4930511M06 gene [Source:MGI Symbol;Acc:MGI:1922334]	-0.0349178	0.857658	NA	0.040862	0.851636	NA	-0.0757797	0.711389	NA	0	0.00565404	0	0	0.00786342	0	0	0	0.00330525	0	0.0435572	0	0	0.0589401	0	0	0	0.0258024	0	1	0	0	2	0	0	0	1
4930511M18Rik	ENSMUSG00000104791	RIKEN cDNA 4930511M18 gene [Source:MGI Symbol;Acc:MGI:1922313]	NA	NA	NA	NA	NA	NA	NA	NA	NA	0	0	0	0	0	0	0	0	0	0	0	0	0	0	0	0	0	0	0	0	0	0	0	0	0	0	0
4930511O05Rik	ENSMUSG00000086698	RIKEN cDNA 4930511O05 gene [Source:MGI Symbol;Acc:MGI:1922371]	NA	NA	NA	NA	NA	NA	NA	NA	NA	0	0	0	0	0	0	0	0	0	0	0	0	0	0	0	0	0	0	0	0	0	0	0	0	0	0	0
4930512B01Rik	ENSMUSG00000020992	RIKEN cDNA 4930512B01 gene [Source:MGI Symbol;Acc:MGI:1921974]	1.34738	5.30043e-18	4.00325e-17	0.821628	2.28782e-07	1.41931e-06	0.525755	0.000232932	0.00108967	0.392556	0.393556	0.363502	0.628969	0.675292	0.767701	0.963889	0.994568	1.1085	2.93591	3.03185	2.76022	4.55516	5.06164	5.94208	7.17783	7.667	8.65349	82	77	111	208	190	232	398	283	371
4930512H18Rik	ENSMUSG00000086866	RIKEN cDNA 4930512H18 gene [Source:MGI Symbol;Acc:MGI:1922361]	NA	NA	NA	NA	NA	NA	NA	NA	NA	0	0	0	0	0	0	0	0	0	0	0	0	0	0	0	0	0	0	0	0	0	0	0	0	0	0	0
4930512J16Rik	ENSMUSG00000107622	RIKEN cDNA 4930512J16 gene [Source:MGI Symbol;Acc:MGI:1922381]	0	1	NA	0.0249615	0.888454	NA	-0.0501276	0.778194	NA	0	0	0	0	0	0.0077161	0	0	0	0	0	0	0	0	0.0597233	0	0	0	0	0	0	0	0	1	0	0	0
4930512M02Rik	ENSMUSG00000062511	RIKEN cDNA 4930512M02 gene [Source:MGI Symbol;Acc:MGI:1922360]	NA	NA	NA	NA	NA	NA	NA	NA	NA	0	0	0	0	0	0	0	0	0	0	0	0	0	0	0	0	0	0	0	0	0	0	0	0	0	0	0
4930512P04Rik	ENSMUSG00000106125	RIKEN cDNA 4930512P04 gene [Source:MGI Symbol;Acc:MGI:1925434]	-0.190523	0.416647	NA	-0.0319036	0.893935	NA	-0.158619	0.495349	NA	0	0.055487	0.0355516	0.0328277	0	0.0359236	0	0	0	0	0.427457	0.269958	0.237747	0	0.278052	0	0	0	0	1	1	1	0	1	0	0	0
4930513D17Rik	ENSMUSG00000106741	RIKEN cDNA 4930513D17 gene [Source:MGI Symbol;Acc:MGI:1922345]	NA	NA	NA	NA	NA	NA	NA	NA	NA	0	0	0	0	0	0	0	0	0	0	0	0	0	0	0	0	0	0	0	0	0	0	0	0	0	0	0
4930513N10Rik	ENSMUSG00000074136	RIKEN cDNA 4930513N10 gene [Source:MGI Symbol;Acc:MGI:2443064]	0.0651455	0.644573	0.747816	0.052741	0.710421	0.808586	0.0124046	0.928805	0.954638	0.85768	1.2408	1.12828	1.17327	0.983399	1.1892	1.07061	1.15494	1.21948	6.41455	9.5588	8.56754	8.49714	7.37105	9.20452	7.97255	8.90332	9.51983	169	229	325	366	261	339	417	310	385
4930513N20Rik	ENSMUSG00000109225	RIKEN cDNA 4930513N20 gene [Source:MGI Symbol;Acc:MGI:1922358]	NA	NA	NA	NA	NA	NA	NA	NA	NA	0	0	0	0	0	0	0	0	0	0	0	0	0	0	0	0	0	0	0	0	0	0	0	0	0	0	0
4930513O06Rik	ENSMUSG00000031270	RIKEN cDNA 4930513O06 gene [Source:MGI Symbol;Acc:MGI:1922375]	NA	NA	NA	NA	NA	NA	NA	NA	NA	0	0	0	0	0	0	0	0	0	0	0	0	0	0	0	0	0	0	0	0	0	0	0	0	0	0	0
4930515B02Rik	ENSMUSG00000087045	RIKEN cDNA 4930515B02 gene [Source:MGI Symbol;Acc:MGI:1922378]	NA	NA	NA	NA	NA	NA	NA	NA	NA	0	0	0	0	0	0	0	0	0	0	0	0	0	0	0	0	0	0	0	0	0	0	0	0	0	0	0
4930515G01Rik	ENSMUSG00000092183	RIKEN cDNA 4930515G01 gene [Source:MGI Symbol;Acc:MGI:1914892]	0.0860108	0.663254	0.763015	-0.135741	0.497999	0.632127	0.221752	0.251878	0.388435	1.32533	1.33952	1.19672	0.948766	1.20698	1.33139	1.39458	1.43994	1.33451	9.91207	10.3193	9.08722	6.87122	9.0469	10.3051	10.3851	11.1004	10.4178	75	71	99	85	92	109	156	111	121
4930515G13Rik	ENSMUSG00000049202	RIKEN cDNA 4930515G13 gene [Source:MGI Symbol;Acc:MGI:1922348]	NA	NA	NA	NA	NA	NA	NA	NA	NA	0	0	0	0	0	0	0	0	0	0	0	0	0	0	0	0	0	0	0	0	0	0	0	0	0	0	0
4930515G16Rik	ENSMUSG00000104819	RIKEN cDNA 4930515G16 gene [Source:MGI Symbol;Acc:MGI:1922320]	NA	NA	NA	NA	NA	NA	NA	NA	NA	0	0	0	0	0	0	0	0	0	0	0	0	0	0	0	0	0	0	0	0	0	0	0	0	0	0	0
4930515L19Rik	ENSMUSG00000085157	RIKEN cDNA 4930515L19 gene [Source:MGI Symbol;Acc:MGI:1922383]	NA	NA	NA	NA	NA	NA	NA	NA	NA	0	0	0	0	0	0	0	0	0	0	0	0	0	0	0	0	0	0	0	0	0	0	0	0	0	0	0
4930516B21Rik	ENSMUSG00000097504	RIKEN cDNA 4930516B21 gene [Source:MGI Symbol;Acc:MGI:1922364]	-0.0299505	0.942979	0.965887	-0.0378295	0.92812	NA	0.00787904	0.984248	NA	0	0.0196874	0.126141	0.0116477	0.109522	0.0254922	0.0373144	0.0676848	0.0460357	0	0.151667	0.957843	0.0843555	0.820919	0.197312	0.277871	0.521774	0.359377	0	1	10	1	8	2	4	5	4
4930516K23Rik	ENSMUSG00000090219	RIKEN cDNA 4930516K23 gene [Source:MGI Symbol;Acc:MGI:1924125]	NA	NA	NA	NA	NA	NA	NA	NA	NA	0	0	0	0	0	0	0	0	0	0	0	0	0	0	0	0	0	0	0	0	0	0	0	0	0	0	0
4930517E11Rik	ENSMUSG00000085496	RIKEN cDNA 4930517E11 gene [Source:MGI Symbol;Acc:MGI:1921952]	0	1	NA	0.0249615	0.888454	NA	-0.0501276	0.778194	NA	0	0	0	0	0.0112284	0	0	0	0	0	0	0	0	0.0841626	0	0	0	0	0	0	0	0	1	0	0	0	0
4930517E14Rik	ENSMUSG00000111246	Riken cDNA 4930517E14 gene [Source:MGI Symbol;Acc:MGI:5608878]	0.648821	0.0596881	0.108576	0.394463	0.250705	0.383509	0.254358	0.44799	0.589798	0.0593157	0.0870765	0.136943	0.149868	0.16514	0.0973755	0.150036	0.17962	0.189731	0.44362	0.670814	1.03987	1.08538	1.2378	0.753696	1.11728	1.38467	1.48113	8	11	27	32	30	19	40	33	41
4930517G19Rik	ENSMUSG00000108784	RIKEN cDNA 4930517G19 gene [Source:MGI Symbol;Acc:MGI:1921977]	0.15081	0.532306	NA	0.157597	0.522492	NA	-0.00678764	0.984162	NA	0	0.0140373	0	0.0249146	0.00976124	0	0.00665136	0.0289558	0	0	0.108139	0	0.180438	0.0731652	0	0.049531	0.223217	0	0	1	0	3	1	0	1	3	0
4930517J16Rik	ENSMUSG00000102880	RIKEN cDNA 4930517J16 gene [Source:MGI Symbol;Acc:MGI:1921972]	NA	NA	NA	NA	NA	NA	NA	NA	NA	0	0	0	0	0	0	0	0	0	0	0	0	0	0	0	0	0	0	0	0	0	0	0	0	0	0	0
4930517L18Rik	ENSMUSG00000104225	RIKEN cDNA 4930517L18 gene [Source:MGI Symbol;Acc:MGI:1925431]	NA	NA	NA	NA	NA	NA	NA	NA	NA	0	0	0	0	0	0	0	0	0	0	0	0	0	0	0	0	0	0	0	0	0	0	0	0	0	0	0
4930517O19Rik	ENSMUSG00000054391	RIKEN cDNA 4930517O19 gene [Source:MGI Symbol;Acc:MGI:1922325]	NA	NA	NA	NA	NA	NA	NA	NA	NA	0	0	0	0	0	0	0	0	0	0	0	0	0	0	0	0	0	0	0	0	0	0	0	0	0	0	0
4930518C09Rik	ENSMUSG00000092309	RIKEN cDNA 4930518C09 gene [Source:MGI Symbol;Acc:MGI:1922330]	NA	NA	NA	NA	NA	NA	NA	NA	NA	0	0	0	0	0	0	0	0	0	0	0	0	0	0	0	0	0	0	0	0	0	0	0	0	0	0	0
4930518I15Rik	ENSMUSG00000074629	RIKEN cDNA 4930518I15 gene [Source:MGI Symbol;Acc:MGI:1921954]	0.198666	0.591228	0.702879	0.057859	0.872763	0.920154	0.140807	0.69938	0.797909	0.19867	0.247461	0.169878	0.25098	0.184371	0.205987	0.142382	0.267383	0.340988	1.48584	1.90637	1.28996	1.81767	1.38195	1.59436	1.06028	2.06122	2.66191	12	14	15	24	15	18	17	22	33
4930518I17Rik	ENSMUSG00000107924	RIKEN cDNA 4930518I17 gene [Source:MGI Symbol;Acc:MGI:1922353]	NA	NA	NA	NA	NA	NA	NA	NA	NA	0	0	0	0	0	0	0	0	0	0	0	0	0	0	0	0	0	0	0	0	0	0	0	0	0	0	0
4930518J20Rik	ENSMUSG00000103705	RIKEN cDNA 4930518J20 gene [Source:MGI Symbol;Acc:MGI:1914839]	NA	NA	NA	NA	NA	NA	NA	NA	NA	0	0	0	0	0	0	0	0	0	0	0	0	0	0	0	0	0	0	0	0	0	0	0	0	0	0	0
4930518J21Rik	ENSMUSG00000110310	RIKEN cDNA 4930518J21 gene [Source:MGI Symbol;Acc:MGI:1922373]	NA	NA	NA	NA	NA	NA	NA	NA	NA	0	0	0	0	0	0	0	0	0	0	0	0	0	0	0	0	0	0	0	0	0	0	0	0	0	0	0
4930518P08Rik	ENSMUSG00000113652	RIKEN cDNA 4930518P08 gene [Source:MGI Symbol;Acc:MGI:1918904]	NA	NA	NA	NA	NA	NA	NA	NA	NA	0	0	0	0	0	0	0	0	0	0	0	0	0	0	0	0	0	0	0	0	0	0	0	0	0	0	0
4930519A11Rik	ENSMUSG00000097627	RIKEN cDNA 4930519A11 gene [Source:MGI Symbol;Acc:MGI:1921946]	NA	NA	NA	NA	NA	NA	NA	NA	NA	0	0	0	0	0	0	0	0	0	0	0	0	0	0	0	0	0	0	0	0	0	0	0	0	0	0	0
4930519D14Rik	ENSMUSG00000086263	RIKEN cDNA 4930519D14 gene [Source:MGI Symbol;Acc:MGI:1922340]	NA	NA	NA	NA	NA	NA	NA	NA	NA	0	0	0	0	0	0	0	0	0	0	0	0	0	0	0	0	0	0	0	0	0	0	0	0	0	0	0
4930519E07Rik	ENSMUSG00000106865	RIKEN cDNA 4930519E07 gene [Source:MGI Symbol;Acc:MGI:1921963]	NA	NA	NA	NA	NA	NA	NA	NA	NA	0	0	0	0	0	0	0	0	0	0	0	0	0	0	0	0	0	0	0	0	0	0	0	0	0	0	0
4930519F09Rik	ENSMUSG00000090126	RIKEN cDNA 4930519F09 gene [Source:MGI Symbol;Acc:MGI:2149783]	0.983251	3.35776e-18	2.56033e-17	0.780887	6.84791e-12	7.08147e-11	0.202364	0.062058	0.131851	4.95647	5.35918	4.79427	10.2897	8.39087	7.46304	10.3731	10.3711	9.95036	37.0692	41.2857	36.4049	74.5205	62.8935	57.7646	77.2458	79.9499	77.6773	314	318	444	1032	716	684	1299	895	1010
4930519F16Rik	ENSMUSG00000031325	RIKEN cDNA 4930519F16 gene [Source:MGI Symbol;Acc:MGI:1922356]	-0.153115	0.62143	NA	-0.211132	0.438885	NA	0.0580166	0.774181	NA	0.0071848	0.00767084	0.00491486	0	0.00533415	0	0	0	0.00896848	0.0537348	0.0590941	0.0373206	0	0.039982	0	0	0	0.0700123	1	1	1	0	1	0	0	0	2
4930519F24Rik	ENSMUSG00000101584	RIKEN cDNA 4930519F24 gene [Source:MGI Symbol;Acc:MGI:1922047]	NA	NA	NA	NA	NA	NA	NA	NA	NA	0	0	0	0	0	0	0	0	0	0	0	0	0	0	0	0	0	0	0	0	0	0	0	0	0	0	0
4930519G04Rik	ENSMUSG00000029564	RIKEN cDNA 4930519G04 gene [Source:MGI Symbol;Acc:MGI:1914843]	NA	NA	NA	NA	NA	NA	NA	NA	NA	0	0	0	0	0	0	0	0	0	0	0	0	0	0	0	0	0	0	0	0	0	0	0	0	0	0	0
4930519H02Rik	ENSMUSG00000105185	RIKEN cDNA 4930519H02 gene [Source:MGI Symbol;Acc:MGI:1922308]	NA	NA	NA	NA	NA	NA	NA	NA	NA	0	0	0	0	0	0	0	0	0	0	0	0	0	0	0	0	0	0	0	0	0	0	0	0	0	0	0
4930519K11Rik	ENSMUSG00000114953	RIKEN cDNA 4930519K11 gene [Source:MGI Symbol;Acc:MGI:1925269]	NA	NA	NA	NA	NA	NA	NA	NA	NA	0	0	0	0	0	0	0	0	0	0	0	0	0	0	0	0	0	0	0	0	0	0	0	0	0	0	0
4930519L02Rik	ENSMUSG00000105652	RIKEN cDNA 4930519L02 gene [Source:MGI Symbol;Acc:MGI:1922335]	NA	NA	NA	NA	NA	NA	NA	NA	NA	0	0	0	0	0	0	0	0	0	0	0	0	0	0	0	0	0	0	0	0	0	0	0	0	0	0	0
4930519P11Rik	ENSMUSG00000097602	RIKEN cDNA 4930519P11 gene [Source:MGI Symbol;Acc:MGI:1921971]	0.244472	0.366615	NA	0.238426	0.373334	NA	0.00604618	0.99389	NA	0	0.046959	0	0.0555647	0	0.0912071	0.0890035	0.0322888	0.0274514	0	0.36176	0	0.402415	0	0.705951	0.662786	0.24891	0.214299	0	1	0	2	0	3	4	1	1
4930520K02Rik	ENSMUSG00000112868	RIKEN cDNA 4930520K02 gene [Source:MGI Symbol;Acc:MGI:1925429]	NA	NA	NA	NA	NA	NA	NA	NA	NA	0	0	0	0	0	0	0	0	0	0	0	0	0	0	0	0	0	0	0	0	0	0	0	0	0	0	0
4930520M14Rik	ENSMUSG00000106127	RIKEN cDNA 4930520M14 gene [Source:MGI Symbol;Acc:MGI:1925432]	0.066908	0.843357	0.896996	0.118575	0.744014	NA	-0.0516667	0.892173	NA	0	0.0335613	0.0645101	0.0794234	0.0700136	0	0.0318051	0	0.0980968	0	0.258547	0.489853	0.575206	0.524785	0	0.236844	0	0.765791	0	1	3	4	3	0	2	0	5
4930520O04Rik	ENSMUSG00000074039	RIKEN cDNA 4930520O04 gene [Source:MGI Symbol;Acc:MGI:1922366]	-0.831547	3.77528e-05	0.000116242	-0.394422	0.0471528	0.0974938	-0.437126	0.0301355	0.0731351	0.511913	0.515133	0.483008	0.382818	0.358213	0.386382	0.279808	0.319646	0.235034	3.82857	3.96844	3.66768	2.77247	2.68498	2.99063	2.08366	2.46411	1.83479	87	82	120	103	82	95	94	74	64
4930520P13Rik	ENSMUSG00000113463	RIKEN cDNA 4930520P13 gene [Source:MGI Symbol;Acc:MGI:1922336]	NA	NA	NA	NA	NA	NA	NA	NA	NA	0	0	0	0	0	0	0	0	0	0	0	0	0	0	0	0	0	0	0	0	0	0	0	0	0	0	0
4930521E06Rik	ENSMUSG00000101701	RIKEN cDNA 4930521E06 gene [Source:MGI Symbol;Acc:MGI:1922316]	NA	NA	NA	NA	NA	NA	NA	NA	NA	0	0	0	0	0	0	0	0	0	0	0	0	0	0	0	0	0	0	0	0	0	0	0	0	0	0	0
4930521O17Rik	ENSMUSG00000112899	RIKEN cDNA 4930521O17 gene [Source:MGI Symbol;Acc:MGI:1922317]	-0.236378	0.559166	NA	-0.509267	0.119563	NA	0.27289	0.295646	NA	0.0448794	0.143746	0.0614007	0	0	0.0310216	0.0681121	0.0329464	0.0280105	0.335651	1.10738	0.466242	0	0	0.24011	0.507214	0.25398	0.218664	1	3	2	0	0	1	3	1	1
4930522H14Rik	ENSMUSG00000060491	RIKEN cDNA 4930522H14 gene [Source:MGI Symbol;Acc:MGI:1914896]	NA	NA	NA	NA	NA	NA	NA	NA	NA	0	0	0	0	0	0	0	0	0	0	0	0	0	0	0	0	0	0	0	0	0	0	0	0	0	0	0
4930522L14Rik	ENSMUSG00000072762	RIKEN cDNA 4930522L14 gene [Source:MGI Symbol;Acc:MGI:1925270]	-0.582173	5.20506e-06	1.75495e-05	-0.332157	0.00917059	0.0236184	-0.250016	0.0498981	0.110256	3.81441	3.23257	3.84199	3.1894	2.49235	2.92745	2.53125	2.1354	2.66614	28.5278	24.9029	29.1739	23.0985	18.6813	22.6587	18.8496	16.4615	20.8132	417	331	614	552	367	463	547	318	467
4930522N08Rik	ENSMUSG00000029331	RIKEN cDNA 4930522N08 gene [Source:MGI Symbol;Acc:MGI:1922344]	NA	NA	NA	NA	NA	NA	NA	NA	NA	0	0	0	0	0	0	0	0	0	0	0	0	0	0	0	0	0	0	0	0	0	0	0	0	0	0	0
4930522O17Rik	ENSMUSG00000086947	RIKEN cDNA 4930522O17 gene [Source:MGI Symbol;Acc:MGI:1925430]	NA	NA	NA	NA	NA	NA	NA	NA	NA	0	0	0	0	0	0	0	0	0	0	0	0	0	0	0	0	0	0	0	0	0	0	0	0	0	0	0
4930523C07Rik	ENSMUSG00000090394	RIKEN cDNA 4930523C07 gene [Source:MGI Symbol;Acc:MGI:1914897]	1.45621	8.07424e-09	3.50806e-08	0.546279	0.0323363	0.0707714	0.909928	0.00011395	0.000570639	0.0345829	0.0738448	0.0561851	0.0778206	0.07863	0.0956176	0.16511	0.161846	0.179418	0.258644	0.56888	0.426637	0.563598	0.589369	0.740089	1.22953	1.24765	1.40063	16	32	38	57	49	64	151	102	133
4930523O13Rik	ENSMUSG00000115177	RIKEN cDNA 4930523O13 gene [Source:MGI Symbol;Acc:MGI:1921976]	NA	NA	NA	NA	NA	NA	NA	NA	NA	0	0	0	0	0	0	0	0	0	0	0	0	0	0	0	0	0	0	0	0	0	0	0	0	0	0	0
4930524B15Rik	ENSMUSG00000020299	RIKEN cDNA 4930524B15 gene [Source:MGI Symbol;Acc:MGI:1914842]	NA	NA	NA	NA	NA	NA	NA	NA	NA	0	0	0	0	0	0	0	0	0	0	0	0	0	0	0	0	0	0	0	0	0	0	0	0	0	0	0
4930524B17Rik	ENSMUSG00000107217	RIKEN cDNA 4930524B17 gene [Source:MGI Symbol;Acc:MGI:1921975]	NA	NA	NA	NA	NA	NA	NA	NA	NA	0	0	0	0	0	0	0	0	0	0	0	0	0	0	0	0	0	0	0	0	0	0	0	0	0	0	0
4930524C18Rik	ENSMUSG00000115320	RIKEN cDNA 4930524C18 gene [Source:MGI Symbol;Acc:MGI:1923072]	NA	NA	NA	NA	NA	NA	NA	NA	NA	0	0	0	0	0	0	0	0	0	0	0	0	0	0	0	0	0	0	0	0	0	0	0	0	0	0	0
4930524O07Rik	ENSMUSG00000090207	RIKEN cDNA 4930524O07 gene [Source:MGI Symbol;Acc:MGI:1915514]	0.173787	0.110714	0.185837	0.429603	7.91583e-05	0.000324513	-0.255816	0.0147915	0.0401898	2.82917	2.80125	2.50379	3.81592	3.41061	3.73045	3.19315	3.20792	2.91963	21.1592	21.58	19.0124	27.6359	25.5642	28.874	23.7786	24.7294	22.7921	303	281	392	647	492	578	676	468	501
4930524O08Rik	ENSMUSG00000098627	RIKEN cDNA 4930524O08 gene [Source:MGI Symbol;Acc:MGI:1921950]	NA	NA	NA	NA	NA	NA	NA	NA	NA	0	0	0	0	0	0	0	0	0	0	0	0	0	0	0	0	0	0	0	0	0	0	0	0	0	0	0
4930525C09Rik	ENSMUSG00000112497	RIKEN cDNA 4930525C09 gene [Source:MGI Symbol;Acc:MGI:1925377]	NA	NA	NA	NA	NA	NA	NA	NA	NA	0	0	0	0	0	0	0	0	0	0	0	0	0	0	0	0	0	0	0	0	0	0	0	0	0	0	0
4930525G20Rik	ENSMUSG00000097276	RIKEN cDNA 4930525G20 gene [Source:MGI Symbol;Acc:MGI:2443505]	NA	NA	NA	NA	NA	NA	NA	NA	NA	0	0	0	0	0	0	0	0	0	0	0	0	0	0	0	0	0	0	0	0	0	0	0	0	0	0	0
4930526A20Rik	ENSMUSG00000085521	RIKEN cDNA 4930526A20 gene [Source:MGI Symbol;Acc:MGI:3612449]	0.137561	0.747685	0.827908	-0.0763995	0.858763	0.910422	0.213961	0.606462	NA	0.121819	0.101158	0.0462957	0.0769475	0.0703433	0.0935601	0.0821697	0.109302	0.11827	0.911082	0.779294	0.351543	0.557275	0.527257	0.724164	0.611896	0.842594	0.923277	9	7	5	9	7	10	12	11	14
4930526F13Rik	ENSMUSG00000087335	RIKEN cDNA 4930526F13 gene [Source:MGI Symbol;Acc:MGI:1922443]	NA	NA	NA	NA	NA	NA	NA	NA	NA	0	0	0	0	0	0	0	0	0	0	0	0	0	0	0	0	0	0	0	0	0	0	0	0	0	0	0
4930526H09Rik	ENSMUSG00000114307	RIKEN cDNA 4930526H09 gene [Source:MGI Symbol;Acc:MGI:1922389]	NA	NA	NA	NA	NA	NA	NA	NA	NA	0	0	0	0	0	0	0	0	0	0	0	0	0	0	0	0	0	0	0	0	0	0	0	0	0	0	0
4930526L06Rik	ENSMUSG00000097091	RIKEN cDNA 4930526L06 gene [Source:MGI Symbol;Acc:MGI:1922388]	NA	NA	NA	NA	NA	NA	NA	NA	NA	0	0	0	0	0	0	0	0	0	0	0	0	0	0	0	0	0	0	0	0	0	0	0	0	0	0	0
4930526M16Rik	ENSMUSG00000105251	RIKEN cDNA 4930526M16 gene [Source:MGI Symbol;Acc:MGI:1922486]	NA	NA	NA	NA	NA	NA	NA	NA	NA	0	0	0	0	0	0	0	0	0	0	0	0	0	0	0	0	0	0	0	0	0	0	0	0	0	0	0
4930527A07Rik	ENSMUSG00000086764	RIKEN cDNA 4930527A07 gene [Source:MGI Symbol;Acc:MGI:1922444]	NA	NA	NA	NA	NA	NA	NA	NA	NA	0	0	0	0	0	0	0	0	0	0	0	0	0	0	0	0	0	0	0	0	0	0	0	0	0	0	0
4930527B05Rik	ENSMUSG00000086971	RIKEN cDNA 4930527B05 gene [Source:MGI Symbol;Acc:MGI:3588273]	NA	NA	NA	NA	NA	NA	NA	NA	NA	0	0	0	0	0	0	0	0	0	0	0	0	0	0	0	0	0	0	0	0	0	0	0	0	0	0	0
4930527E20Rik	ENSMUSG00000085491	RIKEN cDNA 4930527E20 gene [Source:MGI Symbol;Acc:MGI:1925448]	-0.109059	0.560807	NA	-0.100878	0.592449	NA	0	1	NA	0.06278	0	0.0429455	0	0	0	0	0	0	0.469529	0	0.326103	0	0	0	0	0	0	1	0	1	0	0	0	0	0	0
4930527F14Rik	ENSMUSG00000115324	RIKEN cDNA 4930527F14 gene [Source:MGI Symbol;Acc:MGI:1914901]	-0.0671124	0.706087	NA	-0.0589312	0.740535	NA	0	1	NA	0.0163349	0	0	0	0	0	0	0	0	0.122168	0	0	0	0	0	0	0	0	1	0	0	0	0	0	0	0	0
4930527J03Rik	ENSMUSG00000070489	RIKEN cDNA 4930527J03 gene [Source:MGI Symbol;Acc:MGI:1922414]	NA	NA	NA	NA	NA	NA	NA	NA	NA	0	0	0	0	0	0	0	0	0	0	0	0	0	0	0	0	0	0	0	0	0	0	0	0	0	0	0
4930528D03Rik	ENSMUSG00000097502	RIKEN cDNA 4930528D03 gene [Source:MGI Symbol;Acc:MGI:1922473]	-0.0671124	0.706087	NA	-0.0589312	0.740535	NA	0	1	NA	0	0.0117809	0	0	0	0	0	0	0	0	0.0907569	0	0	0	0	0	0	0	0	1	0	0	0	0	0	0	0
4930528G23Rik	ENSMUSG00000084909	RIKEN cDNA 4930528G23 gene [Source:MGI Symbol;Acc:MGI:1923081]	NA	NA	NA	NA	NA	NA	NA	NA	NA	0	0	0	0	0	0	0	0	0	0	0	0	0	0	0	0	0	0	0	0	0	0	0	0	0	0	0
4930528H21Rik	ENSMUSG00000107681	RIKEN cDNA 4930528H21 gene [Source:MGI Symbol;Acc:MGI:1925284]	NA	NA	NA	NA	NA	NA	NA	NA	NA	0	0	0	0	0	0	0	0	0	0	0	0	0	0	0	0	0	0	0	0	0	0	0	0	0	0	0
4930528J11Rik	ENSMUSG00000107012	RIKEN cDNA 4930528J11 gene [Source:MGI Symbol;Acc:MGI:1922474]	-0.300622	0.126595	0.207846	-0.0979409	0.617159	0.735389	-0.202681	0.296488	0.437507	0.63465	0.599401	0.446664	0.605172	0.430403	0.510391	0.450723	0.488302	0.422764	4.74652	4.61762	3.39171	4.38282	3.22608	3.95047	3.35642	3.76426	3.3003	104	92	107	157	95	121	146	109	111
4930528P14Rik	ENSMUSG00000087309	RIKEN cDNA 4930528P14 gene [Source:MGI Symbol;Acc:MGI:1925443]	NA	NA	NA	NA	NA	NA	NA	NA	NA	0	0	0	0	0	0	0	0	0	0	0	0	0	0	0	0	0	0	0	0	0	0	0	0	0	0	0
4930529C04Rik	ENSMUSG00000086377	RIKEN cDNA 4930529C04 gene [Source:MGI Symbol;Acc:MGI:1922392]	0.0810947	0.828989	0.887448	0.076112	0.838273	NA	0.00498262	0.991729	NA	0.00623536	0	0.0127961	0.0118158	0.00462927	0.00862003	0.0126176	0.00915488	0.00389167	0.046634	0	0.0971666	0.0855729	0.0346986	0.0667198	0.0939603	0.0705738	0.0303803	1	0	3	3	1	2	4	2	1
4930529I22Rik	ENSMUSG00000085350	RIKEN cDNA 4930529I22 gene [Source:MGI Symbol;Acc:MGI:1922481]	NA	NA	NA	NA	NA	NA	NA	NA	NA	0	0	0	0	0	0	0	0	0	0	0	0	0	0	0	0	0	0	0	0	0	0	0	0	0	0	0
4930529K09Rik	ENSMUSG00000115271	RIKEN cDNA 4930529K09 gene [Source:MGI Symbol;Acc:MGI:1922405]	NA	NA	NA	NA	NA	NA	NA	NA	NA	0	0	0	0	0	0	0	0	0	0	0	0	0	0	0	0	0	0	0	0	0	0	0	0	0	0	0
4930529N20Rik	ENSMUSG00000113906	RIKEN cDNA 4930529N20 gene [Source:MGI Symbol;Acc:MGI:1922447]	0	1	NA	0.0249615	0.888454	NA	-0.0501276	0.778194	NA	0	0	0	0	0.0232055	0	0	0	0	0	0	0	0	0.173936	0	0	0	0	0	0	0	0	1	0	0	0	0
4930532G15Rik	ENSMUSG00000097261	RIKEN cDNA 4930532G15 gene [Source:MGI Symbol;Acc:MGI:1922432]	0.170233	0.685024	0.780107	0.218695	0.609606	NA	-0.0484617	0.910495	NA	0.0472364	0.0756478	0.0242345	0.0149185	0.122743	0.0571389	0.0418188	0.0780225	0.0663336	0.353279	0.58277	0.184023	0.108044	0.920015	0.44226	0.311414	0.601466	0.517832	4	6	3	2	14	7	7	9	9
4930532I03Rik	ENSMUSG00000112201	RIKEN cDNA 4930532I03 gene [Source:MGI Symbol;Acc:MGI:1923083]	NA	NA	NA	NA	NA	NA	NA	NA	NA	0	0	0	0	0	0	0	0	0	0	0	0	0	0	0	0	0	0	0	0	0	0	0	0	0	0	0
4930532M18Rik	ENSMUSG00000100221	RIKEN cDNA 4930532M18 gene [Source:MGI Symbol;Acc:MGI:1922483]	NA	NA	NA	NA	NA	NA	NA	NA	NA	0	0	0	0	0	0	0	0	0	0	0	0	0	0	0	0	0	0	0	0	0	0	0	0	0	0	0
4930533B01Rik	ENSMUSG00000084798	RIKEN cDNA 4930533B01 gene [Source:MGI Symbol;Acc:MGI:1922416]	NA	NA	NA	NA	NA	NA	NA	NA	NA	0	0	0	0	0	0	0	0	0	0	0	0	0	0	0	0	0	0	0	0	0	0	0	0	0	0	0
4930533D04Rik	ENSMUSG00000099491	RIKEN cDNA 4930533D04 gene [Source:MGI Symbol;Acc:MGI:1922427]	NA	NA	NA	NA	NA	NA	NA	NA	NA	0	0	0	0	0	0	0	0	0	0	0	0	0	0	0	0	0	0	0	0	0	0	0	0	0	0	0
4930533I22Rik	ENSMUSG00000093535	RIKEN cDNA 4930533I22 gene [Source:MGI Symbol;Acc:MGI:3612486]	NA	NA	NA	NA	NA	NA	NA	NA	NA	0	0	0	0	0	0	0	0	0	0	0	0	0	0	0	0	0	0	0	0	0	0	0	0	0	0	0
4930533K18Rik	ENSMUSG00000047692	RIKEN cDNA 4930533K18 gene [Source:MGI Symbol;Acc:MGI:1922439]	NA	NA	NA	NA	NA	NA	NA	NA	NA	0	0	0	0	0	0	0	0	0	0	0	0	0	0	0	0	0	0	0	0	0	0	0	0	0	0	0
4930533L02Rik	ENSMUSG00000104236	RIKEN cDNA 4930533L02 gene [Source:MGI Symbol;Acc:MGI:1922457]	NA	NA	NA	NA	NA	NA	NA	NA	NA	0	0	0	0	0	0	0	0	0	0	0	0	0	0	0	0	0	0	0	0	0	0	0	0	0	0	0
4930533N22Rik	ENSMUSG00000108803	RIKEN cDNA 4930533N22 gene [Source:MGI Symbol;Acc:MGI:1922455]	NA	NA	NA	NA	NA	NA	NA	NA	NA	0	0	0	0	0	0	0	0	0	0	0	0	0	0	0	0	0	0	0	0	0	0	0	0	0	0	0
4930533P14Rik	ENSMUSG00000100589	RIKEN cDNA 4930533P14 gene [Source:MGI Symbol;Acc:MGI:1922409]	NA	NA	NA	NA	NA	NA	NA	NA	NA	0	0	0	0	0	0	0	0	0	0	0	0	0	0	0	0	0	0	0	0	0	0	0	0	0	0	0
4930534D22Rik	ENSMUSG00000097761	RIKEN cDNA 4930534D22 gene [Source:MGI Symbol;Acc:MGI:1925437]	-0.306435	0.295026	0.417038	0.246592	0.590223	NA	-0.553027	0.117438	NA	0.00811631	0.00866537	0.0166562	0.0102534	0	0.0504914	0.00821192	0	0	0.0607015	0.0667557	0.126478	0.0742577	0	0.390808	0.0611521	0	0	1	1	3	2	0	9	2	0	0
4930534H03Rik	ENSMUSG00000111544	RIKEN cDNA 4930534H03 gene [Source:MGI Symbol;Acc:MGI:1922441]	NA	NA	NA	NA	NA	NA	NA	NA	NA	0	0	0	0	0	0	0	0	0	0	0	0	0	0	0	0	0	0	0	0	0	0	0	0	0	0	0
4930535E02Rik	ENSMUSG00000102677	RIKEN cDNA 4930535E02 gene [Source:MGI Symbol;Acc:MGI:1922468]	NA	NA	NA	NA	NA	NA	NA	NA	NA	0	0	0	0	0	0	0	0	0	0	0	0	0	0	0	0	0	0	0	0	0	0	0	0	0	0	0
4930535G08Rik	ENSMUSG00000104201	RIKEN cDNA 4930535G08 gene [Source:MGI Symbol;Acc:MGI:1925283]	0	1	NA	0.0669079	0.724591	NA	-0.0920739	0.620538	NA	0	0	0	0.0327505	0	0.035839	0	0	0	0	0	0	0.237188	0	0.277397	0	0	0	0	0	0	1	0	1	0	0	0
4930535L15Rik	ENSMUSG00000093619	RIKEN cDNA 4930535L15 gene [Source:MGI Symbol;Acc:MGI:1925277]	NA	NA	NA	NA	NA	NA	NA	NA	NA	0	0	0	0	0	0	0	0	0	0	0	0	0	0	0	0	0	0	0	0	0	0	0	0	0	0	0
4930535O05Rik	ENSMUSG00000098360	RIKEN cDNA 4930535O05 gene [Source:MGI Symbol;Acc:MGI:1922487]	NA	NA	NA	NA	NA	NA	NA	NA	NA	0	0	0	0	0	0	0	0	0	0	0	0	0	0	0	0	0	0	0	0	0	0	0	0	0	0	0
4930537H20Rik	ENSMUSG00000105350	RIKEN cDNA 4930537H20 gene [Source:MGI Symbol;Acc:MGI:1923075]	-0.118193	0.775589	0.848819	-0.00597796	0.986649	0.99272	-0.112215	0.783382	NA	0.0785589	0.0559156	0.170174	0.107514	0.106927	0.0995528	0.105979	0.0961181	0.0817182	0.587539	0.430758	1.29221	0.778647	0.80147	0.770548	0.7892	0.740962	0.637932	6	4	19	13	11	11	16	10	10
4930538E20Rik	ENSMUSG00000085516	RIKEN cDNA 4930538E20 gene [Source:MGI Symbol;Acc:MGI:1925450]	NA	NA	NA	NA	NA	NA	NA	NA	NA	0	0	0	0	0	0	0	0	0	0	0	0	0	0	0	0	0	0	0	0	0	0	0	0	0	0	0
4930538L07Rik	ENSMUSG00000115719	RIKEN cDNA 4930538L07 gene [Source:MGI Symbol;Acc:MGI:1925279]	0	1	NA	0.0669079	0.712372	NA	-0.0920739	0.608906	NA	0	0	0	0	0	0.0203223	0	0	0	0	0	0	0	0	0.157297	0	0	0	0	0	0	0	0	2	0	0	0
4930539C22Rik	ENSMUSG00000105765	RIKEN cDNA 4930539C22 gene [Source:MGI Symbol;Acc:MGI:1922458]	NA	NA	NA	NA	NA	NA	NA	NA	NA	0	0	0	0	0	0	0	0	0	0	0	0	0	0	0	0	0	0	0	0	0	0	0	0	0	0	0
4930539J05Rik	ENSMUSG00000097032	RIKEN cDNA 4930539J05 gene [Source:MGI Symbol;Acc:MGI:1922477]	-0.189699	0.157301	0.249774	0.0233667	0.862245	0.912988	-0.213065	0.105176	0.199728	2.98566	2.82092	2.57557	2.87058	2.85415	2.76689	2.78692	2.25969	2.34991	22.3297	21.7316	19.5574	20.7895	21.3932	21.416	20.7535	17.4197	18.3445	226	200	285	344	291	303	417	233	285
4930539M17Rik	ENSMUSG00000103116	RIKEN cDNA 4930539M17 gene [Source:MGI Symbol;Acc:MGI:1922399]	NA	NA	NA	NA	NA	NA	NA	NA	NA	0	0	0	0	0	0	0	0	0	0	0	0	0	0	0	0	0	0	0	0	0	0	0	0	0	0	0
4930540E01Rik	ENSMUSG00000103407	RIKEN cDNA 4930540E01 gene [Source:MGI Symbol;Acc:MGI:1922424]	NA	NA	NA	NA	NA	NA	NA	NA	NA	0	0	0	0	0	0	0	0	0	0	0	0	0	0	0	0	0	0	0	0	0	0	0	0	0	0	0
4930540I17Rik	ENSMUSG00000115047	RIKEN cDNA 4930540I17 gene [Source:MGI Symbol;Acc:MGI:1925442]	NA	NA	NA	NA	NA	NA	NA	NA	NA	0	0	0	0	0	0	0	0	0	0	0	0	0	0	0	0	0	0	0	0	0	0	0	0	0	0	0
4930540M03Rik	ENSMUSG00000111299	RIKEN cDNA 4930540M03 gene [Source:MGI Symbol;Acc:MGI:1925275]	NA	NA	NA	NA	NA	NA	NA	NA	NA	0	0	0	0	0	0	0	0	0	0	0	0	0	0	0	0	0	0	0	0	0	0	0	0	0	0	0
4930540M05Rik	ENSMUSG00000097831	RIKEN cDNA 4930540M05 gene [Source:MGI Symbol;Acc:MGI:2148236]	-0.155407	0.694737	NA	-0.476755	0.128112	NA	0.321348	0.235011	NA	0	0.0455058	0.0145782	0.00673064	0	0	0.0161717	0.0156447	0.00665047	0	0.350564	0.110699	0.0487451	0	0	0.120426	0.120603	0.0519168	0	4	2	1	0	0	3	2	1
4930542C12Rik	ENSMUSG00000090724	RIKEN cDNA 4930542C12 gene [Source:MGI Symbol;Acc:MGI:1914898]	0.173166	0.604648	0.714001	0.29066	0.43878	NA	-0.117494	0.779599	NA	0	0.039113	0.0125302	0.0462808	0.0271984	0.037984	0.0463329	0.0403408	0	0	0.301316	0.0951474	0.335178	0.203865	0.294	0.345029	0.310982	0	0	2	1	4	2	3	5	3	0
4930542C16Rik	ENSMUSG00000048628	RIKEN cDNA 4930542C16 gene [Source:MGI Symbol;Acc:MGI:1922413]	NA	NA	NA	NA	NA	NA	NA	NA	NA	0	0	0	0	0	0	0	0	0	0	0	0	0	0	0	0	0	0	0	0	0	0	0	0	0	0	0
4930543E12Rik	ENSMUSG00000110009	RIKEN cDNA 4930543E12 gene [Source:MGI Symbol;Acc:MGI:1922489]	0	1	NA	0.0249615	0.888454	NA	-0.0501276	0.778194	NA	0	0	0	0	0	0.0101341	0	0	0	0	0	0	0	0	0.078439	0	0	0	0	0	0	0	0	1	0	0	0
4930543I11Rik	ENSMUSG00000112537	RIKEN cDNA 4930543I11 gene [Source:MGI Symbol;Acc:MGI:1922475]	NA	NA	NA	NA	NA	NA	NA	NA	NA	0	0	0	0	0	0	0	0	0	0	0	0	0	0	0	0	0	0	0	0	0	0	0	0	0	0	0
4930543K20Rik	ENSMUSG00000110799	RIKEN cDNA 4930543K20 gene [Source:MGI Symbol;Acc:MGI:1925274]	NA	NA	NA	NA	NA	NA	NA	NA	NA	0	0	0	0	0	0	0	0	0	0	0	0	0	0	0	0	0	0	0	0	0	0	0	0	0	0	0
4930543N07Rik	ENSMUSG00000110037	RIKEN cDNA 4930543N07 gene [Source:MGI Symbol;Acc:MGI:1922437]	NA	NA	NA	NA	NA	NA	NA	NA	NA	0	0	0	0	0	0	0	0	0	0	0	0	0	0	0	0	0	0	0	0	0	0	0	0	0	0	0
4930544D05Rik	ENSMUSG00000087279	RIKEN cDNA 4930544D05 gene [Source:MGI Symbol;Acc:MGI:2148639]	0.0167804	0.924882	NA	0.0249615	0.888456	NA	-0.00818117	0.963333	NA	0	0	0	0.0161286	0	0	0	0	0.0159365	0	0	0	0.116808	0	0	0	0	0.124408	0	0	0	1	0	0	0	0	1
4930544F09Rik	ENSMUSG00000115062	RIKEN cDNA 4930544F09 gene [Source:MGI Symbol;Acc:MGI:1922448]	0.0627463	0.703278	NA	0.0263343	0.885309	NA	0.0364121	0.814672	NA	0	0	0	0	0.00948947	0	0	0.0187664	0	0	0	0	0	0.0711281	0	0	0.144668	0	0	0	0	0	1	0	0	2	0
4930544G11Rik	ENSMUSG00000036463	RIKEN cDNA 4930544G11 gene [Source:MGI Symbol;Acc:MGI:1914903]	NA	NA	NA	NA	NA	NA	NA	NA	NA	0	0	0	0	0	0	0	0	0	0	0	0	0	0	0	0	0	0	0	0	0	0	0	0	0	0	0
4930544I03Rik	ENSMUSG00000097071	RIKEN cDNA 4930544I03 gene [Source:MGI Symbol;Acc:MGI:1925447]	NA	NA	NA	NA	NA	NA	NA	NA	NA	0	0	0	0	0	0	0	0	0	0	0	0	0	0	0	0	0	0	0	0	0	0	0	0	0	0	0
4930544L04Rik	ENSMUSG00000073803	RIKEN cDNA 4930544L04 gene [Source:MGI Symbol;Acc:MGI:1926057]	NA	NA	NA	NA	NA	NA	NA	NA	NA	0	0	0	0	0	0	0	0	0	0	0	0	0	0	0	0	0	0	0	0	0	0	0	0	0	0	0
4930544M13Rik	ENSMUSG00000051758	RIKEN cDNA 4930544M13 gene [Source:MGI Symbol;Acc:MGI:1922411]	NA	NA	NA	NA	NA	NA	NA	NA	NA	0	0	0	0	0	0	0	0	0	0	0	0	0	0	0	0	0	0	0	0	0	0	0	0	0	0	0
4930545H06Rik	ENSMUSG00000112157	RIKEN cDNA 4930545H06 gene [Source:MGI Symbol;Acc:MGI:1922398]	NA	NA	NA	NA	NA	NA	NA	NA	NA	0	0	0	0	0	0	0	0	0	0	0	0	0	0	0	0	0	0	0	0	0	0	0	0	0	0	0
4930545L08Rik	ENSMUSG00000111054	RIKEN cDNA 4930545L08 gene [Source:MGI Symbol;Acc:MGI:1925278]	NA	NA	NA	NA	NA	NA	NA	NA	NA	0	0	0	0	0	0	0	0	0	0	0	0	0	0	0	0	0	0	0	0	0	0	0	0	0	0	0
4930545L23Rik	ENSMUSG00000085247	RIKEN cDNA 4930545L23 gene [Source:MGI Symbol;Acc:MGI:1926055]	NA	NA	NA	NA	NA	NA	NA	NA	NA	0	0	0	0	0	0	0	0	0	0	0	0	0	0	0	0	0	0	0	0	0	0	0	0	0	0	0
4930546C10Rik	ENSMUSG00000024546	RIKEN cDNA 4930546C10 gene [Source:MGI Symbol;Acc:MGI:1926181]	NA	NA	NA	NA	NA	NA	NA	NA	NA	0	0	0	0	0	0	0	0	0	0	0	0	0	0	0	0	0	0	0	0	0	0	0	0	0	0	0
4930546K05Rik	ENSMUSG00000111767	RIKEN cDNA 4930546K05 gene [Source:MGI Symbol;Acc:MGI:1925444]	NA	NA	NA	NA	NA	NA	NA	NA	NA	0	0	0	0	0	0	0	0	0	0	0	0	0	0	0	0	0	0	0	0	0	0	0	0	0	0	0
4930547E08Rik	ENSMUSG00000086687	RIKEN cDNA 4930547E08 gene [Source:MGI Symbol;Acc:MGI:1925281]	NA	NA	NA	NA	NA	NA	NA	NA	NA	0	0	0	0	0	0	0	0	0	0	0	0	0	0	0	0	0	0	0	0	0	0	0	0	0	0	0
4930547H16Rik	ENSMUSG00000112957	RIKEN cDNA 4930547H16 gene [Source:MGI Symbol;Acc:MGI:1922528]	NA	NA	NA	NA	NA	NA	NA	NA	NA	0	0	0	0	0	0	0	0	0	0	0	0	0	0	0	0	0	0	0	0	0	0	0	0	0	0	0
4930547M16Rik	ENSMUSG00000097890	RIKEN cDNA 4930547M16 gene [Source:MGI Symbol;Acc:MGI:1922549]	-0.113701	0.686315	NA	-0.0951313	0.743868	NA	-0.0185692	0.939613	NA	0.00918157	0	0.0125616	0	0	0.012693	0	0	0.011461	0.0686686	0	0.0953852	0	0	0.0982449	0	0	0.0894699	1	0	2	0	0	2	0	0	2
4930548G14Rik	ENSMUSG00000051198	RIKEN cDNA 4930548G14 gene [Source:MGI Symbol;Acc:MGI:1922531]	NA	NA	NA	NA	NA	NA	NA	NA	NA	0	0	0	0	0	0	0	0	0	0	0	0	0	0	0	0	0	0	0	0	0	0	0	0	0	0	0
4930548H24Rik	ENSMUSG00000029138	RIKEN cDNA 4930548H24 gene [Source:MGI Symbol;Acc:MGI:1914906]	0.316584	0.464755	0.59158	0.164109	0.691464	0.795075	0.152475	0.731854	NA	0.0724596	0.00859572	0.0165223	0.0457693	0.0478183	0.0278253	0.0244377	0.0827451	0.0452241	0.541923	0.0662191	0.125461	0.331474	0.358421	0.215371	0.181982	0.637872	0.353042	9	1	3	9	8	5	6	14	9
4930548K13Rik	ENSMUSG00000086257	RIKEN cDNA 4930548K13 gene [Source:MGI Symbol;Acc:MGI:1922610]	NA	NA	NA	NA	NA	NA	NA	NA	NA	0	0	0	0	0	0	0	0	0	0	0	0	0	0	0	0	0	0	0	0	0	0	0	0	0	0	0
4930549C15Rik	ENSMUSG00000114048	RIKEN cDNA 4930549C15 gene [Source:MGI Symbol;Acc:MGI:1922493]	NA	NA	NA	NA	NA	NA	NA	NA	NA	0	0	0	0	0	0	0	0	0	0	0	0	0	0	0	0	0	0	0	0	0	0	0	0	0	0	0
4930550C14Rik	ENSMUSG00000005131	RIKEN cDNA 4930550C14 gene [Source:MGI Symbol;Acc:MGI:1922561]	-0.906607	1.82148e-07	7.06148e-07	-0.226465	0.179112	0.295001	-0.680142	7.87628e-05	0.000411704	0.859265	0.731255	0.690016	0.637149	0.624069	0.667108	0.409494	0.383962	0.404162	6.4264	5.63339	5.23959	4.61441	4.67769	5.16348	3.0494	2.95991	3.15508	138	110	162	162	135	155	130	84	104
4930550C17Rik	ENSMUSG00000097361	RIKEN cDNA 4930550C17 gene [Source:MGI Symbol;Acc:MGI:1922495]	NA	NA	NA	NA	NA	NA	NA	NA	NA	0	0	0	0	0	0	0	0	0	0	0	0	0	0	0	0	0	0	0	0	0	0	0	0	0	0	0
4930550L24Rik	ENSMUSG00000046180	RIKEN cDNA 4930550L24 gene [Source:MGI Symbol;Acc:MGI:1922602]	0	1	NA	0.0669079	0.73728	NA	-0.0920739	0.632652	NA	0	0	0	0.0165308	0	0	0	0	0	0	0	0	0.119721	0	0	0	0	0	0	0	0	2	0	0	0	0	0
4930551I15Rik	ENSMUSG00000112108	RIKEN cDNA 4930551I15 gene [Source:MGI Symbol;Acc:MGI:1922563]	NA	NA	NA	NA	NA	NA	NA	NA	NA	0	0	0	0	0	0	0	0	0	0	0	0	0	0	0	0	0	0	0	0	0	0	0	0	0	0	0
4930551L18Rik	ENSMUSG00000085377	RIKEN cDNA 4930551L18 gene [Source:MGI Symbol;Acc:MGI:1922511]	NA	NA	NA	NA	NA	NA	NA	NA	NA	0	0	0	0	0	0	0	0	0	0	0	0	0	0	0	0	0	0	0	0	0	0	0	0	0	0	0
4930551O13Rik	ENSMUSG00000086430	RIKEN cDNA 4930551O13 gene [Source:MGI Symbol;Acc:MGI:1922513]	0.186278	0.538565	0.658092	0.181621	0.551045	0.67986	0.00465654	0.988246	0.992103	0.744871	0.37554	0.495385	0.561986	0.476202	0.829514	0.628039	0.516438	0.761912	5.57086	2.89306	3.76167	4.07006	3.56936	6.42051	4.67684	3.98116	5.94786	36	17	35	43	31	58	60	34	59
4930553I04Rik	ENSMUSG00000105483	RIKEN cDNA 4930553I04 gene [Source:MGI Symbol;Acc:MGI:1922494]	NA	NA	NA	NA	NA	NA	NA	NA	NA	0	0	0	0	0	0	0	0	0	0	0	0	0	0	0	0	0	0	0	0	0	0	0	0	0	0	0
4930553I21Rik	ENSMUSG00000111165	RIKEN cDNA 4930553I21 gene [Source:MGI Symbol;Acc:MGI:1922603]	NA	NA	NA	NA	NA	NA	NA	NA	NA	0	0	0	0	0	0	0	0	0	0	0	0	0	0	0	0	0	0	0	0	0	0	0	0	0	0	0
4930553M12Rik	ENSMUSG00000054351	RIKEN cDNA 4930553M12 gene [Source:MGI Symbol;Acc:MGI:1922496]	NA	NA	NA	NA	NA	NA	NA	NA	NA	0	0	0	0	0	0	0	0	0	0	0	0	0	0	0	0	0	0	0	0	0	0	0	0	0	0	0
4930553P18Rik	ENSMUSG00000106791	RIKEN cDNA 4930553P18 gene [Source:MGI Symbol;Acc:MGI:1922605]	0.161252	0.634789	0.739608	0.191453	0.58743	NA	-0.0302013	0.940227	NA	0.0265651	0.0141811	0	0.0587298	0.00986127	0	0.0201586	0.0292526	0.0165801	0.19868	0.109248	0	0.425337	0.0739149	0	0.150116	0.225504	0.129432	2	1	0	7	1	0	3	3	2
4930554C24Rik	ENSMUSG00000099724	RIKEN cDNA 4930554C24 gene [Source:MGI Symbol;Acc:MGI:1922503]	NA	NA	NA	NA	NA	NA	NA	NA	NA	0	0	0	0	0	0	0	0	0	0	0	0	0	0	0	0	0	0	0	0	0	0	0	0	0	0	0
4930554G22Rik	ENSMUSG00000106359	RIKEN cDNA 4930554G22 gene [Source:MGI Symbol;Acc:MGI:1922590]	NA	NA	NA	NA	NA	NA	NA	NA	NA	0	0	0	0	0	0	0	0	0	0	0	0	0	0	0	0	0	0	0	0	0	0	0	0	0	0	0
4930554G24Rik	ENSMUSG00000085452	RIKEN cDNA 4930554G24 gene [Source:MGI Symbol;Acc:MGI:1922530]	NA	NA	NA	NA	NA	NA	NA	NA	NA	0	0	0	0	0	0	0	0	0	0	0	0	0	0	0	0	0	0	0	0	0	0	0	0	0	0	0
4930554H23Rik	ENSMUSG00000097682	RIKEN cDNA 4930554H23 gene [Source:MGI Symbol;Acc:MGI:1924881]	0.447808	0.190737	NA	0.198499	0.442847	NA	0.249309	0.557848	NA	0	0	0.00592992	0	0.00643582	0.0179759	0.0306978	0.00636376	0.0108207	0	0	0.0450284	0	0.0482395	0.139135	0.228599	0.0490574	0.084472	0	0	1	0	1	3	7	1	2
4930555A03Rik	ENSMUSG00000106157	RIKEN cDNA 4930555A03 gene [Source:MGI Symbol;Acc:MGI:1922587]	NA	NA	NA	NA	NA	NA	NA	NA	NA	0	0	0	0	0	0	0	0	0	0	0	0	0	0	0	0	0	0	0	0	0	0	0	0	0	0	0
4930555B11Rik	ENSMUSG00000086396	RIKEN cDNA 4930555B11 gene [Source:MGI Symbol;Acc:MGI:1922529]	NA	NA	NA	NA	NA	NA	NA	NA	NA	0	0	0	0	0	0	0	0	0	0	0	0	0	0	0	0	0	0	0	0	0	0	0	0	0	0	0
4930555B12Rik	ENSMUSG00000085619	RIKEN cDNA 4930555B12 gene [Source:MGI Symbol;Acc:MGI:1925336]	NA	NA	NA	NA	NA	NA	NA	NA	NA	0	0	0	0	0	0	0	0	0	0	0	0	0	0	0	0	0	0	0	0	0	0	0	0	0	0	0
4930555F03Rik	ENSMUSG00000031559	RIKEN cDNA 4930555F03 gene [Source:MGI Symbol;Acc:MGI:1922609]	NA	NA	NA	NA	NA	NA	NA	NA	NA	0	0	0	0	0	0	0	0	0	0	0	0	0	0	0	0	0	0	0	0	0	0	0	0	0	0	0
4930555G01Rik	ENSMUSG00000096197	RIKEN cDNA 4930555G01 gene [Source:MGI Symbol;Acc:MGI:1922055]	NA	NA	NA	NA	NA	NA	NA	NA	NA	0	0	0	0	0	0	0	0	0	0	0	0	0	0	0	0	0	0	0	0	0	0	0	0	0	0	0
4930555G07Rik	ENSMUSG00000112213	RIKEN cDNA 4930555G07 gene [Source:MGI Symbol;Acc:MGI:1922532]	NA	NA	NA	NA	NA	NA	NA	NA	NA	0	0	0	0	0	0	0	0	0	0	0	0	0	0	0	0	0	0	0	0	0	0	0	0	0	0	0
4930555G21Rik	ENSMUSG00000113329	RIKEN cDNA 4930555G21 gene [Source:MGI Symbol;Acc:MGI:1922502]	0	1	NA	0.0249615	0.888454	NA	-0.0501276	0.778194	NA	0	0	0	0	0.0304653	0	0	0	0	0	0	0	0	0.228352	0	0	0	0	0	0	0	0	1	0	0	0	0
4930555K19Rik	ENSMUSG00000048559	RIKEN cDNA 4930555K19 gene [Source:MGI Symbol;Acc:MGI:1922612]	NA	NA	NA	NA	NA	NA	NA	NA	NA	0	0	0	0	0	0	0	0	0	0	0	0	0	0	0	0	0	0	0	0	0	0	0	0	0	0	0
4930555M17Rik	ENSMUSG00000093557	RIKEN cDNA 4930555M17 gene [Source:MGI Symbol;Acc:MGI:1925289]	NA	NA	NA	NA	NA	NA	NA	NA	NA	0	0	0	0	0	0	0	0	0	0	0	0	0	0	0	0	0	0	0	0	0	0	0	0	0	0	0
4930555O08Rik	ENSMUSG00000085676	RIKEN cDNA 4930555O08 gene [Source:MGI Symbol;Acc:MGI:1922569]	NA	NA	NA	NA	NA	NA	NA	NA	NA	0	0	0	0	0	0	0	0	0	0	0	0	0	0	0	0	0	0	0	0	0	0	0	0	0	0	0
4930556G01Rik	ENSMUSG00000085522	RIKEN cDNA 4930556G01 gene [Source:MGI Symbol;Acc:MGI:1922582]	NA	NA	NA	NA	NA	NA	NA	NA	NA	0	0	0	0	0	0	0	0	0	0	0	0	0	0	0	0	0	0	0	0	0	0	0	0	0	0	0
4930556G22Rik	ENSMUSG00000101764	RIKEN cDNA 4930556G22 gene [Source:MGI Symbol;Acc:MGI:1925457]	NA	NA	NA	NA	NA	NA	NA	NA	NA	0	0	0	0	0	0	0	0	0	0	0	0	0	0	0	0	0	0	0	0	0	0	0	0	0	0	0
4930556H04Rik	ENSMUSG00000114190	RIKEN cDNA 4930556H04 gene [Source:MGI Symbol;Acc:MGI:1923092]	-0.0212158	0.929953	NA	-0.119811	0.602922	NA	0.0985949	0.657936	NA	0.0263114	0	0	0	0.00976707	0	0.0133107	0	0.00821084	0.196782	0	0	0	0.0732089	0	0.0991211	0	0.0640978	2	0	0	0	1	0	2	0	1
4930556I23Rik	ENSMUSG00000089767	RIKEN cDNA 4930556I23 gene [Source:MGI Symbol;Acc:MGI:1922520]	0.958061	0.0245542	0.0488959	0.772693	0.0595818	0.11873	0.185368	0.684009	NA	0.0786992	0.168046	0.0269176	0.223698	0.204498	0.326391	0.298599	0.288869	0.343829	0.588588	1.29458	0.204397	1.62008	1.53281	2.5263	2.22359	2.22686	2.6841	2	4	1	9	7	12	15	10	14
4930556J02Rik	ENSMUSG00000115656	RIKEN cDNA 4930556J02 gene [Source:MGI Symbol;Acc:MGI:1922599]	NA	NA	NA	NA	NA	NA	NA	NA	NA	0	0	0	0	0	0	0	0	0	0	0	0	0	0	0	0	0	0	0	0	0	0	0	0	0	0	0
4930556J24Rik	ENSMUSG00000034493	RIKEN cDNA 4930556J24 gene [Source:MGI Symbol;Acc:MGI:1922592]	-1.67883	3.34184e-78	1.28756e-76	-0.832537	4.41748e-21	1.01367e-19	-0.846288	6.56551e-21	2.08475e-19	36.7203	36.1768	38.9079	18.3685	22.0187	22.0359	12.363	11.0717	11.6113	274.629	278.696	295.444	133.029	165.041	170.56	92.0638	85.3506	90.6433	2033	1876	3149	1610	1642	1765	1353	835	1030
4930556L07Rik	ENSMUSG00000086800	RIKEN cDNA 4930556L07 gene [Source:MGI Symbol;Acc:MGI:1922533]	NA	NA	NA	NA	NA	NA	NA	NA	NA	0	0	0	0	0	0	0	0	0	0	0	0	0	0	0	0	0	0	0	0	0	0	0	0	0	0	0
4930556M19Rik	ENSMUSG00000096971	RIKEN cDNA 4930556M19 gene [Source:MGI Symbol;Acc:MGI:1922509]	-0.0671124	0.706087	NA	-0.0589312	0.740535	NA	0	1	NA	0	0.00335422	0	0	0	0	0	0	0	0	0.02584	0	0	0	0	0	0	0	0	1	0	0	0	0	0	0	0
4930556N09Rik	ENSMUSG00000111924	RIKEN cDNA 4930556N09 gene [Source:MGI Symbol;Acc:MGI:1922551]	NA	NA	NA	NA	NA	NA	NA	NA	NA	0	0	0	0	0	0	0	0	0	0	0	0	0	0	0	0	0	0	0	0	0	0	0	0	0	0	0
4930556N13Rik	ENSMUSG00000092399	RIKEN cDNA 4930556N13 gene [Source:MGI Symbol;Acc:MGI:1922535]	NA	NA	NA	NA	NA	NA	NA	NA	NA	0	0	0	0	0	0	0	0	0	0	0	0	0	0	0	0	0	0	0	0	0	0	0	0	0	0	0
4930557B06Rik	ENSMUSG00000106191	RIKEN cDNA 4930557B06 gene [Source:MGI Symbol;Acc:MGI:1922593]	NA	NA	NA	NA	NA	NA	NA	NA	NA	0	0	0	0	0	0	0	0	0	0	0	0	0	0	0	0	0	0	0	0	0	0	0	0	0	0	0
4930557F08Rik	ENSMUSG00000115266	RIKEN cDNA 4930557F08 gene [Source:MGI Symbol;Acc:MGI:1922556]	NA	NA	NA	NA	NA	NA	NA	NA	NA	0	0	0	0	0	0	0	0	0	0	0	0	0	0	0	0	0	0	0	0	0	0	0	0	0	0	0
4930557F10Rik	ENSMUSG00000085488	RIKEN cDNA 4930557F10 gene [Source:MGI Symbol;Acc:MGI:1922572]	0.101978	0.638287	NA	0	1	NA	0.118963	0.570314	NA	0	0	0	0	0	0	0	0	0.0654913	0	0	0	0	0	0	0	0	0.511257	0	0	0	0	0	0	0	0	3
4930557J02Rik	ENSMUSG00000106902	RIKEN cDNA 4930557J02 gene [Source:MGI Symbol;Acc:MGI:1922607]	-0.127128	0.761666	0.838931	-0.495237	0.250139	NA	0.36811	0.379339	NA	0.0614952	0.196966	0.0841332	0.0258957	0.0760923	0.0708446	0.0829595	0.105336	0.102349	0.45992	1.51737	0.638859	0.187544	0.570348	0.548344	0.617778	0.812026	0.798987	3	9	6	2	5	5	8	7	8
4930557K07Rik	ENSMUSG00000108034	RIKEN cDNA 4930557K07 gene [Source:MGI Symbol;Acc:MGI:1925452]	0.747793	0.000138011	0.000398562	0.254072	0.202113	0.324996	0.493721	0.0090027	0.0264567	3.39946	4.99047	3.65427	4.37124	4.68712	5.37092	6.14198	8.28887	6.70609	25.4244	38.4452	27.7484	31.6577	35.1322	41.5714	45.7377	63.8979	52.351	56	77	88	114	104	128	200	186	177
4930558C23Rik	ENSMUSG00000105734	RIKEN cDNA 4930558C23 gene [Source:MGI Symbol;Acc:MGI:1914904]	NA	NA	NA	NA	NA	NA	NA	NA	NA	0	0	0	0	0	0	0	0	0	0	0	0	0	0	0	0	0	0	0	0	0	0	0	0	0	0	0
4930558F17Rik	ENSMUSG00000106506	RIKEN cDNA 4930558F17 gene [Source:MGI Symbol;Acc:MGI:1922580]	NA	NA	NA	NA	NA	NA	NA	NA	NA	0	0	0	0	0	0	0	0	0	0	0	0	0	0	0	0	0	0	0	0	0	0	0	0	0	0	0
4930558G05Rik	ENSMUSG00000086244	RIKEN cDNA 4930558G05 gene [Source:MGI Symbol;Acc:MGI:1922524]	NA	NA	NA	NA	NA	NA	NA	NA	NA	0	0	0	0	0	0	0	0	0	0	0	0	0	0	0	0	0	0	0	0	0	0	0	0	0	0	0
4930558J18Rik	ENSMUSG00000097519	RIKEN cDNA 4930558J18 gene [Source:MGI Symbol;Acc:MGI:1922573]	0.614095	3.07363e-07	1.16675e-06	0.426889	0.00044578	0.00157276	0.187205	0.100663	0.19281	1.9437	1.88028	1.91729	2.69968	2.68678	2.38272	3.02052	3.06663	2.93562	14.5369	14.4852	14.5588	19.5518	20.1387	18.4425	22.4931	23.6403	22.9169	181	164	261	398	337	321	556	389	438
4930558J22Rik	ENSMUSG00000075029	RIKEN cDNA 4930558J22 gene [Source:MGI Symbol;Acc:MGI:3590517]	-0.167941	0.698167	0.790194	-0.0303537	0.940112	NA	-0.137587	0.749198	NA	0.104223	0.0794814	0.0611103	0.103452	0.0663237	0.0617497	0.0979189	0.0327905	0.0650488	0.779482	0.612303	0.464036	0.749225	0.497128	0.477948	0.729177	0.252778	0.507802	7	5	6	11	6	6	13	3	7
4930558K02Rik	ENSMUSG00000086277	RIKEN cDNA 4930558K02 gene [Source:MGI Symbol;Acc:MGI:1922618]	-0.0698839	0.836589	NA	-0.172793	0.568452	NA	0.102909	0.704995	NA	0	0.0201598	0.0387503	0	0	0.0261038	0.0191049	0.0277235	0	0	0.155306	0.294248	0	0	0.202046	0.142269	0.213717	0	0	1	3	0	0	2	2	2	0
4930558N11Rik	ENSMUSG00000100431	RIKEN cDNA 4930558N11 gene [Source:MGI Symbol;Acc:MGI:1925461]	NA	NA	NA	NA	NA	NA	NA	NA	NA	0	0	0	0	0	0	0	0	0	0	0	0	0	0	0	0	0	0	0	0	0	0	0	0	0	0	0
4930559C10Rik	ENSMUSG00000113164	RIKEN cDNA 4930559C10 gene [Source:MGI Symbol;Acc:MGI:1922545]	NA	NA	NA	NA	NA	NA	NA	NA	NA	0	0	0	0	0	0	0	0	0	0	0	0	0	0	0	0	0	0	0	0	0	0	0	0	0	0	0
4930560O18Rik	ENSMUSG00000109445	RIKEN cDNA 4930560O18 gene [Source:MGI Symbol;Acc:MGI:1923088]	NA	NA	NA	NA	NA	NA	NA	NA	NA	0	0	0	0	0	0	0	0	0	0	0	0	0	0	0	0	0	0	0	0	0	0	0	0	0	0	0
4930562A09Rik	ENSMUSG00000086945	RIKEN cDNA 4930562A09 gene [Source:MGI Symbol;Acc:MGI:1922553]	NA	NA	NA	NA	NA	NA	NA	NA	NA	0	0	0	0	0	0	0	0	0	0	0	0	0	0	0	0	0	0	0	0	0	0	0	0	0	0	0
4930562C15Rik	ENSMUSG00000022518	RIKEN cDNA 4930562C15 gene [Source:MGI Symbol;Acc:MGI:1926059]	0.230945	0.54811	0.666634	0.0308319	0.932016	0.959349	0.200113	0.598024	0.718724	0.041444	0.075221	0.0368554	0.0366495	0.0769223	0.0429704	0.0335458	0.082146	0.0775992	0.309958	0.579482	0.279859	0.265426	0.57657	0.332595	0.249807	0.633253	0.605777	10	17	13	14	25	15	16	27	30
4930562D21Rik	ENSMUSG00000086608	RIKEN cDNA 4930562D21 gene [Source:MGI Symbol;Acc:MGI:1922574]	NA	NA	NA	NA	NA	NA	NA	NA	NA	0	0	0	0	0	0	0	0	0	0	0	0	0	0	0	0	0	0	0	0	0	0	0	0	0	0	0
4930562F07Rik	ENSMUSG00000026729	RIKEN cDNA 4930562F07 gene [Source:MGI Symbol;Acc:MGI:1922505]	1.41883	2.11483e-05	6.72226e-05	0.550118	0.091802	0.171164	0.868714	0.00584223	0.0183362	0.245661	0.419647	0.184852	0.481034	0.547152	0.322631	0.845087	1.04598	0.873947	1.83729	3.23285	1.40366	3.48378	4.10117	2.49719	6.29314	8.06335	6.82245	10	16	11	31	30	19	68	58	57
4930562F17Rik	ENSMUSG00000104014	RIKEN cDNA 4930562F17 gene [Source:MGI Symbol;Acc:MGI:1922506]	NA	NA	NA	NA	NA	NA	NA	NA	NA	0	0	0	0	0	0	0	0	0	0	0	0	0	0	0	0	0	0	0	0	0	0	0	0	0	0	0
4930563E18Rik	ENSMUSG00000097387	RIKEN cDNA 4930563E18 gene [Source:MGI Symbol;Acc:MGI:1922620]	NA	NA	NA	NA	NA	NA	NA	NA	NA	0	0	0	0	0	0	0	0	0	0	0	0	0	0	0	0	0	0	0	0	0	0	0	0	0	0	0
4930563E22Rik	ENSMUSG00000053574	RIKEN cDNA 4930563E22 gene [Source:MGI Symbol;Acc:MGI:1922554]	-0.713301	0.0894509	0.154796	-0.780733	0.0650386	0.127926	0.0674327	0.860994	NA	0.139677	0.0497088	0.0682487	0.0546171	0.0197523	0.0367802	0.0370131	0.0634762	0.0249076	1.04464	0.382943	0.518242	0.395552	0.148053	0.284682	0.275627	0.48933	0.194441	21	7	15	13	4	8	11	13	6
4930563F08Rik	ENSMUSG00000105773	RIKEN cDNA 4930563F08 gene [Source:MGI Symbol;Acc:MGI:1922619]	NA	NA	NA	NA	NA	NA	NA	NA	NA	0	0	0	0	0	0	0	0	0	0	0	0	0	0	0	0	0	0	0	0	0	0	0	0	0	0	0
4930563H07Rik	ENSMUSG00000107656	RIKEN cDNA 4930563H07 gene [Source:MGI Symbol;Acc:MGI:1922597]	NA	NA	NA	NA	NA	NA	NA	NA	NA	0	0	0	0	0	0	0	0	0	0	0	0	0	0	0	0	0	0	0	0	0	0	0	0	0	0	0
4930563I02Rik	ENSMUSG00000086112	RIKEN cDNA 4930563I02 gene [Source:MGI Symbol;Acc:MGI:1914909]	NA	NA	NA	NA	NA	NA	NA	NA	NA	0	0	0	0	0	0	0	0	0	0	0	0	0	0	0	0	0	0	0	0	0	0	0	0	0	0	0
4930563J15Rik	ENSMUSG00000112141	RIKEN cDNA 4930563J15 gene [Source:MGI Symbol;Acc:MGI:1922576]	0.104036	0.608956	NA	0	1	NA	0.121362	0.541649	NA	0	0	0	0	0	0	0	0.0093291	0.00396573	0	0	0	0	0	0	0	0.0719169	0.0309584	0	0	0	0	0	0	0	2	1
4930563M21Rik	ENSMUSG00000050702	RIKEN cDNA 4930563M21 gene [Source:MGI Symbol;Acc:MGI:1922508]	-0.0671124	0.706087	NA	-0.0589312	0.740535	NA	0	1	NA	0	0	0.00783465	0	0	0	0	0	0	0	0	0.0594918	0	0	0	0	0	0	0	0	1	0	0	0	0	0	0
4930564D02Rik	ENSMUSG00000051788	RIKEN cDNA 4930564D02 gene [Source:MGI Symbol;Acc:MGI:1922519]	NA	NA	NA	NA	NA	NA	NA	NA	NA	0	0	0	0	0	0	0	0	0	0	0	0	0	0	0	0	0	0	0	0	0	0	0	0	0	0	0
4930565D16Rik	ENSMUSG00000104004	RIKEN cDNA 4930565D16 gene [Source:MGI Symbol;Acc:MGI:1922559]	NA	NA	NA	NA	NA	NA	NA	NA	NA	0	0	0	0	0	0	0	0	0	0	0	0	0	0	0	0	0	0	0	0	0	0	0	0	0	0	0
4930565N06Rik	ENSMUSG00000084834	RIKEN cDNA 4930565N06 gene [Source:MGI Symbol;Acc:MGI:1915556]	0.0260663	0.918815	NA	-0.0256699	0.905888	NA	0.0517362	0.824235	NA	0	0.00973778	0	0.00576116	0	0	0	0	0.0113851	0	0.0750172	0	0.0417239	0	0	0	0	0.0888774	0	1	0	1	0	0	0	0	2
4930566F21Rik	ENSMUSG00000107142	RIKEN cDNA 4930566F21 gene [Source:MGI Symbol;Acc:MGI:1923094]	-1.06779	1.18247e-07	4.67643e-07	-0.4062	0.0395104	0.083933	-0.661593	0.00101976	0.00402891	1.2468	2.12693	1.67796	1.2498	1.18725	1.30209	0.829563	0.87549	0.634371	9.32474	16.3853	12.7415	9.05136	8.89897	10.0783	6.17754	6.74904	4.95221	92	147	181	146	118	139	121	88	75
4930566N20Rik	ENSMUSG00000102322	RIKEN cDNA 4930566N20 gene [Source:MGI Symbol;Acc:MGI:1923174]	NA	NA	NA	NA	NA	NA	NA	NA	NA	0	0	0	0	0	0	0	0	0	0	0	0	0	0	0	0	0	0	0	0	0	0	0	0	0	0	0
4930567H12Rik	ENSMUSG00000110629	RIKEN cDNA 4930567H12 gene [Source:MGI Symbol;Acc:MGI:1923181]	NA	NA	NA	NA	NA	NA	NA	NA	NA	0	0	0	0	0	0	0	0	0	0	0	0	0	0	0	0	0	0	0	0	0	0	0	0	0	0	0
4930567H17Rik	ENSMUSG00000073141	RIKEN cDNA 4930567H17 gene [Source:MGI Symbol;Acc:MGI:3588249]	NA	NA	NA	NA	NA	NA	NA	NA	NA	0	0	0	0	0	0	0	0	0	0	0	0	0	0	0	0	0	0	0	0	0	0	0	0	0	0	0
4930567K12Rik	ENSMUSG00000109382	RIKEN cDNA 4930567K12 gene [Source:MGI Symbol;Acc:MGI:1923095]	NA	NA	NA	NA	NA	NA	NA	NA	NA	0	0	0	0	0	0	0	0	0	0	0	0	0	0	0	0	0	0	0	0	0	0	0	0	0	0	0
4930567K20Rik	ENSMUSG00000112730	RIKEN cDNA 4930567K20 gene [Source:MGI Symbol;Acc:MGI:1925306]	NA	NA	NA	NA	NA	NA	NA	NA	NA	0	0	0	0	0	0	0	0	0	0	0	0	0	0	0	0	0	0	0	0	0	0	0	0	0	0	0
4930568A12Rik	ENSMUSG00000101223	RIKEN cDNA 4930568A12 gene [Source:MGI Symbol;Acc:MGI:1923133]	0.538617	0.112038	NA	0.0690804	0.813711	NA	0.469537	0.184744	NA	0	0	0	0	0.0126039	0	0.0257651	0.0373883	0.031787	0	0	0	0	0.0944721	0	0.191866	0.288222	0.248145	0	0	0	0	1	0	3	3	3
4930568A13Rik	ENSMUSG00000104638	RIKEN cDNA 4930568A13 gene [Source:MGI Symbol;Acc:MGI:1923152]	NA	NA	NA	NA	NA	NA	NA	NA	NA	0	0	0	0	0	0	0	0	0	0	0	0	0	0	0	0	0	0	0	0	0	0	0	0	0	0	0
4930568D16Rik	ENSMUSG00000026882	RIKEN cDNA 4930568D16 gene [Source:MGI Symbol;Acc:MGI:1923109]	NA	NA	NA	NA	NA	NA	NA	NA	NA	0	0	0	0	0	0	0	0	0	0	0	0	0	0	0	0	0	0	0	0	0	0	0	0	0	0	0
4930568E12Rik	ENSMUSG00000111830	RIKEN cDNA 4930568E12 gene [Source:MGI Symbol;Acc:MGI:1925469]	NA	NA	NA	NA	NA	NA	NA	NA	NA	0	0	0	0	0	0	0	0	0	0	0	0	0	0	0	0	0	0	0	0	0	0	0	0	0	0	0
4930568G15Rik	ENSMUSG00000102408	RIKEN cDNA 4930568G15 gene [Source:MGI Symbol;Acc:MGI:1923107]	NA	NA	NA	NA	NA	NA	NA	NA	NA	0	0	0	0	0	0	0	0	0	0	0	0	0	0	0	0	0	0	0	0	0	0	0	0	0	0	0
4930569F06Rik	ENSMUSG00000041512	RIKEN cDNA 4930569F06 gene [Source:MGI Symbol;Acc:MGI:1925305]	NA	NA	NA	NA	NA	NA	NA	NA	NA	0	0	0	0	0	0	0	0	0	0	0	0	0	0	0	0	0	0	0	0	0	0	0	0	0	0	0
4930570B17Rik	ENSMUSG00000115337	RIKEN cDNA 4930570B17 gene [Source:MGI Symbol;Acc:MGI:1923191]	NA	NA	NA	NA	NA	NA	NA	NA	NA	0	0	0	0	0	0	0	0	0	0	0	0	0	0	0	0	0	0	0	0	0	0	0	0	0	0	0
4930570D08Rik	ENSMUSG00000084875	RIKEN cDNA 4930570D08 gene [Source:MGI Symbol;Acc:MGI:1925475]	NA	NA	NA	NA	NA	NA	NA	NA	NA	0	0	0	0	0	0	0	0	0	0	0	0	0	0	0	0	0	0	0	0	0	0	0	0	0	0	0
4930570G19Rik	ENSMUSG00000085084	RIKEN cDNA 4930570G19 gene [Source:MGI Symbol;Acc:MGI:1923158]	NA	NA	NA	NA	NA	NA	NA	NA	NA	0	0	0	0	0	0	0	0	0	0	0	0	0	0	0	0	0	0	0	0	0	0	0	0	0	0	0
4930570N18Rik	ENSMUSG00000089683	RIKEN cDNA 4930570N18 gene [Source:MGI Symbol;Acc:MGI:1925300]	0.545846	0.0554332	0.101607	0.417764	0.0977114	NA	0.128082	0.77993	NA	0	0	0	0.251547	0.0492766	0	0.100732	0.243625	0.0828504	0	0	0	1.82177	0.369352	0	0.750126	1.87807	0.64677	0	0	0	6	1	0	3	5	2
4930571K23Rik	ENSMUSG00000090457	RIKEN cDNA 4930571K23 gene [Source:MGI Symbol;Acc:MGI:1923111]	NA	NA	NA	NA	NA	NA	NA	NA	NA	0	0	0	0	0	0	0	0	0	0	0	0	0	0	0	0	0	0	0	0	0	0	0	0	0	0	0
4930571N24Rik	ENSMUSG00000086467	RIKEN cDNA 4930571N24 gene [Source:MGI Symbol;Acc:MGI:1925474]	0.101978	0.625231	NA	0	1	NA	0.118963	0.557845	NA	0	0	0	0	0	0	0	0.0185512	0.031544	0	0	0	0	0	0	0	0.143009	0.246247	0	0	0	0	0	0	0	1	2
4930572G02Rik	ENSMUSG00000115725	RIKEN cDNA 4930572G02 gene [Source:MGI Symbol;Acc:MGI:1923193]	0.431183	0.100602	NA	0.356392	0.139636	NA	0.0747911	0.864493	NA	0	0	0	0	0.00726566	0.00676458	0	0.0119738	0.00610799	0	0	0	0	0.0544596	0.0523585	0	0.0923049	0.047682	0	0	0	0	3	3	0	5	3
4930572K03Rik	ENSMUSG00000105308	RIKEN cDNA 4930572K03 gene [Source:MGI Symbol;Acc:MGI:1923166]	NA	NA	NA	NA	NA	NA	NA	NA	NA	0	0	0	0	0	0	0	0	0	0	0	0	0	0	0	0	0	0	0	0	0	0	0	0	0	0	0
4930572O03Rik	ENSMUSG00000069720	RIKEN cDNA 4930572O03 gene [Source:MGI Symbol;Acc:MGI:2441686]	0	1	NA	0.0249615	0.888454	NA	-0.0501276	0.778194	NA	0	0	0	0	0.0139947	0	0	0	0	0	0	0	0	0.104897	0	0	0	0	0	0	0	0	1	0	0	0	0
4930572O13Rik	ENSMUSG00000114916	RIKEN cDNA 4930572O13 gene [Source:MGI Symbol;Acc:MGI:1923112]	NA	NA	NA	NA	NA	NA	NA	NA	NA	0	0	0	0	0	0	0	0	0	0	0	0	0	0	0	0	0	0	0	0	0	0	0	0	0	0	0
4930573C15Rik	ENSMUSG00000106020	RIKEN cDNA 4930573C15 gene [Source:MGI Symbol;Acc:MGI:1923199]	NA	NA	NA	NA	NA	NA	NA	NA	NA	0	0	0	0	0	0	0	0	0	0	0	0	0	0	0	0	0	0	0	0	0	0	0	0	0	0	0
4930573H18Rik	ENSMUSG00000104766	RIKEN cDNA 4930573H18 gene [Source:MGI Symbol;Acc:MGI:1923138]	-0.418978	0.306692	0.43051	-0.156434	0.713063	NA	-0.262544	0.503184	NA	0.0972882	0.0779023	0.0332756	0.0460893	0.0902861	0.0168119	0.0246086	0.017855	0.0455403	0.727614	0.600138	0.252676	0.333791	0.676738	0.130126	0.183254	0.137642	0.35551	4	3	2	3	5	1	2	1	3
4930573I07Rik	ENSMUSG00000104980	RIKEN cDNA 4930573I07 gene [Source:MGI Symbol;Acc:MGI:1925468]	NA	NA	NA	NA	NA	NA	NA	NA	NA	0	0	0	0	0	0	0	0	0	0	0	0	0	0	0	0	0	0	0	0	0	0	0	0	0	0	0
4930577H14Rik	ENSMUSG00000087517	RIKEN cDNA 4930577H14 gene [Source:MGI Symbol;Acc:MGI:1925473]	NA	NA	NA	NA	NA	NA	NA	NA	NA	0	0	0	0	0	0	0	0	0	0	0	0	0	0	0	0	0	0	0	0	0	0	0	0	0	0	0
4930577N17Rik	ENSMUSG00000087440	RIKEN cDNA 4930577N17 gene [Source:MGI Symbol;Acc:MGI:1914996]	0.494502	7.94198e-05	0.000235579	0.283009	0.0259268	0.0585418	0.211493	0.0790686	0.15998	2.65785	2.12824	2.43037	2.99793	2.92967	2.90572	3.45064	3.60366	3.39386	19.878	16.3954	18.4548	21.7118	21.9593	22.4905	25.696	27.7802	26.4941	196	147	262	350	291	310	503	362	401
4930578G10Rik	ENSMUSG00000054885	RIKEN cDNA 4930578G10 gene [Source:MGI Symbol;Acc:MGI:1923202]	NA	NA	NA	NA	NA	NA	NA	NA	NA	0	0	0	0	0	0	0	0	0	0	0	0	0	0	0	0	0	0	0	0	0	0	0	0	0	0	0
4930578I06Rik	ENSMUSG00000021961	RIKEN cDNA 4930578I06 gene [Source:MGI Symbol;Acc:MGI:1915000]	NA	NA	NA	NA	NA	NA	NA	NA	NA	0	0	0	0	0	0	0	0	0	0	0	0	0	0	0	0	0	0	0	0	0	0	0	0	0	0	0
4930578I07Rik	ENSMUSG00000104220	RIKEN cDNA 4930578I07 gene [Source:MGI Symbol;Acc:MGI:1923142]	NA	NA	NA	NA	NA	NA	NA	NA	NA	0	0	0	0	0	0	0	0	0	0	0	0	0	0	0	0	0	0	0	0	0	0	0	0	0	0	0
4930578M01Rik	ENSMUSG00000097587	RIKEN cDNA 4930578M01 gene [Source:MGI Symbol;Acc:MGI:1923201]	0.532402	0.255274	0.372074	-0.121723	0.77453	NA	0.654126	0.144484	NA	0.0485905	0.0518776	0.0830974	0.0306923	0.108224	0.0167934	0.135198	0.0713414	0.197124	0.363406	0.399651	0.630994	0.222282	0.81119	0.129982	1.00678	0.549962	1.53884	2	2	5	2	6	1	11	4	13
4930578M07Rik	ENSMUSG00000110586	RIKEN cDNA 4930578M07 gene [Source:MGI Symbol;Acc:MGI:1923171]	0.424155	0.345999	0.473377	-0.0697117	0.877796	NA	0.493867	0.258752	NA	0.0196748	0.0630174	0.0134588	0.0372829	0.014607	0.0271993	0.0298599	0.101104	0.0736777	0.147147	0.485469	0.102198	0.270013	0.109486	0.210525	0.222359	0.7794	0.575164	1	3	1	3	1	2	3	7	6
4930579C12Rik	ENSMUSG00000074146	RIKEN cDNA 4930579C12 gene [Source:MGI Symbol;Acc:MGI:2441687]	NA	NA	NA	NA	NA	NA	NA	NA	NA	0	0	0	0	0	0	0	0	0	0	0	0	0	0	0	0	0	0	0	0	0	0	0	0	0	0	0
4930579D09Rik	ENSMUSG00000084971	RIKEN cDNA 4930579D09 gene [Source:MGI Symbol;Acc:MGI:1923154]	NA	NA	NA	NA	NA	NA	NA	NA	NA	0	0	0	0	0	0	0	0	0	0	0	0	0	0	0	0	0	0	0	0	0	0	0	0	0	0	0
4930579F01Rik	ENSMUSG00000012042	RIKEN cDNA 4930579F01 gene [Source:MGI Symbol;Acc:MGI:1914991]	NA	NA	NA	NA	NA	NA	NA	NA	NA	0	0	0	0	0	0	0	0	0	0	0	0	0	0	0	0	0	0	0	0	0	0	0	0	0	0	0
4930579G18Rik	ENSMUSG00000040840	RIKEN cDNA 4930579G18 gene [Source:MGI Symbol;Acc:MGI:1923163]	0.168702	0.074472	0.131822	0.117861	0.216405	0.342756	0.050841	0.581727	0.706022	9.46992	9.2356	9.60803	9.90719	10.7319	10.1491	10.7216	11.4975	10.2723	70.8251	71.1486	72.9579	71.7506	80.4409	78.5553	79.8409	88.6325	80.1902	416	380	617	689	635	645	931	688	723
4930579G24Rik	ENSMUSG00000027811	RIKEN cDNA 4930579G24 gene [Source:MGI Symbol;Acc:MGI:1923189]	0.567451	3.73151e-12	2.07014e-11	0.471274	8.92563e-09	6.55958e-08	0.0961766	0.231157	0.365014	14.8993	13.9248	12.9008	20.2637	18.5938	19.0356	22.4255	20.964	19.6035	111.431	107.273	97.9611	146.756	139.369	147.337	166.997	161.609	153.034	1332	1166	1686	2868	2239	2462	3963	2553	2808
4930579H20Rik	ENSMUSG00000101636	RIKEN cDNA 4930579H20 gene [Source:MGI Symbol;Acc:MGI:1923105]	NA	NA	NA	NA	NA	NA	NA	NA	NA	0	0	0	0	0	0	0	0	0	0	0	0	0	0	0	0	0	0	0	0	0	0	0	0	0	0	0
4930579J19Rik	ENSMUSG00000114895	RIKEN cDNA 4930579J19 gene [Source:MGI Symbol;Acc:MGI:1923104]	NA	NA	NA	NA	NA	NA	NA	NA	NA	0	0	0	0	0	0	0	0	0	0	0	0	0	0	0	0	0	0	0	0	0	0	0	0	0	0	0
4930579K19Rik	ENSMUSG00000051074	RIKEN cDNA 4930579K19 gene [Source:MGI Symbol;Acc:MGI:1923131]	0.429719	0.295297	0.417333	0.56686	0.186617	NA	-0.137141	0.760554	NA	0	0.0739245	0.0473649	0.120274	0.0771085	0.0837558	0.0437851	0.127075	0.0756262	0	0.569494	0.359662	0.871056	0.577965	0.648277	0.326056	0.979607	0.590375	0	4	4	11	6	7	5	10	7
4930579M01Rik	ENSMUSG00000086190	RIKEN cDNA 4930579M01 gene [Source:MGI Symbol;Acc:MGI:1923153]	NA	NA	NA	NA	NA	NA	NA	NA	NA	0	0	0	0	0	0	0	0	0	0	0	0	0	0	0	0	0	0	0	0	0	0	0	0	0	0	0
4930579O11Rik	ENSMUSG00000090732	RIKEN cDNA 4930579O11 gene [Source:MGI Symbol;Acc:MGI:1923126]	NA	NA	NA	NA	NA	NA	NA	NA	NA	0	0	0	0	0	0	0	0	0	0	0	0	0	0	0	0	0	0	0	0	0	0	0	0	0	0	0
4930579P08Rik	ENSMUSG00000112924	RIKEN cDNA 4930579P08 gene [Source:MGI Symbol;Acc:MGI:1923128]	NA	NA	NA	NA	NA	NA	NA	NA	NA	0	0	0	0	0	0	0	0	0	0	0	0	0	0	0	0	0	0	0	0	0	0	0	0	0	0	0
4930580E04Rik	ENSMUSG00000106269	RIKEN cDNA 4930580E04 gene [Source:MGI Symbol;Acc:MGI:1923106]	-0.181282	0.566246	NA	-0.00383225	0.983052	NA	-0.17745	0.574011	NA	0.0319359	0.0681927	0.0218462	0	0.11855	0	0.0161561	0	0.0398642	0.238847	0.525338	0.165887	0	0.888586	0	0.12031	0	0.3112	1	2	1	0	5	0	1	0	2
4930581F22Rik	ENSMUSG00000070315	RIKEN cDNA 4930581F22 gene [Source:MGI Symbol;Acc:MGI:1926184]	-0.449982	1.77717e-06	6.24849e-06	-0.296747	0.0016445	0.00510436	-0.153235	0.102586	0.195911	2.5648	2.41429	2.42792	1.84448	2.16244	2.0082	1.9266	1.81492	1.74629	19.182	18.599	18.4362	13.3583	16.2086	15.5436	14.3469	13.991	13.6324	693	611	959	789	787	785	1029	668	756
4930583I09Rik	ENSMUSG00000024088	RIKEN cDNA 4930583I09 gene [Source:MGI Symbol;Acc:MGI:1925307]	NA	NA	NA	NA	NA	NA	NA	NA	NA	0	0	0	0	0	0	0	0	0	0	0	0	0	0	0	0	0	0	0	0	0	0	0	0	0	0	0
4930583K01Rik	ENSMUSG00000055159	RIKEN cDNA 4930583K01 gene [Source:MGI Symbol;Acc:MGI:1914995]	0.356525	0.165928	NA	0.305994	0.204229	NA	0.0505302	0.908262	NA	0	0	0	0.0150475	0.0707453	0	0.0482062	0.0524649	0	0	0	0	0.108978	0.53027	0	0.358979	0.404445	0	0	0	0	1	4	0	4	3	0
4930583P06Rik	ENSMUSG00000086954	RIKEN cDNA 4930583P06 gene [Source:MGI Symbol;Acc:MGI:1923196]	NA	NA	NA	NA	NA	NA	NA	NA	NA	0	0	0	0	0	0	0	0	0	0	0	0	0	0	0	0	0	0	0	0	0	0	0	0	0	0	0
4930584E12Rik	ENSMUSG00000111540	RIKEN cDNA 4930584E12 gene [Source:MGI Symbol;Acc:MGI:1923169]	NA	NA	NA	NA	NA	NA	NA	NA	NA	0	0	0	0	0	0	0	0	0	0	0	0	0	0	0	0	0	0	0	0	0	0	0	0	0	0	0
4930584F24Rik	ENSMUSG00000029044	RIKEN cDNA 4930584F24 gene [Source:MGI Symbol;Acc:MGI:1923192]	NA	NA	NA	NA	NA	NA	NA	NA	NA	0	0	0	0	0	0	0	0	0	0	0	0	0	0	0	0	0	0	0	0	0	0	0	0	0	0	0
4930586N03Rik	ENSMUSG00000087097	RIKEN cDNA 4930586N03 gene [Source:MGI Symbol;Acc:MGI:1923137]	-0.137938	0.467175	0.593883	-0.349288	0.071624	0.138863	0.211351	0.265096	0.402827	2.00098	2.16305	2.4125	1.86429	1.72698	1.52143	2.23966	2.05651	1.76403	14.9652	16.6635	18.3192	13.5017	12.9445	11.776	16.6782	15.8534	13.7708	80	81	141	118	93	88	177	112	113
4930587A21Rik	ENSMUSG00000086009	RIKEN cDNA 4930587A21 gene [Source:MGI Symbol;Acc:MGI:1923146]	NA	NA	NA	NA	NA	NA	NA	NA	NA	0	0	0	0	0	0	0	0	0	0	0	0	0	0	0	0	0	0	0	0	0	0	0	0	0	0	0
4930587E11Rik	ENSMUSG00000107563	RIKEN cDNA 4930587E11 gene [Source:MGI Symbol;Acc:MGI:1923143]	NA	NA	NA	NA	NA	NA	NA	NA	NA	0	0	0	0	0	0	0	0	0	0	0	0	0	0	0	0	0	0	0	0	0	0	0	0	0	0	0
4930588G17Rik	ENSMUSG00000108935	RIKEN cDNA 4930588G17 gene [Source:MGI Symbol;Acc:MGI:1923170]	0.0605521	0.845486	0.898589	0.3079	0.341275	0.482602	-0.247348	0.430644	0.573716	0.209295	0.399024	0.255663	0.339947	0.477255	0.289338	0.264701	0.340215	0.317237	1.56531	3.07398	1.94136	2.46199	3.57725	2.2395	1.97116	2.62267	2.47651	14	25	25	36	43	28	35	31	34
4930588K23Rik	ENSMUSG00000075335	RIKEN cDNA 4930588K23 gene [Source:MGI Symbol;Acc:MGI:3588254]	NA	NA	NA	NA	NA	NA	NA	NA	NA	0	0	0	0	0	0	0	0	0	0	0	0	0	0	0	0	0	0	0	0	0	0	0	0	0	0	0
4930589L23Rik	ENSMUSG00000068957	RIKEN cDNA 4930589L23 gene [Source:MGI Symbol;Acc:MGI:1923129]	-0.225169	0.342062	NA	-0.21297	0.3727	NA	0	1	NA	0.0161553	0.0172482	0.0110512	0	0	0	0	0	0	0.120825	0.132875	0.0839166	0	0	0	0	0	0	1	1	1	0	0	0	0	0	0
4930589O11Rik	ENSMUSG00000107195	RIKEN cDNA 4930589O11 gene [Source:MGI Symbol;Acc:MGI:1925464]	0.321337	0.488907	0.613615	-0.169066	0.692787	NA	0.490403	0.265148	NA	0.143712	0.0255723	0.0491539	0.0453879	0.0711298	0.0496682	0.0969364	0.15825	0.0896946	1.07481	0.197002	0.373247	0.328712	0.533151	0.384437	0.72186	1.21993	0.700199	6	1	3	3	4	3	8	9	6
4930589P08Rik	ENSMUSG00000085593	RIKEN cDNA 4930589P08 gene [Source:MGI Symbol;Acc:MGI:1914998]	NA	NA	NA	NA	NA	NA	NA	NA	NA	0	0	0	0	0	0	0	0	0	0	0	0	0	0	0	0	0	0	0	0	0	0	0	0	0	0	0
4930590H14Rik	ENSMUSG00000103794	RIKEN cDNA 4930590H14 gene [Source:MGI Symbol;Acc:MGI:1923182]	NA	NA	NA	NA	NA	NA	NA	NA	NA	0	0	0	0	0	0	0	0	0	0	0	0	0	0	0	0	0	0	0	0	0	0	0	0	0	0	0
4930590J08Rik	ENSMUSG00000034063	RIKEN cDNA 4930590J08 gene [Source:MGI Symbol;Acc:MGI:2685917]	-0.00193945	0.983712	0.989995	-0.390525	0.363878	NA	0.388586	0.36092	NA	0.034065	0.0136385	0.0174769	0.0161379	0.0126453	0.0088299	0.0129249	0.040637	0.0132881	0.254771	0.105068	0.13271	0.116875	0.0947825	0.0683443	0.0962481	0.313266	0.103733	8	3	6	6	4	3	6	13	5
4930590L14Rik	ENSMUSG00000106540	RIKEN cDNA 4930590L14 gene [Source:MGI Symbol;Acc:MGI:1923102]	NA	NA	NA	NA	NA	NA	NA	NA	NA	0	0	0	0	0	0	0	0	0	0	0	0	0	0	0	0	0	0	0	0	0	0	0	0	0	0	0
4930590L20Rik	ENSMUSG00000102368	RIKEN cDNA 4930590L20 gene [Source:MGI Symbol;Acc:MGI:1923160]	NA	NA	NA	NA	NA	NA	NA	NA	NA	0	0	0	0	0	0	0	0	0	0	0	0	0	0	0	0	0	0	0	0	0	0	0	0	0	0	0
4930591A17Rik	ENSMUSG00000039138	RIKEN cDNA 4930591A17 gene [Source:MGI Symbol;Acc:MGI:1915425]	NA	NA	NA	NA	NA	NA	NA	NA	NA	0	0	0	0	0	0	0	0	0	0	0	0	0	0	0	0	0	0	0	0	0	0	0	0	0	0	0
4930591E09Rik	ENSMUSG00000111234	RIKEN cDNA 4930591E09 gene [Source:MGI Symbol;Acc:MGI:1923127]	NA	NA	NA	NA	NA	NA	NA	NA	NA	0	0	0	0	0	0	0	0	0	0	0	0	0	0	0	0	0	0	0	0	0	0	0	0	0	0	0
4930592A05Rik	ENSMUSG00000115779	RIKEN cDNA 4930592A05 gene [Source:MGI Symbol;Acc:MGI:1923130]	0.146776	0.230543	0.342301	-0.0928406	0.455218	0.595124	0.239616	0.0467667	0.104595	5.62942	5.28527	5.64895	4.80107	4.79737	5.92003	6.32736	6.19087	6.19303	42.1022	40.7163	42.8949	34.7707	35.9586	45.8216	47.1183	47.7247	48.3458	257	226	377	347	295	391	571	385	453
4930592C13Rik	ENSMUSG00000105834	RIKEN cDNA 4930592C13 gene [Source:MGI Symbol;Acc:MGI:2686503]	-0.0283969	0.923602	NA	-0.220996	0.336042	NA	0.192599	0.379069	NA	0	0.0355923	0.0456093	0	0	0	0	0.0734191	0	0	0.274193	0.346331	0	0	0	0	0.565979	0	0	1	2	0	0	0	0	3	0
4930593A02Rik	ENSMUSG00000097725	RIKEN cDNA 4930593A02 gene [Source:MGI Symbol;Acc:MGI:1923132]	-0.025166	0.887544	NA	-0.0589312	0.740534	NA	0.0337652	0.84952	NA	0	0	0.00741824	0	0	0	0	0.00796096	0	0	0	0.0563299	0	0	0	0	0.06137	0	0	0	1	0	0	0	0	1	0
4930593C16Rik	ENSMUSG00000086365	RIKEN cDNA 4930593C16 gene [Source:MGI Symbol;Acc:MGI:1925310]	NA	NA	NA	NA	NA	NA	NA	NA	NA	0	0	0	0	0	0	0	0	0	0	0	0	0	0	0	0	0	0	0	0	0	0	0	0	0	0	0
4930594C11Rik	ENSMUSG00000103948	RIKEN cDNA 4930594C11 gene [Source:MGI Symbol;Acc:MGI:1924883]	0.0711155	0.855868	0.906116	0.295866	0.501456	NA	-0.224751	0.606933	NA	0.0239954	0.0341582	0.0328287	0.0303135	0.0653206	0.0387009	0.0202317	0.023487	0.0599049	0.179461	0.263146	0.249283	0.219539	0.489609	0.299549	0.150661	0.181058	0.467647	3	4	6	6	11	7	5	4	12
4930594M17Rik	ENSMUSG00000097181	RIKEN cDNA 4930594M17 gene [Source:MGI Symbol;Acc:MGI:1923187]	NA	NA	NA	NA	NA	NA	NA	NA	NA	0	0	0	0	0	0	0	0	0	0	0	0	0	0	0	0	0	0	0	0	0	0	0	0	0	0	0
4930594M22Rik	ENSMUSG00000075463	RIKEN cDNA 4930594M22 gene [Source:MGI Symbol;Acc:MGI:1925478]	-0.637117	7.28231e-05	0.000216932	-0.344853	0.0307361	0.0677582	-0.292264	0.0680881	0.141846	0.730804	0.747732	0.746403	0.580224	0.599082	0.557766	0.521184	0.506685	0.402269	5.46565	5.76033	5.66776	4.20214	4.49041	4.31716	3.88112	3.90597	3.14031	144	138	215	181	159	159	203	136	127
4930594M22Rik	ENSMUSG00000085423	RIKEN cDNA 4930594M22 gene [Source:MGI Symbol;Acc:MGI:1925478]	0	1	NA	0.0249615	0.888454	NA	-0.0501276	0.778194	NA	0	0	0	0	0	0.0296334	0	0	0	0	0	0	0	0	0.229366	0	0	0	0	0	0	0	0	1	0	0	0
4930594O21Rik	ENSMUSG00000085677	RIKEN cDNA 4930594O21 gene [Source:MGI Symbol;Acc:MGI:1923197]	NA	NA	NA	NA	NA	NA	NA	NA	NA	0	0	0	0	0	0	0	0	0	0	0	0	0	0	0	0	0	0	0	0	0	0	0	0	0	0	0
4930595D18Rik	ENSMUSG00000083193	RIKEN cDNA 4930595D18 gene [Source:MGI Symbol;Acc:MGI:1925312]	0.0392022	0.875242	0.919503	0.275888	0.456212	NA	-0.236686	0.537144	NA	0.0538772	0	0.0184277	0	0.159998	0.0186205	0	0.0593276	0.0336263	0.402945	0	0.139929	0	1.19926	0.144125	0	0.457349	0.262503	2	0	1	0	8	1	0	3	2
4930595L18Rik	ENSMUSG00000107929	RIKEN cDNA 4930595L18 gene [Source:MGI Symbol;Acc:MGI:1925309]	NA	NA	NA	NA	NA	NA	NA	NA	NA	0	0	0	0	0	0	0	0	0	0	0	0	0	0	0	0	0	0	0	0	0	0	0	0	0	0	0
4930595M18Rik	ENSMUSG00000060673	RIKEN cDNA 4930595M18 gene [Source:MGI Symbol;Acc:MGI:3045300]	NA	NA	NA	NA	NA	NA	NA	NA	NA	0	0	0	0	0	0	0	0	0	0	0	0	0	0	0	0	0	0	0	0	0	0	0	0	0	0	0
4930595O18Rik	ENSMUSG00000108074	RIKEN cDNA 4930595O18 gene [Source:MGI Symbol;Acc:MGI:1922624]	NA	NA	NA	NA	NA	NA	NA	NA	NA	0	0	0	0	0	0	0	0	0	0	0	0	0	0	0	0	0	0	0	0	0	0	0	0	0	0	0
4930596D02Rik	ENSMUSG00000041068	RIKEN cDNA 4930596D02 gene [Source:MGI Symbol;Acc:MGI:3588288]	NA	NA	NA	NA	NA	NA	NA	NA	NA	0	0	0	0	0	0	0	0	0	0	0	0	0	0	0	0	0	0	0	0	0	0	0	0	0	0	0
4930596I21Rik	ENSMUSG00000104900	RIKEN cDNA 4930596I21 gene [Source:MGI Symbol;Acc:MGI:1925479]	NA	NA	NA	NA	NA	NA	NA	NA	NA	0	0	0	0	0	0	0	0	0	0	0	0	0	0	0	0	0	0	0	0	0	0	0	0	0	0	0
4930597A21Rik	ENSMUSG00000086501	RIKEN cDNA 4930597A21 gene [Source:MGI Symbol;Acc:MGI:1922639]	0.413863	0.196146	NA	0.0553661	0.826693	NA	0.358497	0.291983	NA	0	0	0	0.0199412	0	0	0.0479127	0.0695272	0.0197037	0	0	0	0.14442	0	0	0.356793	0.535977	0.153816	0	0	0	1	0	0	3	3	1
4930597G03Rik	ENSMUSG00000115540	RIKEN cDNA 4930597G03 gene [Source:MGI Symbol;Acc:MGI:1922627]	NA	NA	NA	NA	NA	NA	NA	NA	NA	0	0	0	0	0	0	0	0	0	0	0	0	0	0	0	0	0	0	0	0	0	0	0	0	0	0	0
4930597L12Rik	ENSMUSG00000104964	RIKEN cDNA 4930597L12 gene [Source:MGI Symbol;Acc:MGI:1922635]	0.110741	0.629975	NA	0.193667	0.449859	NA	-0.0829257	0.785992	NA	0	0	0	0	0.0359162	0.0167196	0	0.017757	0.0150968	0	0	0	0	0.269209	0.129412	0	0.136887	0.117853	0	0	0	0	2	1	0	1	1
4930597O21Rik	ENSMUSG00000053442	RIKEN cDNA 4930597O21 gene [Source:MGI Symbol;Acc:MGI:1922623]	NA	NA	NA	NA	NA	NA	NA	NA	NA	0	0	0	0	0	0	0	0	0	0	0	0	0	0	0	0	0	0	0	0	0	0	0	0	0	0	0
4930598F16Rik	ENSMUSG00000100777	RIKEN cDNA 4930598F16 gene [Source:MGI Symbol;Acc:MGI:1922631]	NA	NA	NA	NA	NA	NA	NA	NA	NA	0	0	0	0	0	0	0	0	0	0	0	0	0	0	0	0	0	0	0	0	0	0	0	0	0	0	0
4930598N05Rik	ENSMUSG00000109160	RIKEN cDNA 4930598N05 gene [Source:MGI Symbol;Acc:MGI:1922625]	NA	NA	NA	NA	NA	NA	NA	NA	NA	0	0	0	0	0	0	0	0	0	0	0	0	0	0	0	0	0	0	0	0	0	0	0	0	0	0	0
4930599A14Rik	ENSMUSG00000101600	RIKEN cDNA 4930599A14 gene [Source:MGI Symbol;Acc:MGI:1922636]	NA	NA	NA	NA	NA	NA	NA	NA	NA	0	0	0	0	0	0	0	0	0	0	0	0	0	0	0	0	0	0	0	0	0	0	0	0	0	0	0
4930599N23Rik	ENSMUSG00000073144	RIKEN cDNA 4930599N23 gene [Source:MGI Symbol;Acc:MGI:1922629]	-0.0265399	0.837794	0.893361	-0.0452841	0.72898	0.821339	0.0187443	0.883265	0.925304	4.98309	6.95101	5.89251	6.18445	5.55863	5.46952	5.91587	6.1214	5.73569	37.2683	53.5487	44.7444	44.7894	41.6646	42.3346	44.054	47.1891	44.7756	199	260	344	391	299	316	467	333	367
4930599N24Rik	ENSMUSG00000105545	RIKEN cDNA 4930599N24 gene [Source:MGI Symbol;Acc:MGI:1922633]	NA	NA	NA	NA	NA	NA	NA	NA	NA	0	0	0	0	0	0	0	0	0	0	0	0	0	0	0	0	0	0	0	0	0	0	0	0	0	0	0
4931400O07Rik	ENSMUSG00000031194	RIKEN cDNA 4931400O07 gene [Source:MGI Symbol;Acc:MGI:1918186]	NA	NA	NA	NA	NA	NA	NA	NA	NA	0	0	0	0	0	0	0	0	0	0	0	0	0	0	0	0	0	0	0	0	0	0	0	0	0	0	0
4931403E22Rik	ENSMUSG00000093772	RIKEN cDNA 4931403E22 gene [Source:MGI Symbol;Acc:MGI:1918192]	-0.0228495	0.91613	0.94957	-0.216522	0.339601	0.480687	0.193673	0.379318	0.522665	1.81432	1.72574	1.85038	1.33355	1.83681	1.43651	1.73557	2.03419	1.64709	13.5692	13.2947	14.0508	9.65795	13.7678	11.1187	12.9243	15.6813	12.8579	55	49	82	64	75	63	104	84	80
4931406B18Rik	ENSMUSG00000013353	RIKEN cDNA 4931406B18 gene [Source:MGI Symbol;Acc:MGI:1921304]	NA	NA	NA	NA	NA	NA	NA	NA	NA	0	0	0	0	0	0	0	0	0	0	0	0	0	0	0	0	0	0	0	0	0	0	0	0	0	0	0
4931406C07Rik	ENSMUSG00000031938	RIKEN cDNA 4931406C07 gene [Source:MGI Symbol;Acc:MGI:1918234]	-0.601285	0.00100551	0.00257743	-0.379843	0.0372766	0.0799115	-0.221441	0.225609	0.358664	0.243243	0.233728	0.203832	0.193337	0.182094	0.138711	0.154843	0.144342	0.145489	1.8192	1.80058	1.54778	1.4002	1.36488	1.07364	1.15308	1.11271	1.13576	120	108	147	151	121	99	151	97	115
4931406G06Rik	ENSMUSG00000085398	RIKEN cDNA 4931406G06 gene [Source:MGI Symbol;Acc:MGI:1918228]	-0.0671124	0.706087	NA	-0.0589312	0.740535	NA	0	1	NA	0	0.0187911	0	0	0	0	0	0	0	0	0.144762	0	0	0	0	0	0	0	0	1	0	0	0	0	0	0	0
4931406P16Rik	ENSMUSG00000066571	RIKEN cDNA 4931406P16 gene [Source:MGI Symbol;Acc:MGI:1924311]	0.138647	0.0611381	0.110799	0.0846879	0.254442	0.387868	0.0539589	0.461636	0.602705	4.15361	4.13762	4.52271	4.47184	4.39426	4.73457	4.42985	5.00477	4.96777	31.0647	31.8751	34.3429	32.3863	32.9371	36.646	32.9879	38.5812	38.7808	1553	1449	2472	2647	2213	2561	3274	2549	2976
4931407E12Rik	ENSMUSG00000114352	RIKEN cDNA 4931407E12 gene [Source:MGI Symbol;Acc:MGI:1918242]	NA	NA	NA	NA	NA	NA	NA	NA	NA	0	0	0	0	0	0	0	0	0	0	0	0	0	0	0	0	0	0	0	0	0	0	0	0	0	0	0
4931408C20Rik	ENSMUSG00000073722	RIKEN cDNA 4931408C20 gene [Source:MGI Symbol;Acc:MGI:3588222]	1.09901	5.23655e-12	2.88134e-11	1.1608	3.82717e-13	4.50349e-12	-0.061791	0.672635	0.776688	0.433775	0.517604	0.460804	1.00895	0.962344	1.27341	0.962966	1.019	1.18485	3.24419	3.98748	3.49908	7.30707	7.21323	9.85634	7.17096	7.85537	9.2495	85	95	132	313	254	361	373	272	372
4931412I15Rik	ENSMUSG00000108826	RIKEN cDNA 4931412I15 gene [Source:MGI Symbol;Acc:MGI:1918245]	NA	NA	NA	NA	NA	NA	NA	NA	NA	0	0	0	0	0	0	0	0	0	0	0	0	0	0	0	0	0	0	0	0	0	0	0	0	0	0	0
4931413I07Rik	ENSMUSG00000092602	RIKEN cDNA 4931413I07 gene [Source:MGI Symbol;Acc:MGI:2148502]	NA	NA	NA	NA	NA	NA	NA	NA	NA	0	0	0	0	0	0	0	0	0	0	0	0	0	0	0	0	0	0	0	0	0	0	0	0	0	0	0
4931413K12Rik	ENSMUSG00000085088	RIKEN cDNA 4931413K12 gene [Source:MGI Symbol;Acc:MGI:1918237]	0.487761	0.210734	0.318349	0.525806	0.181236	0.297777	-0.0380448	0.918983	NA	0.12032	0.0917569	0.129339	0.249716	0.140373	0.190098	0.147824	0.214511	0.214558	0.89987	0.706871	0.982126	1.80851	1.05216	1.47137	1.10081	1.65364	1.67494	7	5	11	23	11	16	17	17	20
4931414P19Rik	ENSMUSG00000022179	RIKEN cDNA 4931414P19 gene [Source:MGI Symbol;Acc:MGI:1921609]	0.700576	4.09108e-08	1.68023e-07	0.620374	1.44242e-06	7.94223e-06	0.0802015	0.507295	0.642803	1.00228	1.22295	1.34186	1.82692	1.86028	1.88539	1.95936	1.97084	2.07325	7.49599	9.42127	10.1893	13.2311	13.9437	14.5931	14.5908	15.193	16.1848	140	160	274	404	350	381	541	375	464
4931415C17Rik	ENSMUSG00000054910	RIKEN cDNA 4931415C17 gene [Source:MGI Symbol;Acc:MGI:1918216]	0.365608	0.414508	0.543318	-0.145164	0.739127	0.828683	0.510772	0.23801	NA	0.0223411	0.0477049	0.0356597	0.0141118	0.0331731	0.0411804	0.0414412	0.0820041	0.0418312	0.167088	0.367506	0.270779	0.102202	0.248648	0.31874	0.308602	0.632159	0.326555	3	6	7	3	6	8	11	15	9
4931417E11Rik	ENSMUSG00000056197	RIKEN cDNA 4931417E11 gene [Source:MGI Symbol;Acc:MGI:1913990]	NA	NA	NA	NA	NA	NA	NA	NA	NA	0	0	0	0	0	0	0	0	0	0	0	0	0	0	0	0	0	0	0	0	0	0	0	0	0	0	0
4931419H13Rik	ENSMUSG00000106589	RIKEN cDNA 4931419H13 gene [Source:MGI Symbol;Acc:MGI:1918220]	NA	NA	NA	NA	NA	NA	NA	NA	NA	0	0	0	0	0	0	0	0	0	0	0	0	0	0	0	0	0	0	0	0	0	0	0	0	0	0	0
4931422A03Rik	ENSMUSG00000046085	RIKEN cDNA 4931422A03 gene [Source:MGI Symbol;Acc:MGI:1918236]	-0.257593	0.0705048	0.125651	-0.203658	0.154529	0.262178	-0.0539342	0.702973	0.800658	2.7923	3.21617	3.41561	2.53704	2.63473	2.99497	2.24067	3.11012	2.69569	20.8835	24.7765	25.9362	18.3739	19.7486	23.1814	16.6857	23.9755	21.0439	203	219	363	292	258	315	322	308	314
4931428F04Rik	ENSMUSG00000014837	RIKEN cDNA 4931428F04 gene [Source:MGI Symbol;Acc:MGI:1921606]	0.79466	1.93171e-14	1.21153e-13	0.513824	9.73006e-07	5.4847e-06	0.280836	0.00494842	0.0159065	1.83586	1.78557	2.06078	2.9352	2.85134	2.40241	3.1886	3.48728	3.48844	13.7303	13.7555	15.6484	21.2575	21.3722	18.5949	23.7447	26.883	27.2325	337	307	553	853	705	638	1157	872	1026
4931428L18Rik	ENSMUSG00000086727	RIKEN cDNA 4931428L18 gene [Source:MGI Symbol;Acc:MGI:1918238]	-0.0455805	0.844994	NA	0.117306	0.688784	NA	-0.162887	0.545491	NA	0	0	0.00994318	0	0.0107915	0.0200944	0.00735335	0	0	0	0	0.0755028	0	0.0808871	0.155533	0.0547585	0	0	0	0	1	0	1	2	1	0	0
4931429L15Rik	ENSMUSG00000056617	RIKEN cDNA 4931429L15 gene [Source:MGI Symbol;Acc:MGI:1921611]	0.065369	0.89123	NA	-0.26979	0.240431	NA	0.335159	0.181633	NA	0.0207396	0	0.00709358	0	0	0	0.0209839	0	0.0129442	0.15511	0	0.0538646	0	0	0	0.156262	0	0.101048	2	0	1	0	0	0	4	0	2
4931429P17Rik	ENSMUSG00000047324	RIKEN cDNA 4931429P17 gene [Source:MGI Symbol;Acc:MGI:1918221]	NA	NA	NA	NA	NA	NA	NA	NA	NA	0	0	0	0	0	0	0	0	0	0	0	0	0	0	0	0	0	0	0	0	0	0	0	0	0	0	0
4931431B13Rik	ENSMUSG00000108354	RIKEN cDNA 4931431B13 gene [Source:MGI Symbol;Acc:MGI:1918223]	-0.0165707	0.96366	0.978654	-0.158914	0.713422	NA	0.142344	0.739367	NA	0.0920074	0.0327439	0.0524491	0.00968612	0.0569236	0.074197	0.0620609	0.045029	0.0669952	0.68812	0.25225	0.398268	0.0701495	0.42667	0.574292	0.462151	0.347123	0.522997	6	2	5	1	5	7	8	4	7
4931431C16Rik	ENSMUSG00000055061	RIKEN cDNA 4931431C16 gene [Source:MGI Symbol;Acc:MGI:1921614]	0.813319	1.20215e-05	3.90928e-05	0.221599	0.240621	0.371812	0.591719	0.000995001	0.00394564	0.620386	0.68816	0.661376	0.63615	0.717799	0.96346	1.03121	1.38404	1.22194	4.63984	5.3014	5.02211	4.60717	5.38025	7.45727	7.67917	10.6694	9.53909	77	80	120	125	120	173	253	234	243
4931440P22Rik	ENSMUSG00000074580	RIKEN cDNA 4931440P22 gene [Source:MGI Symbol;Acc:MGI:1918254]	0.43582	0.00527348	0.0120391	0.0591807	0.70881	0.807784	0.376639	0.0129655	0.0359657	0.50657	0.572653	0.489213	0.511334	0.54201	0.57672	0.683383	0.780213	0.71292	3.78861	4.41156	3.7148	3.70322	4.06262	4.46387	5.08898	6.01457	5.5654	102	108	144	163	147	168	272	214	230
4932411K12Rik	ENSMUSG00000100733	RIKEN cDNA 4932411K12 gene [Source:MGI Symbol;Acc:MGI:3512682]	NA	NA	NA	NA	NA	NA	NA	NA	NA	0	0	0	0	0	0	0	0	0	0	0	0	0	0	0	0	0	0	0	0	0	0	0	0	0	0	0
4932411N23Rik	ENSMUSG00000058670	RIKEN cDNA 4932411N23 gene [Source:MGI Symbol;Acc:MGI:3045322]	NA	NA	NA	NA	NA	NA	NA	NA	NA	0	0	0	0	0	0	0	0	0	0	0	0	0	0	0	0	0	0	0	0	0	0	0	0	0	0	0
4932412D23Rik	ENSMUSG00000075070	RIKEN cDNA 4932412D23 gene [Source:MGI Symbol;Acc:MGI:1922972]	0.0587267	0.770073	NA	0	1	NA	0.0757116	0.697651	NA	0	0	0	0	0	0	0.00218968	0	0.00270147	0	0	0	0	0	0	0.016306	0	0.021089	0	0	0	0	0	0	1	0	1
4932413F04Rik	ENSMUSG00000099616	RIKEN cDNA 4932413F04 gene [Source:MGI Symbol;Acc:MGI:2441690]	NA	NA	NA	NA	NA	NA	NA	NA	NA	0	0	0	0	0	0	0	0	0	0	0	0	0	0	0	0	0	0	0	0	0	0	0	0	0	0	0
4932414J04Rik	ENSMUSG00000078962	RIKEN cDNA 4932414J04 gene [Source:MGI Symbol;Acc:MGI:3605619]	0.0934678	0.654914	NA	0.0944602	0.667661	NA	-0.000992406	0.988258	NA	0	0	0	0.00398481	0	0.0043606	0	0.00926233	0	0	0	0	0.0288591	0	0.0337515	0	0.0714022	0	0	0	0	1	0	1	0	2	0
4932414N04Rik	ENSMUSG00000079324	RIKEN cDNA 4932414N04 gene [Source:MGI Symbol;Acc:MGI:1922971]	NA	NA	NA	NA	NA	NA	NA	NA	NA	0	0	0	0	0	0	0	0	0	0	0	0	0	0	0	0	0	0	0	0	0	0	0	0	0	0	0
4932415D10Rik	ENSMUSG00000044581	RIKEN cDNA 4932415D10 gene [Source:MGI Symbol;Acc:MGI:3045298]	0	1	NA	0.0669079	0.698596	NA	-0.0920739	0.595835	NA	0	0	0	0	0.00216529	0	0	0	0	0	0	0	0	0.0162299	0	0	0	0	0	0	0	0	2	0	0	0	0
4932415M13Rik	ENSMUSG00000062036	RIKEN cDNA 4932415M13 gene [Source:MGI Symbol;Acc:MGI:3608328]	1.35584	0.00330441	0.00781619	0.749552	0.0480453	NA	0.606287	0.207357	NA	0	0.00672954	0.00862349	0.0119442	0.0327571	0.0348549	0.0286983	0.0416447	0.0944153	0	0.0518426	0.0654819	0.086503	0.24553	0.26978	0.213709	0.321034	0.737052	0	1	2	3	7	8	9	9	24
4932416K20Rik	ENSMUSG00000069925	RIKEN cDNA 4932416K20 gene [Source:MGI Symbol;Acc:MGI:3045271]	NA	NA	NA	NA	NA	NA	NA	NA	NA	0	0	0	0	0	0	0	0	0	0	0	0	0	0	0	0	0	0	0	0	0	0	0	0	0	0	0
4932422M17Rik	ENSMUSG00000105881	RIKEN cDNA 4932422M17 gene [Source:MGI Symbol;Acc:MGI:1921616]	0.74951	0.072381	0.128563	-0.255682	0.533068	0.664122	1.00519	0.013422	NA	0.0501003	0.0534895	0.0742555	0.0369203	0.0371956	0.063489	0.0718115	0.165506	0.145922	0.374698	0.412069	0.563854	0.267387	0.278798	0.491411	0.534762	1.27586	1.13914	6	6	13	7	6	11	17	27	28
[truncated: 51,723 more rows]
