# Supplementary material for: MYC-driven synthesis of Siglec ligands is a glycoimmune checkpoint
Source: Proc Natl Acad Sci U S A. 2023 Mar 10;120(11):e2215376120. doi: 10.1073/pnas.2215376120 (PMC10089186; doi:10.1073/pnas.2215376120)
Supplement: Supplementary file 3 — Dataset S02 (XLSX) [file pnas.2215376120.sd02.xlsx]

## Sheet: MYC on GO terms
GO.ID	Term	Annotated Genes	Significant Genes	Expected	classicFisher p val	rank
GO:0042254	ribosome biogenesis	275	139	14.9	< 1e-30	1
GO:0022613	ribonucleoprotein complex biogenesis	420	156	22.76	< 1e-30	2
GO:0034660	ncRNA metabolic process	457	152	24.77	< 1e-30	3
GO:0006364	rRNA processing	189	99	10.24	< 1e-30	4
GO:0034470	ncRNA processing	333	127	18.05	< 1e-30	5
GO:0016072	rRNA metabolic process	221	105	11.98	< 1e-30	6
GO:0006518	peptide metabolic process	737	168	39.94	< 1e-30	7
GO:0034641	cellular nitrogen compound metabolic pro...	5452	542	295.48	< 1e-30	8
GO:0043603	cellular amide metabolic process	957	191	51.87	< 1e-30	9
GO:0006412	translation	565	145	30.62	< 1e-30	10
GO:1901566	organonitrogen compound biosynthetic pro...	1541	247	83.52	< 1e-30	11
GO:0043043	peptide biosynthetic process	587	145	31.81	< 1e-30	12
GO:0043604	amide biosynthetic process	692	155	37.5	< 1e-30	13
GO:0044237	cellular metabolic process	9242	743	500.89	< 1e-30	14
GO:0006807	nitrogen compound metabolic process	8669	698	469.83	< 1e-30	15
GO:0008152	metabolic process	10196	777	552.59	< 1e-30	16
GO:0071704	organic substance metabolic process	9735	750	527.61	< 1e-30	17
GO:0044238	primary metabolic process	9183	720	497.69	< 1e-30	18
GO:0006396	RNA processing	807	151	43.74	< 1e-30	19
GO:0042273	ribosomal large subunit biogenesis	68	44	3.69	< 1e-30	20
GO:0010467	gene expression	4733	433	256.51	< 1e-30	21
GO:0044249	cellular biosynthetic process	4863	440	263.56	< 1e-30	22
GO:1901576	organic substance biosynthetic process	4957	444	268.65	< 1e-30	23
GO:0009058	biosynthetic process	5051	448	273.75	< 1e-30	24
GO:0046483	heterocycle metabolic process	4898	428	265.46	5.6e-29	25
GO:0006725	cellular aromatic compound metabolic pro...	4970	432	269.36	8.4e-29	26
GO:1901360	organic cyclic compound metabolic proces...	5163	443	279.82	1.9e-28	27
GO:0044271	cellular nitrogen compound biosynthetic ...	3919	360	212.4	1.8e-27	28
GO:0006139	nucleobase-containing compound metabolic...	4772	414	258.63	4.4e-27	29
GO:0042274	ribosomal small subunit biogenesis	61	33	3.31	4.7e-26	30
GO:1901564	organonitrogen compound metabolic proces...	6012	485	325.83	2.1e-25	31
GO:0002181	cytoplasmic translation	82	37	4.44	2.2e-25	32
GO:0042255	ribosome assembly	60	32	3.25	4.8e-25	33
GO:0006399	tRNA metabolic process	167	50	9.05	4.8e-24	34
GO:0043170	macromolecule metabolic process	8239	609	446.53	6.6e-24	35
GO:0044085	cellular component biogenesis	3016	288	163.46	8.3e-24	36
GO:0006520	cellular amino acid metabolic process	260	59	14.09	2.3e-21	37
GO:0071826	ribonucleoprotein complex subunit organi...	225	54	12.19	7.4e-21	38
GO:0022618	ribonucleoprotein complex assembly	212	52	11.49	1.4e-20	39
GO:0034645	cellular macromolecule biosynthetic proc...	3959	337	214.57	1.1e-19	40
GO:0090304	nucleic acid metabolic process	4246	351	230.12	1.6e-18	41
GO:0044281	small molecule metabolic process	1734	181	93.98	2e-18	42
GO:0009059	macromolecule biosynthetic process	4057	338	219.88	3e-18	43
GO:0000470	maturation of LSU-rRNA	22	17	1.19	5.4e-18	44
GO:0000027	ribosomal large subunit assembly	29	19	1.57	9.1e-18	45
GO:0044283	small molecule biosynthetic process	642	90	34.79	7.9e-17	46
GO:0016070	RNA metabolic process	3735	311	202.43	1.5e-16	47
GO:0009451	RNA modification	137	37	7.42	1.7e-16	48
GO:0044260	cellular macromolecule metabolic process	7013	502	380.08	6.2e-15	49
GO:0140053	mitochondrial gene expression	102	30	5.53	9.8e-15	50
GO:1901605	alpha-amino acid metabolic process	192	41	10.41	2.7e-14	51
GO:0008033	tRNA processing	115	31	6.23	5e-14	52
GO:0030490	maturation of SSU-rRNA	41	19	2.22	6e-14	53
GO:0071840	cellular component organization or bioge...	6093	443	330.22	9e-14	54
GO:0019752	carboxylic acid metabolic process	891	103	48.29	2e-13	55
GO:0009987	cellular process	15427	936	836.1	2.2e-13	56
GO:0000463	maturation of LSU-rRNA from tricistronic...	15	12	0.81	2.4e-13	57
GO:0044267	cellular protein metabolic process	4501	345	243.94	3.2e-13	58
GO:0043436	oxoacid metabolic process	930	105	50.4	5.2e-13	59
GO:0006082	organic acid metabolic process	956	107	51.81	5.4e-13	60
GO:0055086	nucleobase-containing small molecule met...	620	78	33.6	3.1e-12	61
GO:0000028	ribosomal small subunit assembly	18	12	0.98	8.3e-12	62
GO:0019538	protein metabolic process	5134	376	278.25	1.1e-11	63
GO:0000462	maturation of SSU-rRNA from tricistronic...	31	15	1.68	1.2e-11	64
GO:0051186	cofactor metabolic process	497	66	26.94	1.4e-11	65
GO:1901607	alpha-amino acid biosynthetic process	60	20	3.25	2.1e-11	66
GO:0008652	cellular amino acid biosynthetic process	63	20	3.41	5.9e-11	67
GO:0046394	carboxylic acid biosynthetic process	356	52	19.29	6.7e-11	68
GO:0016053	organic acid biosynthetic process	357	52	19.35	7.5e-11	69
GO:0000154	rRNA modification	25	13	1.35	9.2e-11	70
GO:0006753	nucleoside phosphate metabolic process	555	69	30.08	9.8e-11	71
GO:0001522	pseudouridine synthesis	17	11	0.92	1e-10	72
GO:0000466	maturation of 5.8S rRNA from tricistroni...	21	12	1.14	1.1e-10	73
GO:0009117	nucleotide metabolic process	547	68	29.65	1.3e-10	74
GO:0032543	mitochondrial translation	75	21	4.06	2.7e-10	75
GO:0009163	nucleoside biosynthetic process	27	13	1.46	3.2e-10	76
GO:0042455	ribonucleoside biosynthetic process	27	13	1.46	3.2e-10	77
GO:0009123	nucleoside monophosphate metabolic proce...	279	43	15.12	5.6e-10	78
GO:0090407	organophosphate biosynthetic process	496	62	26.88	7.2e-10	79
GO:0006400	tRNA modification	72	20	3.9	8.5e-10	80
GO:1901293	nucleoside phosphate biosynthetic proces...	284	43	15.39	9.8e-10	81
GO:0034248	regulation of cellular amide metabolic p...	379	51	20.54	1.9e-09	82
GO:0017144	drug metabolic process	711	78	38.53	2.2e-09	83
GO:1901135	carbohydrate derivative metabolic proces...	993	99	53.82	2.7e-09	84
GO:1901659	glycosyl compound biosynthetic process	31	13	1.68	2.7e-09	85
GO:0000460	maturation of 5.8S rRNA	26	12	1.41	2.9e-09	86
GO:0019637	organophosphate metabolic process	942	95	51.05	3.2e-09	87
GO:0019693	ribose phosphate metabolic process	443	56	24.01	3.2e-09	88
GO:0006417	regulation of translation	329	46	17.83	3.5e-09	89
GO:0006414	translational elongation	44	15	2.38	4.9e-09	90
GO:0043039	tRNA aminoacylation	44	15	2.38	4.9e-09	91
GO:0009165	nucleotide biosynthetic process	278	41	15.07	5.3e-09	92
GO:0009259	ribonucleotide metabolic process	426	54	23.09	5.6e-09	93
GO:0009116	nucleoside metabolic process	88	21	4.77	6.6e-09	94
GO:0043038	amino acid activation	45	15	2.44	6.9e-09	95
GO:0009161	ribonucleoside monophosphate metabolic p...	270	40	14.63	7.1e-09	96
GO:2000232	regulation of rRNA processing	11	8	0.6	1e-08	97
GO:0009220	pyrimidine ribonucleotide biosynthetic p...	15	9	0.81	1.5e-08	98
GO:0006221	pyrimidine nucleotide biosynthetic proce...	24	11	1.3	1.5e-08	99
GO:0000959	mitochondrial RNA metabolic process	41	14	2.22	1.5e-08	100
GO:0006418	tRNA aminoacylation for protein translat...	41	14	2.22	1.5e-08	101
GO:1901657	glycosyl compound metabolic process	110	23	5.96	1.9e-08	102
GO:0009119	ribonucleoside metabolic process	70	18	3.79	2.3e-08	103
GO:0072521	purine-containing compound metabolic pro...	482	57	26.12	2.6e-08	104
GO:0009218	pyrimidine ribonucleotide metabolic proc...	16	9	0.87	3.2e-08	105
GO:0046112	nucleobase biosynthetic process	16	9	0.87	3.2e-08	106
GO:0001510	RNA methylation	64	17	3.47	3.3e-08	107
GO:0006091	generation of precursor metabolites and ...	377	48	20.43	3.4e-08	108
GO:0006839	mitochondrial transport	180	30	9.76	3.7e-08	109
GO:0000469	cleavage involved in rRNA processing	21	10	1.14	4.3e-08	110
GO:0006220	pyrimidine nucleotide metabolic process	32	12	1.73	5e-08	111
GO:0055114	oxidation-reduction process	863	85	46.77	6.5e-08	112
GO:0072528	pyrimidine-containing compound biosynthe...	27	11	1.46	6.6e-08	113
GO:0090069	regulation of ribosome biogenesis	13	8	0.7	7.3e-08	114
GO:0007005	mitochondrion organization	460	54	24.93	7.7e-08	115
GO:0043933	protein-containing complex subunit organ...	1940	158	105.14	9.7e-08	116
GO:0009167	purine ribonucleoside monophosphate meta...	266	37	14.42	1.4e-07	117
GO:0009126	purine nucleoside monophosphate metaboli...	267	37	14.47	1.5e-07	118
GO:0009124	nucleoside monophosphate biosynthetic pr...	161	27	8.73	1.5e-07	119
GO:0046132	pyrimidine ribonucleoside biosynthetic p...	14	8	0.76	1.6e-07	120
GO:0046134	pyrimidine nucleoside biosynthetic proce...	14	8	0.76	1.6e-07	121
GO:0065003	protein-containing complex assembly	1715	142	92.95	1.8e-07	122
GO:0010608	posttranscriptional regulation of gene e...	501	56	27.15	2.3e-07	123
GO:0006163	purine nucleotide metabolic process	439	51	23.79	2.5e-07	124
GO:1990542	mitochondrial transmembrane transport	73	17	3.96	2.6e-07	125
GO:0032259	methylation	335	42	18.16	3.7e-07	126
GO:0046390	ribose phosphate biosynthetic process	232	33	12.57	3.8e-07	127
GO:0046131	pyrimidine ribonucleoside metabolic proc...	20	9	1.08	3.8e-07	128
GO:0006732	coenzyme metabolic process	324	41	17.56	4e-07	129
GO:0031118	rRNA pseudouridine synthesis	5	5	0.27	4.6e-07	130
GO:0009260	ribonucleotide biosynthetic process	225	32	12.19	5.7e-07	131
GO:0009150	purine ribonucleotide metabolic process	416	48	22.55	6.7e-07	132
GO:0000054	ribosomal subunit export from nucleus	12	7	0.65	8.4e-07	133
GO:0033750	ribosome localization	12	7	0.65	8.4e-07	134
GO:0009156	ribonucleoside monophosphate biosyntheti...	155	25	8.4	9.4e-07	135
GO:0072331	signal transduction by p53 class mediato...	135	23	7.32	9.5e-07	136
GO:0009066	aspartate family amino acid metabolic pr...	41	12	2.22	1.1e-06	137
GO:0009141	nucleoside triphosphate metabolic proces...	290	37	15.72	1.2e-06	138
GO:1901137	carbohydrate derivative biosynthetic pro...	594	61	32.19	1.3e-06	139
GO:0050821	protein stabilization	169	26	9.16	1.4e-06	140
GO:0009064	glutamine family amino acid metabolic pr...	65	15	3.52	1.5e-06	141
GO:0009199	ribonucleoside triphosphate metabolic pr...	270	35	14.63	1.6e-06	142
GO:0071428	rRNA-containing ribonucleoprotein comple...	13	7	0.7	1.7e-06	143
GO:1904816	positive regulation of protein localizat...	13	7	0.7	1.7e-06	144
GO:0043094	cellular metabolic compound salvage	18	8	0.98	2e-06	145
GO:0072527	pyrimidine-containing compound metabolic...	51	13	2.76	2.3e-06	146
GO:0009303	rRNA transcription	30	10	1.63	2.3e-06	147
GO:0010833	telomere maintenance via telomere length...	76	16	4.12	2.5e-06	148
GO:0045333	cellular respiration	164	25	8.89	2.7e-06	149
GO:0015980	energy derivation by oxidation of organi...	255	33	13.82	3.2e-06	150
GO:0034622	cellular protein-containing complex asse...	982	87	53.22	4e-06	151
GO:1901796	regulation of signal transduction by p53...	70	15	3.79	4e-06	152
GO:0000478	endonucleolytic cleavage involved in rRN...	10	6	0.54	4.4e-06	153
GO:0000479	endonucleolytic cleavage of tricistronic...	10	6	0.54	4.4e-06	154
GO:1904851	positive regulation of establishment of ...	10	6	0.54	4.4e-06	155
GO:0006278	RNA-dependent DNA biosynthetic process	62	14	3.36	4.4e-06	156
GO:0007004	telomere maintenance via telomerase	62	14	3.36	4.4e-06	157
GO:0042451	purine nucleoside biosynthetic process	20	8	1.08	5.1e-06	158
GO:0046129	purine ribonucleoside biosynthetic proce...	20	8	1.08	5.1e-06	159
GO:0006213	pyrimidine nucleoside metabolic process	26	9	1.41	5.3e-06	160
GO:0016556	mRNA modification	26	9	1.41	5.3e-06	161
GO:0070129	regulation of mitochondrial translation	26	9	1.41	5.3e-06	162
GO:0072522	purine-containing compound biosynthetic ...	238	31	12.9	5.6e-06	163
GO:0072655	establishment of protein localization to...	90	17	4.88	5.8e-06	164
GO:0009144	purine nucleoside triphosphate metabolic...	274	34	14.85	5.9e-06	165
GO:1904814	regulation of protein localization to ch...	15	7	0.81	5.9e-06	166
GO:0031647	regulation of protein stability	275	34	14.9	6.4e-06	167
GO:0006541	glutamine metabolic process	21	8	1.14	7.8e-06	168
GO:0009205	purine ribonucleoside triphosphate metab...	266	33	14.42	8.1e-06	169
GO:0000454	snoRNA guided rRNA pseudouridine synthes...	4	4	0.22	8.6e-06	170
GO:0070203	regulation of establishment of protein l...	11	6	0.6	9.1e-06	171
GO:0000723	telomere maintenance	123	20	6.67	9.9e-06	172
GO:0015807	L-amino acid transport	58	13	3.14	1e-05	173
GO:0034404	nucleobase-containing small molecule bio...	166	24	9	1.1e-05	174
GO:0006360	transcription by RNA polymerase I	50	12	2.71	1.1e-05	175
GO:0070585	protein localization to mitochondrion	95	17	5.15	1.2e-05	176
GO:0032200	telomere organization	125	20	6.77	1.3e-05	177
GO:0006855	drug transmembrane transport	68	14	3.69	1.4e-05	178
GO:0090502	RNA phosphodiester bond hydrolysis, endo...	17	7	0.92	1.6e-05	179
GO:0098781	ncRNA transcription	44	11	2.38	1.7e-05	180
GO:0045943	positive regulation of transcription by ...	23	8	1.25	1.7e-05	181
GO:0034969	histone arginine methylation	12	6	0.65	1.7e-05	182
GO:0070202	regulation of establishment of protein l...	12	6	0.65	1.7e-05	183
GO:0006457	protein folding	151	22	8.18	2.2e-05	184
GO:0009127	purine nucleoside monophosphate biosynth...	151	22	8.18	2.2e-05	185
GO:0009168	purine ribonucleoside monophosphate bios...	151	22	8.18	2.2e-05	186
GO:0042278	purine nucleoside metabolic process	62	13	3.36	2.3e-05	187
GO:0007000	nucleolus organization	8	5	0.43	2.3e-05	188
GO:0007008	outer mitochondrial membrane organizatio...	8	5	0.43	2.3e-05	189
GO:0009113	purine nucleobase biosynthetic process	8	5	0.43	2.3e-05	190
GO:0009130	pyrimidine nucleoside monophosphate bios...	8	5	0.43	2.3e-05	191
GO:0090070	positive regulation of ribosome biogenes...	8	5	0.43	2.3e-05	192
GO:2000234	positive regulation of rRNA processing	8	5	0.43	2.3e-05	193
GO:0006164	purine nucleotide biosynthetic process	233	29	12.63	2.6e-05	194
GO:0006790	sulfur compound metabolic process	270	32	14.63	2.8e-05	195
GO:0051188	cofactor biosynthetic process	246	30	13.33	2.9e-05	196
GO:0043414	macromolecule methylation	283	33	15.34	2.9e-05	197
GO:0033365	protein localization to organelle	772	69	41.84	3.1e-05	198
GO:0000491	small nucleolar ribonucleoprotein comple...	13	6	0.7	3.1e-05	199
GO:0006544	glycine metabolic process	13	6	0.7	3.1e-05	200
GO:0018216	peptidyl-arginine methylation	13	6	0.7	3.1e-05	201
GO:0009069	serine family amino acid metabolic proce...	39	10	2.11	3.2e-05	202
GO:0006626	protein targeting to mitochondrion	73	14	3.96	3.2e-05	203
GO:0009108	coenzyme biosynthetic process	189	25	10.24	3.4e-05	204
GO:1903825	organic acid transmembrane transport	103	17	5.58	3.7e-05	205
GO:1905039	carboxylic acid transmembrane transport	103	17	5.58	3.7e-05	206
GO:0016074	snoRNA metabolic process	19	7	1.03	3.8e-05	207
GO:0031167	rRNA methylation	19	7	1.03	3.8e-05	208
GO:0009249	protein lipoylation	5	4	0.27	4.1e-05	209
GO:0040031	snRNA modification	5	4	0.27	4.1e-05	210
GO:0043174	nucleoside salvage	5	4	0.27	4.1e-05	211
GO:0051031	tRNA transport	5	4	0.27	4.1e-05	212
GO:1990481	mRNA pseudouridine synthesis	5	4	0.27	4.1e-05	213
GO:0006413	translational initiation	104	17	5.64	4.2e-05	214
GO:0006563	L-serine metabolic process	9	5	0.49	4.9e-05	215
GO:0009129	pyrimidine nucleoside monophosphate meta...	9	5	0.49	4.9e-05	216
GO:0046034	ATP metabolic process	241	29	13.06	4.9e-05	217
GO:0042559	pteridine-containing compound biosynthet...	14	6	0.76	5.2e-05	218
GO:0006403	RNA localization	171	23	9.27	5.2e-05	219
GO:0046128	purine ribonucleoside metabolic process	58	12	3.14	5.3e-05	220
GO:0000002	mitochondrial genome maintenance	34	9	1.84	6e-05	221
GO:0006356	regulation of transcription by RNA polym...	34	9	1.84	6e-05	222
GO:0072594	establishment of protein localization to...	371	39	20.11	6.1e-05	223
GO:0072330	monocarboxylic acid biosynthetic process	259	30	14.04	7.5e-05	224
GO:1904666	regulation of ubiquitin protein ligase a...	21	7	1.14	8e-05	225
GO:0009142	nucleoside triphosphate biosynthetic pro...	153	21	8.29	8.1e-05	226
GO:0009070	serine family amino acid biosynthetic pr...	15	6	0.81	8.2e-05	227
GO:0009209	pyrimidine ribonucleoside triphosphate b...	10	5	0.54	9.3e-05	228
GO:1904667	negative regulation of ubiquitin protein...	10	5	0.54	9.3e-05	229
GO:0009112	nucleobase metabolic process	36	9	1.95	9.7e-05	230
GO:0002183	cytoplasmic translational initiation	22	7	1.19	0.00011	231
GO:0009067	aspartate family amino acid biosynthetic...	22	7	1.19	0.00011	232
GO:0030488	tRNA methylation	29	8	1.57	0.00011	233
GO:0009152	purine ribonucleotide biosynthetic proce...	216	26	11.71	0.00012	234
GO:1905323	telomerase holoenzyme complex assembly	6	4	0.33	0.00012	235
GO:1902475	L-alpha-amino acid transmembrane transpo...	37	9	2.01	0.00012	236
GO:0009147	pyrimidine nucleoside triphosphate metab...	16	6	0.87	0.00013	237
GO:0070200	establishment of protein localization to...	16	6	0.87	0.00013	238
GO:2000573	positive regulation of DNA biosynthetic ...	73	13	3.96	0.00013	239
GO:0018130	heterocycle biosynthetic process	3351	227	181.61	0.00014	240
GO:0000448	cleavage in ITS2 between 5.8S rRNA and L...	3	3	0.16	0.00016	241
GO:0006222	UMP biosynthetic process	3	3	0.16	0.00016	242
GO:0009173	pyrimidine ribonucleoside monophosphate ...	3	3	0.16	0.00016	243
GO:0009174	pyrimidine ribonucleoside monophosphate ...	3	3	0.16	0.00016	244
GO:0015825	L-serine transport	3	3	0.16	0.00016	245
GO:0031120	snRNA pseudouridine synthesis	3	3	0.16	0.00016	246
GO:0043985	histone H4-R3 methylation	3	3	0.16	0.00016	247
GO:0046049	UMP metabolic process	3	3	0.16	0.00016	248
GO:0006575	cellular modified amino acid metabolic p...	172	22	9.32	0.00016	249
GO:0009208	pyrimidine ribonucleoside triphosphate m...	11	5	0.6	0.00016	250
GO:0006390	mitochondrial transcription	17	6	0.92	0.00018	251
GO:0042558	pteridine-containing compound metabolic ...	31	8	1.68	0.00019	252
GO:0006259	DNA metabolic process	910	75	49.32	0.00019	253
GO:0043648	dicarboxylic acid metabolic process	86	14	4.66	0.0002	254
GO:0070199	establishment of protein localization to...	24	7	1.3	0.00021	255
GO:0051438	regulation of ubiquitin-protein transfer...	48	10	2.6	0.00021	256
GO:0071897	DNA biosynthetic process	165	21	8.94	0.00024	257
GO:0006749	glutathione metabolic process	58	11	3.14	0.00025	258
GO:0090501	RNA phosphodiester bond hydrolysis	58	11	3.14	0.00025	259
GO:1901362	organic cyclic compound biosynthetic pro...	3487	233	188.98	0.00025	260
GO:0070727	cellular macromolecule localization	1684	124	91.27	0.00026	261
GO:0042790	nucleolar large rRNA transcription by RN...	18	6	0.98	0.00026	262
GO:0051444	negative regulation of ubiquitin-protein...	18	6	0.98	0.00026	263
GO:0001731	formation of translation preinitiation c...	12	5	0.65	0.00027	264
GO:0006450	regulation of translational fidelity	12	5	0.65	0.00027	265
GO:0009201	ribonucleoside triphosphate biosynthetic...	143	19	7.75	0.00027	266
GO:0007006	mitochondrial membrane organization	99	15	5.37	0.00028	267
GO:0006611	protein export from nucleus	121	17	6.56	0.00028	268
GO:0034613	cellular protein localization	1674	123	90.73	0.0003	269
GO:0019438	aromatic compound biosynthetic process	3364	225	182.32	0.00031	270
GO:0009063	cellular amino acid catabolic process	90	14	4.88	0.00033	271
GO:0051348	negative regulation of transferase activ...	246	27	13.33	0.0004	272
GO:0009148	pyrimidine nucleoside triphosphate biosy...	13	5	0.7	0.00041	273
GO:0034982	mitochondrial protein processing	13	5	0.7	0.00041	274
GO:1901070	guanosine-containing compound biosynthet...	13	5	0.7	0.00041	275
GO:0045454	cell redox homeostasis	62	11	3.36	0.00045	276
GO:0018195	peptidyl-arginine modification	27	7	1.46	0.00046	277
GO:1904358	positive regulation of telomere maintena...	35	8	1.9	0.00046	278
GO:0000055	ribosomal large subunit export from nucl...	8	4	0.43	0.0005	279
GO:0006188	IMP biosynthetic process	8	4	0.43	0.0005	280
GO:0006228	UTP biosynthetic process	8	4	0.43	0.0005	281
GO:0009162	deoxyribonucleoside monophosphate metabo...	8	4	0.43	0.0005	282
GO:0018065	protein-cofactor linkage	8	4	0.43	0.0005	283
GO:0019856	pyrimidine nucleobase biosynthetic proce...	8	4	0.43	0.0005	284
GO:0035246	peptidyl-arginine N-methylation	8	4	0.43	0.0005	285
GO:0042364	water-soluble vitamin biosynthetic proce...	8	4	0.43	0.0005	286
GO:0043101	purine-containing compound salvage	8	4	0.43	0.0005	287
GO:1902255	positive regulation of intrinsic apoptot...	8	4	0.43	0.0005	288
GO:0010941	regulation of cell death	1686	122	91.38	0.00057	289
GO:0070198	protein localization to chromosome, telo...	28	7	1.52	0.00058	290
GO:0006166	purine ribonucleoside salvage	4	3	0.22	0.00061	291
GO:0006189	'de novo' IMP biosynthetic process	4	3	0.22	0.00061	292
GO:0006564	L-serine biosynthetic process	4	3	0.22	0.00061	293
GO:0018171	peptidyl-cysteine oxidation	4	3	0.22	0.00061	294
GO:1903750	regulation of intrinsic apoptotic signal...	4	3	0.22	0.00061	295
GO:1903751	negative regulation of intrinsic apoptot...	4	3	0.22	0.00061	296
GO:0030497	fatty acid elongation	14	5	0.76	0.00061	297
GO:0043524	negative regulation of neuron apoptotic ...	177	21	9.59	0.00062	298
GO:0009145	purine nucleoside triphosphate biosynthe...	141	18	7.64	0.00062	299
GO:0031929	TOR signaling	119	16	6.45	0.00069	300
GO:0034655	nucleobase-containing compound catabolic...	419	39	22.71	0.00073	301
GO:1901606	alpha-amino acid catabolic process	76	12	4.12	0.00075	302
GO:0045727	positive regulation of translation	120	16	6.5	0.00076	303
GO:0071166	ribonucleoprotein complex localization	66	11	3.58	0.00078	304
GO:1901361	organic cyclic compound catabolic proces...	506	45	27.42	0.00079	305
GO:0015893	drug transport	206	23	11.16	0.00083	306
GO:0006241	CTP biosynthetic process	9	4	0.49	0.00087	307
GO:0009396	folic acid-containing compound biosynthe...	9	4	0.49	0.00087	308
GO:0046036	CTP metabolic process	9	4	0.49	0.00087	309
GO:0046051	UTP metabolic process	9	4	0.49	0.00087	310
GO:0034504	protein localization to nucleus	272	28	14.74	0.00088	311
GO:0032042	mitochondrial DNA metabolic process	22	6	1.19	0.00088	312
GO:0035461	vitamin transmembrane transport	15	5	0.81	0.00088	313
GO:0046033	AMP metabolic process	15	5	0.81	0.00088	314
GO:0051131	chaperone-mediated protein complex assem...	15	5	0.81	0.00088	315
GO:1902570	protein localization to nucleolus	15	5	0.81	0.00088	316
GO:0006767	water-soluble vitamin metabolic process	30	7	1.63	0.00091	317
GO:0006633	fatty acid biosynthetic process	134	17	7.26	0.00094	318
GO:0017038	protein import	209	23	11.33	0.00101	319
GO:0006913	nucleocytoplasmic transport	288	29	15.61	0.00102	320
GO:0051169	nuclear transport	288	29	15.61	0.00102	321
GO:0051168	nuclear export	135	17	7.32	0.00102	322
GO:0008610	lipid biosynthetic process	544	47	29.48	0.00112	323
GO:0032212	positive regulation of telomere maintena...	31	7	1.68	0.00113	324
GO:0070670	response to interleukin-4	31	7	1.68	0.00113	325
GO:0006793	phosphorus metabolic process	2933	195	158.96	0.00113	326
GO:0090305	nucleic acid phosphodiester bond hydroly...	113	15	6.12	0.00115	327
GO:0009084	glutamine family amino acid biosynthetic...	16	5	0.87	0.00123	328
GO:0032206	positive regulation of telomere maintena...	50	9	2.71	0.00131	329
GO:0071156	regulation of cell cycle arrest	60	10	3.25	0.00133	330
GO:0019439	aromatic compound catabolic process	476	42	25.8	0.00135	331
GO:0006183	GTP biosynthetic process	10	4	0.54	0.00138	332
GO:0072321	chaperone-mediated protein transport	10	4	0.54	0.00138	333
GO:0034654	nucleobase-containing compound biosynthe...	3287	215	178.15	0.00141	334
GO:0006561	proline biosynthetic process	5	3	0.27	0.00146	335
GO:0008295	spermidine biosynthetic process	5	3	0.27	0.00146	336
GO:0019509	L-methionine salvage from methylthioaden...	5	3	0.27	0.00146	337
GO:0031119	tRNA pseudouridine synthesis	5	3	0.27	0.00146	338
GO:0032329	serine transport	5	3	0.27	0.00146	339
GO:0043490	malate-aspartate shuttle	5	3	0.27	0.00146	340
GO:0048254	snoRNA localization	5	3	0.27	0.00146	341
GO:0051058	negative regulation of small GTPase medi...	61	10	3.31	0.00152	342
GO:1904356	regulation of telomere maintenance via t...	61	10	3.31	0.00152	343
GO:0009206	purine ribonucleoside triphosphate biosy...	140	17	7.59	0.00153	344
GO:1901617	organic hydroxy compound biosynthetic pr...	229	24	12.41	0.00155	345
GO:1901215	negative regulation of neuron death	243	25	13.17	0.00163	346
GO:0016073	snRNA metabolic process	42	8	2.28	0.00165	347
GO:0006448	regulation of translational elongation	17	5	0.92	0.00166	348
GO:0006555	methionine metabolic process	17	5	0.92	0.00166	349
GO:0098760	response to interleukin-7	17	5	0.92	0.00166	350
GO:0098761	cellular response to interleukin-7	17	5	0.92	0.00166	351
GO:1901214	regulation of neuron death	367	34	19.89	0.00168	352
GO:0022607	cellular component assembly	2790	185	151.21	0.00174	353
GO:2000278	regulation of DNA biosynthetic process	118	15	6.4	0.00179	354
GO:0006796	phosphate-containing compound metabolic ...	2911	192	157.77	0.00181	355
GO:0006760	folic acid-containing compound metabolic...	25	6	1.35	0.00182	356
GO:1901798	positive regulation of signal transducti...	25	6	1.35	0.00182	357
GO:0051054	positive regulation of DNA metabolic pro...	245	25	13.28	0.00182	358
GO:0003333	amino acid transmembrane transport	73	11	3.96	0.00183	359
GO:0015931	nucleobase-containing compound transport	180	20	9.76	0.00185	360
GO:0098656	anion transmembrane transport	180	20	9.76	0.00185	361
GO:0043487	regulation of RNA stability	107	14	5.8	0.0019	362
GO:0038202	TORC1 signaling	43	8	2.33	0.00193	363
GO:0031329	regulation of cellular catabolic process	694	56	37.61	0.00194	364
GO:0030330	DNA damage response, signal transduction...	63	10	3.41	0.00195	365
GO:1901575	organic substance catabolic process	1843	128	99.88	0.00196	366
GO:0046148	pigment biosynthetic process	53	9	2.87	0.002	367
GO:0015711	organic anion transport	414	37	22.44	0.00203	368
GO:0034250	positive regulation of cellular amide me...	144	17	7.8	0.00207	369
GO:0000492	box C/D snoRNP assembly	11	4	0.6	0.00208	370
GO:0009265	2'-deoxyribonucleotide biosynthetic proc...	11	4	0.6	0.00208	371
GO:0046040	IMP metabolic process	11	4	0.6	0.00208	372
GO:0046385	deoxyribose phosphate biosynthetic proce...	11	4	0.6	0.00208	373
GO:0099558	maintenance of synapse structure	11	4	0.6	0.00208	374
GO:0031330	negative regulation of cellular cataboli...	248	25	13.44	0.00215	375
GO:0043067	regulation of programmed cell death	1537	109	83.3	0.00219	376
GO:0000305	response to oxygen radical	26	6	1.41	0.00226	377
GO:0006730	one-carbon metabolic process	26	6	1.41	0.00226	378
GO:0043523	regulation of neuron apoptotic process	263	26	14.25	0.00233	379
GO:0006996	organelle organization	3546	228	192.18	0.00238	380
GO:1901068	guanosine-containing compound metabolic ...	35	7	1.9	0.00238	381
GO:0070997	neuron death	404	36	21.9	0.00243	382
GO:0071426	ribonucleoprotein complex export from nu...	65	10	3.52	0.00248	383
GO:0051402	neuron apoptotic process	292	28	15.83	0.00253	384
GO:0006733	oxidoreduction coenzyme metabolic proces...	172	19	9.32	0.00254	385
GO:0031396	regulation of protein ubiquitination	198	21	10.73	0.00256	386
GO:0050657	nucleic acid transport	147	17	7.97	0.00258	387
GO:0050658	RNA transport	147	17	7.97	0.00258	388
GO:0006401	RNA catabolic process	238	24	12.9	0.0026	389
GO:0098754	detoxification	45	8	2.44	0.00261	390
GO:0046580	negative regulation of Ras protein signa...	55	9	2.98	0.00261	391
GO:0042981	regulation of apoptotic process	1516	107	82.16	0.00279	392
GO:0000056	ribosomal small subunit export from nucl...	6	3	0.33	0.00281	393
GO:0000447	endonucleolytic cleavage in ITS1 to sepa...	6	3	0.33	0.00281	394
GO:0006167	AMP biosynthetic process	6	3	0.33	0.00281	395
GO:0006207	'de novo' pyrimidine nucleobase biosynth...	6	3	0.33	0.00281	396
GO:0006362	transcription elongation from RNA polyme...	6	3	0.33	0.00281	397
GO:0010273	detoxification of copper ion	6	3	0.33	0.00281	398
GO:0017182	peptidyl-diphthamide metabolic process	6	3	0.33	0.00281	399
GO:0017183	peptidyl-diphthamide biosynthetic proces...	6	3	0.33	0.00281	400
GO:0019919	peptidyl-arginine methylation, to asymme...	6	3	0.33	0.00281	401
GO:0036481	intrinsic apoptotic signaling pathway in...	6	3	0.33	0.00281	402
GO:0043504	mitochondrial DNA repair	6	3	0.33	0.00281	403
GO:0046654	tetrahydrofolate biosynthetic process	6	3	0.33	0.00281	404
GO:0070127	tRNA aminoacylation for mitochondrial pr...	6	3	0.33	0.00281	405
GO:0097064	ncRNA export from nucleus	6	3	0.33	0.00281	406
GO:1990169	stress response to copper ion	6	3	0.33	0.00281	407
GO:0051181	cofactor transport	36	7	1.95	0.00282	408
GO:0046939	nucleotide phosphorylation	100	13	5.42	0.00288	409
GO:0000493	box H/ACA snoRNP assembly	2	2	0.11	0.00293	410
GO:0006424	glutamyl-tRNA aminoacylation	2	2	0.11	0.00293	411
GO:0006437	tyrosyl-tRNA aminoacylation	2	2	0.11	0.00293	412
GO:0009153	purine deoxyribonucleotide biosynthetic ...	2	2	0.11	0.00293	413
GO:0010877	lipid transport involved in lipid storag...	2	2	0.11	0.00293	414
GO:0016031	tRNA import into mitochondrion	2	2	0.11	0.00293	415
GO:0019264	glycine biosynthetic process from serine	2	2	0.11	0.00293	416
GO:0031930	mitochondria-nucleus signaling pathway	2	2	0.11	0.00293	417
GO:0034201	response to oleic acid	2	2	0.11	0.00293	418
GO:0042816	vitamin B6 metabolic process	2	2	0.11	0.00293	419
GO:0042819	vitamin B6 biosynthetic process	2	2	0.11	0.00293	420
GO:0042822	pyridoxal phosphate metabolic process	2	2	0.11	0.00293	421
GO:0042823	pyridoxal phosphate biosynthetic process	2	2	0.11	0.00293	422
GO:0051958	methotrexate transport	2	2	0.11	0.00293	423
GO:0061740	protein targeting to lysosome involved i...	2	2	0.11	0.00293	424
GO:0070096	mitochondrial outer membrane translocase...	2	2	0.11	0.00293	425
GO:1903632	positive regulation of aminoacyl-tRNA li...	2	2	0.11	0.00293	426
GO:1904481	response to tetrahydrofolate	2	2	0.11	0.00293	427
GO:1904482	cellular response to tetrahydrofolate	2	2	0.11	0.00293	428
GO:1990379	lipid transport across blood brain barri...	2	2	0.11	0.00293	429
GO:0034614	cellular response to reactive oxygen spe...	149	17	8.08	0.00298	430
GO:0001682	tRNA 5'-leader removal	12	4	0.65	0.00299	431
GO:0009086	methionine biosynthetic process	12	4	0.65	0.00299	432
GO:0021561	facial nerve development	12	4	0.65	0.00299	433
GO:0021610	facial nerve morphogenesis	12	4	0.65	0.00299	434
GO:0031126	snoRNA 3'-end processing	12	4	0.65	0.00299	435
GO:1901298	regulation of hydrogen peroxide-mediated...	12	4	0.65	0.00299	436
GO:0051881	regulation of mitochondrial membrane pot...	78	11	4.23	0.00312	437
GO:1903320	regulation of protein modification by sm...	228	23	12.36	0.00314	438
GO:0051236	establishment of RNA localization	150	17	8.13	0.0032	439
GO:0006458	'de novo' protein folding	37	7	2.01	0.00332	440
GO:0036474	cell death in response to hydrogen perox...	37	7	2.01	0.00332	441
GO:0043628	ncRNA 3'-end processing	37	7	2.01	0.00332	442
GO:1903432	regulation of TORC1 signaling	37	7	2.01	0.00332	443
GO:0060560	developmental growth involved in morphog...	270	26	14.63	0.00333	444
GO:0044270	cellular nitrogen compound catabolic pro...	456	39	24.71	0.00338	445
GO:0044248	cellular catabolic process	1973	134	106.93	0.00346	446
GO:0051604	protein maturation	299	28	16.2	0.00353	447
GO:0046653	tetrahydrofolate metabolic process	20	5	1.08	0.00363	448
GO:0071157	negative regulation of cell cycle arrest	20	5	1.08	0.00363	449
GO:0046942	carboxylic acid transport	300	28	16.26	0.0037	450
GO:1902369	negative regulation of RNA catabolic pro...	58	9	3.14	0.00378	451
GO:0015849	organic acid transport	301	28	16.31	0.00388	452
GO:0043467	regulation of generation of precursor me...	128	15	6.94	0.00396	453
GO:0009132	nucleoside diphosphate metabolic process	116	14	6.29	0.00405	454
GO:0007007	inner mitochondrial membrane organizatio...	29	6	1.57	0.00405	455
GO:0042026	protein refolding	29	6	1.57	0.00405	456
GO:0046039	GTP metabolic process	29	6	1.57	0.00405	457
GO:0071353	cellular response to interleukin-4	29	6	1.57	0.00405	458
GO:0006596	polyamine biosynthetic process	13	4	0.7	0.00414	459
GO:0042761	very long-chain fatty acid biosynthetic ...	13	4	0.7	0.00414	460
GO:0008219	cell death	2067	139	112.02	0.00414	461
GO:0006915	apoptotic process	1867	127	101.19	0.00417	462
GO:0032204	regulation of telomere maintenance	81	11	4.39	0.0042	463
GO:0046700	heterocycle catabolic process	462	39	25.04	0.00421	464
GO:0015748	organophosphate ester transport	82	11	4.44	0.00462	465
GO:0015822	ornithine transport	7	3	0.38	0.00471	466
GO:0035247	peptidyl-arginine omega-N-methylation	7	3	0.38	0.00471	467
GO:0043102	amino acid salvage	7	3	0.38	0.00471	468
GO:0071265	L-methionine biosynthetic process	7	3	0.38	0.00471	469
GO:0071267	L-methionine salvage	7	3	0.38	0.00471	470
GO:1903352	L-ornithine transmembrane transport	7	3	0.38	0.00471	471
GO:0007339	binding of sperm to zona pellucida	40	7	2.17	0.00522	472
GO:0044743	protein transmembrane import into intrac...	40	7	2.17	0.00522	473
GO:0006493	protein O-linked glycosylation	61	9	3.31	0.00533	474
GO:0006206	pyrimidine nucleobase metabolic process	14	4	0.76	0.00555	475
GO:0006264	mitochondrial DNA replication	14	4	0.76	0.00555	476
GO:0009263	deoxyribonucleotide biosynthetic process	14	4	0.76	0.00555	477
GO:0010421	hydrogen peroxide-mediated programmed ce...	14	4	0.76	0.00555	478
GO:0018158	protein oxidation	14	4	0.76	0.00555	479
GO:0043144	snoRNA processing	14	4	0.76	0.00555	480
GO:0080009	mRNA methylation	14	4	0.76	0.00555	481
GO:0090151	establishment of protein localization to...	14	4	0.76	0.00555	482
GO:0097468	programmed cell death in response to rea...	14	4	0.76	0.00555	483
GO:0099116	tRNA 5'-end processing	14	4	0.76	0.00555	484
GO:1904263	positive regulation of TORC1 signaling	14	4	0.76	0.00555	485
GO:0009110	vitamin biosynthetic process	22	5	1.19	0.00563	486
GO:0071450	cellular response to oxygen radical	22	5	1.19	0.00563	487
GO:0071451	cellular response to superoxide	22	5	1.19	0.00563	488
GO:0043457	regulation of cellular respiration	31	6	1.68	0.00573	489
GO:0072524	pyridine-containing compound metabolic p...	159	17	8.62	0.00578	490
GO:2000059	negative regulation of ubiquitin-depende...	51	8	2.76	0.00579	491
GO:0006605	protein targeting	254	24	13.77	0.00591	492
GO:0051260	protein homooligomerization	383	33	20.76	0.00596	493
GO:0043412	macromolecule modification	3616	228	195.98	0.00608	494
GO:0022900	electron transport chain	85	11	4.61	0.00608	495
GO:0000302	response to reactive oxygen species	200	20	10.84	0.00619	496
GO:0033673	negative regulation of kinase activity	214	21	11.6	0.00633	497
GO:0012501	programmed cell death	1908	128	103.41	0.00635	498
GO:0032210	regulation of telomere maintenance via t...	52	8	2.82	0.00653	499
GO:0015914	phospholipid transport	63	9	3.41	0.00661	500
GO:0006886	intracellular protein transport	878	65	47.58	0.00665	501
GO:0006165	nucleoside diphosphate phosphorylation	98	12	5.31	0.00667	502
GO:0043488	regulation of mRNA stability	98	12	5.31	0.00667	503
GO:0051180	vitamin transport	32	6	1.73	0.00674	504
GO:0060561	apoptotic process involved in morphogene...	32	6	1.73	0.00674	505
GO:1902742	apoptotic process involved in developmen...	42	7	2.28	0.00688	506
GO:0006144	purine nucleobase metabolic process	23	5	1.25	0.00688	507
GO:0072337	modified amino acid transport	23	5	1.25	0.00688	508
GO:0098869	cellular oxidant detoxification	23	5	1.25	0.00688	509
GO:0006865	amino acid transport	149	16	8.08	0.00699	510
GO:0006405	RNA export from nucleus	75	10	4.06	0.00707	511
GO:0000052	citrulline metabolic process	8	3	0.43	0.00724	512
GO:0002182	cytoplasmic translational elongation	8	3	0.43	0.00724	513
GO:0016078	tRNA catabolic process	8	3	0.43	0.00724	514
GO:0018202	peptidyl-histidine modification	8	3	0.43	0.00724	515
GO:0034475	U4 snRNA 3'-end processing	8	3	0.43	0.00724	516
GO:0044387	negative regulation of protein kinase ac...	8	3	0.43	0.00724	517
GO:0061687	detoxification of inorganic compound	8	3	0.43	0.00724	518
GO:0070475	rRNA base methylation	8	3	0.43	0.00724	519
GO:0097501	stress response to metal ion	8	3	0.43	0.00724	520
GO:1900247	regulation of cytoplasmic translational ...	8	3	0.43	0.00724	521
GO:1901299	negative regulation of hydrogen peroxide...	8	3	0.43	0.00724	522
GO:0000097	sulfur amino acid biosynthetic process	15	4	0.81	0.00724	523
GO:0009083	branched-chain amino acid catabolic proc...	15	4	0.81	0.00724	524
GO:0034471	ncRNA 5'-end processing	15	4	0.81	0.00724	525
GO:0042759	long-chain fatty acid biosynthetic proce...	15	4	0.81	0.00724	526
GO:2001267	regulation of cysteine-type endopeptidas...	15	4	0.81	0.00724	527
GO:1900182	positive regulation of protein localizat...	76	10	4.12	0.00775	528
GO:0032006	regulation of TOR signaling	100	12	5.42	0.00781	529
GO:1903205	regulation of hydrogen peroxide-induced ...	33	6	1.79	0.00786	530
GO:0016043	cellular component organization	5917	357	320.68	0.00795	531
GO:0009057	macromolecule catabolic process	1211	85	65.63	0.00841	532
GO:0042592	homeostatic process	1875	125	101.62	0.00847	533
GO:1902532	negative regulation of intracellular sig...	528	42	28.62	0.00847	534
GO:0000379	tRNA-type intron splice site recognition...	3	2	0.16	0.00849	535
GO:0006409	tRNA export from nucleus	3	2	0.16	0.00849	536
GO:0006543	glutamine catabolic process	3	2	0.16	0.00849	537
GO:0006597	spermine biosynthetic process	3	2	0.16	0.00849	538
GO:0006610	ribosomal protein import into nucleus	3	2	0.16	0.00849	539
GO:0015960	diadenosine polyphosphate biosynthetic p...	3	2	0.16	0.00849	540
GO:0015965	diadenosine tetraphosphate metabolic pro...	3	2	0.16	0.00849	541
GO:0015966	diadenosine tetraphosphate biosynthetic ...	3	2	0.16	0.00849	542
GO:0043456	regulation of pentose-phosphate shunt	3	2	0.16	0.00849	543
GO:0045041	protein import into mitochondrial interm...	3	2	0.16	0.00849	544
GO:0046083	adenine metabolic process	3	2	0.16	0.00849	545
GO:0046084	adenine biosynthetic process	3	2	0.16	0.00849	546
GO:0048499	synaptic vesicle membrane organization	3	2	0.16	0.00849	547
GO:0060699	regulation of endoribonuclease activity	3	2	0.16	0.00849	548
GO:0071211	protein targeting to vacuole involved in...	3	2	0.16	0.00849	549
GO:0071431	tRNA-containing ribonucleoprotein comple...	3	2	0.16	0.00849	550
GO:0071492	cellular response to UV-A	3	2	0.16	0.00849	551
GO:0090296	regulation of mitochondrial DNA replicat...	3	2	0.16	0.00849	552
GO:0099152	regulation of neurotransmitter receptor ...	3	2	0.16	0.00849	553
GO:0101030	tRNA-guanine transglycosylation	3	2	0.16	0.00849	554
GO:1901629	regulation of presynaptic membrane organ...	3	2	0.16	0.00849	555
GO:1902167	positive regulation of intrinsic apoptot...	3	2	0.16	0.00849	556
GO:1902445	regulation of mitochondrial membrane per...	3	2	0.16	0.00849	557
GO:1903093	regulation of protein K48-linked deubiqu...	3	2	0.16	0.00849	558
GO:1903630	regulation of aminoacyl-tRNA ligase acti...	3	2	0.16	0.00849	559
GO:1904046	negative regulation of vascular endothel...	3	2	0.16	0.00849	560
GO:0072332	intrinsic apoptotic signaling pathway by...	77	10	4.17	0.00849	561
GO:0070301	cellular response to hydrogen peroxide	89	11	4.82	0.00857	562
GO:0045787	positive regulation of cell cycle	349	30	18.91	0.00873	563
GO:0042594	response to starvation	166	17	9	0.0088	564
GO:0042440	pigment metabolic process	66	9	3.58	0.00896	565
GO:0015804	neutral amino acid transport	34	6	1.84	0.00912	566
GO:0018208	peptidyl-proline modification	34	6	1.84	0.00912	567
GO:1990748	cellular detoxification	34	6	1.84	0.00912	568
GO:0009081	branched-chain amino acid metabolic proc...	16	4	0.87	0.00925	569
GO:0045947	negative regulation of translational ini...	16	4	0.87	0.00925	570
GO:1902337	regulation of apoptotic process involved...	16	4	0.87	0.00925	571
GO:0034644	cellular response to UV	78	10	4.23	0.00928	572
GO:0006469	negative regulation of protein kinase ac...	194	19	10.51	0.00928	573
GO:0042770	signal transduction in response to DNA d...	90	11	4.88	0.0093	574
GO:0034249	negative regulation of cellular amide me...	154	16	8.35	0.00949	575
GO:0045017	glycerolipid biosynthetic process	141	15	7.64	0.00959	576
GO:0044265	cellular macromolecule catabolic process	1006	72	54.52	0.00959	577
GO:0000303	response to superoxide	25	5	1.35	0.00994	578
GO:1901032	negative regulation of response to react...	25	5	1.35	0.00994	579
GO:1903206	negative regulation of hydrogen peroxide...	25	5	1.35	0.00994	580
GO:2000765	regulation of cytoplasmic translation	25	5	1.35	0.00994	581
GO:2001039	negative regulation of cellular response...	25	5	1.35	0.00994	582
GO:0071806	protein transmembrane transport	56	8	3.04	0.01019	583
GO:0009895	negative regulation of catabolic process	295	26	15.99	0.01033	584
GO:0006558	L-phenylalanine metabolic process	9	3	0.49	0.01042	585
GO:0010873	positive regulation of cholesterol ester...	9	3	0.49	0.01042	586
GO:0015810	aspartate transmembrane transport	9	3	0.49	0.01042	587
GO:0015886	heme transport	9	3	0.49	0.01042	588
GO:0019249	lactate biosynthetic process	9	3	0.49	0.01042	589
GO:0031125	rRNA 3'-end processing	9	3	0.49	0.01042	590
GO:0034384	high-density lipoprotein particle cleara...	9	3	0.49	0.01042	591
GO:0043173	nucleotide salvage	9	3	0.49	0.01042	592
GO:1902221	erythrose 4-phosphate/phosphoenolpyruvat...	9	3	0.49	0.01042	593
GO:0097237	cellular response to toxic substance	169	17	9.16	0.01043	594
GO:0043516	regulation of DNA damage response, signa...	35	6	1.9	0.01051	595
GO:0051973	positive regulation of telomerase activi...	35	6	1.9	0.01051	596
GO:0097106	postsynaptic density organization	35	6	1.9	0.01051	597
GO:2001038	regulation of cellular response to drug	35	6	1.9	0.01051	598
GO:0006766	vitamin metabolic process	68	9	3.69	0.01084	599
GO:0009894	regulation of catabolic process	819	60	44.39	0.01093	600
GO:0021675	nerve development	80	10	4.34	0.01102	601
GO:0019674	NAD metabolic process	46	7	2.49	0.01133	602
GO:0035036	sperm-egg recognition	46	7	2.49	0.01133	603
GO:0009056	catabolic process	2233	145	121.02	0.01142	604
GO:0000966	RNA 5'-end processing	17	4	0.92	0.01158	605
GO:0006744	ubiquinone biosynthetic process	17	4	0.92	0.01158	606
GO:0007350	blastoderm segmentation	17	4	0.92	0.01158	607
GO:1901663	quinone biosynthetic process	17	4	0.92	0.01158	608
GO:1902176	negative regulation of oxidative stress-...	17	4	0.92	0.01158	609
GO:1904748	regulation of apoptotic process involved...	17	4	0.92	0.01158	610
GO:0010942	positive regulation of cell death	695	52	37.67	0.01175	611
GO:0009394	2'-deoxyribonucleotide metabolic process	26	5	1.41	0.01177	612
GO:0010155	regulation of proton transport	26	5	1.41	0.01177	613
GO:0019692	deoxyribose phosphate metabolic process	26	5	1.41	0.01177	614
GO:1902175	regulation of oxidative stress-induced i...	26	5	1.41	0.01177	615
GO:0022904	respiratory electron transport chain	81	10	4.39	0.01198	616
GO:0051084	'de novo' posttranslational protein fold...	36	6	1.95	0.01205	617
GO:0060249	anatomical structure homeostasis	388	32	21.03	0.01227	618
GO:0017148	negative regulation of translation	134	14	7.26	0.01399	619
GO:0072525	pyridine-containing compound biosyntheti...	108	12	5.85	0.01402	620
GO:0044728	DNA methylation or demethylation	83	10	4.5	0.01409	621
GO:0042542	response to hydrogen peroxide	121	13	6.56	0.0141	622
GO:1900180	regulation of protein localization to nu...	121	13	6.56	0.0141	623
GO:0048589	developmental growth	782	57	42.38	0.01414	624
GO:0043489	RNA stabilization	48	7	2.6	0.01419	625
GO:0051972	regulation of telomerase activity	48	7	2.6	0.01419	626
GO:0006622	protein targeting to lysosome	18	4	0.98	0.01426	627
GO:0006743	ubiquinone metabolic process	18	4	0.98	0.01426	628
GO:0006851	mitochondrial calcium ion transmembrane ...	18	4	0.98	0.01426	629
GO:0009309	amine biosynthetic process	18	4	0.98	0.01426	630
GO:0021783	preganglionic parasympathetic fiber deve...	18	4	0.98	0.01426	631
GO:0042401	cellular biogenic amine biosynthetic pro...	18	4	0.98	0.01426	632
GO:0050884	neuromuscular process controlling postur...	18	4	0.98	0.01426	633
GO:0051156	glucose 6-phosphate metabolic process	18	4	0.98	0.01426	634
GO:0070131	positive regulation of mitochondrial tra...	18	4	0.98	0.01426	635
GO:0006560	proline metabolic process	10	3	0.54	0.0143	636
GO:0008216	spermidine metabolic process	10	3	0.54	0.0143	637
GO:0010692	regulation of alkaline phosphatase activ...	10	3	0.54	0.0143	638
GO:0034427	nuclear-transcribed mRNA catabolic proce...	10	3	0.54	0.0143	639
GO:0035947	regulation of gluconeogenesis by regulat...	10	3	0.54	0.0143	640
GO:0042996	regulation of Golgi to plasma membrane p...	10	3	0.54	0.0143	641
GO:0043928	exonucleolytic nuclear-transcribed mRNA ...	10	3	0.54	0.0143	642
GO:0060052	neurofilament cytoskeleton organization	10	3	0.54	0.0143	643
GO:1901838	positive regulation of transcription of ...	10	3	0.54	0.0143	644
GO:1902036	regulation of hematopoietic stem cell di...	10	3	0.54	0.0143	645
GO:0006304	DNA modification	96	11	5.2	0.01472	646
GO:0031400	negative regulation of protein modificat...	563	43	30.51	0.015	647
GO:0061013	regulation of mRNA catabolic process	122	13	6.61	0.01503	648
GO:0006820	anion transport	548	42	29.7	0.01525	649
GO:0031397	negative regulation of protein ubiquitin...	72	9	3.9	0.01546	650
GO:0060384	innervation	28	5	1.52	0.01608	651
GO:0071702	organic substance transport	2498	159	135.38	0.01614	652
GO:0003011	involuntary skeletal muscle contraction	4	2	0.22	0.01636	653
GO:0006231	dTMP biosynthetic process	4	2	0.22	0.01636	654
GO:0006285	base-excision repair, AP site formation	4	2	0.22	0.01636	655
GO:0006528	asparagine metabolic process	4	2	0.22	0.01636	656
GO:0006565	L-serine catabolic process	4	2	0.22	0.01636	657
GO:0006573	valine metabolic process	4	2	0.22	0.01636	658
GO:0009826	unidimensional cell growth	4	2	0.22	0.01636	659
GO:0019240	citrulline biosynthetic process	4	2	0.22	0.01636	660
GO:0019276	UDP-N-acetylgalactosamine metabolic proc...	4	2	0.22	0.01636	661
GO:0019659	glucose catabolic process to lactate	4	2	0.22	0.01636	662
GO:0019660	glycolytic fermentation	4	2	0.22	0.01636	663
GO:0019661	glucose catabolic process to lactate via...	4	2	0.22	0.01636	664
GO:0019666	nitrogenous compound fermentation	4	2	0.22	0.01636	665
GO:0044528	regulation of mitochondrial mRNA stabili...	4	2	0.22	0.01636	666
GO:0045903	positive regulation of translational fid...	4	2	0.22	0.01636	667
GO:0046073	dTMP metabolic process	4	2	0.22	0.01636	668
GO:0055129	L-proline biosynthetic process	4	2	0.22	0.01636	669
GO:0070125	mitochondrial translational elongation	4	2	0.22	0.01636	670
GO:0070859	positive regulation of bile acid biosynt...	4	2	0.22	0.01636	671
GO:0071034	CUT catabolic process	4	2	0.22	0.01636	672
GO:0071043	CUT metabolic process	4	2	0.22	0.01636	673
GO:0071733	transcriptional activation by promoter-e...	4	2	0.22	0.01636	674
GO:0090202	gene looping	4	2	0.22	0.01636	675
GO:0090204	protein localization to nuclear pore	4	2	0.22	0.01636	676
GO:0090579	dsDNA loop formation	4	2	0.22	0.01636	677
GO:0090669	telomerase RNA stabilization	4	2	0.22	0.01636	678
GO:1904253	positive regulation of bile acid metabol...	4	2	0.22	0.01636	679
GO:1904874	positive regulation of telomerase RNA lo...	4	2	0.22	0.01636	680
GO:1905749	regulation of endosome to plasma membran...	4	2	0.22	0.01636	681
GO:2000435	negative regulation of protein neddylati...	4	2	0.22	0.01636	682
GO:2001013	epithelial cell proliferation involved i...	4	2	0.22	0.01636	683
GO:0034502	protein localization to chromosome	85	10	4.61	0.01646	684
GO:0060548	negative regulation of cell death	1049	73	56.85	0.01671	685
GO:0016052	carbohydrate catabolic process	137	14	7.42	0.01672	686
GO:0006119	oxidative phosphorylation	98	11	5.31	0.01697	687
GO:0006595	polyamine metabolic process	19	4	1.03	0.01731	688
GO:0016075	rRNA catabolic process	19	4	1.03	0.01731	689
GO:0042178	xenobiotic catabolic process	19	4	1.03	0.01731	690
GO:1901998	toxin transport	39	6	2.11	0.0176	691
GO:0099173	postsynapse organization	193	18	10.46	0.01765	692
GO:0051259	protein complex oligomerization	617	46	33.44	0.01802	693
GO:0009060	aerobic respiration	74	9	4.01	0.01825	694
GO:0009991	response to extracellular stimulus	400	32	21.68	0.01829	695
GO:0008361	regulation of cell size	208	19	11.27	0.01838	696
GO:0044282	small molecule catabolic process	310	26	16.8	0.01847	697
GO:0048872	homeostasis of number of cells	310	26	16.8	0.01847	698
GO:0006734	NADH metabolic process	29	5	1.57	0.01858	699
GO:0030224	monocyte differentiation	29	5	1.57	0.01858	700
GO:1903131	mononuclear cell differentiation	29	5	1.57	0.01858	701
GO:0006107	oxaloacetate metabolic process	11	3	0.6	0.01888	702
GO:0010739	positive regulation of protein kinase A ...	11	3	0.6	0.01888	703
GO:0010872	regulation of cholesterol esterification	11	3	0.6	0.01888	704
GO:0035999	tetrahydrofolate interconversion	11	3	0.6	0.01888	705
GO:0048312	intracellular distribution of mitochondr...	11	3	0.6	0.01888	706
GO:1901678	iron coordination entity transport	11	3	0.6	0.01888	707
GO:1901615	organic hydroxy compound metabolic proce...	478	37	25.91	0.01896	708
GO:0046496	nicotinamide nucleotide metabolic proces...	153	15	8.29	0.01917	709
GO:0034599	cellular response to oxidative stress	267	23	14.47	0.01938	710
GO:0006090	pyruvate metabolic process	113	12	6.12	0.01947	711
GO:0040007	growth	1091	75	59.13	0.01992	712
GO:0051641	cellular localization	2585	163	140.1	0.0203	713
GO:0019430	removal of superoxide radicals	20	4	1.08	0.02073	714
GO:0045649	regulation of macrophage differentiation	20	4	1.08	0.02073	715
GO:0080111	DNA demethylation	20	4	1.08	0.02073	716
GO:1901565	organonitrogen compound catabolic proces...	1143	78	61.95	0.02084	717
GO:0019362	pyridine nucleotide metabolic process	155	15	8.4	0.0213	718
GO:0010922	positive regulation of phosphatase activ...	30	5	1.63	0.02133	719
GO:0035066	positive regulation of histone acetylati...	30	5	1.63	0.02133	720
GO:1902253	regulation of intrinsic apoptotic signal...	30	5	1.63	0.02133	721
GO:0051262	protein tetramerization	183	17	9.92	0.02142	722
GO:0009880	embryonic pattern specification	64	8	3.47	0.02179	723
GO:0009988	cell-cell recognition	64	8	3.47	0.02179	724
GO:0032459	regulation of protein oligomerization	41	6	2.22	0.02215	725
GO:0099084	postsynaptic specialization organization	41	6	2.22	0.02215	726
GO:0051052	regulation of DNA metabolic process	437	34	23.68	0.02221	727
GO:2001242	regulation of intrinsic apoptotic signal...	170	16	9.21	0.02252	728
GO:0016054	organic acid catabolic process	213	19	11.54	0.02294	729
GO:0046395	carboxylic acid catabolic process	213	19	11.54	0.02294	730
GO:1903827	regulation of cellular protein localizat...	517	39	28.02	0.02356	731
GO:0061077	chaperone-mediated protein folding	53	7	2.87	0.02357	732
GO:0051289	protein homotetramerization	103	11	5.58	0.02373	733
GO:0006020	inositol metabolic process	12	3	0.65	0.02417	734
GO:0006047	UDP-N-acetylglucosamine metabolic proces...	12	3	0.65	0.02417	735
GO:0006098	pentose-phosphate shunt	12	3	0.65	0.02417	736
GO:0009219	pyrimidine deoxyribonucleotide metabolic...	12	3	0.65	0.02417	737
GO:0010826	negative regulation of centrosome duplic...	12	3	0.65	0.02417	738
GO:0032048	cardiolipin metabolic process	12	3	0.65	0.02417	739
GO:0034375	high-density lipoprotein particle remode...	12	3	0.65	0.02417	740
GO:0043471	regulation of cellular carbohydrate cata...	12	3	0.65	0.02417	741
GO:0043691	reverse cholesterol transport	12	3	0.65	0.02417	742
GO:0055091	phospholipid homeostasis	12	3	0.65	0.02417	743
GO:0090494	dopamine uptake	12	3	0.65	0.02417	744
GO:0097090	presynaptic membrane organization	12	3	0.65	0.02417	745
GO:0006754	ATP biosynthetic process	130	13	7.05	0.02419	746
GO:0002026	regulation of the force of heart contrac...	31	5	1.68	0.02433	747
GO:0009225	nucleotide-sugar metabolic process	31	5	1.68	0.02433	748
GO:0009262	deoxyribonucleotide metabolic process	31	5	1.68	0.02433	749
GO:0051085	chaperone cofactor-dependent protein ref...	31	5	1.68	0.02433	750
GO:1901661	quinone metabolic process	31	5	1.68	0.02433	751
GO:0008053	mitochondrial fusion	21	4	1.14	0.02454	752
GO:0010866	regulation of triglyceride biosynthetic ...	21	4	1.14	0.02454	753
GO:0048486	parasympathetic nervous system developme...	21	4	1.14	0.02454	754
GO:0050908	detection of light stimulus involved in ...	21	4	1.14	0.02454	755
GO:0050962	detection of light stimulus involved in ...	21	4	1.14	0.02454	756
GO:0097107	postsynaptic density assembly	21	4	1.14	0.02454	757
GO:0008654	phospholipid biosynthetic process	158	15	8.56	0.02482	758
GO:1900542	regulation of purine nucleotide metaboli...	104	11	5.64	0.02528	759
GO:0042133	neurotransmitter metabolic process	145	14	7.86	0.02596	760
GO:0002262	myeloid cell homeostasis	173	16	9.38	0.02602	761
GO:0043065	positive regulation of apoptotic process	632	46	34.25	0.02607	762
GO:0006113	fermentation	5	2	0.27	0.0263	763
GO:0006545	glycine biosynthetic process	5	2	0.27	0.0263	764
GO:0006868	glutamine transport	5	2	0.27	0.0263	765
GO:0009157	deoxyribonucleoside monophosphate biosyn...	5	2	0.27	0.0263	766
GO:0009177	pyrimidine deoxyribonucleoside monophosp...	5	2	0.27	0.0263	767
GO:0010694	positive regulation of alkaline phosphat...	5	2	0.27	0.0263	768
GO:0015884	folic acid transport	5	2	0.27	0.0263	769
GO:0032364	oxygen homeostasis	5	2	0.27	0.0263	770
GO:0035927	RNA import into mitochondrion	5	2	0.27	0.0263	771
GO:0036265	RNA (guanine-N7)-methylation	5	2	0.27	0.0263	772
GO:0042997	negative regulation of Golgi to plasma m...	5	2	0.27	0.0263	773
GO:0045040	protein import into mitochondrial outer ...	5	2	0.27	0.0263	774
GO:0046655	folic acid metabolic process	5	2	0.27	0.0263	775
GO:0051342	regulation of cyclic-nucleotide phosphod...	5	2	0.27	0.0263	776
GO:0060057	apoptotic process involved in mammary gl...	5	2	0.27	0.0263	777
GO:0060058	positive regulation of apoptotic process...	5	2	0.27	0.0263	778
GO:0060266	negative regulation of respiratory burst...	5	2	0.27	0.0263	779
GO:0061551	trigeminal ganglion development	5	2	0.27	0.0263	780
GO:0070934	CRD-mediated mRNA stabilization	5	2	0.27	0.0263	781
GO:0075525	viral translational termination-reinitia...	5	2	0.27	0.0263	782
GO:0090666	scaRNA localization to Cajal body	5	2	0.27	0.0263	783
GO:0097638	L-arginine import across plasma membrane	5	2	0.27	0.0263	784
GO:0098838	folate transmembrane transport	5	2	0.27	0.0263	785
GO:1902031	regulation of NADP metabolic process	5	2	0.27	0.0263	786
GO:1902512	positive regulation of apoptotic DNA fra...	5	2	0.27	0.0263	787
GO:1903519	regulation of mammary gland involution	5	2	0.27	0.0263	788
GO:1903521	positive regulation of mammary gland inv...	5	2	0.27	0.0263	789
GO:1904447	folate import across plasma membrane	5	2	0.27	0.0263	790
GO:2000275	regulation of oxidative phosphorylation ...	5	2	0.27	0.0263	791
GO:2000434	regulation of protein neddylation	5	2	0.27	0.0263	792
GO:1903578	regulation of ATP metabolic process	92	10	4.99	0.02712	793
GO:1901031	regulation of response to reactive oxyge...	43	6	2.33	0.02743	794
GO:0003016	respiratory system process	32	5	1.73	0.02759	795
GO:0034661	ncRNA catabolic process	32	5	1.73	0.02759	796
GO:0060669	embryonic placenta morphogenesis	32	5	1.73	0.02759	797
GO:0065002	intracellular protein transmembrane tran...	55	7	2.98	0.02829	798
GO:0005975	carbohydrate metabolic process	540	40	29.27	0.02844	799
GO:0032091	negative regulation of protein binding	106	11	5.74	0.02862	800
GO:0035510	DNA dealkylation	22	4	1.19	0.02874	801
GO:0009889	regulation of biosynthetic process	3524	215	190.99	0.02878	802
GO:0043068	positive regulation of programmed cell d...	637	46	34.52	0.02931	803
GO:0055081	anion homeostasis	68	8	3.69	0.03017	804
GO:2001244	positive regulation of intrinsic apoptot...	68	8	3.69	0.03017	805
GO:0007351	tripartite regional subdivision	13	3	0.7	0.03019	806
GO:0008595	anterior/posterior axis specification, e...	13	3	0.7	0.03019	807
GO:0009071	serine family amino acid catabolic proce...	13	3	0.7	0.03019	808
GO:0015802	basic amino acid transport	13	3	0.7	0.03019	809
GO:0046471	phosphatidylglycerol metabolic process	13	3	0.7	0.03019	810
GO:0046606	negative regulation of centrosome cycle	13	3	0.7	0.03019	811
GO:0050746	regulation of lipoprotein metabolic proc...	13	3	0.7	0.03019	812
GO:0071027	nuclear RNA surveillance	13	3	0.7	0.03019	813
GO:0071028	nuclear mRNA surveillance	13	3	0.7	0.03019	814
GO:0090493	catecholamine uptake	13	3	0.7	0.03019	815
GO:1904396	regulation of neuromuscular junction dev...	13	3	0.7	0.03019	816
GO:0046486	glycerolipid metabolic process	325	26	17.61	0.031	817
GO:0045070	positive regulation of viral genome repl...	33	5	1.79	0.03112	818
GO:0099068	postsynapse assembly	33	5	1.79	0.03112	819
GO:0006402	mRNA catabolic process	206	18	11.16	0.03146	820
GO:0033036	macromolecule localization	2901	179	157.23	0.03157	821
GO:0006140	regulation of nucleotide metabolic proce...	108	11	5.85	0.03225	822
GO:0006081	cellular aldehyde metabolic process	69	8	3.74	0.03257	823
GO:2000112	regulation of cellular macromolecule bio...	3202	196	173.54	0.03264	824
GO:0060996	dendritic spine development	122	12	6.61	0.03303	825
GO:0032787	monocarboxylic acid metabolic process	562	41	30.46	0.03306	826
GO:0046364	monosaccharide biosynthetic process	82	9	4.44	0.03312	827
GO:1903321	negative regulation of protein modificat...	82	9	4.44	0.03312	828
GO:0010738	regulation of protein kinase A signaling	23	4	1.25	0.03334	829
GO:0032461	positive regulation of protein oligomeri...	23	4	1.25	0.03334	830
GO:0009636	response to toxic substance	343	27	18.59	0.03378	831
GO:0043069	negative regulation of programmed cell d...	938	64	50.84	0.03402	832
GO:0002082	regulation of oxidative phosphorylation	34	5	1.84	0.03491	833
GO:0009072	aromatic amino acid family metabolic pro...	34	5	1.84	0.03491	834
GO:0044275	cellular carbohydrate catabolic process	34	5	1.84	0.03491	835
GO:2000758	positive regulation of peptidyl-lysine a...	34	5	1.84	0.03491	836
GO:0006006	glucose metabolic process	194	17	10.51	0.03499	837
GO:0016571	histone methylation	137	13	7.42	0.03512	838
GO:0062012	regulation of small molecule metabolic p...	360	28	19.51	0.03546	839
GO:0044262	cellular carbohydrate metabolic process	284	23	15.39	0.03608	840
GO:0072593	reactive oxygen species metabolic proces...	284	23	15.39	0.03608	841
GO:0045931	positive regulation of mitotic cell cycl...	166	15	9	0.03633	842
GO:0006576	cellular biogenic amine metabolic proces...	46	6	2.49	0.0368	843
GO:1990928	response to amino acid starvation	46	6	2.49	0.0368	844
GO:0000963	mitochondrial RNA processing	14	3	0.76	0.0369	845
GO:0006007	glucose catabolic process	14	3	0.76	0.0369	846
GO:0006924	activation-induced cell death of T cells	14	3	0.76	0.0369	847
GO:0034433	steroid esterification	14	3	0.76	0.0369	848
GO:0034434	sterol esterification	14	3	0.76	0.0369	849
GO:0034435	cholesterol esterification	14	3	0.76	0.0369	850
GO:0043650	dicarboxylic acid biosynthetic process	14	3	0.76	0.0369	851
GO:0045651	positive regulation of macrophage differ...	14	3	0.76	0.0369	852
GO:0046500	S-adenosylmethionine metabolic process	14	3	0.76	0.0369	853
GO:0048680	positive regulation of axon regeneration	14	3	0.76	0.0369	854
GO:0051284	positive regulation of sequestering of c...	14	3	0.76	0.0369	855
GO:0099151	regulation of postsynaptic density assem...	14	3	0.76	0.0369	856
GO:1900402	regulation of carbohydrate metabolic pro...	14	3	0.76	0.0369	857
GO:1901836	regulation of transcription of nucleolar...	14	3	0.76	0.0369	858
GO:0071482	cellular response to light stimulus	97	10	5.26	0.03726	859
GO:2001252	positive regulation of chromosome organi...	181	16	9.81	0.03731	860
GO:0006650	glycerophospholipid metabolic process	225	19	12.19	0.03734	861
GO:0048524	positive regulation of viral process	84	9	4.55	0.03786	862
GO:0097164	ammonium ion metabolic process	167	15	9.05	0.03801	863
GO:0006486	protein glycosylation	196	17	10.62	0.03801	864
GO:0043413	macromolecule glycosylation	196	17	10.62	0.03801	865
GO:0006048	UDP-N-acetylglucosamine biosynthetic pro...	6	2	0.33	0.03805	866
GO:0006307	DNA dealkylation involved in DNA repair	6	2	0.33	0.03805	867
GO:0008635	activation of cysteine-type endopeptidas...	6	2	0.33	0.03805	868
GO:0009176	pyrimidine deoxyribonucleoside monophosp...	6	2	0.33	0.03805	869
GO:0009642	response to light intensity	6	2	0.33	0.03805	870
GO:0010046	response to mycotoxin	6	2	0.33	0.03805	871
GO:0015801	aromatic amino acid transport	6	2	0.33	0.03805	872
GO:0015808	L-alanine transport	6	2	0.33	0.03805	873
GO:0032261	purine nucleotide salvage	6	2	0.33	0.03805	874
GO:0034773	histone H4-K20 trimethylation	6	2	0.33	0.03805	875
GO:0046037	GMP metabolic process	6	2	0.33	0.03805	876
GO:0060264	regulation of respiratory burst involved...	6	2	0.33	0.03805	877
GO:0061550	cranial ganglion development	6	2	0.33	0.03805	878
GO:0071029	nuclear ncRNA surveillance	6	2	0.33	0.03805	879
GO:0071035	nuclear polyadenylation-dependent rRNA c...	6	2	0.33	0.03805	880
GO:0071038	nuclear polyadenylation-dependent tRNA c...	6	2	0.33	0.03805	881
GO:0071046	nuclear polyadenylation-dependent ncRNA ...	6	2	0.33	0.03805	882
GO:0071107	response to parathyroid hormone	6	2	0.33	0.03805	883
GO:0099566	regulation of postsynaptic cytosolic cal...	6	2	0.33	0.03805	884
GO:1901858	regulation of mitochondrial DNA metaboli...	6	2	0.33	0.03805	885
GO:1903334	positive regulation of protein folding	6	2	0.33	0.03805	886
GO:1903400	L-arginine transmembrane transport	6	2	0.33	0.03805	887
GO:1903626	positive regulation of DNA catabolic pro...	6	2	0.33	0.03805	888
GO:1903826	arginine transmembrane transport	6	2	0.33	0.03805	889
GO:1904959	regulation of cytochrome-c oxidase activ...	6	2	0.33	0.03805	890
GO:1990822	basic amino acid transmembrane transport	6	2	0.33	0.03805	891
GO:2000646	positive regulation of receptor cataboli...	6	2	0.33	0.03805	892
GO:2001268	negative regulation of cysteine-type end...	6	2	0.33	0.03805	893
GO:0016570	histone modification	425	32	23.03	0.03823	894
GO:0009065	glutamine family amino acid catabolic pr...	24	4	1.3	0.03834	895
GO:0070584	mitochondrion morphogenesis	24	4	1.3	0.03834	896
GO:0071478	cellular response to radiation	153	14	8.29	0.03853	897
GO:0002761	regulation of myeloid leukocyte differen...	125	12	6.77	0.03877	898
GO:0034101	erythrocyte homeostasis	139	13	7.53	0.03881	899
GO:0019432	triglyceride biosynthetic process	35	5	1.9	0.03897	900
GO:0045940	positive regulation of steroid metabolic...	35	5	1.9	0.03897	901
GO:0055090	acylglycerol homeostasis	35	5	1.9	0.03897	902
GO:0070328	triglyceride homeostasis	35	5	1.9	0.03897	903
GO:0009135	purine nucleoside diphosphate metabolic ...	98	10	5.31	0.03956	904
GO:0009179	purine ribonucleoside diphosphate metabo...	98	10	5.31	0.03956	905
GO:0031326	regulation of cellular biosynthetic proc...	3452	209	187.09	0.04038	906
GO:1903051	negative regulation of proteolysis invol...	72	8	3.9	0.04053	907
GO:0046165	alcohol biosynthetic process	140	13	7.59	0.04075	908
GO:0042493	response to drug	884	60	47.91	0.04261	909
GO:0070925	organelle assembly	785	54	42.54	0.04273	910
GO:0006446	regulation of translational initiation	60	7	3.25	0.04278	911
GO:0061462	protein localization to lysosome	36	5	1.95	0.04332	912
GO:0006094	gluconeogenesis	73	8	3.96	0.04345	913
GO:0019320	hexose catabolic process	25	4	1.35	0.04375	914
GO:0035024	negative regulation of Rho protein signa...	25	4	1.35	0.04375	915
GO:0051205	protein insertion into membrane	25	4	1.35	0.04375	916
GO:0002762	negative regulation of myeloid leukocyte...	48	6	2.6	0.04406	917
GO:0090342	regulation of cell aging	48	6	2.6	0.04406	918
GO:0000291	nuclear-transcribed mRNA catabolic proce...	15	3	0.81	0.04432	919
GO:0006978	DNA damage response, signal transduction...	15	3	0.81	0.04432	920
GO:0014857	regulation of skeletal muscle cell proli...	15	3	0.81	0.04432	921
GO:0030656	regulation of vitamin metabolic process	15	3	0.81	0.04432	922
GO:0055089	fatty acid homeostasis	15	3	0.81	0.04432	923
GO:0070572	positive regulation of neuron projection...	15	3	0.81	0.04432	924
GO:0071025	RNA surveillance	15	3	0.81	0.04432	925
GO:1902165	regulation of intrinsic apoptotic signal...	15	3	0.81	0.04432	926
GO:0006979	response to oxidative stress	399	30	21.62	0.04433	927
GO:0043066	negative regulation of apoptotic process	920	62	49.86	0.04479	928
GO:0048286	lung alveolus development	61	7	3.31	0.04616	929
GO:0010507	negative regulation of autophagy	74	8	4.01	0.04651	930
GO:1903201	regulation of oxidative stress-induced c...	74	8	4.01	0.04651	931
GO:0019359	nicotinamide nucleotide biosynthetic pro...	101	10	5.47	0.04706	932
GO:0110110	positive regulation of animal organ morp...	101	10	5.47	0.04706	933
GO:0031667	response to nutrient levels	370	28	20.05	0.04738	934
GO:0016999	antibiotic metabolic process	129	12	6.99	0.04747	935
GO:0016579	protein deubiquitination	115	11	6.23	0.04754	936
GO:0045927	positive regulation of growth	308	24	16.69	0.04777	937
GO:0000096	sulfur amino acid metabolic process	37	5	2.01	0.04794	938
GO:0071158	positive regulation of cell cycle arrest	37	5	2.01	0.04794	939
GO:0072350	tricarboxylic acid metabolic process	37	5	2.01	0.04794	940
GO:0099054	presynapse assembly	49	6	2.66	0.048	941
GO:0051100	negative regulation of binding	173	15	9.38	0.04921	942
GO:0089718	amino acid import across plasma membrane	26	4	1.41	0.04957	943
GO:0009185	ribonucleoside diphosphate metabolic pro...	102	10	5.53	0.04976	944
GO:0031503	protein-containing complex localization	248	20	13.44	0.04982	945
GO:0098739	import across plasma membrane	116	11	6.29	0.05007	946
GO:0002536	respiratory burst involved in inflammato...	7	2	0.38	0.05138	947
GO:0006370	7-methylguanosine mRNA capping	7	2	0.38	0.05138	948
GO:0006531	aspartate metabolic process	7	2	0.38	0.05138	949
GO:0006551	leucine metabolic process	7	2	0.38	0.05138	950
GO:0006559	L-phenylalanine catabolic process	7	2	0.38	0.05138	951
GO:0006566	threonine metabolic process	7	2	0.38	0.05138	952
GO:0006627	protein processing involved in protein t...	7	2	0.38	0.05138	953
GO:0006655	phosphatidylglycerol biosynthetic proces...	7	2	0.38	0.05138	954
GO:0006729	tetrahydrobiopterin biosynthetic process	7	2	0.38	0.05138	955
GO:0008215	spermine metabolic process	7	2	0.38	0.05138	956
GO:0010760	negative regulation of macrophage chemot...	7	2	0.38	0.05138	957
GO:0019367	fatty acid elongation, saturated fatty a...	7	2	0.38	0.05138	958
GO:0019368	fatty acid elongation, unsaturated fatty...	7	2	0.38	0.05138	959
GO:0032049	cardiolipin biosynthetic process	7	2	0.38	0.05138	960
GO:0033483	gas homeostasis	7	2	0.38	0.05138	961
GO:0033600	negative regulation of mammary gland epi...	7	2	0.38	0.05138	962
GO:0034625	fatty acid elongation, monounsaturated f...	7	2	0.38	0.05138	963
GO:0034626	fatty acid elongation, polyunsaturated f...	7	2	0.38	0.05138	964
GO:0036066	protein O-linked fucosylation	7	2	0.38	0.05138	965
GO:0036089	cleavage furrow formation	7	2	0.38	0.05138	966
GO:0036476	neuron death in response to hydrogen per...	7	2	0.38	0.05138	967
GO:0043634	polyadenylation-dependent ncRNA cataboli...	7	2	0.38	0.05138	968
GO:0045656	negative regulation of monocyte differen...	7	2	0.38	0.05138	969
GO:0046600	negative regulation of centriole replica...	7	2	0.38	0.05138	970
GO:0051351	positive regulation of ligase activity	7	2	0.38	0.05138	971
GO:0060268	negative regulation of respiratory burst	7	2	0.38	0.05138	972
GO:0060763	mammary duct terminal end bud growth	7	2	0.38	0.05138	973
GO:0070141	response to UV-A	7	2	0.38	0.05138	974
GO:0071051	polyadenylation-dependent snoRNA 3'-end ...	7	2	0.38	0.05138	975
GO:0098880	maintenance of postsynaptic specializati...	7	2	0.38	0.05138	976
GO:0150094	amyloid-beta clearance by cellular catab...	7	2	0.38	0.05138	977
GO:1902065	response to L-glutamate	7	2	0.38	0.05138	978
GO:1902222	erythrose 4-phosphate/phosphoenolpyruvat...	7	2	0.38	0.05138	979
GO:1903207	regulation of hydrogen peroxide-induced ...	7	2	0.38	0.05138	980
GO:1903208	negative regulation of hydrogen peroxide...	7	2	0.38	0.05138	981
GO:1903301	positive regulation of hexokinase activi...	7	2	0.38	0.05138	982
GO:1903979	negative regulation of microglial cell a...	7	2	0.38	0.05138	983
GO:1904732	regulation of electron transfer activity	7	2	0.38	0.05138	984
GO:1904872	regulation of telomerase RNA localizatio...	7	2	0.38	0.05138	985
GO:0042866	pyruvate biosynthetic process	89	9	4.82	0.05167	986
GO:0071705	nitrogen compound transport	2126	132	115.22	0.05191	987
GO:1902373	negative regulation of mRNA catabolic pr...	50	6	2.71	0.05215	988
GO:0042326	negative regulation of phosphorylation	453	33	24.55	0.05231	989
GO:0006066	alcohol metabolic process	311	24	16.86	0.05232	990
GO:0006103	2-oxoglutarate metabolic process	16	3	0.87	0.05241	991
GO:0014856	skeletal muscle cell proliferation	16	3	0.87	0.05241	992
GO:0019682	glyceraldehyde-3-phosphate metabolic pro...	16	3	0.87	0.05241	993
GO:0032252	secretory granule localization	16	3	0.87	0.05241	994
GO:0042407	cristae formation	16	3	0.87	0.05241	995
GO:0042772	DNA damage response, signal transduction...	16	3	0.87	0.05241	996
GO:0045655	regulation of monocyte differentiation	16	3	0.87	0.05241	997
GO:0000578	embryonic axis specification	38	5	2.06	0.05284	998
GO:0006284	base-excision repair	38	5	2.06	0.05284	999
GO:0030851	granulocyte differentiation	38	5	2.06	0.05284	1000

## Sheet: MYC off GO terms
GO.ID	Term	Annotated Genes	Significant Genes	Expected	classicFisher p val	rank
GO:0045321	leukocyte activation	851	113	31.77	< 1e-30	1
GO:0001775	cell activation	955	120	35.65	< 1e-30	2
GO:0046649	lymphocyte activation	701	101	26.17	< 1e-30	3
GO:0042110	T cell activation	489	83	18.26	< 1e-30	4
GO:0002376	immune system process	2357	201	87.99	1e-30	5
GO:0002682	regulation of immune system process	1327	138	49.54	7.5e-29	6
GO:0002694	regulation of leukocyte activation	515	78	19.23	1.8e-26	7
GO:0050865	regulation of cell activation	556	81	20.76	2.7e-26	8
GO:0030155	regulation of cell adhesion	686	87	25.61	6.6e-24	9
GO:0050863	regulation of T cell activation	303	56	11.31	1.6e-23	10
GO:0007159	leukocyte cell-cell adhesion	319	57	11.91	3.6e-23	11
GO:0051249	regulation of lymphocyte activation	420	65	15.68	1e-22	12
GO:0045785	positive regulation of cell adhesion	411	64	15.34	1.6e-22	13
GO:0002696	positive regulation of leukocyte activat...	310	55	11.57	3.1e-22	14
GO:0050870	positive regulation of T cell activation	187	43	6.98	3.4e-22	15
GO:0050867	positive regulation of cell activation	325	56	12.13	5.5e-22	16
GO:0051251	positive regulation of lymphocyte activa...	260	50	9.71	6.4e-22	17
GO:0022409	positive regulation of cell-cell adhesio...	242	48	9.03	1.1e-21	18
GO:1903039	positive regulation of leukocyte cell-ce...	203	44	7.58	1.4e-21	19
GO:0002684	positive regulation of immune system pro...	927	99	34.61	1.8e-21	20
GO:0022610	biological adhesion	1308	121	48.83	7.4e-21	21
GO:0030098	lymphocyte differentiation	391	60	14.6	7.6e-21	22
GO:0006955	immune response	1356	123	50.62	1.7e-20	23
GO:0048518	positive regulation of biological proces...	6013	343	224.48	2.4e-20	24
GO:1903037	regulation of leukocyte cell-cell adhesi...	287	50	10.71	5.8e-20	25
GO:0007155	cell adhesion	1296	118	48.38	8.7e-20	26
GO:0048583	regulation of response to stimulus	3736	241	139.47	1.4e-19	27
GO:0001816	cytokine production	754	84	28.15	1.9e-19	28
GO:0048522	positive regulation of cellular process	5317	310	198.5	3e-19	29
GO:0022407	regulation of cell-cell adhesion	395	58	14.75	3.1e-19	30
GO:0098609	cell-cell adhesion	719	81	26.84	4.5e-19	31
GO:0002521	leukocyte differentiation	563	70	21.02	6.7e-19	32
GO:0030217	T cell differentiation	267	46	9.97	2.9e-18	33
GO:0050776	regulation of immune response	759	82	28.34	3.5e-18	34
GO:0035556	intracellular signal transduction	2605	182	97.25	9e-18	35
GO:0002250	adaptive immune response	433	57	16.16	1.1e-16	36
GO:0051239	regulation of multicellular organismal p...	3239	208	120.92	2.3e-16	37
GO:0001817	regulation of cytokine production	678	71	25.31	3.7e-15	38
GO:0048523	negative regulation of cellular process	4674	268	174.49	4.1e-15	39
GO:0032609	interferon-gamma production	121	28	4.52	5.5e-15	40
GO:0030097	hemopoiesis	912	85	34.05	5.7e-15	41
GO:0051240	positive regulation of multicellular org...	1924	139	71.83	1.4e-14	42
GO:0048519	negative regulation of biological proces...	5260	291	196.37	1.4e-14	43
GO:0048534	hematopoietic or lymphoid organ developm...	961	87	35.88	1.4e-14	44
GO:0002520	immune system development	1019	90	38.04	2.1e-14	45
GO:0046631	alpha-beta T cell activation	156	30	5.82	1.2e-13	46
GO:0048869	cellular developmental process	4413	250	164.75	2.5e-13	47
GO:0002683	negative regulation of immune system pro...	473	54	17.66	2.8e-13	48
GO:0008283	cell proliferation	1990	138	74.29	4e-13	49
GO:0040011	locomotion	1812	129	67.65	4.3e-13	50
GO:0006952	defense response	1435	109	53.57	7e-13	51
GO:0030154	cell differentiation	4186	238	156.27	9.2e-13	52
GO:0016477	cell migration	1443	109	53.87	1e-12	53
GO:0030036	actin cytoskeleton organization	662	65	24.71	1.1e-12	54
GO:0032649	regulation of interferon-gamma productio...	108	24	4.03	1.3e-12	55
GO:0042098	T cell proliferation	205	33	7.65	1.3e-12	56
GO:0050789	regulation of biological process	11284	516	421.26	1.3e-12	57
GO:0048856	anatomical structure development	5806	305	216.75	2.1e-12	58
GO:0050793	regulation of developmental process	2715	170	101.36	3e-12	59
GO:0032879	regulation of localization	2825	175	105.46	3.2e-12	60
GO:0006950	response to stress	3464	204	129.32	3.3e-12	61
GO:0050794	regulation of cellular process	10559	488	394.19	3.4e-12	62
GO:0048584	positive regulation of response to stimu...	2151	143	80.3	3.4e-12	63
GO:0048870	cell motility	1591	115	59.4	3.9e-12	64
GO:0051674	localization of cell	1591	115	59.4	3.9e-12	65
GO:0002252	immune effector process	735	68	27.44	5.1e-12	66
GO:0009966	regulation of signal transduction	2776	172	103.63	5.1e-12	67
GO:0040012	regulation of locomotion	1016	84	37.93	5.8e-12	68
GO:0048731	system development	4705	257	175.65	6.2e-12	69
GO:0045619	regulation of lymphocyte differentiation	181	30	6.76	6.4e-12	70
GO:0032943	mononuclear cell proliferation	308	40	11.5	6.7e-12	71
GO:0009605	response to external stimulus	2339	151	87.32	7.1e-12	72
GO:0050896	response to stimulus	9145	434	341.41	7.2e-12	73
GO:0002460	adaptive immune response based on somati...	300	39	11.2	1.2e-11	74
GO:0030029	actin filament-based process	749	68	27.96	1.2e-11	75
GO:0070661	leukocyte proliferation	329	41	12.28	1.4e-11	76
GO:0032502	developmental process	6192	317	231.16	1.6e-11	77
GO:0001819	positive regulation of cytokine producti...	447	49	16.69	1.6e-11	78
GO:0006468	protein phosphorylation	1810	124	67.57	1.8e-11	79
GO:0070665	positive regulation of leukocyte prolife...	143	26	5.34	1.9e-11	80
GO:0046651	lymphocyte proliferation	306	39	11.42	2.2e-11	81
GO:1902105	regulation of leukocyte differentiation	293	38	10.94	2.4e-11	82
GO:0065007	biological regulation	11890	532	443.88	2.5e-11	83
GO:0042127	regulation of cell proliferation	1642	115	61.3	2.9e-11	84
GO:0006928	movement of cell or subcellular componen...	2010	133	75.04	3.2e-11	85
GO:0030334	regulation of cell migration	890	75	33.23	3.6e-11	86
GO:0032946	positive regulation of mononuclear cell ...	136	25	5.08	3.6e-11	87
GO:0050851	antigen receptor-mediated signaling path...	161	27	6.01	5.5e-11	88
GO:2000145	regulation of cell motility	937	77	34.98	6.4e-11	89
GO:0070663	regulation of leukocyte proliferation	236	33	8.81	6.6e-11	90
GO:0042102	positive regulation of T cell proliferat...	98	21	3.66	6.7e-11	91
GO:0045621	positive regulation of lymphocyte differ...	108	22	4.03	6.7e-11	92
GO:0032944	regulation of mononuclear cell prolifera...	225	32	8.4	8.2e-11	93
GO:0007166	cell surface receptor signaling pathway	2362	148	88.18	1.1e-10	94
GO:0051179	localization	5803	297	216.64	1.3e-10	95
GO:0051270	regulation of cellular component movemen...	1026	81	38.3	1.4e-10	96
GO:0050671	positive regulation of lymphocyte prolif...	134	24	5	1.6e-10	97
GO:0046634	regulation of alpha-beta T cell activati...	103	21	3.85	1.8e-10	98
GO:0042129	regulation of T cell proliferation	170	27	6.35	2e-10	99
GO:0002757	immune response-activating signal transd...	316	38	11.8	2.2e-10	100
GO:0048585	negative regulation of response to stimu...	1577	109	58.87	2.2e-10	101
GO:1903706	regulation of hemopoiesis	405	44	15.12	2.4e-10	102
GO:0002697	regulation of immune effector process	406	44	15.16	2.5e-10	103
GO:0006954	inflammatory response	682	61	25.46	2.6e-10	104
GO:0045580	regulation of T cell differentiation	149	25	5.56	2.8e-10	105
GO:2000026	regulation of multicellular organismal d...	2181	138	81.42	2.8e-10	106
GO:0050670	regulation of lymphocyte proliferation	223	31	8.33	2.9e-10	107
GO:0002819	regulation of adaptive immune response	198	29	7.39	3.1e-10	108
GO:0002443	leukocyte mediated immunity	364	41	13.59	3.3e-10	109
GO:0007275	multicellular organism development	5315	275	198.42	3.4e-10	110
GO:0050778	positive regulation of immune response	604	56	22.55	3.9e-10	111
GO:0002429	immune response-activating cell surface ...	192	28	7.17	6.9e-10	112
GO:0035710	CD4-positive, alpha-beta T cell activati...	100	20	3.73	7e-10	113
GO:0002764	immune response-regulating signaling pat...	329	38	12.28	7.1e-10	114
GO:0046632	alpha-beta T cell differentiation	111	21	4.14	7.7e-10	115
GO:0065009	regulation of molecular function	2475	150	92.4	8.6e-10	116
GO:0051094	positive regulation of developmental pro...	1537	105	57.38	9.7e-10	117
GO:0009653	anatomical structure morphogenesis	2730	161	101.92	1.3e-09	118
GO:0032101	regulation of response to external stimu...	764	64	28.52	1.4e-09	119
GO:0006796	phosphate-containing compound metabolic ...	2911	169	108.67	1.4e-09	120
GO:0050852	T cell receptor signaling pathway	126	22	4.7	1.5e-09	121
GO:0002366	leukocyte activation involved in immune ...	267	33	9.97	1.7e-09	122
GO:0016310	phosphorylation	2156	134	80.49	1.7e-09	123
GO:0045595	regulation of cell differentiation	1903	122	71.04	1.7e-09	124
GO:0045582	positive regulation of T cell differenti...	95	19	3.55	1.9e-09	125
GO:0032680	regulation of tumor necrosis factor prod...	163	25	6.09	2e-09	126
GO:0002440	production of molecular mediator of immu...	214	29	7.99	2e-09	127
GO:0010646	regulation of cell communication	3329	187	124.28	2e-09	128
GO:0006793	phosphorus metabolic process	2933	169	109.5	2.5e-09	129
GO:0002263	cell activation involved in immune respo...	271	33	10.12	2.5e-09	130
GO:1903555	regulation of tumor necrosis factor supe...	165	25	6.16	2.5e-09	131
GO:0002768	immune response-regulating cell surface ...	204	28	7.62	2.8e-09	132
GO:0032640	tumor necrosis factor production	166	25	6.2	2.9e-09	133
GO:0023051	regulation of signaling	3351	187	125.1	3.3e-09	134
GO:0051246	regulation of protein metabolic process	2680	157	100.05	3.5e-09	135
GO:0071706	tumor necrosis factor superfamily cytoki...	169	25	6.31	4.2e-09	136
GO:0002695	negative regulation of leukocyte activat...	182	26	6.79	4.4e-09	137
GO:0010563	negative regulation of phosphorus metabo...	547	50	20.42	5.6e-09	138
GO:0045936	negative regulation of phosphate metabol...	547	50	20.42	5.6e-09	139
GO:0019220	regulation of phosphate metabolic proces...	1691	110	63.13	5.7e-09	140
GO:0051174	regulation of phosphorus metabolic proce...	1692	110	63.17	5.9e-09	141
GO:0045058	T cell selection	54	14	2.02	7.4e-09	142
GO:0002253	activation of immune response	391	40	14.6	8.8e-09	143
GO:0007165	signal transduction	5855	290	218.58	9.6e-09	144
GO:2000514	regulation of CD4-positive, alpha-beta T...	64	15	2.39	9.7e-09	145
GO:0008219	cell death	2067	127	77.17	1e-08	146
GO:0051171	regulation of nitrogen compound metaboli...	5077	258	189.54	1.1e-08	147
GO:0050663	cytokine secretion	244	30	9.11	1.1e-08	148
GO:0050866	negative regulation of cell activation	203	27	7.58	1.1e-08	149
GO:0007010	cytoskeleton organization	1305	90	48.72	1.1e-08	150
GO:0031399	regulation of protein modification proce...	1757	112	65.59	1.2e-08	151
GO:0042325	regulation of phosphorylation	1532	101	57.19	1.3e-08	152
GO:0006464	cellular protein modification process	3437	188	128.31	1.4e-08	153
GO:0036211	protein modification process	3437	188	128.31	1.4e-08	154
GO:0007015	actin filament organization	399	40	14.9	1.6e-08	155
GO:0048513	animal organ development	3466	189	129.39	1.6e-08	156
GO:0009607	response to biotic stimulus	1041	76	38.86	1.7e-08	157
GO:1902107	positive regulation of leukocyte differe...	168	24	6.27	1.7e-08	158
GO:0010941	regulation of cell death	1686	108	62.94	1.8e-08	159
GO:0002822	regulation of adaptive immune response b...	182	25	6.79	1.9e-08	160
GO:0002703	regulation of leukocyte mediated immunit...	238	29	8.89	2.3e-08	161
GO:0050777	negative regulation of immune response	158	23	5.9	2.4e-08	162
GO:0002449	lymphocyte mediated immunity	282	32	10.53	2.4e-08	163
GO:0008285	negative regulation of cell proliferatio...	678	56	25.31	2.5e-08	164
GO:0001932	regulation of protein phosphorylation	1408	94	52.56	2.5e-08	165
GO:0032989	cellular component morphogenesis	1209	84	45.13	2.6e-08	166
GO:0050790	regulation of catalytic activity	1804	113	67.35	2.8e-08	167
GO:0007154	cell communication	6468	312	241.47	3e-08	168
GO:0060255	regulation of macromolecule metabolic pr...	5451	271	203.5	3e-08	169
GO:0023052	signaling	6404	309	239.08	3.6e-08	170
GO:0031400	negative regulation of protein modificat...	563	49	21.02	3.8e-08	171
GO:0051241	negative regulation of multicellular org...	1342	90	50.1	4.2e-08	172
GO:0006915	apoptotic process	1867	115	69.7	5e-08	173
GO:0031295	T cell costimulation	29	10	1.08	5.2e-08	174
GO:0002285	lymphocyte activation involved in immune...	192	25	7.17	5.7e-08	175
GO:0042981	regulation of apoptotic process	1516	98	56.6	5.9e-08	176
GO:0051128	regulation of cellular component organiz...	2549	146	95.16	6.1e-08	177
GO:0042326	negative regulation of phosphorylation	453	42	16.91	6.4e-08	178
GO:1903708	positive regulation of hemopoiesis	207	26	7.73	6.5e-08	179
GO:0051173	positive regulation of nitrogen compound...	3052	168	113.94	7.2e-08	180
GO:0032268	regulation of cellular protein metabolic...	2490	143	92.96	7.3e-08	181
GO:0032970	regulation of actin filament-based proce...	391	38	14.6	8.1e-08	182
GO:0012501	programmed cell death	1908	116	71.23	8.8e-08	183
GO:0051707	response to other organism	1006	72	37.56	9e-08	184
GO:0043207	response to external biotic stimulus	1008	72	37.63	9.7e-08	185
GO:0051247	positive regulation of protein metabolic...	1636	103	61.08	9.7e-08	186
GO:0019222	regulation of metabolic process	5914	287	220.78	9.8e-08	187
GO:0072643	interferon-gamma secretion	24	9	0.9	1.1e-07	188
GO:0031294	lymphocyte costimulation	31	10	1.16	1.1e-07	189
GO:0031323	regulation of cellular metabolic process	5376	265	200.7	1.1e-07	190
GO:0043067	regulation of programmed cell death	1537	98	57.38	1.1e-07	191
GO:1902531	regulation of intracellular signal trans...	1707	106	63.73	1.2e-07	192
GO:0031325	positive regulation of cellular metaboli...	3193	173	119.2	1.3e-07	193
GO:0050854	regulation of antigen receptor-mediated ...	57	13	2.13	1.3e-07	194
GO:0033077	T cell differentiation in thymus	88	16	3.29	1.4e-07	195
GO:0002700	regulation of production of molecular me...	148	21	5.53	1.5e-07	196
GO:0001818	negative regulation of cytokine producti...	260	29	9.71	1.6e-07	197
GO:0050900	leukocyte migration	337	34	12.58	1.6e-07	198
GO:0030335	positive regulation of cell migration	538	46	20.08	1.7e-07	199
GO:0006935	chemotaxis	593	49	22.14	1.9e-07	200
GO:0050715	positive regulation of cytokine secretio...	150	21	5.6	1.9e-07	201
GO:0045087	innate immune response	684	54	25.54	1.9e-07	202
GO:0080134	regulation of response to stress	1327	87	49.54	1.9e-07	203
GO:0031347	regulation of defense response	630	51	23.52	2e-07	204
GO:0046635	positive regulation of alpha-beta T cell...	69	14	2.58	2.1e-07	205
GO:0042330	taxis	596	49	22.25	2.2e-07	206
GO:0051248	negative regulation of protein metabolic...	1069	74	39.91	2.2e-07	207
GO:0080090	regulation of primary metabolic process	5222	257	194.95	2.2e-07	208
GO:0051272	positive regulation of cellular componen...	579	48	21.62	2.3e-07	209
GO:0032956	regulation of actin cytoskeleton organiz...	342	34	12.77	2.3e-07	210
GO:0001933	negative regulation of protein phosphory...	408	38	15.23	2.4e-07	211
GO:0010604	positive regulation of macromolecule met...	3204	172	119.61	2.6e-07	212
GO:0022603	regulation of anatomical structure morph...	1076	74	40.17	2.8e-07	213
GO:0048646	anatomical structure formation involved ...	1156	78	43.16	2.8e-07	214
GO:0016311	dephosphorylation	363	35	13.55	3.2e-07	215
GO:0002718	regulation of cytokine production involv...	82	15	3.06	3.2e-07	216
GO:0002274	myeloid leukocyte activation	211	25	7.88	3.6e-07	217
GO:0009893	positive regulation of metabolic process	3477	183	129.8	3.8e-07	218
GO:0042221	response to chemical	4092	209	152.76	3.9e-07	219
GO:0050707	regulation of cytokine secretion	213	25	7.95	4.3e-07	220
GO:0040017	positive regulation of locomotion	592	48	22.1	4.3e-07	221
GO:0042093	T-helper cell differentiation	63	13	2.35	4.6e-07	222
GO:2000147	positive regulation of cell motility	560	46	20.91	5.3e-07	223
GO:0045597	positive regulation of cell differentiat...	1094	74	40.84	5.3e-07	224
GO:0002294	CD4-positive, alpha-beta T cell differen...	64	13	2.39	5.6e-07	225
GO:0043412	macromolecule modification	3616	188	134.99	5.8e-07	226
GO:0044267	cellular protein metabolic process	4501	225	168.03	6e-07	227
GO:0051716	cellular response to stimulus	7607	349	283.99	6.5e-07	228
GO:0002293	alpha-beta T cell differentiation involv...	65	13	2.43	6.8e-07	229
GO:0032269	negative regulation of cellular protein ...	1002	69	37.41	7e-07	230
GO:0032729	positive regulation of interferon-gamma ...	76	14	2.84	7.3e-07	231
GO:0098542	defense response to other organism	514	43	19.19	7.6e-07	232
GO:0002287	alpha-beta T cell activation involved in...	66	13	2.46	8.1e-07	233
GO:0032623	interleukin-2 production	66	13	2.46	8.1e-07	234
GO:0002704	negative regulation of leukocyte mediate...	56	12	2.09	8.3e-07	235
GO:0097435	supramolecular fiber organization	680	52	25.39	8.6e-07	236
GO:0051250	negative regulation of lymphocyte activa...	152	20	5.67	1e-06	237
GO:0110053	regulation of actin filament organizatio...	253	27	9.45	1e-06	238
GO:0032270	positive regulation of cellular protein ...	1530	94	57.12	1.1e-06	239
GO:0044093	positive regulation of molecular functio...	1425	89	53.2	1.1e-06	240
GO:0051222	positive regulation of protein transport	434	38	16.2	1.1e-06	241
GO:0002367	cytokine production involved in immune r...	102	16	3.81	1.2e-06	242
GO:1904951	positive regulation of establishment of ...	453	39	16.91	1.2e-06	243
GO:0032663	regulation of interleukin-2 production	58	12	2.17	1.2e-06	244
GO:0000188	inactivation of MAPK activity	17	7	0.63	1.4e-06	245
GO:1902713	regulation of interferon-gamma secretion	17	7	0.63	1.4e-06	246
GO:0009967	positive regulation of signal transducti...	1500	92	56	1.6e-06	247
GO:0072511	divalent inorganic cation transport	475	40	17.73	1.6e-06	248
GO:0031589	cell-substrate adhesion	339	32	12.66	1.6e-06	249
GO:0043367	CD4-positive, alpha-beta T cell differen...	81	14	3.02	1.6e-06	250
GO:0051172	negative regulation of nitrogen compound...	2266	127	84.6	1.7e-06	251
GO:0051480	regulation of cytosolic calcium ion conc...	373	34	13.92	1.7e-06	252
GO:0002292	T cell differentiation involved in immun...	71	13	2.65	1.9e-06	253
GO:0050856	regulation of T cell receptor signaling ...	41	10	1.53	1.9e-06	254
GO:0007204	positive regulation of cytosolic calcium...	326	31	12.17	2e-06	255
GO:0002699	positive regulation of immune effector p...	247	26	9.22	2.1e-06	256
GO:0032880	regulation of protein localization	1036	69	38.68	2.3e-06	257
GO:0042089	cytokine biosynthetic process	120	17	4.48	2.3e-06	258
GO:0000902	cell morphogenesis	1098	72	40.99	2.4e-06	259
GO:0002698	negative regulation of immune effector p...	134	18	5	2.6e-06	260
GO:0031324	negative regulation of cellular metaboli...	2444	134	91.24	2.6e-06	261
GO:0044260	cellular macromolecule metabolic process	7013	322	261.81	2.7e-06	262
GO:0023057	negative regulation of signaling	1311	82	48.94	2.9e-06	263
GO:0019538	protein metabolic process	5134	247	191.66	2.9e-06	264
GO:0032760	positive regulation of tumor necrosis fa...	97	15	3.62	3e-06	265
GO:0006470	protein dephosphorylation	237	25	8.85	3.1e-06	266
GO:0070838	divalent metal ion transport	472	39	17.62	3.4e-06	267
GO:1903557	positive regulation of tumor necrosis fa...	98	15	3.66	3.4e-06	268
GO:1902715	positive regulation of interferon-gamma ...	13	6	0.49	3.6e-06	269
GO:0042107	cytokine metabolic process	124	17	4.63	3.7e-06	270
GO:0006469	negative regulation of protein kinase ac...	194	22	7.24	3.7e-06	271
GO:0032102	negative regulation of response to exter...	336	31	12.54	3.7e-06	272
GO:0009968	negative regulation of signal transducti...	1176	75	43.9	4e-06	273
GO:0065008	regulation of biological quality	4033	201	150.56	4e-06	274
GO:0006810	transport	4251	210	158.7	4e-06	275
GO:0042113	B cell activation	272	27	10.15	4.1e-06	276
GO:0006816	calcium ion transport	423	36	15.79	4.1e-06	277
GO:0032501	multicellular organismal process	8132	364	303.59	4.3e-06	278
GO:0045061	thymic T cell selection	27	8	1.01	4.3e-06	279
GO:0010648	negative regulation of cell communicatio...	1307	81	48.79	4.7e-06	280
GO:0032655	regulation of interleukin-12 production	55	11	2.05	4.9e-06	281
GO:2000516	positive regulation of CD4-positive, alp...	36	9	1.34	5.1e-06	282
GO:0051049	regulation of transport	1937	110	72.31	5.2e-06	283
GO:0010468	regulation of gene expression	3834	192	143.13	5.3e-06	284
GO:0051493	regulation of cytoskeleton organization	536	42	20.01	5.4e-06	285
GO:0033673	negative regulation of kinase activity	214	23	7.99	5.6e-06	286
GO:0002260	lymphocyte homeostasis	78	13	2.91	5.8e-06	287
GO:0048872	homeostasis of number of cells	310	29	11.57	5.8e-06	288
GO:0050798	activated T cell proliferation	46	10	1.72	6e-06	289
GO:0043549	regulation of kinase activity	727	52	27.14	6e-06	290
GO:0023014	signal transduction by protein phosphory...	805	56	30.05	6e-06	291
GO:0046637	regulation of alpha-beta T cell differen...	67	12	2.5	6.1e-06	292
GO:0002685	regulation of leukocyte migration	200	22	7.47	6.1e-06	293
GO:0044092	negative regulation of molecular functio...	1006	66	37.56	6.3e-06	294
GO:0042092	type 2 immune response	37	9	1.38	6.5e-06	295
GO:0002456	T cell mediated immunity	131	17	4.89	7.8e-06	296
GO:0051234	establishment of localization	4391	214	163.93	8.1e-06	297
GO:0043368	positive T cell selection	38	9	1.42	8.3e-06	298
GO:0032615	interleukin-12 production	58	11	2.17	8.4e-06	299
GO:1902532	negative regulation of intracellular sig...	528	41	19.71	8.7e-06	300
GO:0038066	p38MAPK cascade	48	10	1.79	9e-06	301
GO:0007162	negative regulation of cell adhesion	284	27	10.6	9.1e-06	302
GO:0050868	negative regulation of T cell activation	119	16	4.44	9.1e-06	303
GO:0072359	circulatory system development	1143	72	42.67	9.6e-06	304
GO:0010605	negative regulation of macromolecule met...	2575	137	96.13	9.6e-06	305
GO:0030183	B cell differentiation	147	18	5.49	9.7e-06	306
GO:0043086	negative regulation of catalytic activit...	682	49	25.46	9.9e-06	307
GO:0050714	positive regulation of protein secretion	302	28	11.27	1e-05	308
GO:0050857	positive regulation of antigen receptor-...	22	7	0.82	1e-05	309
GO:0009892	negative regulation of metabolic process	2833	148	105.76	1e-05	310
GO:0030832	regulation of actin filament length	177	20	6.61	1.1e-05	311
GO:0042035	regulation of cytokine biosynthetic proc...	108	15	4.03	1.2e-05	312
GO:0032940	secretion by cell	1067	68	39.83	1.2e-05	313
GO:0031098	stress-activated protein kinase signalin...	289	27	10.79	1.2e-05	314
GO:0001776	leukocyte homeostasis	109	15	4.07	1.3e-05	315
GO:0051050	positive regulation of transport	1072	68	40.02	1.4e-05	316
GO:0002719	negative regulation of cytokine producti...	23	7	0.86	1.4e-05	317
GO:0010810	regulation of cell-substrate adhesion	211	22	7.88	1.4e-05	318
GO:0042108	positive regulation of cytokine biosynth...	73	12	2.73	1.5e-05	319
GO:0046629	gamma-delta T cell activation	16	6	0.6	1.5e-05	320
GO:0032675	regulation of interleukin-6 production	152	18	5.67	1.5e-05	321
GO:0071901	negative regulation of protein serine/th...	111	15	4.14	1.6e-05	322
GO:0032689	negative regulation of interferon-gamma ...	32	8	1.19	1.7e-05	323
GO:0051348	negative regulation of transferase activ...	246	24	9.18	1.8e-05	324
GO:0031401	positive regulation of protein modificat...	1208	74	45.1	1.9e-05	325
GO:0002706	regulation of lymphocyte mediated immuni...	184	20	6.87	1.9e-05	326
GO:0002793	positive regulation of peptide secretion	330	29	12.32	1.9e-05	327
GO:0050727	regulation of inflammatory response	348	30	12.99	2e-05	328
GO:0006909	phagocytosis	200	21	7.47	2e-05	329
GO:0043409	negative regulation of MAPK cascade	170	19	6.35	2.1e-05	330
GO:0009306	protein secretion	606	44	22.62	2.2e-05	331
GO:0035239	tube morphogenesis	903	59	33.71	2.2e-05	332
GO:0032608	interferon-beta production	53	10	1.98	2.3e-05	333
GO:0009987	cellular process	15427	624	575.93	2.3e-05	334
GO:0045064	T-helper 2 cell differentiation	17	6	0.63	2.3e-05	335
GO:0072358	cardiovascular system development	765	52	28.56	2.4e-05	336
GO:0008104	protein localization	2578	135	96.24	2.5e-05	337
GO:0018193	peptidyl-amino acid modification	1136	70	42.41	2.6e-05	338
GO:0032703	negative regulation of interleukin-2 pro...	25	7	0.93	2.6e-05	339
GO:0000165	MAPK cascade	788	53	29.42	2.7e-05	340
GO:0051014	actin filament severing	11	5	0.41	2.7e-05	341
GO:0046903	secretion	1224	74	45.69	2.9e-05	342
GO:0008064	regulation of actin polymerization or de...	174	19	6.5	2.9e-05	343
GO:0002790	peptide secretion	652	46	24.34	2.9e-05	344
GO:0051338	regulation of transferase activity	831	55	31.02	3e-05	345
GO:0043408	regulation of MAPK cascade	732	50	27.33	3.1e-05	346
GO:0001944	vasculature development	752	51	28.07	3.1e-05	347
GO:1903038	negative regulation of leukocyte cell-ce...	131	16	4.89	3.1e-05	348
GO:0072507	divalent inorganic cation homeostasis	520	39	19.41	3.1e-05	349
GO:0032612	interleukin-1 production	104	14	3.88	3.2e-05	350
GO:0002709	regulation of T cell mediated immunity	91	13	3.4	3.2e-05	351
GO:0010942	positive regulation of cell death	695	48	25.95	3.3e-05	352
GO:0032635	interleukin-6 production	161	18	6.01	3.4e-05	353
GO:0051924	regulation of calcium ion transport	272	25	10.15	3.4e-05	354
GO:0043068	positive regulation of programmed cell d...	637	45	23.78	3.4e-05	355
GO:0042327	positive regulation of phosphorylation	1041	65	38.86	3.4e-05	356
GO:0070887	cellular response to chemical stimulus	2994	152	111.77	3.4e-05	357
GO:0007264	small GTPase mediated signal transductio...	485	37	18.11	3.5e-05	358
GO:0034109	homotypic cell-cell adhesion	67	11	2.5	3.5e-05	359
GO:0043299	leukocyte degranulation	67	11	2.5	3.5e-05	360
GO:0032535	regulation of cellular component size	394	32	14.71	3.5e-05	361
GO:0051403	stress-activated MAPK cascade	256	24	9.56	3.5e-05	362
GO:0022604	regulation of cell morphogenesis	523	39	19.52	3.5e-05	363
GO:0071526	semaphorin-plexin signaling pathway	45	9	1.68	3.6e-05	364
GO:0031326	regulation of cellular biosynthetic proc...	3452	171	128.87	3.9e-05	365
GO:1903532	positive regulation of secretion by cell	469	36	17.51	3.9e-05	366
GO:0001568	blood vessel development	719	49	26.84	3.9e-05	367
GO:0045859	regulation of protein kinase activity	660	46	24.64	3.9e-05	368
GO:0016043	cellular component organization	5917	271	220.9	3.9e-05	369
GO:0055074	calcium ion homeostasis	488	37	18.22	3.9e-05	370
GO:0045185	maintenance of protein location	106	14	3.96	4e-05	371
GO:0048514	blood vessel morphogenesis	622	44	23.22	4.1e-05	372
GO:0050728	negative regulation of inflammatory resp...	149	17	5.56	4.3e-05	373
GO:0002707	negative regulation of lymphocyte mediat...	46	9	1.72	4.3e-05	374
GO:0043029	T cell homeostasis	46	9	1.72	4.3e-05	375
GO:0001934	positive regulation of protein phosphory...	987	62	36.85	4.4e-05	376
GO:0006874	cellular calcium ion homeostasis	472	36	17.62	4.4e-05	377
GO:0007266	Rho protein signal transduction	195	20	7.28	4.4e-05	378
GO:0002377	immunoglobulin production	121	15	4.52	4.5e-05	379
GO:0072676	lymphocyte migration	94	13	3.51	4.6e-05	380
GO:1902903	regulation of supramolecular fiber organ...	346	29	12.92	4.6e-05	381
GO:0010033	response to organic substance	3038	153	113.42	4.9e-05	382
GO:2000106	regulation of leukocyte apoptotic proces...	108	14	4.03	4.9e-05	383
GO:0051223	regulation of protein transport	706	48	26.36	4.9e-05	384
GO:0090087	regulation of peptide transport	746	50	27.85	5e-05	385
GO:0051046	regulation of secretion	909	58	33.94	5.1e-05	386
GO:0048468	cell development	2386	125	89.08	5.1e-05	387
GO:0002820	negative regulation of adaptive immune r...	47	9	1.75	5.1e-05	388
GO:0043300	regulation of leukocyte degranulation	47	9	1.75	5.1e-05	389
GO:0001525	angiogenesis	514	38	19.19	5.3e-05	390
GO:1903530	regulation of secretion by cell	829	54	30.95	5.4e-05	391
GO:0001562	response to protozoan	37	8	1.38	5.4e-05	392
GO:0046640	regulation of alpha-beta T cell prolifer...	37	8	1.38	5.4e-05	393
GO:0009889	regulation of biosynthetic process	3524	173	131.56	5.6e-05	394
GO:0045589	regulation of regulatory T cell differen...	28	7	1.05	5.9e-05	395
GO:0043065	positive regulation of apoptotic process	632	44	23.59	5.9e-05	396
GO:0008154	actin polymerization or depolymerization	199	20	7.43	5.9e-05	397
GO:2000401	regulation of lymphocyte migration	59	10	2.2	5.9e-05	398
GO:0033003	regulation of mast cell activation	48	9	1.79	6.1e-05	399
GO:0042088	T-helper 1 type immune response	48	9	1.79	6.1e-05	400
GO:0010556	regulation of macromolecule biosynthetic...	3293	163	122.94	6.4e-05	401
GO:0071900	regulation of protein serine/threonine k...	425	33	15.87	6.4e-05	402
GO:0045622	regulation of T-helper cell differentiat...	38	8	1.42	6.6e-05	403
GO:0002821	positive regulation of adaptive immune r...	140	16	5.23	7e-05	404
GO:0030101	natural killer cell activation	98	13	3.66	7.1e-05	405
GO:0042492	gamma-delta T cell differentiation	13	5	0.49	7.2e-05	406
GO:0010562	positive regulation of phosphorus metabo...	1110	67	41.44	7.3e-05	407
GO:0045937	positive regulation of phosphate metabol...	1110	67	41.44	7.3e-05	408
GO:0030001	metal ion transport	839	54	31.32	7.3e-05	409
GO:0120036	plasma membrane bounded cell projection ...	1522	86	56.82	7.3e-05	410
GO:0071346	cellular response to interferon-gamma	112	14	4.18	7.4e-05	411
GO:0070201	regulation of establishment of protein l...	738	49	27.55	7.4e-05	412
GO:0030030	cell projection organization	1568	88	58.54	7.7e-05	413
GO:0022408	negative regulation of cell-cell adhesio...	187	19	6.98	7.7e-05	414
GO:0060548	negative regulation of cell death	1049	64	39.16	7.8e-05	415
GO:0000904	cell morphogenesis involved in different...	801	52	29.9	8e-05	416
GO:0051047	positive regulation of secretion	524	38	19.56	8e-05	417
GO:0002286	T cell activation involved in immune res...	113	14	4.22	8.1e-05	418
GO:0031348	negative regulation of defense response	220	21	8.21	8.2e-05	419
GO:0060402	calcium ion transport into cytosol	157	17	5.86	8.3e-05	420
GO:0031032	actomyosin structure organization	204	20	7.62	8.3e-05	421
GO:0043370	regulation of CD4-positive, alpha-beta T...	50	9	1.87	8.5e-05	422
GO:2001141	regulation of RNA biosynthetic process	2789	141	104.12	8.6e-05	423
GO:0030041	actin filament polymerization	173	18	6.46	8.7e-05	424
GO:0008284	positive regulation of cell proliferatio...	969	60	36.18	8.7e-05	425
GO:0030833	regulation of actin filament polymerizat...	158	17	5.9	9e-05	426
GO:1903707	negative regulation of hemopoiesis	158	17	5.9	9e-05	427
GO:0007265	Ras protein signal transduction	414	32	15.46	9e-05	428
GO:0009617	response to bacterium	744	49	27.78	9.1e-05	429
GO:0002724	regulation of T cell cytokine production	30	7	1.12	9.4e-05	430
GO:0006355	regulation of transcription, DNA-templat...	2772	140	103.49	9.7e-05	431
GO:0002369	T cell cytokine production	40	8	1.49	9.7e-05	432
GO:0046633	alpha-beta T cell proliferation	40	8	1.49	9.7e-05	433
GO:0031532	actin cytoskeleton reorganization	101	13	3.77	9.8e-05	434
GO:0030099	myeloid cell differentiation	398	31	14.86	0.0001	435
GO:0046777	protein autophosphorylation	240	22	8.96	0.0001	436
GO:0045591	positive regulation of regulatory T cell...	14	5	0.52	0.00011	437
GO:1902106	negative regulation of leukocyte differe...	102	13	3.81	0.00011	438
GO:1903506	regulation of nucleic acid-templated tra...	2780	140	103.78	0.00011	439
GO:0002831	regulation of response to biotic stimulu...	146	16	5.45	0.00012	440
GO:1900744	regulation of p38MAPK cascade	41	8	1.53	0.00012	441
GO:0001779	natural killer cell differentiation	31	7	1.16	0.00012	442
GO:0002828	regulation of type 2 immune response	31	7	1.16	0.00012	443
GO:0045066	regulatory T cell differentiation	31	7	1.16	0.00012	444
GO:2000515	negative regulation of CD4-positive, alp...	31	7	1.16	0.00012	445
GO:0045063	T-helper 1 cell differentiation	22	6	0.82	0.00012	446
GO:0043320	natural killer cell degranulation	8	4	0.3	0.00012	447
GO:0072503	cellular divalent inorganic cation homeo...	496	36	18.52	0.00012	448
GO:0071887	leukocyte apoptotic process	132	15	4.93	0.00012	449
GO:0051607	defense response to virus	227	21	8.47	0.00013	450
GO:0051093	negative regulation of developmental pro...	1068	64	39.87	0.00013	451
GO:0051336	regulation of hydrolase activity	984	60	36.74	0.00013	452
GO:0060326	cell chemotaxis	296	25	11.05	0.00013	453
GO:0002824	positive regulation of adaptive immune r...	133	15	4.97	0.00014	454
GO:0034113	heterotypic cell-cell adhesion	53	9	1.98	0.00014	455
GO:0046578	regulation of Ras protein signal transdu...	228	21	8.51	0.00014	456
GO:0002823	negative regulation of adaptive immune r...	42	8	1.57	0.00014	457
GO:0046636	negative regulation of alpha-beta T cell...	42	8	1.57	0.00014	458
GO:0070588	calcium ion transmembrane transport	280	24	10.45	0.00014	459
GO:0034341	response to interferon-gamma	134	15	5	0.00015	460
GO:0044087	regulation of cellular component biogene...	946	58	35.32	0.00015	461
GO:0050920	regulation of chemotaxis	213	20	7.95	0.00015	462
GO:0072657	protein localization to membrane	541	38	20.2	0.00015	463
GO:0043383	negative T cell selection	15	5	0.56	0.00016	464
GO:0050862	positive regulation of T cell receptor s...	15	5	0.56	0.00016	465
GO:0055065	metal ion homeostasis	661	44	24.68	0.00016	466
GO:0032872	regulation of stress-activated MAPK casc...	231	21	8.62	0.00016	467
GO:0032814	regulation of natural killer cell activa...	43	8	1.61	0.00017	468
GO:0070232	regulation of T cell apoptotic process	43	8	1.61	0.00017	469
GO:0018108	peptidyl-tyrosine phosphorylation	318	26	11.87	0.00017	470
GO:0031175	neuron projection development	1079	64	40.28	0.00017	471
GO:0071840	cellular component organization or bioge...	6093	273	227.47	0.00018	472
GO:0070302	regulation of stress-activated protein k...	233	21	8.7	0.00019	473
GO:0043170	macromolecule metabolic process	8239	356	307.58	0.00019	474
GO:0045088	regulation of innate immune response	285	24	10.64	0.00019	475
GO:0022607	cellular component assembly	2790	139	104.16	0.00019	476
GO:0018212	peptidyl-tyrosine modification	321	26	11.98	0.00019	477
GO:0051235	maintenance of location	321	26	11.98	0.00019	478
GO:0034097	response to cytokine	999	60	37.3	0.0002	479
GO:0043407	negative regulation of MAP kinase activi...	68	10	2.54	0.0002	480
GO:0009615	response to virus	269	23	10.04	0.0002	481
GO:1902533	positive regulation of intracellular sig...	1000	60	37.33	0.0002	482
GO:0010628	positive regulation of gene expression	1978	104	73.84	0.00021	483
GO:0001767	establishment of lymphocyte polarity	9	4	0.34	0.00021	484
GO:0001768	establishment of T cell polarity	9	4	0.34	0.00021	485
GO:0045084	positive regulation of interleukin-12 bi...	9	4	0.34	0.00021	486
GO:0045586	regulation of gamma-delta T cell differe...	9	4	0.34	0.00021	487
GO:0046643	regulation of gamma-delta T cell activat...	9	4	0.34	0.00021	488
GO:0051090	regulation of DNA-binding transcription ...	396	30	14.78	0.00021	489
GO:0042832	defense response to protozoan	34	7	1.27	0.00022	490
GO:0060401	cytosolic calcium ion transport	170	17	6.35	0.00022	491
GO:0002467	germinal center formation	16	5	0.6	0.00022	492
GO:0010769	regulation of cell morphogenesis involve...	342	27	12.77	0.00022	493
GO:0051129	negative regulation of cellular componen...	753	48	28.11	0.00023	494
GO:0051494	negative regulation of cytoskeleton orga...	155	16	5.79	0.00023	495
GO:1901564	organonitrogen compound metabolic proces...	6012	269	224.44	0.00023	496
GO:0098657	import into cell	734	47	27.4	0.00024	497
GO:0033036	macromolecule localization	2901	143	108.3	0.00024	498
GO:0002701	negative regulation of production of mol...	35	7	1.31	0.00027	499
GO:2000249	regulation of actin cytoskeleton reorgan...	35	7	1.31	0.00027	500
GO:0048015	phosphatidylinositol-mediated signaling	157	16	5.86	0.00027	501
GO:0010959	regulation of metal ion transport	421	31	15.72	0.00027	502
GO:0035295	tube development	1119	65	41.77	0.00027	503
GO:0032774	RNA biosynthetic process	2885	142	107.7	0.00028	504
GO:0070231	T cell apoptotic process	58	9	2.17	0.00028	505
GO:0010811	positive regulation of cell-substrate ad...	127	14	4.74	0.00028	506
GO:0014065	phosphatidylinositol 3-kinase signaling	127	14	4.74	0.00028	507
GO:0006351	transcription, DNA-templated	2864	141	106.92	0.00029	508
GO:2000112	regulation of cellular macromolecule bio...	3202	155	119.54	0.0003	509
GO:0051252	regulation of RNA metabolic process	3034	148	113.27	0.0003	510
GO:0002687	positive regulation of leukocyte migrati...	143	15	5.34	0.0003	511
GO:0031333	negative regulation of protein complex a...	143	15	5.34	0.0003	512
GO:0051056	regulation of small GTPase mediated sign...	259	22	9.67	0.0003	513
GO:0022008	neurogenesis	1771	94	66.12	0.00031	514
GO:0032606	type I interferon production	85	11	3.17	0.00031	515
GO:0002347	response to tumor cell	26	6	0.97	0.00032	516
GO:0097659	nucleic acid-templated transcription	2872	141	107.22	0.00033	517
GO:0060341	regulation of cellular localization	954	57	35.62	0.00033	518
GO:0048017	inositol lipid-mediated signaling	160	16	5.97	0.00033	519
GO:0001865	NK T cell differentiation	10	4	0.37	0.00034	520
GO:0051091	positive regulation of DNA-binding trans...	244	21	9.11	0.00035	521
GO:0032611	interleukin-1 beta production	86	11	3.21	0.00035	522
GO:0010647	positive regulation of cell communicatio...	1847	97	68.95	0.00036	523
GO:0048667	cell morphogenesis involved in neuron di...	625	41	23.33	0.00036	524
GO:0002702	positive regulation of production of mol...	101	12	3.77	0.00038	525
GO:0071310	cellular response to organic substance	2410	121	89.97	0.00039	526
GO:0036037	CD8-positive, alpha-beta T cell activati...	27	6	1.01	0.0004	527
GO:1902904	negative regulation of supramolecular fi...	147	15	5.49	0.00041	528
GO:0032823	regulation of natural killer cell differ...	18	5	0.67	0.00041	529
GO:0002791	regulation of peptide secretion	529	36	19.75	0.00042	530
GO:0046638	positive regulation of alpha-beta T cell...	49	8	1.83	0.00042	531
GO:0050708	regulation of protein secretion	491	34	18.33	0.00044	532
GO:0006812	cation transport	1096	63	40.92	0.00045	533
GO:0045596	negative regulation of cell differentiat...	797	49	29.75	0.00045	534
GO:1900026	positive regulation of substrate adhesio...	38	7	1.42	0.00045	535
GO:0007260	tyrosine phosphorylation of STAT protein	75	10	2.8	0.00046	536
GO:0032507	maintenance of protein location in cell	75	10	2.8	0.00046	537
GO:0015833	peptide transport	1792	94	66.9	0.00046	538
GO:0032715	negative regulation of interleukin-6 pro...	50	8	1.87	0.00049	539
GO:0071593	lymphocyte aggregation	5	3	0.19	0.00049	540
GO:2000523	regulation of T cell costimulation	5	3	0.19	0.00049	541
GO:1901342	regulation of vasculature development	341	26	12.73	0.00049	542
GO:0002507	tolerance induction	28	6	1.05	0.00049	543
GO:0035335	peptidyl-tyrosine dephosphorylation	28	6	1.05	0.00049	544
GO:0019219	regulation of nucleobase-containing comp...	3335	159	124.5	0.0005	545
GO:0002573	myeloid leukocyte differentiation	216	19	8.06	0.0005	546
GO:0035739	CD4-positive, alpha-beta T cell prolifer...	11	4	0.41	0.00052	547
GO:0042090	interleukin-12 biosynthetic process	11	4	0.41	0.00052	548
GO:0045075	regulation of interleukin-12 biosyntheti...	11	4	0.41	0.00052	549
GO:2000561	regulation of CD4-positive, alpha-beta T...	11	4	0.41	0.00052	550
GO:0035023	regulation of Rho protein signal transdu...	135	14	5.04	0.00053	551
GO:0002710	negative regulation of T cell mediated i...	19	5	0.71	0.00054	552
GO:0045076	regulation of interleukin-2 biosynthetic...	19	5	0.71	0.00054	553
GO:0071705	nitrogen compound transport	2126	108	79.37	0.00055	554
GO:0032648	regulation of interferon-beta production	51	8	1.9	0.00056	555
GO:0048699	generation of neurons	1665	88	62.16	0.00056	556
GO:0090066	regulation of anatomical structure size	558	37	20.83	0.00057	557
GO:0032652	regulation of interleukin-1 production	91	11	3.4	0.00057	558
GO:0097553	calcium ion transmembrane import into cy...	136	14	5.08	0.00057	559
GO:0098771	inorganic ion homeostasis	743	46	27.74	0.00058	560
GO:0031328	positive regulation of cellular biosynth...	1897	98	70.82	0.00059	561
GO:0045123	cellular extravasation	64	9	2.39	0.00059	562
GO:0006875	cellular metal ion homeostasis	580	38	21.65	0.0006	563
GO:0009888	tissue development	1945	100	72.61	0.0006	564
GO:0023056	positive regulation of signaling	1853	96	69.18	0.00061	565
GO:0043405	regulation of MAP kinase activity	292	23	10.9	0.00065	566
GO:0015031	protein transport	1742	91	65.03	0.00066	567
GO:0006897	endocytosis	603	39	22.51	0.00066	568
GO:0043085	positive regulation of catalytic activit...	1047	60	39.09	0.00066	569
GO:0007050	cell cycle arrest	138	14	5.15	0.00066	570
GO:0042886	amide transport	1812	94	67.65	0.00067	571
GO:1904018	positive regulation of vasculature devel...	204	18	7.62	0.00067	572
GO:0043087	regulation of GTPase activity	293	23	10.94	0.00068	573
GO:0002577	regulation of antigen processing and pre...	20	5	0.75	0.0007	574
GO:0045623	negative regulation of T-helper cell dif...	20	5	0.75	0.0007	575
GO:0055080	cation homeostasis	729	45	27.22	0.0007	576
GO:0120035	regulation of plasma membrane bounded ce...	771	47	28.78	0.0007	577
GO:0045926	negative regulation of growth	258	21	9.63	0.00072	578
GO:0043030	regulation of macrophage activation	53	8	1.98	0.00073	579
GO:1900024	regulation of substrate adhesion-depende...	53	8	1.98	0.00073	580
GO:0002825	regulation of T-helper 1 type immune res...	30	6	1.12	0.00073	581
GO:0001667	ameboidal-type cell migration	408	29	15.23	0.00075	582
GO:0032754	positive regulation of interleukin-5 pro...	12	4	0.45	0.00075	583
GO:0042989	sequestering of actin monomers	12	4	0.45	0.00075	584
GO:0045086	positive regulation of interleukin-2 bio...	12	4	0.45	0.00075	585
GO:0045625	regulation of T-helper 1 cell differenti...	12	4	0.45	0.00075	586
GO:0072608	interleukin-10 secretion	12	4	0.45	0.00075	587
GO:0009891	positive regulation of biosynthetic proc...	1937	99	72.31	0.00078	588
GO:0043113	receptor clustering	67	9	2.5	0.00083	589
GO:0045576	mast cell activation	67	9	2.5	0.00083	590
GO:0050922	negative regulation of chemotaxis	54	8	2.02	0.00083	591
GO:0043254	regulation of protein complex assembly	450	31	16.8	0.00084	592
GO:0019722	calcium-mediated signaling	208	18	7.77	0.00084	593
GO:0038083	peptidyl-tyrosine autophosphorylation	42	7	1.57	0.00085	594
GO:0032479	regulation of type I interferon producti...	81	10	3.02	0.00085	595
GO:0006873	cellular ion homeostasis	653	41	24.38	0.00086	596
GO:0042094	interleukin-2 biosynthetic process	21	5	0.78	0.00088	597
GO:0030595	leukocyte chemotaxis	209	18	7.8	0.00089	598
GO:0042592	homeostatic process	1875	96	70	0.00089	599
GO:0031344	regulation of cell projection organizati...	780	47	29.12	0.0009	600
GO:0030182	neuron differentiation	1487	79	55.51	0.00094	601
GO:0050701	interleukin-1 secretion	55	8	2.05	0.00094	602
GO:0002370	natural killer cell cytokine production	6	3	0.22	0.00095	603
GO:0002727	regulation of natural killer cell cytoki...	6	3	0.22	0.00095	604
GO:2000664	positive regulation of interleukin-5 sec...	6	3	0.22	0.00095	605
GO:0048666	neuron development	1218	67	45.47	0.00096	606
GO:0030308	negative regulation of cell growth	194	17	7.24	0.00101	607
GO:0002275	myeloid cell activation involved in immu...	83	10	3.1	0.00103	608
GO:0043270	positive regulation of ion transport	321	24	11.98	0.00104	609
GO:0032743	positive regulation of interleukin-2 pro...	32	6	1.19	0.00105	610
GO:0072538	T-helper 17 type immune response	32	6	1.19	0.00105	611
GO:0030003	cellular cation homeostasis	639	40	23.86	0.00105	612
GO:0045628	regulation of T-helper 2 cell differenti...	13	4	0.49	0.00105	613
GO:1904019	epithelial cell apoptotic process	113	12	4.22	0.00106	614
GO:0050801	ion homeostasis	809	48	30.2	0.0011	615
GO:0045624	positive regulation of T-helper cell dif...	22	5	0.82	0.00111	616
GO:0046641	positive regulation of alpha-beta T cell...	22	5	0.82	0.00111	617
GO:0032873	negative regulation of stress-activated ...	44	7	1.64	0.00113	618
GO:0070303	negative regulation of stress-activated ...	44	7	1.64	0.00113	619
GO:0031349	positive regulation of defense response	361	26	13.48	0.00113	620
GO:0034220	ion transmembrane transport	875	51	32.67	0.00114	621
GO:0032271	regulation of protein polymerization	214	18	7.99	0.00116	622
GO:0010038	response to metal ion	268	21	10.01	0.00117	623
GO:0072678	T cell migration	57	8	2.13	0.00119	624
GO:0043066	negative regulation of apoptotic process	920	53	34.35	0.00119	625
GO:0001773	myeloid dendritic cell activation	33	6	1.23	0.00124	626
GO:0098655	cation transmembrane transport	687	42	25.65	0.00126	627
GO:0002534	cytokine production involved in inflamma...	45	7	1.68	0.0013	628
GO:0010256	endomembrane system organization	384	27	14.34	0.00131	629
GO:0010927	cellular component assembly involved in ...	116	12	4.33	0.00133	630
GO:0045184	establishment of protein localization	1852	94	69.14	0.00133	631
GO:2000377	regulation of reactive oxygen species me...	199	17	7.43	0.00133	632
GO:0051130	positive regulation of cellular componen...	1280	69	47.79	0.00136	633
GO:0034446	substrate adhesion-dependent cell spread...	101	11	3.77	0.00137	634
GO:0002320	lymphoid progenitor cell differentiation	23	5	0.86	0.00138	635
GO:0002418	immune response to tumor cell	23	5	0.86	0.00138	636
GO:0035743	CD4-positive, alpha-beta T cell cytokine...	23	5	0.86	0.00138	637
GO:0043371	negative regulation of CD4-positive, alp...	23	5	0.86	0.00138	638
GO:0002649	regulation of tolerance induction to sel...	2	2	0.07	0.00139	639
GO:0032764	negative regulation of mast cell cytokin...	2	2	0.07	0.00139	640
GO:0032796	uropod organization	2	2	0.07	0.00139	641
GO:0032877	positive regulation of DNA endoreduplica...	2	2	0.07	0.00139	642
GO:0044855	plasma membrane raft distribution	2	2	0.07	0.00139	643
GO:0044856	plasma membrane raft localization	2	2	0.07	0.00139	644
GO:0048006	antigen processing and presentation, end...	2	2	0.07	0.00139	645
GO:1900756	protein processing in phagocytic vesicle	2	2	0.07	0.00139	646
GO:1903921	regulation of protein processing in phag...	2	2	0.07	0.00139	647
GO:1903923	positive regulation of protein processin...	2	2	0.07	0.00139	648
GO:2000349	negative regulation of CD40 signaling pa...	2	2	0.07	0.00139	649
GO:0002532	production of molecular mediator involve...	72	9	2.69	0.0014	650
GO:0035970	peptidyl-threonine dephosphorylation	14	4	0.52	0.00143	651
GO:0045060	negative thymic T cell selection	14	4	0.52	0.00143	652
GO:0072604	interleukin-6 secretion	46	7	1.72	0.00148	653
GO:2000404	regulation of T cell migration	46	7	1.72	0.00148	654
GO:0010522	regulation of calcium ion transport into...	102	11	3.81	0.00149	655
GO:0002886	regulation of myeloid leukocyte mediated...	59	8	2.2	0.0015	656
GO:0032613	interleukin-10 production	59	8	2.2	0.0015	657
GO:0019932	second-messenger-mediated signaling	427	29	15.94	0.0015	658
GO:0051726	regulation of cell cycle	952	54	35.54	0.00152	659
GO:0010557	positive regulation of macromolecule bio...	1793	91	66.94	0.00159	660
GO:0042742	defense response to bacterium	275	21	10.27	0.00161	661
GO:0002583	regulation of antigen processing and pre...	7	3	0.26	0.00162	662
GO:0072603	interleukin-5 secretion	7	3	0.26	0.00162	663
GO:1903753	negative regulation of p38MAPK cascade	7	3	0.26	0.00162	664
GO:2000662	regulation of interleukin-5 secretion	7	3	0.26	0.00162	665
GO:0030837	negative regulation of actin filament po...	60	8	2.24	0.00167	666
GO:0045824	negative regulation of innate immune res...	60	8	2.24	0.00167	667
GO:0050702	interleukin-1 beta secretion	47	7	1.75	0.00168	668
GO:0050853	B cell receptor signaling pathway	47	7	1.75	0.00168	669
GO:0032651	regulation of interleukin-1 beta product...	74	9	2.76	0.0017	670
GO:0008360	regulation of cell shape	152	14	5.67	0.0017	671
GO:0044089	positive regulation of cellular componen...	532	34	19.86	0.00173	672
GO:0007009	plasma membrane organization	104	11	3.88	0.00174	673
GO:0044085	cellular component biogenesis	3016	142	112.59	0.00174	674
GO:0060284	regulation of cell development	1091	60	40.73	0.00175	675
GO:0051704	multi-organism process	2199	108	82.09	0.00176	676
GO:0034654	nucleobase-containing compound biosynthe...	3287	153	122.71	0.0018	677
GO:0043069	negative regulation of programmed cell d...	938	53	35.02	0.00182	678
GO:0072659	protein localization to plasma membrane	278	21	10.38	0.00184	679
GO:0002228	natural killer cell mediated immunity	61	8	2.28	0.00186	680
GO:0043410	positive regulation of MAPK cascade	514	33	19.19	0.00186	681
GO:0002200	somatic diversification of immune recept...	75	9	2.8	0.00187	682
GO:0032272	negative regulation of protein polymeriz...	75	9	2.8	0.00187	683
GO:0033151	V(D)J recombination	15	4	0.56	0.00189	684
GO:0035587	purinergic receptor signaling pathway	15	4	0.56	0.00189	685
GO:0042095	interferon-gamma biosynthetic process	15	4	0.56	0.00189	686
GO:0007157	heterophilic cell-cell adhesion via plas...	48	7	1.79	0.00191	687
GO:0032735	positive regulation of interleukin-12 pr...	36	6	1.34	0.00198	688
GO:0014074	response to purine-containing compound	106	11	3.96	0.00203	689
GO:0120034	positive regulation of plasma membrane b...	106	11	3.96	0.00203	690
GO:0006925	inflammatory cell apoptotic process	25	5	0.93	0.00204	691
GO:1903827	regulation of cellular protein localizat...	517	33	19.3	0.00205	692
GO:0070228	regulation of lymphocyte apoptotic proce...	76	9	2.84	0.00205	693
GO:0032720	negative regulation of tumor necrosis fa...	62	8	2.31	0.00207	694
GO:0002444	myeloid leukocyte mediated immunity	91	10	3.4	0.00209	695
GO:0033554	cellular response to stress	1763	89	65.82	0.00209	696
GO:0014888	striated muscle adaptation	49	7	1.83	0.00216	697
GO:0034765	regulation of ion transmembrane transpor...	478	31	17.84	0.00216	698
GO:0120039	plasma membrane bounded cell projection ...	688	41	25.68	0.00228	699
GO:0043269	regulation of ion transport	731	43	27.29	0.00229	700
GO:0032633	interleukin-4 production	37	6	1.38	0.0023	701
GO:2000463	positive regulation of excitatory postsy...	37	6	1.38	0.0023	702
GO:1903556	negative regulation of tumor necrosis fa...	63	8	2.35	0.0023	703
GO:0006811	ion transport	1560	80	58.24	0.00232	704
GO:2000379	positive regulation of reactive oxygen s...	108	11	4.03	0.00235	705
GO:0060612	adipose tissue development	50	7	1.87	0.00243	706
GO:0097284	hepatocyte apoptotic process	16	4	0.6	0.00245	707
GO:0050858	negative regulation of antigen receptor-...	26	5	0.97	0.00245	708
GO:0051125	regulation of actin nucleation	26	5	0.97	0.00245	709
GO:0070233	negative regulation of T cell apoptotic ...	26	5	0.97	0.00245	710
GO:0070372	regulation of ERK1 and ERK2 cascade	304	22	11.35	0.00248	711
GO:0000185	activation of MAPKKK activity	8	3	0.3	0.00252	712
GO:0035696	monocyte extravasation	8	3	0.3	0.00252	713
GO:0035740	CD8-positive, alpha-beta T cell prolifer...	8	3	0.3	0.00252	714
GO:0090527	actin filament reorganization	8	3	0.3	0.00252	715
GO:2000564	regulation of CD8-positive, alpha-beta T...	8	3	0.3	0.00252	716
GO:0019438	aromatic compound biosynthetic process	3364	155	125.59	0.00252	717
GO:1902807	negative regulation of cell cycle G1/S p...	64	8	2.39	0.00254	718
GO:0040008	regulation of growth	714	42	26.66	0.00257	719
GO:0048858	cell projection morphogenesis	693	41	25.87	0.00259	720
GO:0016192	vesicle-mediated transport	1360	71	50.77	0.00262	721
GO:0007616	long-term memory	38	6	1.42	0.00264	722
GO:2000403	positive regulation of lymphocyte migrat...	38	6	1.42	0.00264	723
GO:1903169	regulation of calcium ion transmembrane ...	160	14	5.97	0.00275	724
GO:0048812	neuron projection morphogenesis	674	40	25.16	0.00275	725
GO:0098662	inorganic cation transmembrane transport	611	37	22.81	0.0028	726
GO:0045765	regulation of angiogenesis	307	22	11.46	0.0028	727
GO:0098660	inorganic ion transmembrane transport	654	39	24.42	0.00285	728
GO:0051960	regulation of nervous system development	1070	58	39.95	0.00286	729
GO:0048640	negative regulation of developmental gro...	127	12	4.74	0.00287	730
GO:0002335	mature B cell differentiation	27	5	1.01	0.00292	731
GO:0043032	positive regulation of macrophage activa...	27	5	1.01	0.00292	732
GO:0046639	negative regulation of alpha-beta T cell...	27	5	1.01	0.00292	733
GO:0061061	muscle structure development	698	41	26.06	0.00294	734
GO:0034767	positive regulation of ion transmembrane...	179	15	6.68	0.00299	735
GO:0019724	B cell mediated immunity	128	12	4.78	0.00306	736
GO:0055082	cellular chemical homeostasis	808	46	30.16	0.00308	737
GO:0000768	syncytium formation by plasma membrane f...	66	8	2.46	0.00309	738
GO:0140253	cell-cell fusion	66	8	2.46	0.00309	739
GO:2001185	regulation of CD8-positive, alpha-beta T...	17	4	0.63	0.00311	740
GO:1904062	regulation of cation transmembrane trans...	349	24	13.03	0.00315	741
GO:0045055	regulated exocytosis	253	19	9.45	0.00316	742
GO:0051495	positive regulation of cytoskeleton orga...	216	17	8.06	0.00316	743
GO:0002312	B cell activation involved in immune res...	81	9	3.02	0.00318	744
GO:0040013	negative regulation of locomotion	331	23	12.36	0.00334	745
GO:0045786	negative regulation of cell cycle	451	29	16.84	0.00334	746
GO:0045638	negative regulation of myeloid cell diff...	97	10	3.62	0.00335	747
GO:0050830	defense response to Gram-positive bacter...	113	11	4.22	0.00336	748
GO:0002705	positive regulation of leukocyte mediate...	164	14	6.12	0.00344	749
GO:0051017	actin filament bundle assembly	164	14	6.12	0.00344	750
GO:0002360	T cell lineage commitment	28	5	1.05	0.00344	751
GO:0032647	regulation of interferon-alpha productio...	28	5	1.05	0.00344	752
GO:0045671	negative regulation of osteoclast differ...	28	5	1.05	0.00344	753
GO:1900745	positive regulation of p38MAPK cascade	28	5	1.05	0.00344	754
GO:0050706	regulation of interleukin-1 beta secreti...	40	6	1.49	0.00345	755
GO:0050871	positive regulation of B cell activation	82	9	3.06	0.00346	756
GO:1901700	response to oxygen-containing compound	1563	79	58.35	0.00359	757
GO:0070227	lymphocyte apoptotic process	98	10	3.66	0.0036	758
GO:0006357	regulation of transcription by RNA polym...	1987	97	74.18	0.00362	759
GO:0002725	negative regulation of T cell cytokine p...	9	3	0.34	0.00368	760
GO:0001909	leukocyte mediated cytotoxicity	131	12	4.89	0.0037	761
GO:0090316	positive regulation of intracellular pro...	131	12	4.89	0.0037	762
GO:0002562	somatic diversification of immune recept...	68	8	2.54	0.00372	763
GO:0006949	syncytium formation	68	8	2.54	0.00372	764
GO:0016444	somatic cell DNA recombination	68	8	2.54	0.00372	765
GO:0051209	release of sequestered calcium ion into ...	115	11	4.29	0.00384	766
GO:0018130	heterocycle biosynthetic process	3351	153	125.1	0.00385	767
GO:1903829	positive regulation of cellular protein ...	296	21	11.05	0.00387	768
GO:0021756	striatum development	18	4	0.67	0.00388	769
GO:0032674	regulation of interleukin-5 production	18	4	0.67	0.00388	770
GO:0032793	positive regulation of CREB transcriptio...	18	4	0.67	0.00388	771
GO:2000696	regulation of epithelial cell differenti...	18	4	0.67	0.00388	772
GO:1903305	regulation of regulated secretory pathwa...	184	15	6.87	0.00388	773
GO:0060627	regulation of vesicle-mediated transport	560	34	20.91	0.0039	774
GO:0006509	membrane protein ectodomain proteolysis	41	6	1.53	0.00391	775
GO:0060122	inner ear receptor cell stereocilium org...	41	6	1.53	0.00391	776
GO:1905521	regulation of macrophage migration	41	6	1.53	0.00391	777
GO:2000008	regulation of protein localization to ce...	41	6	1.53	0.00391	778
GO:0006807	nitrogen compound metabolic process	8669	360	323.63	0.00402	779
GO:0002230	positive regulation of defense response ...	29	5	1.08	0.00404	780
GO:0061572	actin filament bundle organization	167	14	6.23	0.00404	781
GO:0002277	myeloid dendritic cell activation involv...	3	2	0.11	0.00407	782
GO:0002331	pre-B cell allelic exclusion	3	2	0.11	0.00407	783
GO:0002432	granuloma formation	3	2	0.11	0.00407	784
GO:0031580	membrane raft distribution	3	2	0.11	0.00407	785
GO:0045626	negative regulation of T-helper 1 cell d...	3	2	0.11	0.00407	786
GO:0070425	negative regulation of nucleotide-bindin...	3	2	0.11	0.00407	787
GO:0070433	negative regulation of nucleotide-bindin...	3	2	0.11	0.00407	788
GO:2000107	negative regulation of leukocyte apoptot...	69	8	2.58	0.00408	789
GO:0045766	positive regulation of angiogenesis	185	15	6.91	0.00409	790
GO:0051651	maintenance of location in cell	100	10	3.73	0.00417	791
GO:0031668	cellular response to extracellular stimu...	222	17	8.29	0.00418	792
GO:0032653	regulation of interleukin-10 production	55	7	2.05	0.0042	793
GO:0043470	regulation of carbohydrate catabolic pro...	55	7	2.05	0.0042	794
GO:0050767	regulation of neurogenesis	955	52	35.65	0.00423	795
GO:0007160	cell-matrix adhesion	204	16	7.62	0.00426	796
GO:0097529	myeloid leukocyte migration	204	16	7.62	0.00426	797
GO:0002040	sprouting angiogenesis	117	11	4.37	0.00438	798
GO:0051283	negative regulation of sequestering of c...	117	11	4.37	0.00438	799
GO:1900015	regulation of cytokine production involv...	42	6	1.57	0.00442	800
GO:0017157	regulation of exocytosis	242	18	9.03	0.00443	801
GO:0051928	positive regulation of calcium ion trans...	134	12	5	0.00444	802
GO:0032990	cell part morphogenesis	715	41	26.69	0.00446	803
GO:0002237	response to molecule of bacterial origin	359	24	13.4	0.00448	804
GO:0050730	regulation of peptidyl-tyrosine phosphor...	262	19	9.78	0.00462	805
GO:0001503	ossification	380	25	14.19	0.00463	806
GO:0032732	positive regulation of interleukin-1 pro...	56	7	2.09	0.00465	807
GO:0048538	thymus development	56	7	2.09	0.00465	808
GO:0032607	interferon-alpha production	30	5	1.12	0.0047	809
GO:0032816	positive regulation of natural killer ce...	30	5	1.12	0.0047	810
GO:0034110	regulation of homotypic cell-cell adhesi...	30	5	1.12	0.0047	811
GO:0043372	positive regulation of CD4-positive, alp...	30	5	1.12	0.0047	812
GO:0048535	lymph node development	30	5	1.12	0.0047	813
GO:0061564	axon development	504	31	18.82	0.00473	814
GO:0032874	positive regulation of stress-activated ...	170	14	6.35	0.00474	815
GO:1904892	regulation of STAT cascade	170	14	6.35	0.00474	816
GO:0070371	ERK1 and ERK2 cascade	321	22	11.98	0.00476	817
GO:0042490	mechanoreceptor differentiation	86	9	3.21	0.00476	818
GO:0002363	alpha-beta T cell lineage commitment	19	4	0.71	0.00477	819
GO:0032634	interleukin-5 production	19	4	0.71	0.00477	820
GO:0032695	negative regulation of interleukin-12 pr...	19	4	0.71	0.00477	821
GO:0050860	negative regulation of T cell receptor s...	19	4	0.71	0.00477	822
GO:0060088	auditory receptor cell stereocilium orga...	19	4	0.71	0.00477	823
GO:2000114	regulation of establishment of cell pola...	19	4	0.71	0.00477	824
GO:2000251	positive regulation of actin cytoskeleto...	19	4	0.71	0.00477	825
GO:0032496	response to lipopolysaccharide	341	23	12.73	0.00479	826
GO:0046849	bone remodeling	102	10	3.81	0.0048	827
GO:0007411	axon guidance	244	18	9.11	0.00482	828
GO:0042509	regulation of tyrosine phosphorylation o...	71	8	2.65	0.00486	829
GO:0051282	regulation of sequestering of calcium io...	119	11	4.44	0.00498	830
GO:0030890	positive regulation of B cell proliferat...	43	6	1.61	0.00498	831
GO:1901985	positive regulation of protein acetylati...	43	6	1.61	0.00498	832
GO:0070304	positive regulation of stress-activated ...	171	14	6.38	0.00499	833
GO:0097485	neuron projection guidance	245	18	9.15	0.00503	834
GO:0002315	marginal zone B cell differentiation	10	3	0.37	0.00511	835
GO:0030853	negative regulation of granulocyte diffe...	10	3	0.37	0.00511	836
GO:0033029	regulation of neutrophil apoptotic proce...	10	3	0.37	0.00511	837
GO:0043301	negative regulation of leukocyte degranu...	10	3	0.37	0.00511	838
GO:0070244	negative regulation of thymocyte apoptot...	10	3	0.37	0.00511	839
GO:2000318	positive regulation of T-helper 17 type ...	10	3	0.37	0.00511	840
GO:2001179	regulation of interleukin-10 secretion	10	3	0.37	0.00511	841
GO:0032231	regulation of actin filament bundle asse...	103	10	3.85	0.00514	842
GO:0072593	reactive oxygen species metabolic proces...	284	20	10.6	0.00515	843
GO:0030239	myofibril assembly	72	8	2.69	0.0053	844
GO:0051345	positive regulation of hydrolase activit...	508	31	18.96	0.0053	845
GO:0051208	sequestering of calcium ion	120	11	4.48	0.0053	846
GO:0010614	negative regulation of cardiac muscle hy...	31	5	1.16	0.00543	847
GO:0050718	positive regulation of interleukin-1 bet...	31	5	1.16	0.00543	848
GO:0045089	positive regulation of innate immune res...	228	17	8.51	0.00545	849
GO:0070727	cellular macromolecule localization	1684	83	62.87	0.0055	850
GO:0007409	axonogenesis	468	29	17.47	0.00558	851
GO:0070527	platelet aggregation	44	6	1.64	0.00559	852
GO:0006366	transcription by RNA polymerase II	2042	98	76.23	0.00562	853
GO:0010656	negative regulation of muscle cell apopt...	58	7	2.17	0.00565	854
GO:0001894	tissue homeostasis	229	17	8.55	0.00569	855
GO:0097191	extrinsic apoptotic signaling pathway	229	17	8.55	0.00569	856
GO:0007169	transmembrane receptor protein tyrosine ...	553	33	20.64	0.00571	857
GO:0000079	regulation of cyclin-dependent protein s...	73	8	2.73	0.00576	858
GO:0002313	mature B cell differentiation involved i...	20	4	0.75	0.00579	859
GO:0032495	response to muramyl dipeptide	20	4	0.75	0.00579	860
GO:0044819	mitotic G1/S transition checkpoint	20	4	0.75	0.00579	861
GO:0032103	positive regulation of response to exter...	307	21	11.46	0.00585	862
GO:1901214	regulation of neuron death	367	24	13.7	0.00586	863
GO:0019725	cellular homeostasis	927	50	34.61	0.00595	864
GO:0007229	integrin-mediated signaling pathway	89	9	3.32	0.00596	865
GO:0043500	muscle adaptation	122	11	4.55	0.006	866
GO:1902905	positive regulation of supramolecular fi...	193	15	7.21	0.00602	867
GO:0002244	hematopoietic progenitor cell differenti...	157	13	5.86	0.00608	868
GO:0014070	response to organic cyclic compound	729	41	27.22	0.00617	869
GO:0042267	natural killer cell mediated cytotoxicit...	59	7	2.2	0.00621	870
GO:1903307	positive regulation of regulated secreto...	59	7	2.2	0.00621	871
GO:0032728	positive regulation of interferon-beta p...	32	5	1.19	0.00624	872
GO:0008625	extrinsic apoptotic signaling pathway vi...	74	8	2.76	0.00625	873
GO:1904894	positive regulation of STAT cascade	106	10	3.96	0.00629	874
GO:0097696	STAT cascade	194	15	7.24	0.00631	875
GO:0051641	cellular localization	2585	120	96.5	0.00646	876
GO:0007399	nervous system development	2319	109	86.57	0.00658	877
GO:0045893	positive regulation of transcription, DN...	1532	76	57.19	0.00668	878
GO:0045637	regulation of myeloid cell differentiati...	214	16	7.99	0.00671	879
GO:0034613	cellular protein localization	1674	82	62.49	0.00674	880
GO:0016064	immunoglobulin mediated immune response	124	11	4.63	0.00677	881
GO:0070373	negative regulation of ERK1 and ERK2 cas...	75	8	2.8	0.00678	882
GO:2000134	negative regulation of G1/S transition o...	60	7	2.24	0.00681	883
GO:0002423	natural killer cell mediated immune resp...	11	3	0.41	0.00683	884
GO:0002855	regulation of natural killer cell mediat...	11	3	0.41	0.00683	885
GO:0006977	DNA damage response, signal transduction...	11	3	0.41	0.00683	886
GO:0035726	common myeloid progenitor cell prolifera...	11	3	0.41	0.00683	887
GO:0043312	neutrophil degranulation	11	3	0.41	0.00683	888
GO:0150079	negative regulation of neuroinflammatory...	11	3	0.41	0.00683	889
GO:0030838	positive regulation of actin filament po...	91	9	3.4	0.00689	890
GO:0046683	response to organophosphorus	91	9	3.4	0.00689	891
GO:0006887	exocytosis	372	24	13.89	0.00689	892
GO:0002834	regulation of response to tumor cell	21	4	0.78	0.00695	893
GO:0002837	regulation of immune response to tumor c...	21	4	0.78	0.00695	894
GO:0031579	membrane raft organization	21	4	0.78	0.00695	895
GO:0032693	negative regulation of interleukin-10 pr...	21	4	0.78	0.00695	896
GO:0043369	CD4-positive or CD8-positive, alpha-beta...	21	4	0.78	0.00695	897
GO:0051220	cytoplasmic sequestering of protein	21	4	0.78	0.00695	898
GO:1900017	positive regulation of cytokine producti...	21	4	0.78	0.00695	899
GO:1901623	regulation of lymphocyte chemotaxis	21	4	0.78	0.00695	900
GO:2000482	regulation of interleukin-8 secretion	21	4	0.78	0.00695	901
GO:0030517	negative regulation of axon extension	46	6	1.72	0.00697	902
GO:0043547	positive regulation of GTPase activity	215	16	8.03	0.00701	903
GO:1903508	positive regulation of nucleic acid-temp...	1536	76	57.34	0.0071	904
GO:0051258	protein polymerization	273	19	10.19	0.00711	905
GO:0014741	negative regulation of muscle hypertroph...	33	5	1.23	0.00713	906
GO:0043304	regulation of mast cell degranulation	33	5	1.23	0.00713	907
GO:1904467	regulation of tumor necrosis factor secr...	33	5	1.23	0.00713	908
GO:2000108	positive regulation of leukocyte apoptot...	33	5	1.23	0.00713	909
GO:0030316	osteoclast differentiation	108	10	4.03	0.00716	910
GO:0032386	regulation of intracellular transport	435	27	16.24	0.00716	911
GO:1902680	positive regulation of RNA biosynthetic ...	1537	76	57.38	0.00721	912
GO:0042116	macrophage activation	92	9	3.43	0.00739	913
GO:0051254	positive regulation of RNA metabolic pro...	1633	80	60.96	0.00739	914
GO:1901362	organic cyclic compound biosynthetic pro...	3487	156	130.18	0.00751	915
GO:0006974	cellular response to DNA damage stimulus	738	41	27.55	0.00754	916
GO:0033043	regulation of organelle organization	1237	63	46.18	0.00762	917
GO:0002448	mast cell mediated immunity	47	6	1.75	0.00774	918
GO:0007520	myoblast fusion	47	6	1.75	0.00774	919
GO:0050704	regulation of interleukin-1 secretion	47	6	1.75	0.00774	920
GO:0006835	dicarboxylic acid transport	77	8	2.87	0.00792	921
GO:0050688	regulation of defense response to virus	77	8	2.87	0.00792	922
GO:1904029	regulation of cyclin-dependent protein k...	77	8	2.87	0.00792	923
GO:0045935	positive regulation of nucleobase-contai...	1828	88	68.24	0.00793	924
GO:0001806	type IV hypersensitivity	4	2	0.15	0.00794	925
GO:0002396	MHC protein complex assembly	4	2	0.15	0.00794	926
GO:0002584	negative regulation of antigen processin...	4	2	0.15	0.00794	927
GO:0002586	regulation of antigen processing and pre...	4	2	0.15	0.00794	928
GO:0003332	negative regulation of extracellular mat...	4	2	0.15	0.00794	929
GO:0014891	striated muscle atrophy	4	2	0.15	0.00794	930
GO:0018076	N-terminal peptidyl-lysine acetylation	4	2	0.15	0.00794	931
GO:0023021	termination of signal transduction	4	2	0.15	0.00794	932
GO:0032763	regulation of mast cell cytokine product...	4	2	0.15	0.00794	933
GO:0034124	regulation of MyD88-dependent toll-like ...	4	2	0.15	0.00794	934
GO:0034635	glutathione transport	4	2	0.15	0.00794	935
GO:0042939	tripeptide transport	4	2	0.15	0.00794	936
GO:0043315	positive regulation of neutrophil degran...	4	2	0.15	0.00794	937
GO:0043321	regulation of natural killer cell degran...	4	2	0.15	0.00794	938
GO:0048003	antigen processing and presentation of l...	4	2	0.15	0.00794	939
GO:0048007	antigen processing and presentation, exo...	4	2	0.15	0.00794	940
GO:0051665	membrane raft localization	4	2	0.15	0.00794	941
GO:1902565	positive regulation of neutrophil activa...	4	2	0.15	0.00794	942
GO:1903348	positive regulation of bicellular tight ...	4	2	0.15	0.00794	943
GO:1903613	regulation of protein tyrosine phosphata...	4	2	0.15	0.00794	944
GO:1903903	regulation of establishment of T cell po...	4	2	0.15	0.00794	945
GO:1990086	lens fiber cell apoptotic process	4	2	0.15	0.00794	946
GO:1990809	endoplasmic reticulum tubular network me...	4	2	0.15	0.00794	947
GO:2000525	positive regulation of T cell costimulat...	4	2	0.15	0.00794	948
GO:2000563	positive regulation of CD4-positive, alp...	4	2	0.15	0.00794	949
GO:2000667	positive regulation of interleukin-13 se...	4	2	0.15	0.00794	950
GO:0033006	regulation of mast cell activation invol...	34	5	1.27	0.00811	951
GO:0033032	regulation of myeloid cell apoptotic pro...	34	5	1.27	0.00811	952
GO:0050716	positive regulation of interleukin-1 sec...	34	5	1.27	0.00811	953
GO:2000406	positive regulation of T cell migration	34	5	1.27	0.00811	954
GO:2000758	positive regulation of peptidyl-lysine a...	34	5	1.27	0.00811	955
GO:0015800	acidic amino acid transport	62	7	2.31	0.00814	956
GO:1904469	positive regulation of tumor necrosis fa...	22	4	0.82	0.00824	957
GO:2000010	positive regulation of protein localizat...	22	4	0.82	0.00824	958
GO:0043542	endothelial cell migration	200	15	7.47	0.00827	959
GO:0045892	negative regulation of transcription, DN...	1173	60	43.79	0.00834	960
GO:0048638	regulation of developmental growth	399	25	14.9	0.00842	961
GO:0016050	vesicle organization	258	18	9.63	0.00844	962
GO:0120032	regulation of plasma membrane bounded ce...	182	14	6.79	0.00851	963
GO:0051092	positive regulation of NF-kappaB transcr...	128	11	4.78	0.00852	964
GO:0002762	negative regulation of myeloid leukocyte...	48	6	1.79	0.00857	965
GO:0032731	positive regulation of interleukin-1 bet...	48	6	1.79	0.00857	966
GO:0090257	regulation of muscle system process	239	17	8.92	0.00858	967
GO:0002688	regulation of leukocyte chemotaxis	111	10	4.14	0.00863	968
GO:0071345	cellular response to cytokine stimulus	901	48	33.64	0.00866	969
GO:0030856	regulation of epithelial cell differenti...	146	12	5.45	0.00869	970
GO:0001781	neutrophil apoptotic process	12	3	0.45	0.00886	971
GO:0001973	adenosine receptor signaling pathway	12	3	0.45	0.00886	972
GO:0032825	positive regulation of natural killer ce...	12	3	0.45	0.00886	973
GO:0033004	negative regulation of mast cell activat...	12	3	0.45	0.00886	974
GO:0035588	G protein-coupled purinergic receptor si...	12	3	0.45	0.00886	975
GO:0045078	positive regulation of interferon-gamma ...	12	3	0.45	0.00886	976
GO:0060368	regulation of Fc receptor mediated stimu...	12	3	0.45	0.00886	977
GO:0070423	nucleotide-binding oligomerization domai...	12	3	0.45	0.00886	978
GO:0070431	nucleotide-binding oligomerization domai...	12	3	0.45	0.00886	979
GO:0072431	signal transduction involved in mitotic ...	12	3	0.45	0.00886	980
GO:1900165	negative regulation of interleukin-6 sec...	12	3	0.45	0.00886	981
GO:1902287	semaphorin-plexin signaling pathway invo...	12	3	0.45	0.00886	982
GO:1902400	intracellular signal transduction involv...	12	3	0.45	0.00886	983
GO:2000009	negative regulation of protein localizat...	12	3	0.45	0.00886	984
GO:0006310	DNA recombination	279	19	10.42	0.00887	985
GO:0030330	DNA damage response, signal transduction...	63	7	2.35	0.00887	986
GO:0032677	regulation of interleukin-8 production	63	7	2.35	0.00887	987
GO:1903507	negative regulation of nucleic acid-temp...	1177	60	43.94	0.00892	988
GO:0009059	macromolecule biosynthetic process	4057	178	151.46	0.009	989
GO:0098742	cell-cell adhesion via plasma-membrane a...	202	15	7.54	0.00902	990
GO:1902679	negative regulation of RNA biosynthetic ...	1178	60	43.98	0.00908	991
GO:0008630	intrinsic apoptotic signaling pathway in...	112	10	4.18	0.00917	992
GO:0035308	negative regulation of protein dephospho...	35	5	1.31	0.00918	993
GO:1990774	tumor necrosis factor secretion	35	5	1.31	0.00918	994
GO:0060491	regulation of cell projection assembly	184	14	6.87	0.00933	995
GO:0046834	lipid phosphorylation	49	6	1.83	0.00947	996
GO:0044057	regulation of system process	595	34	22.21	0.00955	997
GO:0046824	positive regulation of nucleocytoplasmic...	64	7	2.39	0.00965	998
GO:0150076	neuroinflammatory response	64	7	2.39	0.00965	999
GO:0002093	auditory receptor cell morphogenesis	23	4	0.86	0.00969	1000
