# Supplementary material for: MYC-driven synthesis of Siglec ligands is a glycoimmune checkpoint
Source: Proc Natl Acad Sci U S A. 2023 Mar 10;120(11):e2215376120. doi: 10.1073/pnas.2215376120 (PMC10089186; doi:10.1073/pnas.2215376120)
Supplement: Supplementary file 5 — Dataset S04 (XLSX) [file pnas.2215376120.sd04.xlsx]

## Sheet: Read Me
Column Information
Columns A-C	Descriptive information for each gene.
Columns D-O	DESeq2 output for comparison of samples at time=0 to time x after MYC off.
Columns P-AD	Reads for each sample presented as FPKM values, n=3 samples per group.
Columns AE-AS	Reads for each sample presented as TPM values, n=3 samples per group.

## Sheet: RNAseq timecourse
mgi_symbol	id	description	log2FoldChange_t0_2	pvalue_t0_2	padj_t0_2	log2FoldChange_t0_4	pvalue_t0_4	padj_t0_4	log2FoldChange_t0_8	pvalue_t0_8	padj_t0_8	log2FoldChange_t0_24	pvalue_t0_24	padj_t0_24	t0_1_fpkm	t0_2_fpkm	t0_3_fpkm	t2_1_fpkm	t2_2_fpkm	t2_3_fpkm	t4_1_fpkm	t4_2_fpkm	t4_3_fpkm	t8_1_fpkm	t8_2_fpkm	t8_3_fpkm	t24_1_fpkm	t24_2_fpkm	t24_3_fpkm	t0_1_tpm	t0_2_tpm	t0_3_tpm	t2_1_tpm	t2_2_tpm	t2_3_tpm	t4_1_tpm	t4_2_tpm	t4_3_tpm	t8_1_tpm	t8_2_tpm	t8_3_tpm	t24_1_tpm	t24_2_tpm	t24_3_tpm
	ENSMUSG00000099906	long intergenic non-protein coding RNA of muscle differentiation 1 [Source:NCBI gene (formerly Entrezgene);Acc:105661730]	NA	NA	NA	NA	NA	NA	NA	NA	NA	NA	NA	NA	0	0	0	0	0	0	0	0	0	0	0	0	0	0	0	0	0	0	0	0	0	0	0	0	0	0	0	0	0	0
	ENSMUSG00000047383	novel transcript	NA	NA	NA	NA	NA	NA	NA	NA	NA	NA	NA	NA	0	0	0	0	0	0	0	0	0	0	0	0	0	0	0	0	0	0	0	0	0	0	0	0	0	0	0	0	0	0
	ENSMUSG00000094410	zinc finger, BED type containing 6 [Source:NCBI gene (formerly Entrezgene);Acc:667118]	0.0885434	0.760754	0.878044	-0.0609911	0.833348	0.896963	0.0818298	0.778165	0.845568	-0.828841	0.00363682	0.00824394	0.189302	0.175981	0.179778	0.161643	0.179993	0.200308	0.238238	0.209823	0.144165	0.206791	0.1901	0.159661	0.242187	0.2951	0.635225	1.20953	1.11314	1.14117	1.0216	1.13066	1.26702	1.48174	1.29143	0.869468	1.30265	1.17484	0.977298	1.60846	1.95557	4.77532
	ENSMUSG00000088970	U7 small nuclear RNA [Source:RFAM;Acc:RF00066]	NA	NA	NA	NA	NA	NA	NA	NA	NA	NA	NA	NA	0	0	0	0	0	0	0	0	0	0	0	0	0	0	0	0	0	0	0	0	0	0	0	0	0	0	0	0	0	0
	ENSMUSG00000102245	ribosomal protein L38 (Rpl38) pseudogene	NA	NA	NA	NA	NA	NA	NA	NA	NA	NA	NA	NA	0	0	0	0	0	0	0	0	0	0	0	0	0	0	0	0	0	0	0	0	0	0	0	0	0	0	0	0	0	0
	ENSMUSG00000104158	beclin 2 [Source:NCBI gene (formerly Entrezgene);Acc:226720]	-0.8854	0.77315	NA	-1.79756	0.551019	NA	-2.33026	0.430575	NA	-2.16467	0.464099	NA	0	0	0	0.00912535	0	0	0	0.0180844	0	0	0.027055	0	0	0.00900511	0.0181573	0	0	0	0.057673	0	0	0	0.111307	0	0	0.167203	0	0	0.0596751	0.136498
	ENSMUSG00000092353	predicted gene 3363 [Source:NCBI gene (formerly Entrezgene);Acc:100041479]	0.0780474	0.966194	NA	-0.521808	0.764975	0.851645	-0.873085	0.606666	0.709747	-1.71933	0.287462	0.392713	0	0.0117398	0.0117789	0	0.011793	0.0117591	0	0.0352606	0	0.0352899	0	0.0117162	0.0233843	0.0234107	0.0472038	0	0.0742579	0.0747686	0	0.0740796	0.0743806	0	0.217024	0	0.222303	0	0.0717156	0.155304	0.155138	0.354856
	ENSMUSG00000080812	ATP synthase, H+ transporting, mitochondrial F1F0complex, subunit e (Atp5k) pseudogene	NA	NA	NA	NA	NA	NA	NA	NA	NA	NA	NA	NA	0	0	0	0	0	0	0	0	0	0	0	0	0	0	0	0	0	0	0	0	0	0	0	0	0	0	0	0	0	0
	ENSMUSG00000111302	olfactory receptor 1236, pseudogene 1	NA	NA	NA	NA	NA	NA	NA	NA	NA	NA	NA	NA	0	0	0	0	0	0	0	0	0	0	0	0	0	0	0	0	0	0	0	0	0	0	0	0	0	0	0	0	0	0
	ENSMUSG00000065883	Small nucleolar RNA U3 [Source:RFAM;Acc:RF00012]	0	1	NA	0	1	NA	0	1	NA	-0.686891	0.887527	NA	0	0	0	0	0	0	0	0	0	0	0	0	0	0	0.0763202	0	0	0	0	0	0	0	0	0	0	0	0	0	0	0.573738
	ENSMUSG00000115423	novel protein	NA	NA	NA	NA	NA	NA	NA	NA	NA	NA	NA	NA	0	0	0	0	0	0	0	0	0	0	0	0	0	0	0	0	0	0	0	0	0	0	0	0	0	0	0	0	0	0
	ENSMUSG00000104144	sarcolemma associated protein (Slmap) pseudogene	NA	NA	NA	NA	NA	NA	NA	NA	NA	NA	NA	NA	0	0	0	0	0	0	0	0	0	0	0	0	0	0	0	0	0	0	0	0	0	0	0	0	0	0	0	0	0	0
	ENSMUSG00000104659	novel transcript	0	1	NA	-0.903935	0.852347	NA	0	1	NA	0	1	NA	0	0	0	0	0	0	0	0.0177975	0	0	0	0	0	0	0	0	0	0	0	0	0	0	0.109541	0	0	0	0	0	0	0
	ENSMUSG00000073879	family with sequence similarity 205, pseudogene	NA	NA	NA	NA	NA	NA	NA	NA	NA	NA	NA	NA	0	0	0	0	0	0	0	0	0	0	0	0	0	0	0	0	0	0	0	0	0	0	0	0	0	0	0	0	0	0
	ENSMUSG00000095779	novel pseudogene	NA	NA	NA	NA	NA	NA	NA	NA	NA	NA	NA	NA	0	0	0	0	0	0	0	0	0	0	0	0	0	0	0	0	0	0	0	0	0	0	0	0	0	0	0	0	0	0
	ENSMUSG00000115115	novel protein	NA	NA	NA	NA	NA	NA	NA	NA	NA	NA	NA	NA	0	0	0	0	0	0	0	0	0	0	0	0	0	0	0	0	0	0	0	0	0	0	0	0	0	0	0	0	0	0
	ENSMUSG00000105705	anaphase-promoting complex subunit 5 pseudogene	NA	NA	NA	NA	NA	NA	NA	NA	NA	NA	NA	NA	0	0	0	0	0	0	0	0	0	0	0	0	0	0	0	0	0	0	0	0	0	0	0	0	0	0	0	0	0	0
	ENSMUSG00000105141	amine oxidase, copper-containing 1 (Aoc1) pseudogene	NA	NA	NA	NA	NA	NA	NA	NA	NA	NA	NA	NA	0	0	0	0	0	0	0	0	0	0	0	0	0	0	0	0	0	0	0	0	0	0	0	0	0	0	0	0	0	0
	ENSMUSG00000113373	novel protein	NA	NA	NA	NA	NA	NA	NA	NA	NA	NA	NA	NA	0	0	0	0	0	0	0	0	0	0	0	0	0	0	0	0	0	0	0	0	0	0	0	0	0	0	0	0	0	0
	ENSMUSG00000106319	predicted gene, 33100 [Source:NCBI gene (formerly Entrezgene);Acc:102635874]	NA	NA	NA	NA	NA	NA	NA	NA	NA	NA	NA	NA	0	0	0	0	0	0	0	0	0	0	0	0	0	0	0	0	0	0	0	0	0	0	0	0	0	0	0	0	0	0
	ENSMUSG00000106759	vomeronasal 2, receptor, pseudogene 28	NA	NA	NA	NA	NA	NA	NA	NA	NA	NA	NA	NA	0	0	0	0	0	0	0	0	0	0	0	0	0	0	0	0	0	0	0	0	0	0	0	0	0	0	0	0	0	0
	ENSMUSG00000107875	predicted gene, 16630 [Source:NCBI gene (formerly Entrezgene);Acc:100503622]	NA	NA	NA	NA	NA	NA	NA	NA	NA	NA	NA	NA	0	0	0	0	0	0	0	0	0	0	0	0	0	0	0	0	0	0	0	0	0	0	0	0	0	0	0	0	0	0
	ENSMUSG00000097693	RIKEN cDNA 4930471M09 gene [Source:NCBI gene (formerly Entrezgene);Acc:75787]	-1.15047	0.436343	NA	0.0532027	0.973575	0.983535	-0.631086	0.677463	0.768965	-0.729582	0.625455	0.712926	0.00624724	0.00622999	0.00625077	0.0125893	0.0312912	0	0.00622643	0	0.0124756	0.00624248	0.00622086	0.0186524	0	0.0310586	0.00626247	0.0399163	0.0394068	0.0396778	0.0795657	0.196561	0	0.0387258	0	0.0752413	0.0393235	0.0384455	0.114173	0	0.20582	0.0470782
	ENSMUSG00000098015	predicted gene 6600 [Source:NCBI gene (formerly Entrezgene);Acc:625558]	NA	NA	NA	NA	NA	NA	NA	NA	NA	NA	NA	NA	0	0	0	0	0	0	0	0	0	0	0	0	0	0	0	0	0	0	0	0	0	0	0	0	0	0	0	0	0	0
	ENSMUSG00000107557	novel zinc finger protein pseudogene	NA	NA	NA	NA	NA	NA	NA	NA	NA	NA	NA	NA	0	0	0	0	0	0	0	0	0	0	0	0	0	0	0	0	0	0	0	0	0	0	0	0	0	0	0	0	0	0
	ENSMUSG00000107522	novel zinc finger protein pseudogene	NA	NA	NA	NA	NA	NA	NA	NA	NA	NA	NA	NA	0	0	0	0	0	0	0	0	0	0	0	0	0	0	0	0	0	0	0	0	0	0	0	0	0	0	0	0	0	0
	ENSMUSG00000107768	predicted gene, 36582 [Source:NCBI gene (formerly Entrezgene);Acc:102640545]	NA	NA	NA	NA	NA	NA	NA	NA	NA	NA	NA	NA	0	0	0	0	0	0	0	0	0	0	0	0	0	0	0	0	0	0	0	0	0	0	0	0	0	0	0	0	0	0
	ENSMUSG00000090352	vomeronasal 2, receptor 46 [Source:NCBI gene (formerly Entrezgene);Acc:100042894]	NA	NA	NA	NA	NA	NA	NA	NA	NA	NA	NA	NA	0	0	0	0	0	0	0	0	0	0	0	0	0	0	0	0	0	0	0	0	0	0	0	0	0	0	0	0	0	0
	ENSMUSG00000096294	vomeronasal 2, receptor 47 [Source:NCBI gene (formerly Entrezgene);Acc:100042891]	NA	NA	NA	NA	NA	NA	NA	NA	NA	NA	NA	NA	0	0	0	0	0	0	0	0	0	0	0	0	0	0	0	0	0	0	0	0	0	0	0	0	0	0	0	0	0	0
	ENSMUSG00000111339	post-GPI attachment to proteins 2	NA	NA	NA	NA	NA	NA	NA	NA	NA	NA	NA	NA	0	0	0	0	0	0	0	0	0	0	0	0	0	0	0	0	0	0	0	0	0	0	0	0	0	0	0	0	0	0
	ENSMUSG00000110033	olfactory receptor 1527, pseudogene 1	NA	NA	NA	NA	NA	NA	NA	NA	NA	NA	NA	NA	0	0	0	0	0	0	0	0	0	0	0	0	0	0	0	0	0	0	0	0	0	0	0	0	0	0	0	0	0	0
	ENSMUSG00000108566	heat shock protein 1 (chaperonin 10) (Hspe1) pseudogene	NA	NA	NA	NA	NA	NA	NA	NA	NA	NA	NA	NA	0	0	0	0	0	0	0	0	0	0	0	0	0	0	0	0	0	0	0	0	0	0	0	0	0	0	0	0	0	0
	ENSMUSG00000109093	predicted gene, 39079 [Source:NCBI gene (formerly Entrezgene);Acc:105243043]	NA	NA	NA	NA	NA	NA	NA	NA	NA	NA	NA	NA	0	0	0	0	0	0	0	0	0	0	0	0	0	0	0	0	0	0	0	0	0	0	0	0	0	0	0	0	0	0
	ENSMUSG00000110329	novel transcript	NA	NA	NA	NA	NA	NA	NA	NA	NA	NA	NA	NA	0	0	0	0	0	0	0	0	0	0	0	0	0	0	0	0	0	0	0	0	0	0	0	0	0	0	0	0	0	0
	ENSMUSG00000110493	olfactory receptor 841, pseudogene 1	NA	NA	NA	NA	NA	NA	NA	NA	NA	NA	NA	NA	0	0	0	0	0	0	0	0	0	0	0	0	0	0	0	0	0	0	0	0	0	0	0	0	0	0	0	0	0	0
	ENSMUSG00000110849	olfactory receptor 1545, pseudogene 1	NA	NA	NA	NA	NA	NA	NA	NA	NA	NA	NA	NA	0	0	0	0	0	0	0	0	0	0	0	0	0	0	0	0	0	0	0	0	0	0	0	0	0	0	0	0	0	0
	ENSMUSG00000111781	olfactory receptor 939, pseudogene 1	NA	NA	NA	NA	NA	NA	NA	NA	NA	NA	NA	NA	0	0	0	0	0	0	0	0	0	0	0	0	0	0	0	0	0	0	0	0	0	0	0	0	0	0	0	0	0	0
	ENSMUSG00000103622	RIKEN cDNA B430319G15 gene [Source:NCBI gene (formerly Entrezgene);Acc:78575]	-0.645424	0.0230155	0.0799724	-0.614239	0.0309341	0.0724555	-0.89787	0.00135368	0.00364381	-1.08562	8.65276e-05	0.000247496	0.0960992	0.167709	0.172275	0.225934	0.232648	0.263978	0.20353	0.307828	0.183912	0.284077	0.311003	0.282939	0.310196	0.489708	0.317097	0.614018	1.06082	1.09354	1.42792	1.46142	1.66975	1.26587	1.89464	1.10918	1.7895	1.92203	1.73189	2.06013	3.2452	2.38378
	ENSMUSG00000076377		NA	NA	NA	NA	NA	NA	NA	NA	NA	NA	NA	NA	0	0	0	0	0	0	0	0	0	0	0	0	0	0	0	0	0	0	0	0	0	0	0	0	0	0	0	0	0	0
	ENSMUSG00000112236	predicted gene, 29802 [Source:NCBI gene (formerly Entrezgene);Acc:101056229]	NA	NA	NA	NA	NA	NA	NA	NA	NA	NA	NA	NA	0	0	0	0	0	0	0	0	0	0	0	0	0	0	0	0	0	0	0	0	0	0	0	0	0	0	0	0	0	0
	ENSMUSG00000112035	predicted gene, 30539 [Source:NCBI gene (formerly Entrezgene);Acc:102632477]	0	1	NA	0	1	NA	0	1	NA	-1.57282	0.744266	NA	0	0	0	0	0	0	0	0	0	0	0	0	0	0	0.0193743	0	0	0	0	0	0	0	0	0	0	0	0	0	0	0.145647
	ENSMUSG00000107399	olfactory receptor 1544, pseudogene 1	NA	NA	NA	NA	NA	NA	NA	NA	NA	NA	NA	NA	0	0	0	0	0	0	0	0	0	0	0	0	0	0	0	0	0	0	0	0	0	0	0	0	0	0	0	0	0	0
	ENSMUSG00000107877	novel protein	0.39652	0.554471	0.744631	0.792952	0.258953	0.39991	-0.148219	0.816245	0.873223	-0.403172	0.515862	0.620153	0.056396	0.0281201	0.0282139	0.0340945	0.0225981	0.0337999	0.0281041	0.0168919	0.0225244	0.0619883	0.0393105	0.0336764	0.0336073	0.0392528	0.107414	0.360338	0.177869	0.179093	0.21548	0.141954	0.213796	0.174796	0.103967	0.135846	0.390486	0.242943	0.206136	0.223199	0.260121	0.807484
	ENSMUSG00000108639	olfactory receptor 1400, pseudogene 1	NA	NA	NA	NA	NA	NA	NA	NA	NA	NA	NA	NA	0	0	0	0	0	0	0	0	0	0	0	0	0	0	0	0	0	0	0	0	0	0	0	0	0	0	0	0	0	0
	ENSMUSG00000112285	small Cajal body-specific RNA 3B [Source:NCBI gene (formerly Entrezgene);Acc:100217447]	NA	NA	NA	NA	NA	NA	NA	NA	NA	NA	NA	NA	0	0	0	0	0	0	0	0	0	0	0	0	0	0	0	0	0	0	0	0	0	0	0	0	0	0	0	0	0	0
	ENSMUSG00000090395		NA	NA	NA	NA	NA	NA	NA	NA	NA	NA	NA	NA	0	0	0	0	0	0	0	0	0	0	0	0	0	0	0	0	0	0	0	0	0	0	0	0	0	0	0	0	0	0
	ENSMUSG00000090765		NA	NA	NA	NA	NA	NA	NA	NA	NA	NA	NA	NA	0	0	0	0	0	0	0	0	0	0	0	0	0	0	0	0	0	0	0	0	0	0	0	0	0	0	0	0	0	0
	ENSMUSG00000089468	U7 small nuclear RNA [Source:RFAM;Acc:RF00066]	NA	NA	NA	NA	NA	NA	NA	NA	NA	NA	NA	NA	0	0	0	0	0	0	0	0	0	0	0	0	0	0	0	0	0	0	0	0	0	0	0	0	0	0	0	0	0	0
	ENSMUSG00000113899	NICE-3 protein pseudogene	1.03814	0.794249	NA	0.0578168	0.988411	NA	-0.796983	0.839517	NA	1.23665	0.756053	NA	0	0.0218385	0	0	0	0	0.021826	0	0	0	0.0218064	0.0217946	0	0	0	0	0.138136	0	0	0	0	0.135749	0	0	0	0.134766	0.133406	0	0	0
	ENSMUSG00000102635	TEC	0.565565	0.633002	NA	-0.454571	0.677459	0.787472	0.608026	0.607897	0.710459	0.0841088	0.939945	0.954995	0.040732	0.162478	0.08151	0.0410413	0.0408037	0.12206	0.0811927	0.203336	0.122012	0.081402	0.12168	0	0	0.202502	0.122494	0.260254	1.02773	0.517399	0.259384	0.256316	0.77207	0.504985	1.25151	0.73586	0.512779	0.751994	0	0	1.34194	0.92085
	ENSMUSG00000094590	predicted 3629 [Source:NCBI gene (formerly Entrezgene);Acc:100042024]	NA	NA	NA	NA	NA	NA	NA	NA	NA	NA	NA	NA	0	0	0	0	0	0	0	0	0	0	0	0	0	0	0	0	0	0	0	0	0	0	0	0	0	0	0	0	0	0
	ENSMUSG00000071591	RIKEN cDNA 4930521O11 gene [Source:NCBI gene (formerly Entrezgene);Acc:74715]	NA	NA	NA	NA	NA	NA	NA	NA	NA	NA	NA	NA	0	0	0	0	0	0	0	0	0	0	0	0	0	0	0	0	0	0	0	0	0	0	0	0	0	0	0	0	0	0
	ENSMUSG00000115801	novel transcript	-2.24363	0.00333182	0.0161047	-1.52462	0.0548543	0.116739	-2.62435	0.000490509	0.00142841	-3.02332	4.57384e-05	0.000135107	0	0.000348864	0.000700055	0.00193867	0.00175223	0.00157248	0.00104599	0.00122246	0.000873256	0.00157304	0.002961	0.00243714	0.00260587	0.00539154	0.00227944	0	0.00220668	0.00444372	0.0122526	0.0110069	0.00994647	0.00650565	0.00752406	0.00526665	0.00990909	0.0182992	0.0149179	0.0173066	0.0357287	0.0171357
	ENSMUSG00000085423	novel transcript, antisense to Tmtc4	-1.77117	0.713361	NA	-0.903913	0.85235	NA	0	1	NA	0	1	NA	0	0	0	0.0638775	0	0	0	0.0316477	0	0	0	0	0	0	0	0	0	0	0.403711	0	0	0	0.194787	0	0	0	0	0	0	0
	ENSMUSG00000069996	predicted gene, 41341 [Source:NCBI gene (formerly Entrezgene);Acc:105245971]	-0.73166	0.155706	0.336287	-0.679594	0.189348	0.314447	-1.23741	0.0133434	0.029522	-1.48218	0.00257265	0.00597901	0.537126	0.357095	0.537429	0.721605	0.777214	1.01344	0.892227	0.655443	0.834269	0.536716	1.84229	1.24732	1.36331	2.19563	1.25635	3.43192	2.25875	3.41142	4.5606	4.8822	6.41035	5.54928	4.03416	5.03152	3.38096	11.3855	7.63495	9.05427	14.55	9.44462
	ENSMUSG00000115798	novel protein	NA	NA	NA	NA	NA	NA	NA	NA	NA	NA	NA	NA	0	0	0	0	0	0	0	0	0	0	0	0	0	0	0	0	0	0	0	0	0	0	0	0	0	0	0	0	0	0
	ENSMUSG00000108728	olfactory receptor 240, pseudogene 1	-0.885405	0.85534	NA	0	1	NA	0	1	NA	0	1	NA	0	0	0	0	0	0.0032918	0	0	0	0	0	0	0	0	0	0	0	0	0	0	0.0208217	0	0	0	0	0	0	0	0	0
	ENSMUSG00000089011		NA	NA	NA	NA	NA	NA	NA	NA	NA	NA	NA	NA	0	0	0	0	0	0	0	0	0	0	0	0	0	0	0	0	0	0	0	0	0	0	0	0	0	0	0	0	0	0
	ENSMUSG00000103458	predicted gene, 37013 [Source:NCBI gene (formerly Entrezgene);Acc:100384868]	NA	NA	NA	NA	NA	NA	NA	NA	NA	NA	NA	NA	0	0	0	0	0	0	0	0	0	0	0	0	0	0	0	0	0	0	0	0	0	0	0	0	0	0	0	0	0	0
	ENSMUSG00000041035	deleted in primary ciliary dyskinesia [Source:NCBI gene (formerly Entrezgene);Acc:226162]	0.281717	0.000100767	0.000758899	0.40713	2.6149e-08	1.79229e-07	0.50044	8.93448e-12	5.75648e-11	0.857471	1.06924e-30	1.31028e-29	6.72946	6.24666	6.93755	5.66966	5.80047	5.85724	5.17679	5.16138	5.26781	5.09221	5.1315	4.96615	4.55851	4.52306	4.17523	42.9974	39.5122	44.0372	35.8327	36.4366	37.049	32.1975	31.7675	31.7704	32.0776	31.7132	30.3982	30.2748	29.9734	31.3874
	ENSMUSG00000096724	Xlr-related, meiosis regulated (Xmr) pseudogene	NA	NA	NA	NA	NA	NA	NA	NA	NA	NA	NA	NA	0	0	0	0	0	0	0	0	0	0	0	0	0	0	0	0	0	0	0	0	0	0	0	0	0	0	0	0	0	0
	ENSMUSG00000105993	TEX13 family member C2	0.02899	0.950179	0.974132	0.102078	0.827487	0.893908	-1.47462	0.00040585	0.0011987	-1.85588	5.62213e-06	1.82165e-05	0.159908	0.079733	0.0444439	0.107414	0.115692	0.0709908	0.123958	0.0620874	0.0887036	0.284064	0.265387	0.300609	0.361755	0.344497	0.534325	1.02172	0.504338	0.282115	0.678868	0.72674	0.449041	0.770969	0.382139	0.534976	1.78941	1.64012	1.84005	2.40255	2.28291	4.01679
	ENSMUSG00000088050	U7 small nuclear RNA [Source:RFAM;Acc:RF00066]	NA	NA	NA	NA	NA	NA	NA	NA	NA	NA	NA	NA	0	0	0	0	0	0	0	0	0	0	0	0	0	0	0	0	0	0	0	0	0	0	0	0	0	0	0	0	0	0
	ENSMUSG00000095562	erythroid differentiation regulator 1 [Source:NCBI gene (formerly Entrezgene);Acc:170942]	0.199253	0.785649	0.890718	0.468749	0.530192	0.669561	0.526119	0.481151	0.597196	0.218186	0.763473	0.827649	0.193195	0.128441	0.193304	0.0865165	0.193536	0.19298	0.0641839	0.171456	0.150036	0.0643494	0.23513	0.0854555	0.25584	0.0213441	0.258222	1.23441	0.812434	1.22703	0.546792	1.21573	1.22066	0.399197	1.05529	0.904878	0.405359	1.45313	0.52308	1.69913	0.141443	1.94119
	ENSMUSG00000101796	RIKEN cDNA 1700020D14 gene [Source:NCBI gene (formerly Entrezgene);Acc:69438]	NA	NA	NA	NA	NA	NA	NA	NA	NA	NA	NA	NA	0	0	0	0	0	0	0	0	0	0	0	0	0	0	0	0	0	0	0	0	0	0	0	0	0	0	0	0	0	0
0610005C13Rik	ENSMUSG00000109644	RIKEN cDNA 0610005C13 gene [Source:MGI Symbol;Acc:MGI:1918911]	0.147056	0.198364	0.395661	0.424604	0.00030769	0.0012022	0.330171	0.00438859	0.0107847	0.343014	0.00269213	0.00622923	1.0686	0.961356	0.900864	0.975919	0.920162	0.903895	0.756861	0.726403	0.785489	0.872407	0.815049	0.828183	0.916809	0.963059	0.907109	6.82777	6.0809	5.71839	6.16789	5.78015	5.71744	4.70737	4.47091	4.73732	5.49559	5.03708	5.06937	6.08888	6.382	6.81921
0610006L08Rik	ENSMUSG00000108652	RIKEN cDNA 0610006L08 gene [Source:MGI Symbol;Acc:MGI:1923503]	NA	NA	NA	NA	NA	NA	NA	NA	NA	NA	NA	NA	0	0	0	0	0	0	0	0	0	0	0	0	0	0	0	0	0	0	0	0	0	0	0	0	0	0	0	0	0	0
0610009B22Rik	ENSMUSG00000007777	RIKEN cDNA 0610009B22 gene [Source:MGI Symbol;Acc:MGI:1913300]	-0.130636	0.275083	0.488855	-0.677628	9.75841e-09	7.0033e-08	-0.607635	2.73282e-07	1.19823e-06	-0.0941917	0.429268	0.538321	8.55454	8.07507	8.11833	10.396	9.43638	8.83854	13.0331	13.9035	14.1817	13.0667	13.753	13.843	12.404	10.7298	8.70632	54.6586	51.0775	51.5325	65.7037	59.2762	55.9067	81.0607	85.5739	85.5308	82.3118	84.9949	84.7342	82.3795	71.1042	65.4499
0610009E02Rik	ENSMUSG00000086714	RIKEN cDNA 0610009E02 gene [Source:MGI Symbol;Acc:MGI:3698435]	-0.793619	0.0573082	0.164638	-0.333481	0.443922	0.592987	-0.7553	0.0704491	0.126156	-1.30942	0.00102272	0.0025278	0.072292	0.0901155	0.0994576	0.136577	0.181048	0.162476	0.0990704	0.0811992	0.162412	0.180592	0.134975	0.161882	0.2872	0.233613	0.262697	0.461904	0.570011	0.631324	0.863176	1.13728	1.02771	0.616177	0.499769	0.979514	1.13761	0.834159	0.990892	1.9074	1.54811	1.97483
0610009L18Rik	ENSMUSG00000043644	RIKEN cDNA 0610009L18 gene [Source:MGI Symbol;Acc:MGI:1914088]	-0.547899	0.400576	0.619964	-1.5294	0.012415	0.033093	-1.68021	0.00555178	0.0133584	-2.00593	0.000745871	0.00187757	0.157927	0.052497	0.13168	0.106084	0.237308	0.184043	0.314802	0.341631	0.367941	0.420818	0.28831	0.471524	0.365988	0.916004	0.369395	1.00906	0.332061	0.835862	0.67046	1.49069	1.16413	1.95794	2.10269	2.21907	2.65088	1.78178	2.88623	2.43067	6.07018	2.77693
0610010K14Rik	ENSMUSG00000020831	RIKEN cDNA 0610010K14 gene [Source:MGI Symbol;Acc:MGI:1915609]	0.963529	0.162916	0.345821	0.475848	0.469243	0.61535	-0.213598	0.73086	0.810128	-1.61456	0.0056144	0.0123426	0.068746	0.0856953	0.0515886	0.0606095	0.00860838	0.0429184	0.068517	0.0514775	0.0343212	0.0686936	0.0513418	0.136837	0.119487	0.273421	0.370411	0.439248	0.542051	0.327468	0.383057	0.054075	0.271473	0.426148	0.316837	0.206993	0.432725	0.317297	0.837589	0.793557	1.81191	2.78457
0610012D04Rik	ENSMUSG00000089755	RIKEN cDNA 0610012D04 gene [Source:MGI Symbol;Acc:MGI:1918926]	NA	NA	NA	NA	NA	NA	NA	NA	NA	NA	NA	NA	0	0	0	0	0	0	0	0	0	0	0	0	0	0	0	0	0	0	0	0	0	0	0	0	0	0	0	0	0	0
0610012G03Rik	ENSMUSG00000107002	RIKEN cDNA 0610012G03 gene [Source:MGI Symbol;Acc:MGI:1913301]	0.316537	0.00394855	0.018682	0.400623	0.000278137	0.00109395	0.724661	7.70909e-11	4.64403e-10	0.780037	2.00774e-12	1.0795e-11	7.40787	8.43313	7.72794	6.7711	6.49471	6.7689	5.97848	6.46173	6.12451	5.43055	5.20964	4.76917	6.37197	5.57197	4.61154	47.332	53.3424	49.0544	42.7939	40.7976	42.8156	37.1837	39.771	36.9373	34.2089	32.1961	29.1925	42.3187	36.9243	34.6673
0610025J13Rik	ENSMUSG00000046683	RIKEN cDNA 0610025J13 gene [Source:MGI Symbol;Acc:MGI:1915618]	NA	NA	NA	NA	NA	NA	NA	NA	NA	NA	NA	NA	0	0	0	0	0	0	0	0	0	0	0	0	0	0	0	0	0	0	0	0	0	0	0	0	0	0	0	0	0	0
0610030E20Rik	ENSMUSG00000058706	RIKEN cDNA 0610030E20 gene [Source:MGI Symbol;Acc:MGI:1915614]	-0.231053	0.00323415	0.0157145	0.0954489	0.227852	0.363769	0.177663	0.0249014	0.0512198	-0.278506	0.000360473	0.000947867	4.07041	3.83351	3.88263	5.04149	4.836	4.75794	3.88422	3.98584	3.59843	3.88306	3.75277	3.61172	5.64369	5.08617	6.53357	26.0076	24.2482	24.6456	31.8626	30.3781	30.0956	24.1582	24.5323	21.7023	24.4607	23.1925	22.1076	37.4819	33.705	49.1162
0610031O16Rik	ENSMUSG00000099146	RIKEN cDNA 0610031O16 gene [Source:MGI Symbol;Acc:MGI:1915619]	-0.885405	0.85534	NA	0	1	NA	0	1	NA	0	1	NA	0	0	0	0.00661423	0	0	0	0	0	0	0	0	0	0	0	0	0	0	0.0418025	0	0	0	0	0	0	0	0	0	0	0
0610033M10Rik	ENSMUSG00000108236	RIKEN cDNA 0610033M10 gene [Source:MGI Symbol;Acc:MGI:1921343]	-0.524459	0.813293	NA	1.90349	0.422282	NA	0.101815	0.964658	NA	0.266018	0.907853	NA	0.0295695	0	0	0.014897	0.0296216	0	0	0	0	0.0147735	0	0.0147143	0.0146841	0	0.0148208	0.188932	0	0	0.0941504	0.186073	0	0	0	0	0.0930633	0	0.0900675	0.0975229	0	0.111416
0610038B21Rik	ENSMUSG00000097882	RIKEN cDNA 0610038B21 gene [Source:MGI Symbol;Acc:MGI:1917595]	-0.0424852	0.8834	0.941161	-0.253262	0.377405	0.528319	0.400916	0.176717	0.272383	0.397623	0.175753	0.262891	0.249353	0.275118	0.270727	0.352813	0.271051	0.243775	0.285536	0.349598	0.349627	0.23856	0.19547	0.216484	0.163347	0.179357	0.388237	1.59322	1.74021	1.71848	2.22981	1.70265	1.54196	1.77592	2.15173	2.10862	1.50277	1.20802	1.32512	1.08485	1.18857	2.91857
0610039K10Rik	ENSMUSG00000058812	RIKEN cDNA 0610039K10 gene [Source:MGI Symbol;Acc:MGI:1915636]	-0.53799	0.000316881	0.00209495	-0.612971	3.85787e-05	0.000176	-0.792636	7.19219e-08	3.34896e-07	0.03491	0.819456	0.871226	2.19063	2.09925	2.12337	3.63853	3.49746	2.71814	3.24088	3.77624	3.17846	4.24111	3.88558	3.86644	2.63466	2.09309	2.83074	13.9969	13.2784	13.4785	22.9958	21.9699	17.1932	20.157	23.2423	19.1695	26.7162	24.0133	23.6667	17.4978	13.8705	21.2801
0610040B10Rik	ENSMUSG00000089889	RIKEN cDNA 0610040B10 gene [Source:MGI Symbol;Acc:MGI:1914922]	-0.242141	0.240445	0.448839	-0.896396	5.32085e-06	2.75438e-05	-1.00271	2.75233e-07	1.2062e-06	-0.641323	0.00115846	0.0028396	0.458187	0.433688	0.334121	0.547739	0.482332	0.504219	0.797221	0.759846	0.814188	0.744956	0.943435	0.958381	0.848432	0.787616	0.669493	2.92755	2.74322	2.12089	3.46175	3.02985	3.18936	4.95838	4.67674	4.91041	4.69273	5.83052	5.86632	5.63476	5.21938	5.03293
0610040F04Rik	ENSMUSG00000087341	RIKEN cDNA 0610040F04 gene [Source:MGI Symbol;Acc:MGI:1922644]	1.07493	0.0610892	0.172659	1.73433	0.00658047	0.0188958	0.585486	0.276677	0.390458	-1.5569	0.000848796	0.00212111	0.0757805	0.0755713	0.0909879	0.0229068	0.0683225	0.0302784	0.0151056	0.022698	0.0378331	0.0378614	0.0377302	0.0980453	0.316112	0.226049	0.319054	0.484194	0.478014	0.577561	0.144773	0.429179	0.191521	0.0939507	0.139703	0.228174	0.238502	0.233176	0.600143	2.09942	1.49798	2.39849
0610040J01Rik	ENSMUSG00000060512	RIKEN cDNA 0610040J01 gene [Source:MGI Symbol;Acc:MGI:1923511]	-0.885405	0.85534	NA	0	1	NA	0	1	NA	0	1	NA	0	0	0	0	0	0.00677264	0	0	0	0	0	0	0	0	0	0	0	0	0	0	0.0428392	0	0	0	0	0	0	0	0	0
0610043K17Rik	ENSMUSG00000087361	RIKEN cDNA 0610043K17 gene [Source:MGI Symbol;Acc:MGI:1915650]	NA	NA	NA	NA	NA	NA	NA	NA	NA	NA	NA	NA	0	0	0	0	0	0	0	0	0	0	0	0	0	0	0	0	0	0	0	0	0	0	0	0	0	0	0	0	0	0
0710001A04Rik	ENSMUSG00000114511	RIKEN cDNA 0710001A04 gene [Source:MGI Symbol;Acc:MGI:1915652]	NA	NA	NA	NA	NA	NA	NA	NA	NA	NA	NA	NA	0	0	0	0	0	0	0	0	0	0	0	0	0	0	0	0	0	0	0	0	0	0	0	0	0	0	0	0	0	0
1010001B22Rik	ENSMUSG00000097863	RIKEN cDNA 1010001B22 gene [Source:MGI Symbol;Acc:MGI:1922653]	-0.811908	0.0710092	0.19291	-1.35358	0.00210032	0.00687313	-1.51183	0.000541353	0.00156449	-0.553736	0.219548	0.315372	0.414927	0.386196	0.304452	0.557437	0.637342	0.856561	0.79952	0.662828	1.46387	0.801581	1.26707	1.32144	1.04399	0.467578	0.443668	2.65115	2.44282	1.93256	3.52305	4.00357	5.41804	4.97269	4.07961	8.82865	5.04943	7.83061	8.08864	6.93357	3.09854	3.33528
1100001I12Rik	ENSMUSG00000115547	RIKEN cDNA 1100001I12 gene [Source:MGI Symbol;Acc:MGI:1922655]	0	1	NA	-2.36893	0.620582	NA	-0.848195	0.861356	NA	0	1	NA	0	0	0	0	0	0	0.048329	0.0242067	0	0.0242268	0	0	0	0	0	0	0	0	0	0	0	0.300586	0.148989	0	0.152613	0	0	0	0	0
1110002E22Rik	ENSMUSG00000090066	RIKEN cDNA 1110002E22 gene [Source:MGI Symbol;Acc:MGI:1915066]	NA	NA	NA	NA	NA	NA	NA	NA	NA	NA	NA	NA	0	0	0	0	0	0	0	0	0	0	0	0	0	0	0	0	0	0	0	0	0	0	0	0	0	0	0	0	0	0
1110002J07Rik	ENSMUSG00000097134	RIKEN cDNA 1110002J07 gene [Source:MGI Symbol;Acc:MGI:1915738]	NA	NA	NA	NA	NA	NA	NA	NA	NA	NA	NA	NA	0	0	0	0	0	0	0	0	0	0	0	0	0	0	0	0	0	0	0	0	0	0	0	0	0	0	0	0	0	0
1110002L01Rik	ENSMUSG00000071456	RIKEN cDNA 1110002L01 gene [Source:MGI Symbol;Acc:MGI:1915821]	0.74208	1.03128e-15	4.27605e-14	1.17879	4.45453e-36	1.43628e-34	0.922537	3.13096e-23	3.73525e-22	0.736402	1.16163e-15	7.45233e-15	5.97127	5.4828	5.79311	3.66401	3.57959	3.66386	2.37426	2.72099	2.81573	3.19223	3.24794	3.37179	4.39509	4.38829	3.69666	38.153	34.6806	36.7728	23.1568	22.4858	23.1752	14.7669	16.7473	16.9818	20.109	20.0726	20.6389	29.1895	29.0803	27.7897
1110002O04Rik	ENSMUSG00000102531	RIKEN cDNA 1110002O04 gene [Source:MGI Symbol;Acc:MGI:1915733]	NA	NA	NA	NA	NA	NA	NA	NA	NA	NA	NA	NA	0	0	0	0	0	0	0	0	0	0	0	0	0	0	0	0	0	0	0	0	0	0	0	0	0	0	0	0	0	0
1110003F10Rik	ENSMUSG00000106291	RIKEN cDNA 1110003F10 gene [Source:MGI Symbol;Acc:MGI:1915726]	0.400424	0.683695	NA	2.3848	0.0712955	0.14514	0.628389	0.530303	0.641891	0.0137395	0.988309	0.992076	0.0424845	0.105918	0.0637627	0.0214035	0.0425593	0.106093	0.0211715	0.0212085	0	0.0424521	0.0423051	0.0634232	0.0210977	0.126729	0.10647	0.271452	0.669967	0.404745	0.135272	0.267343	0.671074	0.131678	0.130535	0	0.26742	0.261449	0.388218	0.140118	0.839808	0.800391
1110004F10Rik	ENSMUSG00000030663	RIKEN cDNA 1110004F10 gene [Source:MGI Symbol;Acc:MGI:1929274]	0.0733738	0.582616	0.765074	-0.221823	0.0963547	0.184866	-0.067436	0.613303	0.714809	0.0102635	0.938678	0.95401	26.5396	27.6735	28.211	28.5014	27.504	26.9087	31.8053	32.2594	35.7967	29.1282	30.5259	33.4528	36.4515	37.306	24.8595	169.573	175.044	179.074	180.131	172.771	170.207	197.816	198.552	215.892	183.488	188.653	204.767	242.089	247.219	186.882
1110006O24Rik	ENSMUSG00000107121	RIKEN cDNA 1110006O24 gene [Source:MGI Symbol;Acc:MGI:1913373]	-0.445267	0.251919	0.462407	-0.959993	0.0103587	0.0283084	-0.666021	0.0802371	0.140932	-0.166744	0.670061	0.750161	0.254575	0.359652	0.212266	0.320635	0.361283	0.508583	0.48631	0.698968	0.4872	0.529961	0.4225	0.464497	0.358193	0.31641	0.446593	1.62659	2.27492	1.34739	2.02644	2.26946	3.21696	3.02465	4.30205	2.93833	3.3384	2.61109	2.84322	2.3789	2.09679	3.35727
1110008E08Rik	ENSMUSG00000046119	RIKEN cDNA 1110008E08 gene [Source:MGI Symbol;Acc:MGI:1915750]	NA	NA	NA	NA	NA	NA	NA	NA	NA	NA	NA	NA	0	0	0	0	0	0	0	0	0	0	0	0	0	0	0	0	0	0	0	0	0	0	0	0	0	0	0	0	0	0
1110015O18Rik	ENSMUSG00000098659	RIKEN cDNA 1110015O18 gene [Source:MGI Symbol;Acc:MGI:1915766]	NA	NA	NA	NA	NA	NA	NA	NA	NA	NA	NA	NA	0	0	0	0	0	0	0	0	0	0	0	0	0	0	0	0	0	0	0	0	0	0	0	0	0	0	0	0	0	0
1110017D15Rik	ENSMUSG00000028441	RIKEN cDNA 1110017D15 gene [Source:MGI Symbol;Acc:MGI:1920971]	-0.885405	0.85534	NA	0	1	NA	0	1	NA	0	1	NA	0	0	0	0.0115528	0	0	0	0	0	0	0	0	0	0	0	0	0	0	0.0730146	0	0	0	0	0	0	0	0	0	0	0
1110018N20Rik	ENSMUSG00000085151	RIKEN cDNA 1110018N20 gene [Source:MGI Symbol;Acc:MGI:1915753]	NA	NA	NA	NA	NA	NA	NA	NA	NA	NA	NA	NA	0	0	0	0	0	0	0	0	0	0	0	0	0	0	0	0	0	0	0	0	0	0	0	0	0	0	0	0	0	0
1110019B22Rik	ENSMUSG00000112289	RIKEN cDNA 1110019B22 gene [Source:MGI Symbol;Acc:MGI:1915779]	NA	NA	NA	NA	NA	NA	NA	NA	NA	NA	NA	NA	0	0	0	0	0	0	0	0	0	0	0	0	0	0	0	0	0	0	0	0	0	0	0	0	0	0	0	0	0	0
1110019D14Rik	ENSMUSG00000097616	RIKEN cDNA 1110019D14 gene [Source:MGI Symbol;Acc:MGI:1923561]	-0.816615	0.189089	0.383019	-0.889022	0.151236	0.264117	-1.74677	0.00304732	0.00770718	0.383003	0.575083	0.671391	0.0375843	0.065591	0.0282042	0.0757394	0.0941263	0.0750849	0.112377	0.0375246	0.103201	0.197167	0.177772	0.102864	0.0279964	0.0373707	0.0565139	0.240142	0.414885	0.179031	0.478679	0.59127	0.474937	0.698941	0.230958	0.622411	1.24202	1.09865	0.629641	0.185935	0.247648	0.424844
1110020A21Rik	ENSMUSG00000097047	RIKEN cDNA 1110020A21 gene [Source:MGI Symbol;Acc:MGI:1915781]	-0.97005	0.0147071	0.0557631	-1.46228	0.00015184	0.000626325	-1.72665	5.50676e-06	2.10238e-05	-1.24845	0.00121788	0.00297538	0.229207	0.152383	0.210225	0.461895	0.440087	0.324348	0.704368	0.533966	0.457723	0.687097	0.817857	0.608307	0.512206	0.759681	0.421238	1.4645	0.963873	1.33444	2.91921	2.76448	2.05161	4.38088	3.28649	2.76055	4.32826	5.05443	3.72349	3.40176	5.03425	3.16666
1110025L11Rik	ENSMUSG00000068073	RIKEN cDNA 1110025L11 gene [Source:MGI Symbol;Acc:MGI:1915887]	NA	NA	NA	NA	NA	NA	NA	NA	NA	NA	NA	NA	0	0	0	0	0	0	0	0	0	0	0	0	0	0	0	0	0	0	0	0	0	0	0	0	0	0	0	0	0	0
1110025M09Rik	ENSMUSG00000103520	RIKEN cDNA 1110025M09 gene [Source:MGI Symbol;Acc:MGI:1915885]	-0.510573	0.402311	0.621343	-1.34734	0.0187829	0.0472257	-2.08316	0.000162113	0.000511416	-1.67245	0.00271596	0.00627943	0.133391	0.0570099	0.0762667	0.153605	0.171805	0.0761387	0.208917	0.209282	0.285408	0.304662	0.474386	0.436198	0.264967	0.246319	0.515764	0.852295	0.360607	0.484116	0.970795	1.07922	0.481603	1.29938	1.2881	1.72131	1.91917	2.93175	2.67	1.75975	1.63231	3.87726
1110028F11Rik	ENSMUSG00000085972	RIKEN cDNA 1110028F11 gene [Source:MGI Symbol;Acc:MGI:1915940]	NA	NA	NA	NA	NA	NA	NA	NA	NA	NA	NA	NA	0	0	0	0	0	0	0	0	0	0	0	0	0	0	0	0	0	0	0	0	0	0	0	0	0	0	0	0	0	0
1110028F18Rik	ENSMUSG00000099139	RIKEN cDNA 1110028F18 gene [Source:MGI Symbol;Acc:MGI:1915942]	NA	NA	NA	NA	NA	NA	NA	NA	NA	NA	NA	NA	0	0	0	0	0	0	0	0	0	0	0	0	0	0	0	0	0	0	0	0	0	0	0	0	0	0	0	0	0	0
1110032A03Rik	ENSMUSG00000037971	RIKEN cDNA 1110032A03 gene [Source:MGI Symbol;Acc:MGI:1915971]	-0.390368	3.1425e-05	0.000271363	-0.741176	1.42121e-15	1.76816e-14	-0.887057	7.68331e-22	8.60917e-21	-0.0612692	0.515429	0.619734	1.95772	1.73437	1.76479	2.67974	2.47921	2.40753	3.1661	3.10402	3.2057	3.6018	3.58013	3.70073	2.56501	2.28939	2.00878	12.5087	10.9705	11.2023	16.9362	15.5736	15.2284	19.6918	19.1048	19.3338	22.689	22.1256	22.6524	17.0352	15.1713	15.101
1110032F04Rik	ENSMUSG00000046999	RIKEN cDNA 1110032F04 gene [Source:MGI Symbol;Acc:MGI:1915975]	1.394	0.484163	NA	2.27446	0.273777	NA	2.33017	0.262197	NA	3.4533	0.0965866	NA	0.0126399	0.012605	0.00632351	0	0.00633107	0.0063129	0.00629889	0	0	0.00631513	0	0	0	0	0	0.0807616	0.0797308	0.0401395	0	0.0397697	0.0399312	0.0391765	0	0	0.0397811	0	0	0	0	0
1110035H17Rik	ENSMUSG00000099098	RIKEN cDNA 1110035H17 gene [Source:MGI Symbol;Acc:MGI:1915936]	-0.0648652	0.769009	0.88232	0.343613	0.135388	0.242226	0.354486	0.121687	0.199744	-0.377046	0.0760795	0.128959	0.774598	0.589164	0.683082	0.820164	0.69705	0.747506	0.706592	0.445668	0.524359	0.655938	0.483713	0.58798	1.10835	1.04433	1.05286	4.94923	3.72666	4.33598	5.1835	4.37864	4.72823	4.39471	2.74303	3.16244	4.13198	2.98939	3.59907	7.36098	6.92058	7.91491
1110038B12Rik	ENSMUSG00000092203	RIKEN cDNA 1110038B12 gene [Source:MGI Symbol;Acc:MGI:1916013]	0.371239	0.000419247	0.00266067	0.699515	3.54629e-11	3.19652e-10	0.818265	9.9488e-15	7.77045e-14	1.81176	4.83086e-64	1.35201e-62	25.1634	23.8379	24.9436	19.5711	20.305	20.5882	15.0818	15.5753	16.6365	15.2376	14.719	15.284	8.67622	9.82209	6.88113	160.78	150.783	158.334	123.691	127.549	130.227	93.8028	95.8636	100.336	95.9868	90.9646	93.5545	57.6221	65.0891	51.729
1110038F14Rik	ENSMUSG00000063236	RIKEN cDNA 1110038F14 gene [Source:MGI Symbol;Acc:MGI:2152337]	0.0953545	0.362766	0.581593	-0.178597	0.0861408	0.168804	-0.0389679	0.708661	0.791982	0.14226	0.172754	0.259111	12.5019	12.3548	12.7349	13.247	12.0068	11.9885	13.9876	14.9462	15.2696	13.5079	14.0554	14.096	14.2433	15.334	11.4813	79.88	78.1482	80.8371	83.722	75.4227	75.831	86.9974	91.9919	92.0917	85.0908	86.864	86.2825	94.5951	101.616	86.3107
1110046J04Rik	ENSMUSG00000085457	RIKEN cDNA 1110046J04 gene [Source:MGI Symbol;Acc:MGI:1916058]	-0.885394	0.855342	NA	-0.903923	0.852349	NA	0	1	NA	0	1	NA	0	0	0	0.00470792	0	0	0.00465688	0	0	0	0	0	0	0	0	0	0	0	0.0297544	0	0	0.0289639	0	0	0	0	0	0	0	0
1110051M20Rik	ENSMUSG00000040591	RIKEN cDNA 1110051M20 gene [Source:MGI Symbol;Acc:MGI:1915079]	-0.084189	0.315503	0.534732	-0.295247	0.000416032	0.00158883	-0.228561	0.00629405	0.0149532	-0.0267688	0.74912	0.816237	6.0041	6.4123	6.58724	7.40037	6.92769	6.99854	8.01313	7.74257	8.48125	8.34049	7.75957	7.94239	7.9012	8.4956	6.95435	38.3627	40.56	41.8136	46.7709	43.5175	44.2681	49.8384	47.6544	51.1509	52.5396	47.9549	48.6159	52.4749	56.2987	52.2795
1110057P08Rik	ENSMUSG00000068067	RIKEN cDNA 1110057P08 gene [Source:MGI Symbol;Acc:MGI:1916094]	NA	NA	NA	NA	NA	NA	NA	NA	NA	NA	NA	NA	0	0	0	0	0	0	0	0	0	0	0	0	0	0	0	0	0	0	0	0	0	0	0	0	0	0	0	0	0	0
1110059E24Rik	ENSMUSG00000035171	RIKEN cDNA 1110059E24 gene [Source:MGI Symbol;Acc:MGI:1913456]	-0.102412	0.550875	0.742166	-0.339117	0.0479415	0.10443	-0.00363068	0.983138	0.987372	0.648322	0.000171416	0.000471571	4.87669	5.52543	5.63421	5.81295	6.17843	6.22968	6.41705	7.0329	7.62756	4.87828	5.87174	6.56644	4.80128	4.63768	2.89161	31.1592	34.9502	35.7641	36.7383	38.8109	39.4049	39.9114	43.2865	46.0022	30.7299	36.2879	40.1936	31.8872	30.733	21.7377
1110059G10Rik	ENSMUSG00000032551	RIKEN cDNA 1110059G10 gene [Source:MGI Symbol;Acc:MGI:1913452]	-0.413106	0.000946272	0.00549597	-0.564726	5.91534e-06	3.04085e-05	-0.379863	0.00236426	0.00611692	-0.224178	0.072755	0.123936	1.84656	1.68462	2.00788	2.67054	2.49462	2.63874	2.68804	2.84976	2.97214	2.52035	2.3695	2.87838	2.94769	2.70196	2.14886	11.7984	10.6558	12.7454	16.8781	15.6703	16.6909	16.7185	17.5399	17.9251	15.8765	14.6438	17.6188	19.5767	17.9054	16.1541
1110060G06Rik	ENSMUSG00000105036	RIKEN cDNA 1110060G06 gene [Source:MGI Symbol;Acc:MGI:1916064]	NA	NA	NA	NA	NA	NA	NA	NA	NA	NA	NA	NA	0	0	0	0	0	0	0	0	0	0	0	0	0	0	0	0	0	0	0	0	0	0	0	0	0	0	0	0	0	0
1110065P20Rik	ENSMUSG00000078570	RIKEN cDNA 1110065P20 gene [Source:MGI Symbol;Acc:MGI:1916170]	0.399196	0.0124565	0.0484425	0.716733	8.30194e-06	4.18554e-05	0.624318	9.83973e-05	0.000320151	0.827764	2.47931e-07	9.17431e-07	4.99258	5.57562	5.31056	4.23703	4.24406	4.26334	3.63385	3.0584	3.35744	3.52519	3.38751	4.19291	4.35637	3.85234	2.57342	31.8997	35.2677	33.7097	26.7784	26.6598	26.9671	22.6011	18.824	20.2489	22.2064	20.9352	25.6651	28.9323	25.5287	19.3457
1190001M18Rik	ENSMUSG00000111857	RIKEN cDNA 1190001M18 gene [Source:MGI Symbol;Acc:MGI:1916174]	-0.11565	0.80192	0.899275	-0.493134	0.267992	0.40997	-1.14581	0.00668813	0.0158194	-1.25726	0.00251602	0.0058559	0.12829	0.115142	0.115526	0.168043	0.089961	0.153776	0.20458	0.102469	0.217764	0.256384	0.332145	0.268125	0.318541	0.306145	0.411528	0.819698	0.728312	0.733321	1.06205	0.565105	0.972687	1.2724	0.63068	1.31335	1.61505	2.05269	1.64121	2.11556	2.02876	3.09367
1190005I06Rik	ENSMUSG00000043687	RIKEN cDNA 1190005I06 gene [Source:MGI Symbol;Acc:MGI:1916168]	0.076355	0.976702	NA	1.01962	0.696548	NA	0.113537	0.965362	NA	-1.94312	0.422322	NA	0	0.0150026	0	0.0151584	0	0	0	0	0	0	0.0149806	0	0.0448252	0.0149586	0.0150808	0	0.0948965	0	0.0958021	0	0	0	0	0	0	0.0925816	0	0.297702	0.0991278	0.11337
1190007I07Rik	ENSMUSG00000063320	RIKEN cDNA 1190007I07 gene [Source:MGI Symbol;Acc:MGI:3698433]	0.297288	0.00517839	0.0234068	0.636366	3.95146e-09	2.96085e-08	1.48365	7.73058e-39	1.61449e-37	1.91312	1.27874e-60	3.35878e-59	7.81293	7.65562	8.92048	7.25508	6.61314	7.138	5.16866	5.10974	6.02074	3.30504	3.06318	3.04797	2.86597	2.62559	2.31957	49.9201	48.4244	56.6243	45.8527	41.5415	45.1503	32.1469	31.4497	36.3114	20.8196	18.9307	18.6568	19.034	17.3993	17.4374
1190028D05Rik	ENSMUSG00000110013	RIKEN cDNA 1190028D05 gene [Source:MGI Symbol;Acc:MGI:3036227]	NA	NA	NA	NA	NA	NA	NA	NA	NA	NA	NA	NA	0	0	0	0	0	0	0	0	0	0	0	0	0	0	0	0	0	0	0	0	0	0	0	0	0	0	0	0	0	0
1200007C13Rik	ENSMUSG00000087684	RIKEN cDNA 1200007C13 gene [Source:MGI Symbol;Acc:MGI:1921369]	NA	NA	NA	NA	NA	NA	NA	NA	NA	NA	NA	NA	0	0	0	0	0	0	0	0	0	0	0	0	0	0	0	0	0	0	0	0	0	0	0	0	0	0	0	0	0	0
1300002E11Rik	ENSMUSG00000097290	RIKEN cDNA 1300002E11 gene [Source:MGI Symbol;Acc:MGI:1919001]	-0.178512	0.0650966	0.181022	-0.552524	9.1601e-09	6.60043e-08	-0.90935	1.90231e-21	2.09933e-20	-1.21464	2.59298e-37	3.85876e-36	4.34947	4.49041	3.864	4.7827	5.03473	5.38953	6.09092	6.89076	6.38086	7.816	9.24568	8.66141	11.9714	10.9995	12.6229	27.7906	28.4033	24.5274	30.2271	31.6265	34.0906	37.883	42.4116	38.4833	49.2357	57.1392	53.0171	79.5067	72.8918	94.893
1300014J16Rik	ENSMUSG00000112545	RIKEN cDNA 1300014J16 gene [Source:MGI Symbol;Acc:MGI:1921410]	1.65662	0.214292	NA	-0.686742	0.4804	0.625549	-1.11157	0.238242	0.346339	-2.60061	0.00337154	0.00768246	0.0487444	0	0.0243859	0	0.0122076	0.0121725	0.024291	0.0365001	0.0608386	0.0487072	0.0849424	0.0363841	0.0968252	0.133285	0.305395	0.311449	0	0.154794	0	0.0766838	0.0769953	0.15108	0.224653	0.366921	0.306824	0.524952	0.22271	0.643053	0.883254	2.29581
1300017J02Rik	ENSMUSG00000033688	RIKEN cDNA 1300017J02 gene [Source:MGI Symbol;Acc:MGI:1919025]	0.0804091	0.941494	NA	0.0588803	0.95713	0.979627	-0.394816	0.708014	0.791656	-0.913633	0.368639	0.477037	0.0072284	0.0108127	0.00723248	0.0182082	0.00362056	0.00361017	0.00720432	0.0108254	0.0072175	0.0108343	0.0251925	0	0.017948	0.00718731	0.0326071	0.0461853	0.0683937	0.0459094	0.115077	0.0227432	0.0228356	0.0448079	0.0666285	0.0435291	0.0682492	0.155692	0	0.1192	0.0476289	0.245124
1500002C15Rik	ENSMUSG00000096221	RIKEN cDNA 1500002C15 gene [Source:MGI Symbol;Acc:MGI:1916196]	0.133689	0.384578	0.604871	-0.30618	0.0446193	0.0982531	-0.29115	0.0560073	0.103692	-0.0312232	0.837899	0.886121	3.41082	3.31953	3.6069	3.44423	3.4243	3.10135	4.08381	4.29959	4.88867	4.57164	4.26595	4.80587	4.71447	4.91275	3.09742	21.7932	20.9971	22.8954	21.7678	21.5103	19.6171	25.3996	26.4634	29.4838	28.7983	26.364	29.4171	31.3106	32.5558	23.2849
1500002F19Rik	ENSMUSG00000097595	RIKEN cDNA 1500002F19 gene [Source:MGI Symbol;Acc:MGI:1923933]	-0.196199	0.0904253	0.230552	-0.316186	0.0061127	0.0176985	-0.340448	0.00305072	0.00771363	-0.0768085	0.505838	0.610991	3.77404	4.32751	3.94722	4.79643	4.86088	4.95201	5.1114	5.59298	4.89754	5.4268	5.29015	5.74533	5.47233	5.50466	4.35007	24.114	27.3729	25.0556	30.3138	30.5344	31.3232	31.7908	34.424	29.5373	34.1853	32.6936	35.1676	36.3439	36.4783	32.7017
1500004A13Rik	ENSMUSG00000098912	RIKEN cDNA 1500004A13 gene [Source:MGI Symbol;Acc:MGI:2442808]	0.176148	0.381156	0.601226	0.163258	0.417012	0.566713	0.454573	0.0243624	0.0502364	-0.0162658	0.935219	0.951803	0.549209	0.508991	0.471857	0.491761	0.420584	0.520404	0.527453	0.466144	0.427432	0.421875	0.401677	0.381561	0.453196	0.495805	0.923081	3.50913	3.21954	2.99519	3.10797	2.64197	3.29173	3.28054	2.86905	2.57786	2.65754	2.4824	2.33557	3.00985	3.2856	6.93928
1500005C15Rik	ENSMUSG00000104888	RIKEN cDNA 1500005C15 gene [Source:MGI Symbol;Acc:MGI:1919269]	0	1	NA	0	1	NA	-0.848213	0.861354	NA	-0.686879	0.887529	NA	0	0	0	0	0	0	0	0	0	0.0068005	0	0	0	0.006767	0	0	0	0	0	0	0	0	0	0	0.0428387	0	0	0	0.0448436	0
1500009C09Rik	ENSMUSG00000068099	RIKEN cDNA 1500009C09 gene [Source:MGI Symbol;Acc:MGI:1923755]	NA	NA	NA	NA	NA	NA	NA	NA	NA	NA	NA	NA	0	0	0	0	0	0	0	0	0	0	0	0	0	0	0	0	0	0	0	0	0	0	0	0	0	0	0	0	0	0
1500009L16Rik	ENSMUSG00000087651	RIKEN cDNA 1500009L16 gene [Source:MGI Symbol;Acc:MGI:1917034]	0.109681	0.404224	0.622933	-0.487838	0.000190158	0.000771841	-0.974558	7.26204e-14	5.38181e-13	-0.238578	0.0680725	0.116975	5.08298	5.68322	5.60808	5.55745	5.44521	5.06322	7.08122	8.46442	8.31488	11.4691	11.1063	12.1438	8.54162	8.6588	6.08994	32.4773	35.9483	35.5982	35.1235	34.205	32.0266	44.0423	52.0973	50.1475	72.2478	68.638	74.3333	56.7282	57.3802	45.7812
1500011B03Rik	ENSMUSG00000072694	RIKEN cDNA 1500011B03 gene [Source:MGI Symbol;Acc:MGI:1913486]	-0.0182677	0.902076	0.951354	-0.0550632	0.710319	0.811444	0.0702537	0.637541	0.736241	0.247269	0.097717	0.159966	1.19443	1.14461	1.10174	1.2129	1.1498	1.3236	1.26486	1.21117	1.23922	1.16555	1.05001	1.31876	1.24191	1.21548	1.03832	7.63174	7.24002	6.99348	7.66565	7.22264	8.3722	7.86689	7.45456	7.47379	7.34219	6.48914	8.07223	8.248	8.05473	7.8056
1500012K07Rik	ENSMUSG00000097247	RIKEN cDNA 1500012K07 gene [Source:MGI Symbol;Acc:MGI:1916204]	0	1	NA	0	1	NA	0	1	NA	-1.59246	0.74111	NA	0	0	0	0	0	0	0	0	0	0	0	0	0	0.0123195	0	0	0	0	0	0	0	0	0	0	0	0	0	0	0.0816391	0
1500015A07Rik	ENSMUSG00000098702	RIKEN cDNA 1500015A07 gene [Source:MGI Symbol;Acc:MGI:1916232]	0.764207	0.0188735	0.0681567	0.433504	0.167046	0.285167	-0.211819	0.471346	0.587699	-0.431558	0.131903	0.206896	0.219981	0.176914	0.220105	0.164451	0.135065	0.0850592	0.120233	0.191292	0.162966	0.255267	0.275582	0.24012	0.33125	0.275177	0.398354	1.40555	1.11904	1.39716	1.03934	0.848431	0.538028	0.7478	1.17737	0.982855	1.60802	1.70312	1.46979	2.19996	1.82355	2.99463
1500015L24Rik	ENSMUSG00000094732	RIKEN cDNA 1500015L24 gene [Source:MGI Symbol;Acc:MGI:1916244]	NA	NA	NA	NA	NA	NA	NA	NA	NA	NA	NA	NA	0	0	0	0	0	0	0	0	0	0	0	0	0	0	0	0	0	0	0	0	0	0	0	0	0	0	0	0	0	0
1500026H17Rik	ENSMUSG00000097383	RIKEN cDNA 1500026H17 gene [Source:MGI Symbol;Acc:MGI:1916252]	-1.10281	0.397903	NA	-0.275035	0.841265	0.902548	-1.69894	0.18191	0.278932	-1.31945	0.303461	0.409678	0.0161475	0	0.00538553	0.0108467	0.0269599	0.010753	0	0.0161218	0.0107488	0.0107568	0.0589574	0.00535685	0.00534586	0.0428152	0.0161868	0.103173	0	0.0341856	0.0685522	0.169353	0.0680163	0	0.0992274	0.0648263	0.0677607	0.364362	0.0327897	0.0355039	0.283728	0.121685
1500035N22Rik	ENSMUSG00000059631	RIKEN cDNA 1500035N22 gene [Source:MGI Symbol;Acc:MGI:1917508]	0.493864	0.714268	NA	1.05516	0.473037	0.619305	-0.885141	0.452126	0.569345	-2.67721	0.014249	0.0289023	0	0.0187836	0.0565388	0	0.0188688	0.0376293	0	0	0.0376144	0.0564638	0.0187561	0.0749835	0.280611	0.187285	0.113289	0	0.118813	0.358889	0	0.118527	0.238018	0	0	0.226855	0.355685	0.115914	0.45898	1.86365	1.2411	0.851653
1520401A03Rik	ENSMUSG00000043747	RIKEN cDNA 1520401A03 gene [Source:MGI Symbol;Acc:MGI:2443785]	1.03815	0.761771	NA	-2.42492	0.458204	NA	0.113537	0.973551	NA	1.23666	0.718006	NA	0	0.00395228	0	0	0	0	0	0.0197846	0.00395725	0	0.00394648	0	0	0	0	0	0.0249995	0	0	0	0	0	0.121771	0.0238664	0	0.0243897	0	0	0	0
1600010M07Rik	ENSMUSG00000101585	RIKEN cDNA 1600010M07 gene [Source:MGI Symbol;Acc:MGI:1917031]	-0.500718	0.79293	NA	0.958518	0.645084	NA	-0.473434	0.803852	NA	-1.03624	0.571921	0.668932	0	0.00939724	0.00942858	0.0094948	0	0.0188255	0	0	0.00940905	0	0.0187669	0.00937836	0.00935911	0	0.0377849	0	0.0594407	0.0598495	0.0600079	0	0.119078	0	0	0.0567464	0	0.115981	0.0574056	0.0621575	0	0.284049
1600012H06Rik	ENSMUSG00000050088	RIKEN cDNA 1600012H06 gene [Source:MGI Symbol;Acc:MGI:1915162]	0.0019919	0.973107	0.986056	0.190605	0.00136839	0.00469049	0.300951	4.57141e-07	1.95735e-06	0.0488534	0.406	0.514681	9.20489	8.95258	9.87326	9.95756	9.52335	10.1383	8.95239	8.22234	8.3613	8.31318	8.53065	7.7187	10.9058	10.9526	10.8388	58.814	56.6281	62.6722	62.9326	59.8225	64.1282	55.6802	50.6073	50.4275	52.3676	52.7202	47.2468	72.4299	72.5806	81.4806
1600012P17Rik	ENSMUSG00000047661	RIKEN cDNA 1600012P17 gene [Source:MGI Symbol;Acc:MGI:1919275]	NA	NA	NA	NA	NA	NA	NA	NA	NA	NA	NA	NA	0	0	0	0	0	0	0	0	0	0	0	0	0	0	0	0	0	0	0	0	0	0	0	0	0	0	0	0	0	0
1600014C10Rik	ENSMUSG00000054676	RIKEN cDNA 1600014C10 gene [Source:MGI Symbol;Acc:MGI:1919494]	-0.0132534	0.892835	0.946718	-0.237245	0.0148502	0.038594	-0.0796523	0.415702	0.534578	-0.147087	0.128804	0.202826	1.84424	1.81446	1.87005	2.05362	1.96734	1.88339	2.15472	2.35621	2.26165	2.25922	2.03776	2.01201	2.67171	2.55987	2.15065	11.7836	11.4771	11.8704	12.9791	12.3582	11.9131	13.4015	14.5021	13.6401	14.2316	12.5935	12.3157	17.7439	16.9637	16.1675
1600014C23Rik	ENSMUSG00000094690	RIKEN cDNA 1600014C23 gene [Source:MGI Symbol;Acc:MGI:1919490]	-2.37758	0.415913	NA	-2.81668	0.33018	NA	-0.848214	0.780217	NA	-2.15873	0.460376	0.568178	0	0	0	0	0.094526	0	0	0.0314033	0.0942176	0	0	0.0313034	0	0	0.0945899	0	0	0	0	0.593781	0	0	0.193283	0.568231	0	0	0.191611	0	0	0.711081
1600017P15Rik	ENSMUSG00000102505	RIKEN cDNA 1600017P15 gene [Source:MGI Symbol;Acc:MGI:1920499]	NA	NA	NA	NA	NA	NA	NA	NA	NA	NA	NA	NA	0	0	0	0	0	0	0	0	0	0	0	0	0	0	0	0	0	0	0	0	0	0	0	0	0	0	0	0	0	0
1600019K03Rik	ENSMUSG00000099429	RIKEN cDNA 1600019K03 gene [Source:MGI Symbol;Acc:MGI:1917018]	NA	NA	NA	NA	NA	NA	NA	NA	NA	NA	NA	NA	0	0	0	0	0	0	0	0	0	0	0	0	0	0	0	0	0	0	0	0	0	0	0	0	0	0	0	0	0	0
1600020E01Rik	ENSMUSG00000097048	RIKEN cDNA 1600020E01 gene [Source:MGI Symbol;Acc:MGI:1919262]	-0.173688	0.192201	0.386702	-0.212394	0.110191	0.205852	-0.392171	0.00267544	0.00683579	-1.08982	1.96627e-18	1.45742e-17	0.481858	0.540593	0.546162	0.603102	0.633552	0.635494	0.577804	0.710361	0.601414	0.688381	0.790957	0.741822	1.33478	1.38495	1.30947	3.07879	3.41943	3.46686	3.81165	3.97976	4.01971	3.5937	4.37217	3.62716	4.33635	4.88819	4.54075	8.86481	9.1778	9.84396
1600023N17Rik	ENSMUSG00000104986	RIKEN cDNA 1600023N17 gene [Source:MGI Symbol;Acc:MGI:1917038]	1.24356	0.250352	NA	0.0489343	0.958401	0.9798	-0.17945	0.844675	0.895839	-1.0158	0.239087	0.337785	0.0808978	0	0.0647547	0.0326048	0.016208	0.0161615	0.0161257	0.0484615	0.0807758	0.0646689	0.0483337	0.0644099	0.112486	0.0643503	0.178409	0.51689	0	0.411042	0.206065	0.101814	0.102227	0.100295	0.298274	0.487163	0.407371	0.298707	0.394258	0.747062	0.426437	1.34119
1600025M17Rik	ENSMUSG00000085114	RIKEN cDNA 1600025M17 gene [Source:MGI Symbol;Acc:MGI:1919280]	NA	NA	NA	NA	NA	NA	NA	NA	NA	NA	NA	NA	0	0	0	0	0	0	0	0	0	0	0	0	0	0	0	0	0	0	0	0	0	0	0	0	0	0	0	0	0	0
1600027J07Rik	ENSMUSG00000110340	RIKEN cDNA 1600027J07 gene [Source:MGI Symbol;Acc:MGI:1917044]	NA	NA	NA	NA	NA	NA	NA	NA	NA	NA	NA	NA	0	0	0	0	0	0	0	0	0	0	0	0	0	0	0	0	0	0	0	0	0	0	0	0	0	0	0	0	0	0
1600029O15Rik	ENSMUSG00000057818	RIKEN cDNA 1600029O15 gene [Source:MGI Symbol;Acc:MGI:3045362]	NA	NA	NA	NA	NA	NA	NA	NA	NA	NA	NA	NA	0	0	0	0	0	0	0	0	0	0	0	0	0	0	0	0	0	0	0	0	0	0	0	0	0	0	0	0	0	0
1700001C19Rik	ENSMUSG00000047150	RIKEN cDNA 1700001C19 gene [Source:MGI Symbol;Acc:MGI:1922712]	NA	NA	NA	NA	NA	NA	NA	NA	NA	NA	NA	NA	0	0	0	0	0	0	0	0	0	0	0	0	0	0	0	0	0	0	0	0	0	0	0	0	0	0	0	0	0	0
1700001D01Rik	ENSMUSG00000099419	RIKEN cDNA 1700001D01 gene [Source:MGI Symbol;Acc:MGI:1916529]	0	1	NA	0	1	NA	0	1	NA	-0.686891	0.887527	NA	0	0	0	0	0	0	0	0	0	0	0	0	0.0286405	0	0	0	0	0	0	0	0	0	0	0	0	0	0	0.190213	0	0
1700001F09Rik	ENSMUSG00000095384	RIKEN cDNA 1700001F09 gene [Source:MGI Symbol;Acc:MGI:1919076]	NA	NA	NA	NA	NA	NA	NA	NA	NA	NA	NA	NA	0	0	0	0	0	0	0	0	0	0	0	0	0	0	0	0	0	0	0	0	0	0	0	0	0	0	0	0	0	0
1700001G01Rik	ENSMUSG00000087170	RIKEN cDNA 1700001G01 gene [Source:MGI Symbol;Acc:MGI:1922683]	NA	NA	NA	NA	NA	NA	NA	NA	NA	NA	NA	NA	0	0	0	0	0	0	0	0	0	0	0	0	0	0	0	0	0	0	0	0	0	0	0	0	0	0	0	0	0	0
1700001G11Rik	ENSMUSG00000085984	RIKEN cDNA 1700001G11 gene [Source:MGI Symbol;Acc:MGI:1916553]	-0.0862662	0.760394	0.877842	-0.294987	0.290075	0.435426	-0.479249	0.0806706	0.141571	0.440575	0.130119	0.204572	0.497836	0.511506	0.513211	0.501616	0.680062	0.527419	0.646534	0.662725	0.632654	0.587903	0.751111	0.945886	0.524414	0.510006	0.317577	3.18088	3.23545	3.2577	3.17025	4.27193	3.33611	4.02118	4.07898	3.81557	3.7034	4.64194	5.78984	3.48283	3.37971	2.38739
1700001G17Rik	ENSMUSG00000103746	RIKEN cDNA 1700001G17 gene [Source:MGI Symbol;Acc:MGI:1914753]	-0.681238	0.129749	0.298187	-0.81015	0.0701993	0.143286	-1.02036	0.0211937	0.0444889	-0.738604	0.0967947	0.158673	0.12829	0.438636	0.275062	0.369325	0.31211	0.750574	0.383587	0.548939	0.603883	0.494455	0.675239	0.674873	0.436857	0.765363	0.496039	0.819698	2.77452	1.746	2.33417	1.96057	4.74764	2.38576	3.37864	3.64205	3.11474	4.17305	4.13095	2.90133	5.07191	3.72898
1700001J03Rik	ENSMUSG00000095040	RIKEN cDNA 1700001J03 gene [Source:MGI Symbol;Acc:MGI:1916532]	1.03815	0.652855	NA	1.01962	0.658655	NA	-1.79439	0.395272	NA	-2.78897	0.172067	0.258302	0	0.0187187	0	0	0	0	0	0	0	0	0.0373825	0.0373622	0.0559282	0.0373276	0.0752651	0	0.118402	0	0	0	0	0	0	0	0	0.231027	0.228697	0.371441	0.247363	0.565807
1700001J04Rik	ENSMUSG00000086135	RIKEN cDNA 1700001J04 gene [Source:MGI Symbol;Acc:MGI:1919075]	NA	NA	NA	NA	NA	NA	NA	NA	NA	NA	NA	NA	0	0	0	0	0	0	0	0	0	0	0	0	0	0	0	0	0	0	0	0	0	0	0	0	0	0	0	0	0	0
1700001J11Rik	ENSMUSG00000101963	RIKEN cDNA 1700001J11 gene [Source:MGI Symbol;Acc:MGI:1919474]	0	1	NA	-3.96985	0.0094503	0.0260948	-4.05987	0.00765633	0.0178733	-3.16877	0.0431416	0.078364	0	0	0	0	0	0	0.0182866	0.0183186	0.0183201	0.0305563	0.0182703	0.0121736	0.0182229	0.0121623	0.00613083	0	0	0	0	0	0	0.113735	0.112748	0.110489	0.192485	0.112912	0.0745153	0.121025	0.0805972	0.0460886
1700001K19Rik	ENSMUSG00000056508	RIKEN cDNA 1700001K19 gene [Source:MGI Symbol;Acc:MGI:1913573]	0.076842	0.969831	NA	1.91265	0.36579	NA	1.96836	0.351993	0.470243	-2.63101	0.142851	0.221411	0.0170605	0	0.0170702	0.0171901	0	0.0170415	0	0	0	0	0	0	0.0169444	0.0678542	0.171021	0.109007	0	0.108356	0.108643	0	0.107793	0	0	0	0	0	0	0.112534	0.449656	1.28565
1700001L05Rik	ENSMUSG00000075511	RIKEN cDNA 1700001L05 gene [Source:MGI Symbol;Acc:MGI:1916541]	0.16864	0.834649	NA	1.73141	0.0724267	0.147055	1.53299	0.098691	0.167636	-0.0483064	0.951001	0.96358	0.033483	0.0267124	0.0469026	0.0134949	0.0335419	0.053513	0	0.0133719	0.0200595	0.026766	0	0.0133294	0.0532081	0.0532682	0.0268517	0.213937	0.168965	0.297722	0.0852887	0.210699	0.338488	0	0.0823021	0.12098	0.168608	0	0.0815901	0.353375	0.352998	0.201858
1700001L19Rik	ENSMUSG00000021534	RIKEN cDNA 1700001L19 gene [Source:MGI Symbol;Acc:MGI:1916565]	0	1	NA	0	1	NA	0	1	NA	-0.686891	0.887527	NA	0	0	0	0	0	0	0	0	0	0	0	0	0	0.00887195	0	0	0	0	0	0	0	0	0	0	0	0	0	0	0.0587927	0
1700001N15Rik	ENSMUSG00000106210	RIKEN cDNA 1700001N15 gene [Source:MGI Symbol;Acc:MGI:1923629]	NA	NA	NA	NA	NA	NA	NA	NA	NA	NA	NA	NA	0	0	0	0	0	0	0	0	0	0	0	0	0	0	0	0	0	0	0	0	0	0	0	0	0	0	0	0	0	0
1700001O22Rik	ENSMUSG00000044320	RIKEN cDNA 1700001O22 gene [Source:MGI Symbol;Acc:MGI:1923631]	-0.508584	0.50731	NA	0.834571	0.341497	0.490544	-0.624686	0.410751	0.529704	1.27677	0.158542	0.241276	0.0175317	0.0116555	0.0409304	0.0294414	0.0409794	0.0350244	0.0174733	0	0.0233404	0.0291973	0.0465538	0.0407124	0.0116083	0.00581068	0.0175745	0.112018	0.0737252	0.259813	0.186072	0.257419	0.221541	0.108677	0	0.140767	0.183924	0.287707	0.249204	0.0770949	0.0385063	0.132116
1700001P01Rik	ENSMUSG00000018543	RIKEN cDNA 1700001P01 gene [Source:MGI Symbol;Acc:MGI:1919465]	-0.371092	0.482894	0.690827	-0.0688916	0.899404	0.944091	0.116612	0.832809	0.88632	0.646489	0.262402	0.364275	0.208882	0.182267	0.182875	0.289394	0.235406	0.260812	0.182163	0.20855	0.234638	0.260904	0.208	0.103943	0.129663	0.155771	0.157044	1.33464	1.1529	1.16083	1.82899	1.47874	1.64972	1.13298	1.2836	1.41511	1.64352	1.28546	0.636246	0.86114	1.03226	1.18058
1700003C15Rik	ENSMUSG00000099391	RIKEN cDNA 1700003C15 gene [Source:MGI Symbol;Acc:MGI:1916595]	NA	NA	NA	NA	NA	NA	NA	NA	NA	NA	NA	NA	0	0	0	0	0	0	0	0	0	0	0	0	0	0	0	0	0	0	0	0	0	0	0	0	0	0	0	0	0	0
1700003D09Rik	ENSMUSG00000085944	RIKEN cDNA 1700003D09 gene [Source:MGI Symbol;Acc:MGI:1916588]	-0.271459	0.0826376	0.215774	0.227534	0.162846	0.279692	-0.00526518	0.973598	0.979771	-0.510019	0.000808442	0.00202553	1.2551	1.36861	1.27928	1.84376	1.46882	1.6755	1.09894	1.1477	1.21807	1.53544	1.53012	1.1674	2.36496	1.94775	2.39873	8.01935	8.6569	8.12044	11.6527	9.22662	10.5981	6.83493	7.06394	7.34623	9.67229	9.45632	7.14574	15.7066	12.9074	18.0325
1700003E16Rik	ENSMUSG00000030030	RIKEN cDNA 1700003E16 gene [Source:MGI Symbol;Acc:MGI:1919087]	0.074136	0.959086	NA	-0.679818	0.613508	0.739105	-1.1043	0.396161	0.514855	-0.460496	0.732303	0.801773	0.0073358	0	0.0146799	0.0073915	0.0146974	0	0.0146227	0.00732413	0.0146495	0.0219906	0.0219144	0.00730085	0.00728586	0.0072941	0.022061	0.0468715	0	0.093183	0.0467149	0.0923244	0	0.0909473	0.045079	0.0883517	0.138526	0.135433	0.044689	0.0483882	0.0483365	0.165844
1700003E24Rik	ENSMUSG00000095110	RIKEN cDNA 1700003E24 gene [Source:MGI Symbol;Acc:MGI:1916607]	NA	NA	NA	NA	NA	NA	NA	NA	NA	NA	NA	NA	0	0	0	0	0	0	0	0	0	0	0	0	0	0	0	0	0	0	0	0	0	0	0	0	0	0	0	0	0	0
1700003F12Rik	ENSMUSG00000038523	RIKEN cDNA 1700003F12 gene [Source:MGI Symbol;Acc:MGI:1922730]	0.335111	0.339581	0.558593	0.899409	0.0143894	0.0375061	0.025859	0.939999	0.961113	-0.327203	0.329024	0.436919	0.584271	0.549363	0.601304	0.538246	0.317734	0.600294	0.316119	0.283337	0.366702	0.900759	0.581803	0.365506	0.696352	0.746935	1.18812	3.73315	3.47491	3.81688	3.40176	1.9959	3.79707	1.96613	1.7439	2.2116	5.67419	3.5956	2.23729	4.62475	4.94979	8.93174
1700003G18Rik	ENSMUSG00000087621	RIKEN cDNA 1700003G18 gene [Source:MGI Symbol;Acc:MGI:1916600]	0.979924	0.697142	NA	1.92319	0.444985	NA	-2.05238	0.367322	NA	2.14023	0.395323	0.504104	0	0.0180632	0	0	0	0.0090465	0	0	0	0.0180994	0.0360734	0.0270403	0	0	0	0	0.114256	0	0	0	0.0572222	0	0	0	0.114014	0.222937	0.165516	0	0	0
1700003H04Rik	ENSMUSG00000039174	RIKEN cDNA 1700003H04 gene [Source:MGI Symbol;Acc:MGI:1923637]	NA	NA	NA	NA	NA	NA	NA	NA	NA	NA	NA	NA	0	0	0	0	0	0	0	0	0	0	0	0	0	0	0	0	0	0	0	0	0	0	0	0	0	0	0	0	0	0
1700003I16Rik	ENSMUSG00000107526	RIKEN cDNA 1700003I16 gene [Source:MGI Symbol;Acc:MGI:1923949]	0	1	NA	0	1	NA	-0.848224	0.861352	NA	0	1	NA	0	0	0	0	0	0	0	0	0	0	0.0153346	0	0	0	0	0	0	0	0	0	0	0	0	0	0	0.0947693	0	0	0	0
1700003I22Rik	ENSMUSG00000100372	RIKEN cDNA 1700003I22 gene [Source:MGI Symbol;Acc:MGI:1916606]	NA	NA	NA	NA	NA	NA	NA	NA	NA	NA	NA	NA	0	0	0	0	0	0	0	0	0	0	0	0	0	0	0	0	0	0	0	0	0	0	0	0	0	0	0	0	0	0
1700003L19Rik	ENSMUSG00000101565	RIKEN cDNA 1700003L19 gene [Source:MGI Symbol;Acc:MGI:1922743]	NA	NA	NA	NA	NA	NA	NA	NA	NA	NA	NA	NA	0	0	0	0	0	0	0	0	0	0	0	0	0	0	0	0	0	0	0	0	0	0	0	0	0	0	0	0	0	0
1700003M07Rik	ENSMUSG00000085389	RIKEN cDNA 1700003M07 gene [Source:MGI Symbol;Acc:MGI:1919475]	NA	NA	NA	NA	NA	NA	NA	NA	NA	NA	NA	NA	0	0	0	0	0	0	0	0	0	0	0	0	0	0	0	0	0	0	0	0	0	0	0	0	0	0	0	0	0	0
1700003N22Rik	ENSMUSG00000102463	RIKEN cDNA 1700003N22 gene [Source:MGI Symbol;Acc:MGI:1919464]	-0.885383	0.855344	NA	0	1	NA	-0.848201	0.861355	NA	-0.686868	0.887531	NA	0	0	0	0	0	0.0201419	0	0	0	0	0.0200792	0	0	0.0200497	0	0	0	0	0	0	0.127404	0	0	0	0	0.124091	0	0	0.132866	0
1700003P14Rik	ENSMUSG00000100727	RIKEN cDNA 1700003P14 gene [Source:MGI Symbol;Acc:MGI:1916594]	NA	NA	NA	NA	NA	NA	NA	NA	NA	NA	NA	NA	0	0	0	0	0	0	0	0	0	0	0	0	0	0	0	0	0	0	0	0	0	0	0	0	0	0	0	0	0	0
1700006A11Rik	ENSMUSG00000027973	RIKEN cDNA 1700006A11 gene [Source:MGI Symbol;Acc:MGI:1919074]	NA	NA	NA	NA	NA	NA	NA	NA	NA	NA	NA	NA	0	0	0	0	0	0	0	0	0	0	0	0	0	0	0	0	0	0	0	0	0	0	0	0	0	0	0	0	0	0
1700006F04Rik	ENSMUSG00000100274	RIKEN cDNA 1700006F04 gene [Source:MGI Symbol;Acc:MGI:1922682]	NA	NA	NA	NA	NA	NA	NA	NA	NA	NA	NA	NA	0	0	0	0	0	0	0	0	0	0	0	0	0	0	0	0	0	0	0	0	0	0	0	0	0	0	0	0	0	0
1700006H21Rik	ENSMUSG00000102000	RIKEN cDNA 1700006H21 gene [Source:MGI Symbol;Acc:MGI:1919507]	NA	NA	NA	NA	NA	NA	NA	NA	NA	NA	NA	NA	0	0	0	0	0	0	0	0	0	0	0	0	0	0	0	0	0	0	0	0	0	0	0	0	0	0	0	0	0	0
1700006J14Rik	ENSMUSG00000034764	RIKEN cDNA 1700006J14 gene [Source:MGI Symbol;Acc:MGI:2447818]	0.418771	0.551573	0.742567	1.49543	0.0641039	0.132782	0.188863	0.78322	0.849215	0.278089	0.683609	0.761415	0.0282371	0.0394228	0.0395543	0.0341418	0.0282868	0.0225645	0	0.0169153	0.0225556	0.0225725	0.0337414	0.0449641	0.0336539	0.016846	0.0566119	0.180419	0.249362	0.251077	0.215779	0.177688	0.142728	0	0.104111	0.136034	0.142192	0.208525	0.275229	0.223508	0.111635	0.425581
1700006P03Rik	ENSMUSG00000102738	RIKEN cDNA 1700006P03 gene [Source:MGI Symbol;Acc:MGI:1925628]	NA	NA	NA	NA	NA	NA	NA	NA	NA	NA	NA	NA	0	0	0	0	0	0	0	0	0	0	0	0	0	0	0	0	0	0	0	0	0	0	0	0	0	0	0	0	0	0
1700007E05Rik	ENSMUSG00000101234	RIKEN cDNA 1700007E05 gene [Source:MGI Symbol;Acc:MGI:2149745]	1.03811	0.830741	NA	1.01958	0.833717	NA	1.07529	0.824775	NA	0.274838	0.954871	NA	0	0	0.0062032	0	0	0	0	0	0	0	0	0	0	0.00616446	0	0	0	0.0393759	0	0	0	0	0	0	0	0	0	0	0.0408506	0
1700007F19Rik	ENSMUSG00000100666	RIKEN cDNA 1700007F19 gene [Source:MGI Symbol;Acc:MGI:1915100]	NA	NA	NA	NA	NA	NA	NA	NA	NA	NA	NA	NA	0	0	0	0	0	0	0	0	0	0	0	0	0	0	0	0	0	0	0	0	0	0	0	0	0	0	0	0	0	0
1700007J10Rik	ENSMUSG00000086330	RIKEN cDNA 1700007J10 gene [Source:MGI Symbol;Acc:MGI:1916570]	0.170166	0.158911	0.340239	0.0956457	0.42777	0.576964	-0.16002	0.181319	0.278241	-0.110483	0.354934	0.463514	8.99996	7.21013	7.91238	8.0059	7.30569	7.35995	8.19433	8.02066	7.24426	10.5609	9.52441	9.00705	9.7989	8.89887	12.7464	57.5046	45.6065	50.2251	50.5979	45.8919	46.5542	50.9653	49.366	43.6905	66.5269	58.8618	55.1328	65.0783	58.9711	95.8214
1700007K13Rik	ENSMUSG00000026831	RIKEN cDNA 1700007K13 gene [Source:MGI Symbol;Acc:MGI:1916577]	0	1	NA	-0.903935	0.852347	NA	0	1	NA	0	1	NA	0	0	0	0	0	0	0	0.0168569	0	0	0	0	0	0	0	0	0	0	0	0	0	0	0.103752	0	0	0	0	0	0	0
1700007L15Rik	ENSMUSG00000097318	RIKEN cDNA 1700007L15 gene [Source:MGI Symbol;Acc:MGI:1916581]	0.0328244	0.903664	0.952157	-0.744982	0.00503202	0.0149056	-1.04624	7.30487e-05	0.000241638	-0.125394	0.640129	0.725009	1.30431	2.11641	2.63221	2.2052	1.94884	2.1199	3.21686	2.97969	4.3485	4.37384	4.51278	4.62034	3.55695	2.68171	1.72854	8.33379	13.387	16.7084	13.9371	12.2419	13.4091	20.0075	18.3396	26.226	27.5523	27.8894	28.2814	23.623	17.7712	12.9944
1700007M16Rik	ENSMUSG00000086613	RIKEN cDNA 1700007M16 gene [Source:MGI Symbol;Acc:MGI:1919487]	NA	NA	NA	NA	NA	NA	NA	NA	NA	NA	NA	NA	0	0	0	0	0	0	0	0	0	0	0	0	0	0	0	0	0	0	0	0	0	0	0	0	0	0	0	0	0	0
1700007P06Rik	ENSMUSG00000089730	RIKEN cDNA 1700007P06 gene [Source:MGI Symbol;Acc:MGI:1916558]	-0.885405	0.85534	NA	0	1	NA	0	1	NA	0	1	NA	0	0	0	0	0.0198317	0	0	0	0	0	0	0	0	0	0	0	0	0	0	0.124576	0	0	0	0	0	0	0	0	0	0
1700008A23Rik	ENSMUSG00000103452	RIKEN cDNA 1700008A23 gene [Source:MGI Symbol;Acc:MGI:1922713]	NA	NA	NA	NA	NA	NA	NA	NA	NA	NA	NA	NA	0	0	0	0	0	0	0	0	0	0	0	0	0	0	0	0	0	0	0	0	0	0	0	0	0	0	0	0	0	0
1700008B11Rik	ENSMUSG00000104872	RIKEN cDNA 1700008B11 gene [Source:MGI Symbol;Acc:MGI:1913571]	-1.77115	0.713363	NA	-0.903902	0.852352	NA	0	1	NA	-0.686858	0.887532	NA	0	0	0	0.0517871	0	0	0	0	0.0256597	0	0	0	0	0	0.0257611	0	0	0	0.327299	0	0	0	0	0.154755	0	0	0	0	0	0.193659
1700008C04Rik	ENSMUSG00000111986	RIKEN cDNA 1700008C04 gene [Source:MGI Symbol;Acc:MGI:1922744]	NA	NA	NA	NA	NA	NA	NA	NA	NA	NA	NA	NA	0	0	0	0	0	0	0	0	0	0	0	0	0	0	0	0	0	0	0	0	0	0	0	0	0	0	0	0	0	0
1700008H02Rik	ENSMUSG00000106860	RIKEN cDNA 1700008H02 gene [Source:MGI Symbol;Acc:MGI:1913575]	NA	NA	NA	NA	NA	NA	NA	NA	NA	NA	NA	NA	0	0	0	0	0	0	0	0	0	0	0	0	0	0	0	0	0	0	0	0	0	0	0	0	0	0	0	0	0	0
1700008J07Rik	ENSMUSG00000101225	RIKEN cDNA 1700008J07 gene [Source:MGI Symbol;Acc:MGI:1916610]	-0.0174901	0.925317	0.962673	-0.425527	0.0187116	0.0470798	-0.258676	0.156241	0.24617	0.175506	0.346669	0.455442	0.502451	0.447617	0.549656	0.486015	0.557025	0.562118	0.694411	0.628737	0.769263	0.635953	0.720474	0.580066	0.459108	0.532901	0.611127	3.21037	2.83133	3.48904	3.07166	3.49904	3.55559	4.31895	3.86979	4.63947	4.00608	4.4526	3.55063	3.04912	3.53143	4.59415
1700008K24Rik	ENSMUSG00000101012	RIKEN cDNA 1700008K24 gene [Source:MGI Symbol;Acc:MGI:1916561]	NA	NA	NA	NA	NA	NA	NA	NA	NA	NA	NA	NA	0	0	0	0	0	0	0	0	0	0	0	0	0	0	0	0	0	0	0	0	0	0	0	0	0	0	0	0	0	0
1700008N11Rik	ENSMUSG00000109657	RIKEN cDNA 1700008N11 gene [Source:MGI Symbol;Acc:MGI:1922692]	NA	NA	NA	NA	NA	NA	NA	NA	NA	NA	NA	NA	0	0	0	0	0	0	0	0	0	0	0	0	0	0	0	0	0	0	0	0	0	0	0	0	0	0	0	0	0	0
1700008O03Rik	ENSMUSG00000008028	RIKEN cDNA 1700008O03 gene [Source:MGI Symbol;Acc:MGI:1916599]	1.22844	0.0195429	0.0700883	0.626386	0.199427	0.327508	0.188054	0.685685	0.775212	0.0425746	0.925157	0.945114	0.0665013	0.0530541	0.057667	0.0312695	0.0177649	0.0309993	0.0441865	0.0531164	0.0221337	0.0531605	0.0750498	0.0397107	0.0572421	0.0573068	0.0933287	0.424905	0.335585	0.366051	0.197626	0.111593	0.196081	0.274822	0.326924	0.133489	0.334876	0.463815	0.243072	0.380167	0.379761	0.7016
1700008P02Rik	ENSMUSG00000069118	RIKEN cDNA 1700008P02 gene [Source:MGI Symbol;Acc:MGI:1916597]	NA	NA	NA	NA	NA	NA	NA	NA	NA	NA	NA	NA	0	0	0	0	0	0	0	0	0	0	0	0	0	0	0	0	0	0	0	0	0	0	0	0	0	0	0	0	0	0
1700009C05Rik	ENSMUSG00000101404	RIKEN cDNA 1700009C05 gene [Source:MGI Symbol;Acc:MGI:1921470]	0	1	NA	0	1	NA	-0.848224	0.861352	NA	0	1	NA	0	0	0	0	0	0	0	0	0	0	0.0205888	0	0	0	0	0	0	0	0	0	0	0	0	0	0	0.127241	0	0	0	0
1700009J07Rik	ENSMUSG00000096573	RIKEN cDNA 1700009J07 gene [Source:MGI Symbol;Acc:MGI:1914938]	NA	NA	NA	NA	NA	NA	NA	NA	NA	NA	NA	NA	0	0	0	0	0	0	0	0	0	0	0	0	0	0	0	0	0	0	0	0	0	0	0	0	0	0	0	0	0	0
1700009N14Rik	ENSMUSG00000028287	RIKEN cDNA 1700009N14 gene [Source:MGI Symbol;Acc:MGI:1922721]	NA	NA	NA	NA	NA	NA	NA	NA	NA	NA	NA	NA	0	0	0	0	0	0	0	0	0	0	0	0	0	0	0	0	0	0	0	0	0	0	0	0	0	0	0	0	0	0
1700010B08Rik	ENSMUSG00000057047	RIKEN cDNA 1700010B08 gene [Source:MGI Symbol;Acc:MGI:1922735]	0	1	NA	0	1	NA	0	1	NA	-0.686891	0.887527	NA	0	0	0	0	0	0	0	0	0	0	0	0	0.0179999	0	0	0	0	0	0	0	0	0	0	0	0	0	0	0.119544	0	0
1700010B13Rik	ENSMUSG00000099958	RIKEN cDNA 1700010B13 gene [Source:MGI Symbol;Acc:MGI:1922741]	0	1	NA	0	1	NA	0	1	NA	-1.58314	0.742607	NA	0	0	0	0	0	0	0	0	0	0	0	0	0.0153967	0	0	0	0	0	0	0	0	0	0	0	0	0	0	0.102255	0	0
1700010D01Rik	ENSMUSG00000071721	RIKEN cDNA 1700010D01 gene [Source:MGI Symbol;Acc:MGI:1923636]	0	1	NA	0	1	NA	-0.848224	0.861352	NA	0	1	NA	0	0	0	0	0	0	0	0	0	0.0321112	0	0	0	0	0	0	0	0	0	0	0	0	0	0	0.20228	0	0	0	0	0
1700010G06Rik	ENSMUSG00000115752	RIKEN cDNA 1700010G06 gene [Source:MGI Symbol;Acc:MGI:1921467]	1.56595	0.596359	NA	2.50922	0.396061	NA	1.60314	0.587668	NA	0.28327	0.92046	NA	0	0.0475778	0.0238682	0.0240359	0	0	0	0	0	0.0238366	0	0	0.0710772	0	0	0	0.300946	0.151508	0.151909	0	0	0	0	0	0.150155	0	0	0.472051	0	0
1700010H22Rik	ENSMUSG00000067101	RIKEN cDNA 1700010H22 gene [Source:MGI Symbol;Acc:MGI:1922750]	NA	NA	NA	NA	NA	NA	NA	NA	NA	NA	NA	NA	0	0	0	0	0	0	0	0	0	0	0	0	0	0	0	0	0	0	0	0	0	0	0	0	0	0	0	0	0	0
1700010I02Rik	ENSMUSG00000100010	RIKEN cDNA 1700010I02 gene [Source:MGI Symbol;Acc:MGI:1922726]	NA	NA	NA	NA	NA	NA	NA	NA	NA	NA	NA	NA	0	0	0	0	0	0	0	0	0	0	0	0	0	0	0	0	0	0	0	0	0	0	0	0	0	0	0	0	0	0
1700010I14Rik	ENSMUSG00000023873	RIKEN cDNA 1700010I14 gene [Source:MGI Symbol;Acc:MGI:1914181]	-0.346325	0.0689782	0.188949	-0.665052	0.000379232	0.00145799	-1.00077	5.0563e-08	2.38668e-07	-0.993497	5.22107e-08	2.04368e-07	0.720378	0.519686	0.544423	0.656352	0.798417	0.941572	0.924206	0.933472	1.07894	1.20993	1.44993	1.18983	1.27872	1.37923	1.62864	4.6028	3.28719	3.45581	4.1482	5.01539	5.95576	5.74818	5.74539	6.50713	7.62174	8.96073	7.28301	8.49248	9.13986	12.2434
1700010J16Rik	ENSMUSG00000100314	RIKEN cDNA 1700010J16 gene [Source:MGI Symbol;Acc:MGI:1916605]	NA	NA	NA	NA	NA	NA	NA	NA	NA	NA	NA	NA	0	0	0	0	0	0	0	0	0	0	0	0	0	0	0	0	0	0	0	0	0	0	0	0	0	0	0	0	0	0
1700010K23Rik	ENSMUSG00000092599	RIKEN cDNA 1700010K23 gene [Source:MGI Symbol;Acc:MGI:1922751]	NA	NA	NA	NA	NA	NA	NA	NA	NA	NA	NA	NA	0	0	0	0	0	0	0	0	0	0	0	0	0	0	0	0	0	0	0	0	0	0	0	0	0	0	0	0	0	0
1700010K24Rik	ENSMUSG00000085102	RIKEN cDNA 1700010K24 gene [Source:MGI Symbol;Acc:MGI:1922690]	1.07279	0.480231	NA	-0.536245	0.673053	0.784147	-0.703446	0.573981	0.681644	-0.72721	0.556588	0.655369	0.144184	0.071893	0.0721328	0	0.072219	0.0720117	0.0718519	0.0719774	0.287934	0.144074	0	0.358743	0.143203	0.215047	0.216803	0.921254	0.454748	0.457875	0	0.453656	0.455499	0.446889	0.443011	1.73654	0.907573	0	2.19589	0.951064	1.42507	1.62982
1700010L04Rik	ENSMUSG00000030636	RIKEN cDNA 1700010L04 gene [Source:MGI Symbol;Acc:MGI:1916583]	-2.78312	0.109095	NA	-3.12218	0.0673797	0.138347	-3.55784	0.0332786	0.0660327	-2.16292	0.226153	0.322714	0	0	0	0.01041	0.0206994	0.01032	0.0205942	0.0103151	0.0206319	0.0103236	0.0308637	0.0308469	0	0	0.0310701	0	0	0	0.0657918	0.130027	0.0652775	0.128087	0.0634879	0.124432	0.0650322	0.19074	0.188816	0	0	0.23357
1700010N08Rik	ENSMUSG00000101855	RIKEN cDNA 1700010N08 gene [Source:MGI Symbol;Acc:MGI:1916590]	NA	NA	NA	NA	NA	NA	NA	NA	NA	NA	NA	NA	0	0	0	0	0	0	0	0	0	0	0	0	0	0	0	0	0	0	0	0	0	0	0	0	0	0	0	0	0	0
1700011B04Rik	ENSMUSG00000102099	RIKEN cDNA 1700011B04 gene [Source:MGI Symbol;Acc:MGI:1922894]	-0.822769	0.638442	NA	-3.42535	0.0209496	0.0519167	-3.58692	0.0150486	0.0329078	-2.79091	0.0633269	0.109831	0	0	0.00391311	0	0.00783557	0	0.00779574	0.0234281	0.01562	0.0156317	0.0311551	0.00778453	0.00388428	0.0155547	0.0156817	0	0	0.0248391	0	0.0492205	0	0.0484863	0.144197	0.0942051	0.0984693	0.192541	0.0476497	0.025797	0.103078	0.117888
1700011C11Rik	ENSMUSG00000108800	RIKEN cDNA 1700011C11 gene [Source:MGI Symbol;Acc:MGI:1922701]	NA	NA	NA	NA	NA	NA	NA	NA	NA	NA	NA	NA	0	0	0	0	0	0	0	0	0	0	0	0	0	0	0	0	0	0	0	0	0	0	0	0	0	0	0	0	0	0
1700011D18Rik	ENSMUSG00000108791	RIKEN cDNA 1700011D18 gene [Source:MGI Symbol;Acc:MGI:1922714]	-0.602191	0.584306	NA	-1.07325	0.315139	0.462822	-0.558464	0.612063	0.713728	1.5975	0.257643	0.358965	0.0588188	0.175969	0.058852	0.0592654	0.235689	0.17626	0.234491	0.352352	0.0587301	0.235096	0.117141	0.117077	0.0584184	0.0584844	0	0.375818	1.11306	0.373573	0.374562	1.48052	1.1149	1.45844	2.16867	0.354204	1.48095	0.723941	0.716638	0.387979	0.387565	0
1700011L03Rik	ENSMUSG00000109759	RIKEN cDNA 1700011L03 gene [Source:MGI Symbol;Acc:MGI:1916535]	NA	NA	NA	NA	NA	NA	NA	NA	NA	NA	NA	NA	0	0	0	0	0	0	0	0	0	0	0	0	0	0	0	0	0	0	0	0	0	0	0	0	0	0	0	0	0	0
1700011L22Rik	ENSMUSG00000031682	RIKEN cDNA 1700011L22 gene [Source:MGI Symbol;Acc:MGI:1914937]	-0.927436	0.552271	NA	-1.52755	0.309846	0.457126	-1.70082	0.252753	0.363096	-1.0471	0.492914	0.599045	0.0158799	0.0158361	0	0	0.0318158	0.0317245	0.015827	0.0634187	0.015856	0.0158678	0.0474386	0.0474128	0	0.0315793	0.0477559	0.101464	0.100169	0	0	0.199856	0.200668	0.0984376	0.390333	0.0956283	0.0999569	0.293175	0.290217	0	0.20927	0.359006
1700011M02Rik	ENSMUSG00000079476	RIKEN cDNA 1700011M02 gene [Source:MGI Symbol;Acc:MGI:1922693]	NA	NA	NA	NA	NA	NA	NA	NA	NA	NA	NA	NA	0	0	0	0	0	0	0	0	0	0	0	0	0	0	0	0	0	0	0	0	0	0	0	0	0	0	0	0	0	0
1700012A03Rik	ENSMUSG00000029766	RIKEN cDNA 1700012A03 gene [Source:MGI Symbol;Acc:MGI:1923632]	NA	NA	NA	NA	NA	NA	NA	NA	NA	NA	NA	NA	0	0	0	0	0	0	0	0	0	0	0	0	0	0	0	0	0	0	0	0	0	0	0	0	0	0	0	0	0	0
1700012B07Rik	ENSMUSG00000020617	RIKEN cDNA 1700012B07 gene [Source:MGI Symbol;Acc:MGI:1916574]	1.03814	0.787998	NA	1.01961	0.791694	NA	0.113532	0.976539	NA	-1.20265	0.74971	NA	0.00748407	0	0	0	0	0	0	0	0	0	0.00745246	0	0	0.00744152	0.0150046	0.0478189	0	0	0	0	0	0	0	0	0	0.0460569	0	0	0.0493135	0.112797
1700012B09Rik	ENSMUSG00000031927	RIKEN cDNA 1700012B09 gene [Source:MGI Symbol;Acc:MGI:1916575]	0	1	NA	-0.903935	0.852347	NA	0	1	NA	0	1	NA	0	0	0	0	0	0	0.0198273	0	0	0	0	0	0	0	0	0	0	0	0	0	0	0.123317	0	0	0	0	0	0	0	0
1700012C08Rik	ENSMUSG00000086482	RIKEN cDNA 1700012C08 gene [Source:MGI Symbol;Acc:MGI:1923635]	NA	NA	NA	NA	NA	NA	NA	NA	NA	NA	NA	NA	0	0	0	0	0	0	0	0	0	0	0	0	0	0	0	0	0	0	0	0	0	0	0	0	0	0	0	0	0	0
1700012C14Rik	ENSMUSG00000085470	RIKEN cDNA 1700012C14 gene [Source:MGI Symbol;Acc:MGI:1916587]	0.981067	0.739363	NA	1.92433	0.514031	NA	1.01825	0.729865	NA	-0.716214	0.797967	NA	0	0.0522438	0	0	0.0262403	0	0	0	0	0	0	0.0260694	0	0.0520906	0.0525162	0	0.33046	0	0	0.164833	0	0	0	0	0	0	0.159573	0	0.345194	0.394791
1700012D14Rik	ENSMUSG00000110424	RIKEN cDNA 1700012D14 gene [Source:MGI Symbol;Acc:MGI:1922729]	0.0393025	0.887662	0.943804	-0.449243	0.0894782	0.17402	-0.818184	0.00133935	0.00360896	-1.49966	6.06498e-10	2.74638e-09	0.102002	0.109545	0.0863578	0.114635	0.078601	0.113644	0.136853	0.144925	0.14102	0.196008	0.187515	0.183509	0.307819	0.354976	0.353944	0.651732	0.692907	0.548171	0.724502	0.493745	0.718839	0.851166	0.891996	0.8505	1.23472	1.15886	1.12327	2.04434	2.35236	2.66078
1700012D16Rik	ENSMUSG00000105023	RIKEN cDNA 1700012D16 gene [Source:MGI Symbol;Acc:MGI:1922739]	NA	NA	NA	NA	NA	NA	NA	NA	NA	NA	NA	NA	0	0	0	0	0	0	0	0	0	0	0	0	0	0	0	0	0	0	0	0	0	0	0	0	0	0	0	0	0	0
1700012E03Rik	ENSMUSG00000101275	RIKEN cDNA 1700012E03 gene [Source:MGI Symbol;Acc:MGI:1923817]	NA	NA	NA	NA	NA	NA	NA	NA	NA	NA	NA	NA	0	0	0	0	0	0	0	0	0	0	0	0	0	0	0	0	0	0	0	0	0	0	0	0	0	0	0	0	0	0
1700012I11Rik	ENSMUSG00000102069	RIKEN cDNA 1700012I11 gene [Source:MGI Symbol;Acc:MGI:1916584]	-0.885383	0.855344	NA	-0.903912	0.852351	NA	-0.848201	0.861355	NA	0	1	NA	0	0	0	0	0.0157088	0	0	0	0.0156576	0	0	0.0156065	0	0	0	0	0	0	0	0.0986778	0	0	0	0.0944318	0	0	0.0955287	0	0	0
1700012J15Rik	ENSMUSG00000107394	RIKEN cDNA 1700012J15 gene [Source:MGI Symbol;Acc:MGI:1922737]	NA	NA	NA	NA	NA	NA	NA	NA	NA	NA	NA	NA	0	0	0	0	0	0	0	0	0	0	0	0	0	0	0	0	0	0	0	0	0	0	0	0	0	0	0	0	0	0
1700012J22Rik	ENSMUSG00000103545	RIKEN cDNA 1700012J22 gene [Source:MGI Symbol;Acc:MGI:1922746]	NA	NA	NA	NA	NA	NA	NA	NA	NA	NA	NA	NA	0	0	0	0	0	0	0	0	0	0	0	0	0	0	0	0	0	0	0	0	0	0	0	0	0	0	0	0	0	0
1700012P22Rik	ENSMUSG00000028589	RIKEN cDNA 1700012P22 gene [Source:MGI Symbol;Acc:MGI:1916614]	NA	NA	NA	NA	NA	NA	NA	NA	NA	NA	NA	NA	0	0	0	0	0	0	0	0	0	0	0	0	0	0	0	0	0	0	0	0	0	0	0	0	0	0	0	0	0	0
1700013A02Rik	ENSMUSG00000106899	RIKEN cDNA 1700013A02 gene [Source:MGI Symbol;Acc:MGI:1916616]	NA	NA	NA	NA	NA	NA	NA	NA	NA	NA	NA	NA	0	0	0	0	0	0	0	0	0	0	0	0	0	0	0	0	0	0	0	0	0	0	0	0	0	0	0	0	0	0
1700013D24Rik	ENSMUSG00000079346	RIKEN cDNA 1700013D24 gene [Source:MGI Symbol;Acc:MGI:1924171]	NA	NA	NA	NA	NA	NA	NA	NA	NA	NA	NA	NA	0	0	0	0	0	0	0	0	0	0	0	0	0	0	0	0	0	0	0	0	0	0	0	0	0	0	0	0	0	0
1700013F07Rik	ENSMUSG00000027886	RIKEN cDNA 1700013F07 gene [Source:MGI Symbol;Acc:MGI:1922754]	NA	NA	NA	NA	NA	NA	NA	NA	NA	NA	NA	NA	0	0	0	0	0	0	0	0	0	0	0	0	0	0	0	0	0	0	0	0	0	0	0	0	0	0	0	0	0	0
1700013G24Rik	ENSMUSG00000041399	RIKEN cDNA 1700013G24 gene [Source:MGI Symbol;Acc:MGI:1916630]	NA	NA	NA	NA	NA	NA	NA	NA	NA	NA	NA	NA	0	0	0	0	0	0	0	0	0	0	0	0	0	0	0	0	0	0	0	0	0	0	0	0	0	0	0	0	0	0
1700013H16Rik	ENSMUSG00000054727	RIKEN cDNA 1700013H16 gene [Source:MGI Symbol;Acc:MGI:1922764]	NA	NA	NA	NA	NA	NA	NA	NA	NA	NA	NA	NA	0	0	0	0	0	0	0	0	0	0	0	0	0	0	0	0	0	0	0	0	0	0	0	0	0	0	0	0	0	0
1700013M08Rik	ENSMUSG00000106586	RIKEN cDNA 1700013M08 gene [Source:MGI Symbol;Acc:MGI:1922755]	NA	NA	NA	NA	NA	NA	NA	NA	NA	NA	NA	NA	0	0	0	0	0	0	0	0	0	0	0	0	0	0	0	0	0	0	0	0	0	0	0	0	0	0	0	0	0	0
1700013N06Rik	ENSMUSG00000085801	RIKEN cDNA 1700013N06 gene [Source:MGI Symbol;Acc:MGI:1922884]	NA	NA	NA	NA	NA	NA	NA	NA	NA	NA	NA	NA	0	0	0	0	0	0	0	0	0	0	0	0	0	0	0	0	0	0	0	0	0	0	0	0	0	0	0	0	0	0
1700014D04Rik	ENSMUSG00000051054	RIKEN cDNA 1700014D04 gene [Source:MGI Symbol;Acc:MGI:1921474]	0	1	NA	0	1	NA	-1.71361	0.722369	NA	-1.5728	0.744269	NA	0	0	0	0	0	0	0	0	0	0.00992404	0	0	0	0	0.00995582	0	0	0	0	0	0	0	0	0	0.0625149	0	0	0	0	0.074843
1700014F14Rik	ENSMUSG00000105903	RIKEN cDNA 1700014F14 gene [Source:MGI Symbol;Acc:MGI:1924172]	NA	NA	NA	NA	NA	NA	NA	NA	NA	NA	NA	NA	0	0	0	0	0	0	0	0	0	0	0	0	0	0	0	0	0	0	0	0	0	0	0	0	0	0	0	0	0	0
1700014L14Rik	ENSMUSG00000110056	RIKEN cDNA 1700014L14 gene [Source:MGI Symbol;Acc:MGI:1924173]	NA	NA	NA	NA	NA	NA	NA	NA	NA	NA	NA	NA	0	0	0	0	0	0	0	0	0	0	0	0	0	0	0	0	0	0	0	0	0	0	0	0	0	0	0	0	0	0
1700015C15Rik	ENSMUSG00000113696	RIKEN cDNA 1700015C15 gene [Source:MGI Symbol;Acc:MGI:1922782]	-1.81918	0.340221	NA	-0.850323	0.67637	0.786567	-2.77007	0.131898	0.213856	-1.93849	0.302558	0.408763	0.0435637	0	0	0.0438944	0.0436404	0.0870302	0	0	0.086996	0.174122	0.173519	0	0	0.043316	0.174679	0.278347	0	0	0.277416	0.274134	0.550496	0	0	0.524677	1.09685	1.07236	0	0	0.287047	1.31316
1700015C17Rik	ENSMUSG00000104908	RIKEN cDNA 1700015C17 gene [Source:MGI Symbol;Acc:MGI:1924178]	0	1	NA	-0.903935	0.852347	NA	0	1	NA	0	1	NA	0	0	0	0	0	0	0.0679436	0	0	0	0	0	0	0	0	0	0	0	0	0	0	0.422581	0	0	0	0	0	0	0	0
1700015G11Rik	ENSMUSG00000094445	RIKEN cDNA 1700015G11 gene [Source:MGI Symbol;Acc:MGI:1922779]	NA	NA	NA	NA	NA	NA	NA	NA	NA	NA	NA	NA	0	0	0	0	0	0	0	0	0	0	0	0	0	0	0	0	0	0	0	0	0	0	0	0	0	0	0	0	0	0
1700015H07Rik	ENSMUSG00000115761	RIKEN cDNA 1700015H07 gene [Source:MGI Symbol;Acc:MGI:1922777]	NA	NA	NA	NA	NA	NA	NA	NA	NA	NA	NA	NA	0	0	0	0	0	0	0	0	0	0	0	0	0	0	0	0	0	0	0	0	0	0	0	0	0	0	0	0	0	0
1700015I17Rik	ENSMUSG00000110335	RIKEN cDNA 1700015I17 gene [Source:MGI Symbol;Acc:MGI:1922784]	NA	NA	NA	NA	NA	NA	NA	NA	NA	NA	NA	NA	0	0	0	0	0	0	0	0	0	0	0	0	0	0	0	0	0	0	0	0	0	0	0	0	0	0	0	0	0	0
1700015O11Rik	ENSMUSG00000097671	RIKEN cDNA 1700015O11 gene [Source:MGI Symbol;Acc:MGI:1919105]	NA	NA	NA	NA	NA	NA	NA	NA	NA	NA	NA	NA	0	0	0	0	0	0	0	0	0	0	0	0	0	0	0	0	0	0	0	0	0	0	0	0	0	0	0	0	0	0
1700016A09Rik	ENSMUSG00000102737	RIKEN cDNA 1700016A09 gene [Source:MGI Symbol;Acc:MGI:1921477]	0.0599015	0.855481	0.926849	-0.175505	0.590788	0.720925	-0.22741	0.484494	0.600381	-0.297157	0.357816	0.466517	1.32684	1.38155	0.722364	1.27793	0.996882	1.20842	1.59468	1.20784	1.22742	1.48181	1.65154	1.204	1.22091	1.12528	2.75795	8.47774	8.73878	4.58533	8.07663	6.26208	7.64365	9.91826	7.4341	7.40266	9.33442	10.2067	7.36978	8.10854	7.45703	20.7329
1700016B01Rik	ENSMUSG00000104538	RIKEN cDNA 1700016B01 gene [Source:MGI Symbol;Acc:MGI:1922890]	NA	NA	NA	NA	NA	NA	NA	NA	NA	NA	NA	NA	0	0	0	0	0	0	0	0	0	0	0	0	0	0	0	0	0	0	0	0	0	0	0	0	0	0	0	0	0	0
1700016B15Rik	ENSMUSG00000108979	RIKEN cDNA 1700016B15 gene [Source:MGI Symbol;Acc:MGI:1916677]	-0.064483	0.830128	0.913313	0.29103	0.349478	0.499262	0.150059	0.623007	0.723485	-0.0231888	0.937729	0.953398	0.533462	0.664986	0.733924	0.739079	0.623468	0.777098	0.553838	0.39946	0.688016	0.71074	0.730412	0.442433	0.816822	0.839846	0.713016	3.40851	4.20626	4.65871	4.67104	3.91642	4.91541	3.44464	2.45862	4.14946	4.4772	4.51402	2.70817	5.42483	5.56549	5.36011
1700016C15Rik	ENSMUSG00000015962	RIKEN cDNA 1700016C15 gene [Source:MGI Symbol;Acc:MGI:1916678]	3.24954	0.115675	NA	2.26922	0.271947	NA	3.28673	0.111567	NA	-0.577584	0.743302	0.811047	0.0636438	0	0.0424531	0	0	0	0.0211439	0	0	0	0	0	0.0632106	0.042188	0.0850652	0.406647	0	0.269479	0	0	0	0.131506	0	0	0	0	0	0.419806	0.279572	0.639479
1700016D06Rik	ENSMUSG00000031509	RIKEN cDNA 1700016D06 gene [Source:MGI Symbol;Acc:MGI:1923663]	NA	NA	NA	NA	NA	NA	NA	NA	NA	NA	NA	NA	0	0	0	0	0	0	0	0	0	0	0	0	0	0	0	0	0	0	0	0	0	0	0	0	0	0	0	0	0	0
1700016D08Rik	ENSMUSG00000103481	RIKEN cDNA 1700016D08 gene [Source:MGI Symbol;Acc:MGI:1925627]	0.0589903	0.762978	0.879593	0.303435	0.124281	0.225811	-0.133379	0.492359	0.607284	0.231389	0.236452	0.334776	9.07616	8.34467	8.2396	10.0373	8.55991	7.47396	6.26596	5.96748	9.32772	9.9098	10.669	9.78199	8.70657	10.7855	6.83481	57.9914	52.7829	52.3023	63.4364	53.7705	47.2753	38.9717	36.729	56.2559	62.4252	65.9357	59.8763	57.8237	71.4731	51.3808
1700016F12Rik	ENSMUSG00000104955	RIKEN cDNA 1700016F12 gene [Source:MGI Symbol;Acc:MGI:1916674]	NA	NA	NA	NA	NA	NA	NA	NA	NA	NA	NA	NA	0	0	0	0	0	0	0	0	0	0	0	0	0	0	0	0	0	0	0	0	0	0	0	0	0	0	0	0	0	0
1700016G22Rik	ENSMUSG00000100625	RIKEN cDNA 1700016G22 gene [Source:MGI Symbol;Acc:MGI:1919117]	NA	NA	NA	NA	NA	NA	NA	NA	NA	NA	NA	NA	0	0	0	0	0	0	0	0	0	0	0	0	0	0	0	0	0	0	0	0	0	0	0	0	0	0	0	0	0	0
1700016H03Rik	ENSMUSG00000114673	RIKEN cDNA 1700016H03 gene [Source:MGI Symbol;Acc:MGI:1922903]	1.91587	0.691142	NA	1.89734	0.693977	NA	1.95305	0.685466	NA	2.11438	0.661043	NA	0.0745666	0	0	0	0	0	0	0	0	0	0	0	0	0	0	0.476438	0	0	0	0	0	0	0	0	0	0	0	0	0	0
1700016H13Rik	ENSMUSG00000029320	RIKEN cDNA 1700016H13 gene [Source:MGI Symbol;Acc:MGI:1921468]	1.94463	0.686616	NA	0.964314	0.841429	NA	1.98181	0.680952	NA	2.14314	0.656582	NA	0	0.0185583	0	0	0	0	0.00927386	0	0	0	0	0	0	0	0	0	0.117388	0	0	0	0	0.0576796	0	0	0	0	0	0	0	0
1700016J18Rik	ENSMUSG00000111103	RIKEN cDNA 1700016J18 gene [Source:MGI Symbol;Acc:MGI:1922811]	-0.885383	0.855343	NA	0	1	NA	-1.74537	0.717308	NA	0	1	NA	0	0	0	0	0	0.06536	0	0	0	0	0.130313	0	0	0	0	0	0	0	0	0	0.413424	0	0	0	0	0.805348	0	0	0	0
1700016K05Rik	ENSMUSG00000114563	RIKEN cDNA 1700016K05 gene [Source:MGI Symbol;Acc:MGI:1922794]	NA	NA	NA	NA	NA	NA	NA	NA	NA	NA	NA	NA	0	0	0	0	0	0	0	0	0	0	0	0	0	0	0	0	0	0	0	0	0	0	0	0	0	0	0	0	0	0
1700016K19Rik	ENSMUSG00000053783	RIKEN cDNA 1700016K19 gene [Source:MGI Symbol;Acc:MGI:1921480]	NA	NA	NA	NA	NA	NA	NA	NA	NA	NA	NA	NA	0	0	0	0	0	0	0	0	0	0	0	0	0	0	0	0	0	0	0	0	0	0	0	0	0	0	0	0	0	0
1700016L21Rik	ENSMUSG00000101483	RIKEN cDNA 1700016L21 gene [Source:MGI Symbol;Acc:MGI:1919458]	0.0782457	0.947074	NA	-1.26306	0.223611	0.358545	-2.92717	0.00243329	0.00627187	-2.04557	0.038123	0.0701897	0	0.0167849	0.0505227	0	0.016861	0.050438	0.050326	0.0504139	0.0672241	0.218642	0.150843	0.184263	0.200602	0.0836787	0.0506173	0	0.10617	0.320702	0	0.105915	0.319037	0.313007	0.310291	0.405432	1.3773	0.932224	1.12789	1.33228	0.554522	0.380517
1700016P03Rik	ENSMUSG00000085609	RIKEN cDNA 1700016P03 gene [Source:MGI Symbol;Acc:MGI:1922792]	0.641204	2.14211e-06	2.398e-05	0.635091	2.71621e-06	1.46231e-05	0.646512	1.69392e-06	6.84808e-06	0.957477	2.05091e-12	1.10209e-11	6.72102	6.36357	7.32929	5.63069	3.91489	4.31853	4.08315	5.0893	4.48649	4.90487	4.53069	4.64096	4.35018	4.43018	3.89861	42.9435	40.2518	46.5239	35.5864	24.592	27.3162	25.3955	31.3239	27.0583	30.8974	28.0001	28.4077	28.8912	29.3579	29.3079
1700016P04Rik	ENSMUSG00000101894	RIKEN cDNA 1700016P04 gene [Source:MGI Symbol;Acc:MGI:1916663]	NA	NA	NA	NA	NA	NA	NA	NA	NA	NA	NA	NA	0	0	0	0	0	0	0	0	0	0	0	0	0	0	0	0	0	0	0	0	0	0	0	0	0	0	0	0	0	0
1700017B05Rik	ENSMUSG00000032300	RIKEN cDNA 1700017B05 gene [Source:MGI Symbol;Acc:MGI:1921461]	1.15764	2.62104e-14	9.55939e-13	1.82922	9.79573e-33	2.73204e-31	1.79005	1.618e-31	2.62052e-30	0.395078	0.00879589	0.0186192	6.27748	6.31911	5.6551	2.90386	2.9837	2.76685	1.88597	1.79293	1.66256	2.17383	1.88118	1.65094	4.80666	4.49025	7.48769	40.1095	39.9705	35.8967	18.3526	18.7426	17.5012	11.7299	11.0352	10.027	13.6937	11.6259	10.1056	31.9229	29.756	56.2888
1700017G19Rik	ENSMUSG00000037884	RIKEN cDNA 1700017G19 gene [Source:MGI Symbol;Acc:MGI:1919477]	NA	NA	NA	NA	NA	NA	NA	NA	NA	NA	NA	NA	0	0	0	0	0	0	0	0	0	0	0	0	0	0	0	0	0	0	0	0	0	0	0	0	0	0	0	0	0	0
1700017I07Rik	ENSMUSG00000098727	RIKEN cDNA 1700017I07 gene [Source:MGI Symbol;Acc:MGI:1922756]	NA	NA	NA	NA	NA	NA	NA	NA	NA	NA	NA	NA	0	0	0	0	0	0	0	0	0	0	0	0	0	0	0	0	0	0	0	0	0	0	0	0	0	0	0	0	0	0
1700017J07Rik	ENSMUSG00000086348	RIKEN cDNA 1700017J07 gene [Source:MGI Symbol;Acc:MGI:1922758]	NA	NA	NA	NA	NA	NA	NA	NA	NA	NA	NA	NA	0	0	0	0	0	0	0	0	0	0	0	0	0	0	0	0	0	0	0	0	0	0	0	0	0	0	0	0	0	0
1700017L05Rik	ENSMUSG00000107232	RIKEN cDNA 1700017L05 gene [Source:MGI Symbol;Acc:MGI:1916620]	1.49386	0.216637	NA	0.738981	0.497104	0.639736	-0.692819	0.46916	0.585344	0.46648	0.651154	0.734253	0.0583972	0.0582359	0.11686	0.0294203	0	0.0583321	0.0582026	0.0583043	0.0291546	0.145882	0.116301	0.145297	0	0.145163	0.0585395	0.373124	0.368362	0.74179	0.185939	0	0.36897	0.361996	0.358855	0.175833	0.918958	0.718752	0.889376	0	0.961966	0.440072
1700017M07Rik	ENSMUSG00000105651	RIKEN cDNA 1700017M07 gene [Source:MGI Symbol;Acc:MGI:1923648]	0	1	NA	-0.903923	0.852349	NA	-0.848213	0.861354	NA	0	1	NA	0	0	0	0	0	0	0	0	0.0173066	0.0173196	0	0	0	0	0	0	0	0	0	0	0	0	0	0.104377	0.109102	0	0	0	0	0
1700017N19Rik	ENSMUSG00000056912	RIKEN cDNA 1700017N19 gene [Source:MGI Symbol;Acc:MGI:1913855]	0	1	NA	-1.77813	0.712335	NA	0	1	NA	0	1	NA	0	0	0	0	0	0	0.0138024	0	0	0	0	0	0	0	0	0	0	0	0	0	0	0.0858453	0	0	0	0	0	0	0	0
1700018A04Rik	ENSMUSG00000038408	RIKEN cDNA 1700018A04 gene [Source:MGI Symbol;Acc:MGI:1916631]	NA	NA	NA	NA	NA	NA	NA	NA	NA	NA	NA	NA	0	0	0	0	0	0	0	0	0	0	0	0	0	0	0	0	0	0	0	0	0	0	0	0	0	0	0	0	0	0
1700018A14Rik	ENSMUSG00000103616	RIKEN cDNA 1700018A14 gene [Source:MGI Symbol;Acc:MGI:1916641]	0	1	NA	-1.79709	0.709323	NA	0	1	NA	0	1	NA	0	0	0	0	0	0	0	0.0457578	0	0	0	0	0	0	0	0	0	0	0	0	0	0	0.281633	0	0	0	0	0	0	0
1700018A23Rik	ENSMUSG00000107368	RIKEN cDNA 1700018A23 gene [Source:MGI Symbol;Acc:MGI:1919481]	-0.0183928	0.888607	0.944325	-0.224757	0.0861647	0.168824	-0.0207624	0.874298	0.919219	0.848261	1.75325e-10	8.24805e-10	34.2231	38.0068	38.0926	43.5161	38.9583	35.8615	43.4524	40.6672	49.8266	39.5965	39.5817	41.5972	26.7123	27.5566	19.6154	218.666	240.406	241.799	275.025	244.723	226.836	270.256	250.301	300.507	249.432	244.618	254.62	177.407	182.612	147.459
1700018B08Rik	ENSMUSG00000031809	RIKEN cDNA 1700018B08 gene [Source:MGI Symbol;Acc:MGI:1923655]	1.03815	0.646617	NA	0.0578293	0.979625	NA	-1.78206	0.387938	NA	-2.20457	0.275509	0.379537	0	0.0125563	0	0	0	0	0.0125491	0	0	0.0251629	0	0.0250621	0.0125053	0.0250389	0.0378652	0	0.0794227	0	0	0	0	0.0780502	0	0	0.15851	0	0.153407	0.0830528	0.165928	0.284652
1700018B24Rik	ENSMUSG00000037910	RIKEN cDNA 1700018B24 gene [Source:MGI Symbol;Acc:MGI:1913582]	NA	NA	NA	NA	NA	NA	NA	NA	NA	NA	NA	NA	0	0	0	0	0	0	0	0	0	0	0	0	0	0	0	0	0	0	0	0	0	0	0	0	0	0	0	0	0	0
1700018F24Rik	ENSMUSG00000029620	RIKEN cDNA 1700018F24 gene [Source:MGI Symbol;Acc:MGI:1916646]	NA	NA	NA	NA	NA	NA	NA	NA	NA	NA	NA	NA	0	0	0	0	0	0	0	0	0	0	0	0	0	0	0	0	0	0	0	0	0	0	0	0	0	0	0	0	0	0
1700018G05Rik	ENSMUSG00000109745	RIKEN cDNA 1700018G05 gene [Source:MGI Symbol;Acc:MGI:1916638]	NA	NA	NA	NA	NA	NA	NA	NA	NA	NA	NA	NA	0	0	0	0	0	0	0	0	0	0	0	0	0	0	0	0	0	0	0	0	0	0	0	0	0	0	0	0	0	0
1700018L02Rik	ENSMUSG00000100075	RIKEN cDNA 1700018L02 gene [Source:MGI Symbol;Acc:MGI:1914579]	0.234853	0.0642601	0.179233	0.577577	7.8051e-06	3.95283e-05	0.368411	0.00385269	0.00957038	0.825982	1.74683e-10	8.22186e-10	2.58325	2.58919	2.2567	2.50377	2.23969	1.93855	1.93425	1.45977	1.78067	2.29301	1.97169	1.95104	1.57586	1.62328	1.86	16.5055	16.3775	14.3248	15.824	14.069	12.262	12.0302	8.98465	10.7393	14.4445	12.1852	11.9425	10.4659	10.7571	13.9826
1700018M17Rik	ENSMUSG00000046145	RIKEN cDNA 1700018M17 gene [Source:MGI Symbol;Acc:MGI:1919495]	0.000922771	0.994679	0.997434	-0.314088	0.0199597	0.049832	-0.435931	0.00106607	0.00292088	-0.483814	0.000230732	0.000623512	5.25229	4.34701	4.5045	4.86015	5.18995	4.85384	6.44556	5.56499	6.20762	7.17623	6.61768	6.79189	8.69423	7.74483	7.34247	33.5591	27.4963	28.5931	30.7166	32.6015	30.7022	40.0887	34.2517	37.4385	45.2055	40.8979	41.5736	57.7417	51.3234	55.1972
1700018P08Rik	ENSMUSG00000110709	RIKEN cDNA 1700018P08 gene [Source:MGI Symbol;Acc:MGI:1920580]	NA	NA	NA	NA	NA	NA	NA	NA	NA	NA	NA	NA	0	0	0	0	0	0	0	0	0	0	0	0	0	0	0	0	0	0	0	0	0	0	0	0	0	0	0	0	0	0
1700019A02Rik	ENSMUSG00000060715	RIKEN cDNA 1700019A02 gene [Source:MGI Symbol;Acc:MGI:1916647]	0.395833	0.846801	NA	0.81025	0.69863	NA	3.2919	0.143557	0.229172	0.273289	0.892558	0.92282	0.0419377	0.0418219	0.0209807	0	0.0210058	0.0628365	0.062697	0	0	0	0	0	0.104131	0	0	0.267958	0.264538	0.133179	0	0.131951	0.397462	0.38995	0	0	0	0	0	0.691572	0	0
1700019A23Rik	ENSMUSG00000109102	RIKEN cDNA 1700019A23 gene [Source:MGI Symbol;Acc:MGI:1915470]	0.114981	0.818544	0.907707	0.175279	0.728135	0.825237	-0.0619669	0.900093	0.937376	-0.811194	0.0847904	0.141614	0.997519	1.16056	1.08126	1.08885	0.832729	1.24551	0.911346	1.4109	0.66401	0.913696	1.48996	1.24096	1.73378	1.23981	3.91647	6.37357	7.34093	6.86345	6.88162	5.23093	7.87827	5.6682	8.68392	4.00468	5.75568	9.20809	7.596	11.5147	8.21598	29.4421
1700019C18Rik	ENSMUSG00000113770	RIKEN cDNA 1700019C18 gene [Source:MGI Symbol;Acc:MGI:1922793]	-1.40757	0.472922	NA	1.01963	0.632318	NA	-2.58667	0.163841	0.256109	-2.43307	0.190229	0.280335	0	0.00617084	0	0.00623491	0.0123976	0	0	0	0	0.0123664	0.0246472	0.00615844	0.0184374	0.024611	0	0	0.0390326	0	0.0394051	0.0778779	0	0	0	0	0.0779003	0.152322	0.0376963	0.12245	0.163092	0
1700019D03Rik	ENSMUSG00000043629	RIKEN cDNA 1700019D03 gene [Source:MGI Symbol;Acc:MGI:1914330]	1.07653	0.252431	NA	1.4738	0.134859	0.241402	1.11788	0.234865	0.342494	1.46772	0.12636	0.199485	0.0112883	0.0112572	0.037649	0.00379134	0.0150776	0.0112757	0.00375024	0.0112704	0.0075142	0.0112797	0.0112406	0.00748969	0.0149486	0.0112241	0	0.0721259	0.0712053	0.238983	0.0239616	0.0947124	0.0713229	0.0233249	0.0693675	0.0453185	0.0710548	0.0694683	0.045845	0.0992797	0.0743802	0
1700019E08Rik	ENSMUSG00000086202	RIKEN cDNA 1700019E08 gene [Source:MGI Symbol;Acc:MGI:1916655]	NA	NA	NA	NA	NA	NA	NA	NA	NA	NA	NA	NA	0	0	0	0	0	0	0	0	0	0	0	0	0	0	0	0	0	0	0	0	0	0	0	0	0	0	0	0	0	0
1700019F05Rik	ENSMUSG00000107027	RIKEN cDNA 1700019F05 gene [Source:MGI Symbol;Acc:MGI:1916652]	NA	NA	NA	NA	NA	NA	NA	NA	NA	NA	NA	NA	0	0	0	0	0	0	0	0	0	0	0	0	0	0	0	0	0	0	0	0	0	0	0	0	0	0	0	0	0	0
1700019G24Rik	ENSMUSG00000085416	RIKEN cDNA 1700019G24 gene [Source:MGI Symbol;Acc:MGI:1919499]	NA	NA	NA	NA	NA	NA	NA	NA	NA	NA	NA	NA	0	0	0	0	0	0	0	0	0	0	0	0	0	0	0	0	0	0	0	0	0	0	0	0	0	0	0	0	0	0
1700019J19Rik	ENSMUSG00000111489	RIKEN cDNA 1700019J19 gene [Source:MGI Symbol;Acc:MGI:1923662]	0	1	NA	0	1	NA	-0.848224	0.861352	NA	0	1	NA	0	0	0	0	0	0	0	0	0	0.00305793	0	0	0	0	0	0	0	0	0	0	0	0	0	0	0.0192629	0	0	0	0	0
1700019L13Rik	ENSMUSG00000111639	RIKEN cDNA 1700019L13 gene [Source:MGI Symbol;Acc:MGI:1919476]	-0.0944991	0.676618	0.826174	-0.351152	0.112555	0.209212	-0.560297	0.00956919	0.0218908	-1.73067	5.79338e-18	4.18442e-17	0.118565	0.124806	0.14829	0.159287	0.141869	0.141461	0.17069	0.164412	0.184156	0.246822	0.167258	0.209778	0.500471	0.504312	0.564557	0.757562	0.789443	0.941295	1.00671	0.891172	0.894792	1.06162	1.01193	1.11066	1.55482	1.03367	1.28407	3.32382	3.34197	4.24406
1700019M22Rik	ENSMUSG00000059695	RIKEN cDNA 1700019M22 gene [Source:MGI Symbol;Acc:MGI:1916673]	NA	NA	NA	NA	NA	NA	NA	NA	NA	NA	NA	NA	0	0	0	0	0	0	0	0	0	0	0	0	0	0	0	0	0	0	0	0	0	0	0	0	0	0	0	0	0	0
1700019N19Rik	ENSMUSG00000026931	RIKEN cDNA 1700019N19 gene [Source:MGI Symbol;Acc:MGI:1914757]	0	1	NA	-0.903935	0.852347	NA	0	1	NA	0	1	NA	0	0	0	0	0	0	0	0.012941	0	0	0	0	0	0	0	0	0	0	0	0	0	0	0.0796503	0	0	0	0	0	0	0
1700019P21Rik	ENSMUSG00000099808	RIKEN cDNA 1700019P21 gene [Source:MGI Symbol;Acc:MGI:1922796]	NA	NA	NA	NA	NA	NA	NA	NA	NA	NA	NA	NA	0	0	0	0	0	0	0	0	0	0	0	0	0	0	0	0	0	0	0	0	0	0	0	0	0	0	0	0	0	0
1700020A23Rik	ENSMUSG00000027409	RIKEN cDNA 1700020A23 gene [Source:MGI Symbol;Acc:MGI:1922906]	1.03812	0.830739	NA	1.01959	0.833715	NA	1.0753	0.824773	NA	-0.611095	0.899144	NA	0.0220471	0	0	0	0	0	0	0	0	0	0	0	0	0	0.0442017	0.140868	0	0	0	0	0	0	0	0	0	0	0	0	0	0.332287
1700020D12Rik	ENSMUSG00000113628	RIKEN cDNA 1700020D12 gene [Source:MGI Symbol;Acc:MGI:1916687]	NA	NA	NA	NA	NA	NA	NA	NA	NA	NA	NA	NA	0	0	0	0	0	0	0	0	0	0	0	0	0	0	0	0	0	0	0	0	0	0	0	0	0	0	0	0	0	0
1700020G03Rik	ENSMUSG00000110052	RIKEN cDNA 1700020G03 gene [Source:MGI Symbol;Acc:MGI:1921485]	-1.39533	0.634649	NA	-1.42886	0.62639	NA	1.07533	0.724538	NA	0.274877	0.928223	NA	0	0.0182765	0	0.0553988	0	0	0	0.0365959	0.0182995	0	0	0	0	0	0.0183718	0	0.115605	0	0.350125	0	0	0	0.225243	0.110365	0	0	0	0	0	0.13811
1700020G17Rik	ENSMUSG00000101801	RIKEN cDNA 1700020G17 gene [Source:MGI Symbol;Acc:MGI:1922880]	-0.61718	0.0792726	0.209129	-0.728175	0.0372697	0.0847693	0.194539	0.603516	0.707059	-1.01978	0.00271796	0.00628291	0.209731	0.231168	0.165671	0.378158	0.254332	0.352838	0.418065	0.385733	0.242481	0.154421	0.274797	0.142817	0.526241	0.384151	0.575401	1.34006	1.46222	1.05162	2.38999	1.59763	2.23182	2.60019	2.37413	1.46241	0.972751	1.69827	0.874191	3.49497	2.54569	4.32558
1700020L13Rik	ENSMUSG00000013928	RIKEN cDNA 1700020L13 gene [Source:MGI Symbol;Acc:MGI:1922879]	-0.119757	0.699097	0.840201	0.203457	0.523768	0.663856	-0.096658	0.75479	0.828753	-0.3495	0.244966	0.344371	0.214379	0.173702	0.167578	0.182256	0.23489	0.220832	0.146895	0.207349	0.147163	0.214216	0.233487	0.193355	0.299418	0.186515	0.369362	1.36976	1.09872	1.06373	1.15187	1.4755	1.39684	0.913624	1.27621	0.88755	1.34942	1.44297	1.18354	1.98855	1.236	2.77669
1700020L24Rik	ENSMUSG00000035085	RIKEN cDNA 1700020L24 gene [Source:MGI Symbol;Acc:MGI:1913580]	-0.730694	0.0981704	0.244873	-1.56873	0.000167455	0.000686593	-1.64351	7.16012e-05	0.000237237	-2.32036	6.59351e-09	2.77161e-08	0.124136	0.108319	0.139731	0.265791	0.202076	0.185996	0.309305	0.356323	0.480301	0.403134	0.293577	0.555949	0.755156	0.771438	0.71552	0.793156	0.685153	0.886969	1.67982	1.26937	1.17649	1.92375	2.19312	2.89672	2.53948	1.81433	3.40301	5.01528	5.11216	5.37893
1700020M21Rik	ENSMUSG00000100146	RIKEN cDNA 1700020M21 gene [Source:MGI Symbol;Acc:MGI:1923652]	NA	NA	NA	NA	NA	NA	NA	NA	NA	NA	NA	NA	0	0	0	0	0	0	0	0	0	0	0	0	0	0	0	0	0	0	0	0	0	0	0	0	0	0	0	0	0	0
1700020N01Rik	ENSMUSG00000050844	RIKEN cDNA 1700020N01 gene [Source:MGI Symbol;Acc:MGI:1914942]	0	1	NA	0	1	NA	0	1	NA	-1.57282	0.744266	NA	0	0	0	0	0	0	0	0	0	0	0	0	0	0	0.0287544	0	0	0	0	0	0	0	0	0	0	0	0	0	0	0.216162
1700020N15Rik	ENSMUSG00000059690	RIKEN cDNA 1700020N15 gene [Source:MGI Symbol;Acc:MGI:1922759]	NA	NA	NA	NA	NA	NA	NA	NA	NA	NA	NA	NA	0	0	0	0	0	0	0	0	0	0	0	0	0	0	0	0	0	0	0	0	0	0	0	0	0	0	0	0	0	0
1700020N18Rik	ENSMUSG00000100253	RIKEN cDNA 1700020N18 gene [Source:MGI Symbol;Acc:MGI:1914336]	NA	NA	NA	NA	NA	NA	NA	NA	NA	NA	NA	NA	0	0	0	0	0	0	0	0	0	0	0	0	0	0	0	0	0	0	0	0	0	0	0	0	0	0	0	0	0	0
1700021A07Rik	ENSMUSG00000037535	RIKEN cDNA 1700021A07 gene [Source:MGI Symbol;Acc:MGI:1924174]	0.0304472	0.932889	0.965273	-0.666923	0.0529041	0.113473	0.00481267	0.989324	0.991987	-0.159289	0.649921	0.733464	0.564938	0.450702	0.406985	0.50092	0.475383	0.496591	0.743234	0.767094	0.834847	0.541927	0.675062	0.314858	0.807973	0.71901	0.385094	3.60963	2.85084	2.58341	3.16585	2.9862	3.14111	4.62261	4.72135	5.03501	3.41378	4.17195	1.92727	5.36606	4.76474	2.89495
1700021F02Rik	ENSMUSG00000105426	RIKEN cDNA 1700021F02 gene [Source:MGI Symbol;Acc:MGI:1922769]	NA	NA	NA	NA	NA	NA	NA	NA	NA	NA	NA	NA	0	0	0	0	0	0	0	0	0	0	0	0	0	0	0	0	0	0	0	0	0	0	0	0	0	0	0	0	0	0
1700021F07Rik	ENSMUSG00000027518	RIKEN cDNA 1700021F07 gene [Source:MGI Symbol;Acc:MGI:1919471]	NA	NA	NA	NA	NA	NA	NA	NA	NA	NA	NA	NA	0	0	0	0	0	0	0	0	0	0	0	0	0	0	0	0	0	0	0	0	0	0	0	0	0	0	0	0	0	0
1700021F13Rik	ENSMUSG00000107053	RIKEN cDNA 1700021F13 gene [Source:MGI Symbol;Acc:MGI:1924176]	NA	NA	NA	NA	NA	NA	NA	NA	NA	NA	NA	NA	0	0	0	0	0	0	0	0	0	0	0	0	0	0	0	0	0	0	0	0	0	0	0	0	0	0	0	0	0	0
1700021G15Rik	ENSMUSG00000112387	RIKEN cDNA 1700021G15 gene [Source:MGI Symbol;Acc:MGI:1920506]	NA	NA	NA	NA	NA	NA	NA	NA	NA	NA	NA	NA	0	0	0	0	0	0	0	0	0	0	0	0	0	0	0	0	0	0	0	0	0	0	0	0	0	0	0	0	0	0
1700021J08Rik	ENSMUSG00000086890	RIKEN cDNA 1700021J08 gene [Source:MGI Symbol;Acc:MGI:1919485]	0.0638393	0.639549	0.802966	0.0378572	0.781134	0.862822	-0.158352	0.238809	0.346907	-0.159684	0.23128	0.328932	6.00709	6.41436	6.4074	7.28037	6.55698	5.23619	6.24124	5.74292	7.07315	8.35255	7.7593	6.59888	8.16131	8.39592	8.83377	38.3818	40.573	40.672	46.0125	41.1888	33.1207	38.818	35.3469	42.6585	52.6156	47.9532	40.3922	54.2024	55.6381	66.408
1700021L23Rik	ENSMUSG00000086955	RIKEN cDNA 1700021L23 gene [Source:MGI Symbol;Acc:MGI:1923660]	NA	NA	NA	NA	NA	NA	NA	NA	NA	NA	NA	NA	0	0	0	0	0	0	0	0	0	0	0	0	0	0	0	0	0	0	0	0	0	0	0	0	0	0	0	0	0	0
1700021N21Rik	ENSMUSG00000087343	RIKEN cDNA 1700021N21 gene [Source:MGI Symbol;Acc:MGI:1916659]	0.720065	0.180803	0.372232	-0.297595	0.529951	0.669543	-1.37075	0.00162452	0.00431621	-0.7819	0.0799822	0.134766	0.144184	0.125813	0.180332	0.0907993	0.108329	0.0900147	0.197593	0.215932	0.161963	0.50426	0.323044	0.430492	0.358007	0.30465	0.271004	0.921254	0.795808	1.14469	0.573859	0.680484	0.569373	1.22895	1.32903	0.976805	3.17651	1.99644	2.63507	2.37766	2.01885	2.03728
1700021P04Rik	ENSMUSG00000096796	RIKEN cDNA 1700021P04 gene [Source:MGI Symbol;Acc:MGI:1922771]	NA	NA	NA	NA	NA	NA	NA	NA	NA	NA	NA	NA	0	0	0	0	0	0	0	0	0	0	0	0	0	0	0	0	0	0	0	0	0	0	0	0	0	0	0	0	0	0
1700022A21Rik	ENSMUSG00000038165	RIKEN cDNA 1700022A21 gene [Source:MGI Symbol;Acc:MGI:1919502]	NA	NA	NA	NA	NA	NA	NA	NA	NA	NA	NA	NA	0	0	0	0	0	0	0	0	0	0	0	0	0	0	0	0	0	0	0	0	0	0	0	0	0	0	0	0	0	0
1700022A22Rik	ENSMUSG00000099751	RIKEN cDNA 1700022A22 gene [Source:MGI Symbol;Acc:MGI:1922807]	NA	NA	NA	NA	NA	NA	NA	NA	NA	NA	NA	NA	0	0	0	0	0	0	0	0	0	0	0	0	0	0	0	0	0	0	0	0	0	0	0	0	0	0	0	0	0	0
1700022E09Rik	ENSMUSG00000099983	RIKEN cDNA 1700022E09 gene [Source:MGI Symbol;Acc:MGI:1922886]	0	1	NA	0	1	NA	-0.848224	0.861352	NA	0	1	NA	0	0	0	0	0	0	0	0	0	0.024445	0	0	0	0	0	0	0	0	0	0	0	0	0	0	0.153988	0	0	0	0	0
1700022H01Rik	ENSMUSG00000112581	RIKEN cDNA 1700022H01 gene [Source:MGI Symbol;Acc:MGI:1922789]	2.52649	0.532067	NA	2.50796	0.53508	NA	-0.617248	0.874924	NA	0.858019	0.830128	0.879774	0	0	0.126372	0	0	0	0	0	0	0	0.209612	0	0	0.0837219	0	0	0	0.802169	0	0	0	0	0	0	0	1.29542	0	0	0.554809	0
1700022H16Rik	ENSMUSG00000099360	RIKEN cDNA 1700022H16 gene [Source:MGI Symbol;Acc:MGI:1916670]	NA	NA	NA	NA	NA	NA	NA	NA	NA	NA	NA	NA	0	0	0	0	0	0	0	0	0	0	0	0	0	0	0	0	0	0	0	0	0	0	0	0	0	0	0	0	0	0
1700022I11Rik	ENSMUSG00000028451	RIKEN cDNA 1700022I11 gene [Source:MGI Symbol;Acc:MGI:1914567]	0.121682	0.314319	0.533656	0.403838	0.000877854	0.0031292	0.829689	1.07256e-11	6.85965e-11	0.904023	1.20484e-13	6.92128e-13	5.32691	5.74862	5.30479	5.88421	5.1099	4.94833	4.68708	4.18312	4.01154	4.0002	2.99333	2.97743	3.13164	3.29568	4.14966	34.0359	36.362	33.6731	37.1887	32.0987	31.2998	29.1517	25.7465	24.1938	25.1986	18.4991	18.225	20.7984	21.8398	31.1951
1700022N22Rik	ENSMUSG00000097523	RIKEN cDNA 1700022N22 gene [Source:MGI Symbol;Acc:MGI:1916681]	0.0751371	0.952648	NA	-0.389704	0.752871	0.84218	1.10214	0.418661	0.5374	0.471522	0.712664	0.784602	0.04596	0.0229165	0.114965	0.0463089	0.0920818	0.0459087	0.206131	0	0.0458907	0	0.0228829	0.0686115	0.0912942	0	0.069108	0.293658	0.144955	0.729758	0.292676	0.578427	0.290388	1.28205	0	0.276769	0	0.141419	0.419976	0.60632	0	0.519521
1700023C21Rik	ENSMUSG00000087393	RIKEN cDNA 1700023C21 gene [Source:MGI Symbol;Acc:MGI:1920507]	NA	NA	NA	NA	NA	NA	NA	NA	NA	NA	NA	NA	0	0	0	0	0	0	0	0	0	0	0	0	0	0	0	0	0	0	0	0	0	0	0	0	0	0	0	0	0	0
1700023F02Rik	ENSMUSG00000100000	RIKEN cDNA 1700023F02 gene [Source:MGI Symbol;Acc:MGI:1916683]	0	1	NA	0	1	NA	-2.76021	0.562483	NA	0	1	NA	0	0	0	0	0	0	0	0	0	0	0.0423051	0.0422821	0	0	0	0	0	0	0	0	0	0	0	0	0	0.261449	0.258812	0	0	0
1700023G09Rik	ENSMUSG00000103503	RIKEN cDNA 1700023G09 gene [Source:MGI Symbol;Acc:MGI:1920531]	0	1	NA	0	1	NA	0	1	NA	-0.686891	0.887527	NA	0	0	0	0	0	0	0	0	0	0	0	0	0.0110835	0	0	0	0	0	0	0	0	0	0	0	0	0	0	0.0736098	0	0
1700023H06Rik	ENSMUSG00000089827	RIKEN cDNA 1700023H06 gene [Source:MGI Symbol;Acc:MGI:1916692]	-1.81764	0.379864	NA	-1.42115	0.500893	NA	-0.78205	0.721243	NA	-0.6152	0.779048	0.839476	0.0156061	0	0	0.0314493	0.0156336	0.0155887	0	0.046744	0	0.0155942	0	0.0155318	0	0	0.0312884	0.0997143	0	0	0.198762	0.0982052	0.0986041	0	0.287703	0	0.0982335	0	0.0950712	0	0	0.235211
1700024B05Rik	ENSMUSG00000052334	RIKEN cDNA 1700024B05 gene [Source:MGI Symbol;Acc:MGI:1922768]	NA	NA	NA	NA	NA	NA	NA	NA	NA	NA	NA	NA	0	0	0	0	0	0	0	0	0	0	0	0	0	0	0	0	0	0	0	0	0	0	0	0	0	0	0	0	0	0
1700024B18Rik	ENSMUSG00000099994	RIKEN cDNA 1700024B18 gene [Source:MGI Symbol;Acc:MGI:1916643]	NA	NA	NA	NA	NA	NA	NA	NA	NA	NA	NA	NA	0	0	0	0	0	0	0	0	0	0	0	0	0	0	0	0	0	0	0	0	0	0	0	0	0	0	0	0	0	0
1700024G13Rik	ENSMUSG00000072473	RIKEN cDNA 1700024G13 gene [Source:MGI Symbol;Acc:MGI:1914335]	NA	NA	NA	NA	NA	NA	NA	NA	NA	NA	NA	NA	0	0	0	0	0	0	0	0	0	0	0	0	0	0	0	0	0	0	0	0	0	0	0	0	0	0	0	0	0	0
1700024I08Rik	ENSMUSG00000113825	RIKEN cDNA 1700024I08 gene [Source:MGI Symbol;Acc:MGI:1922772]	0	1	NA	0	1	NA	-0.848224	0.861352	NA	0	1	NA	0	0	0	0	0	0	0	0	0	0	0.0164878	0	0	0	0	0	0	0	0	0	0	0	0	0	0	0.101896	0	0	0	0
1700024J04Rik	ENSMUSG00000069890	RIKEN cDNA 1700024J04 gene [Source:MGI Symbol;Acc:MGI:1919098]	NA	NA	NA	NA	NA	NA	NA	NA	NA	NA	NA	NA	0	0	0	0	0	0	0	0	0	0	0	0	0	0	0	0	0	0	0	0	0	0	0	0	0	0	0	0	0	0
1700025A08Rik	ENSMUSG00000106947	RIKEN cDNA 1700025A08 gene [Source:MGI Symbol;Acc:MGI:1916650]	NA	NA	NA	NA	NA	NA	NA	NA	NA	NA	NA	NA	0	0	0	0	0	0	0	0	0	0	0	0	0	0	0	0	0	0	0	0	0	0	0	0	0	0	0	0	0	0
1700025B11Rik	ENSMUSG00000101113	RIKEN cDNA 1700025B11 gene [Source:MGI Symbol;Acc:MGI:1923659]	NA	NA	NA	NA	NA	NA	NA	NA	NA	NA	NA	NA	0	0	0	0	0	0	0	0	0	0	0	0	0	0	0	0	0	0	0	0	0	0	0	0	0	0	0	0	0	0
1700025C18Rik	ENSMUSG00000078935	RIKEN cDNA 1700025C18 gene [Source:MGI Symbol;Acc:MGI:1919461]	NA	NA	NA	NA	NA	NA	NA	NA	NA	NA	NA	NA	0	0	0	0	0	0	0	0	0	0	0	0	0	0	0	0	0	0	0	0	0	0	0	0	0	0	0	0	0	0
1700025D23Rik	ENSMUSG00000086760	RIKEN cDNA 1700025D23 gene [Source:MGI Symbol;Acc:MGI:1916667]	NA	NA	NA	NA	NA	NA	NA	NA	NA	NA	NA	NA	0	0	0	0	0	0	0	0	0	0	0	0	0	0	0	0	0	0	0	0	0	0	0	0	0	0	0	0	0	0
1700025F24Rik	ENSMUSG00000100558	RIKEN cDNA 1700025F24 gene [Source:MGI Symbol;Acc:MGI:1914331]	NA	NA	NA	NA	NA	NA	NA	NA	NA	NA	NA	NA	0	0	0	0	0	0	0	0	0	0	0	0	0	0	0	0	0	0	0	0	0	0	0	0	0	0	0	0	0	0
1700025G04Rik	ENSMUSG00000032666	RIKEN cDNA 1700025G04 gene [Source:MGI Symbol;Acc:MGI:1916649]	-0.0721742	0.258106	0.469363	-0.128841	0.0430601	0.0953159	-0.0895923	0.1591	0.250027	-0.334534	8.14632e-08	3.14075e-07	1.36142	1.22258	1.28474	1.45253	1.42889	1.42065	1.42989	1.52209	1.44355	1.49987	1.4933	1.44847	1.92047	1.87591	2.09075	8.69869	7.73326	8.15513	9.18011	8.97583	8.98609	8.89335	9.36825	8.70613	9.44821	9.22875	8.86621	12.7546	12.4313	15.7173
1700025H01Rik	ENSMUSG00000101888	RIKEN cDNA 1700025H01 gene [Source:MGI Symbol;Acc:MGI:1922781]	NA	NA	NA	NA	NA	NA	NA	NA	NA	NA	NA	NA	0	0	0	0	0	0	0	0	0	0	0	0	0	0	0	0	0	0	0	0	0	0	0	0	0	0	0	0	0	0
1700025J12Rik	ENSMUSG00000108409	RIKEN cDNA 1700025J12 gene [Source:MGI Symbol;Acc:MGI:1916657]	0	1	NA	0	1	NA	0	1	NA	-0.686891	0.887527	NA	0	0	0	0	0	0	0	0	0	0	0	0	0	0	0.0259246	0	0	0	0	0	0	0	0	0	0	0	0	0	0	0.194889
1700025K04Rik	ENSMUSG00000112482	RIKEN cDNA 1700025K04 gene [Source:MGI Symbol;Acc:MGI:1913584]	NA	NA	NA	NA	NA	NA	NA	NA	NA	NA	NA	NA	0	0	0	0	0	0	0	0	0	0	0	0	0	0	0	0	0	0	0	0	0	0	0	0	0	0	0	0	0	0
1700025K24Rik	ENSMUSG00000099747	RIKEN cDNA 1700025K24 gene [Source:MGI Symbol;Acc:MGI:1916668]	NA	NA	NA	NA	NA	NA	NA	NA	NA	NA	NA	NA	0	0	0	0	0	0	0	0	0	0	0	0	0	0	0	0	0	0	0	0	0	0	0	0	0	0	0	0	0	0
1700025L06Rik	ENSMUSG00000109962	RIKEN cDNA 1700025L06 gene [Source:MGI Symbol;Acc:MGI:1914183]	NA	NA	NA	NA	NA	NA	NA	NA	NA	NA	NA	NA	0	0	0	0	0	0	0	0	0	0	0	0	0	0	0	0	0	0	0	0	0	0	0	0	0	0	0	0	0	0
1700025M24Rik	ENSMUSG00000100175	RIKEN cDNA 1700025M24 gene [Source:MGI Symbol;Acc:MGI:1919526]	NA	NA	NA	NA	NA	NA	NA	NA	NA	NA	NA	NA	0	0	0	0	0	0	0	0	0	0	0	0	0	0	0	0	0	0	0	0	0	0	0	0	0	0	0	0	0	0
1700025N21Rik	ENSMUSG00000090200	RIKEN cDNA 1700025N21 gene [Source:MGI Symbol;Acc:MGI:1916665]	NA	NA	NA	NA	NA	NA	NA	NA	NA	NA	NA	NA	0	0	0	0	0	0	0	0	0	0	0	0	0	0	0	0	0	0	0	0	0	0	0	0	0	0	0	0	0	0
1700025N23Rik	ENSMUSG00000100121	RIKEN cDNA 1700025N23 gene [Source:MGI Symbol;Acc:MGI:1917236]	NA	NA	NA	NA	NA	NA	NA	NA	NA	NA	NA	NA	0	0	0	0	0	0	0	0	0	0	0	0	0	0	0	0	0	0	0	0	0	0	0	0	0	0	0	0	0	0
1700025O08Rik	ENSMUSG00000028244	RIKEN cDNA 1700025O08 gene [Source:MGI Symbol;Acc:MGI:1917234]	NA	NA	NA	NA	NA	NA	NA	NA	NA	NA	NA	NA	0	0	0	0	0	0	0	0	0	0	0	0	0	0	0	0	0	0	0	0	0	0	0	0	0	0	0	0	0	0
1700026D11Rik	ENSMUSG00000086379	RIKEN cDNA 1700026D11 gene [Source:MGI Symbol;Acc:MGI:1917621]	-0.0274292	0.973169	0.986056	-0.458915	0.563322	0.698199	-0.0771773	0.924143	0.953304	-0.312908	0.692386	0.767865	0.0389381	0.0110945	0.0278286	0.0280241	0.0390066	0.0166692	0.0388084	0.0388762	0.0333252	0.0444668	0.0221564	0.0221443	0.0883955	0.0110619	0.0167284	0.248792	0.0701761	0.176647	0.177115	0.245027	0.105438	0.241372	0.239277	0.200986	0.280111	0.136928	0.135547	0.587069	0.0733052	0.125756
1700026F02Rik	ENSMUSG00000101854	RIKEN cDNA 1700026F02 gene [Source:MGI Symbol;Acc:MGI:1916669]	0	1	NA	0	1	NA	0	1	NA	-0.686891	0.887527	NA	0	0	0	0	0	0	0	0	0	0	0	0	0.00963782	0	0	0	0	0	0	0	0	0	0	0	0	0	0	0.0640085	0	0
1700026J12Rik	ENSMUSG00000073976	RIKEN cDNA 1700026J12 gene [Source:MGI Symbol;Acc:MGI:1920505]	NA	NA	NA	NA	NA	NA	NA	NA	NA	NA	NA	NA	0	0	0	0	0	0	0	0	0	0	0	0	0	0	0	0	0	0	0	0	0	0	0	0	0	0	0	0	0	0
1700026J14Rik	ENSMUSG00000097716	RIKEN cDNA 1700026J14 gene [Source:MGI Symbol;Acc:MGI:1916682]	NA	NA	NA	NA	NA	NA	NA	NA	NA	NA	NA	NA	0	0	0	0	0	0	0	0	0	0	0	0	0	0	0	0	0	0	0	0	0	0	0	0	0	0	0	0	0	0
1700026N04Rik	ENSMUSG00000114681	RIKEN cDNA 1700026N04 gene [Source:MGI Symbol;Acc:MGI:1919521]	-0.832281	0.305826	0.523789	-1.10677	0.165873	0.283711	-0.97668	0.223649	0.329638	-1.11925	0.155504	0.23748	0.0760162	0.0252688	0.101412	0.0765934	0.1523	0.151863	0.252543	0.151791	0.0506011	0.101278	0.176622	0.151308	0.125831	0.251947	0.152403	0.4857	0.159834	0.643731	0.484076	0.956699	0.960585	1.57071	0.93425	0.305178	0.637983	1.09154	0.926168	0.835694	1.6696	1.14569
1700027A07Rik	ENSMUSG00000084864	RIKEN cDNA 1700027A07 gene [Source:MGI Symbol;Acc:MGI:1917246]	-0.138798	0.734701	0.863314	-0.528078	0.186247	0.310053	-0.816127	0.0373905	0.0731499	-1.7674	2.72377e-06	9.15077e-06	0.782624	0.603085	0.391533	0.967786	0.712729	0.390876	0.815472	1.10103	0.745924	1.0664	0.921013	1.38077	2.15523	1.76858	3.38775	5.00052	3.81472	2.48532	6.11648	4.47713	2.47242	5.0719	6.77671	4.4987	6.71763	5.69195	8.45179	14.3137	11.72	25.4675
1700027A15Rik	ENSMUSG00000101968	RIKEN cDNA 1700027A15 gene [Source:MGI Symbol;Acc:MGI:1916699]	NA	NA	NA	NA	NA	NA	NA	NA	NA	NA	NA	NA	0	0	0	0	0	0	0	0	0	0	0	0	0	0	0	0	0	0	0	0	0	0	0	0	0	0	0	0	0	0
1700027F06Rik	ENSMUSG00000107737	RIKEN cDNA 1700027F06 gene [Source:MGI Symbol;Acc:MGI:1919518]	NA	NA	NA	NA	NA	NA	NA	NA	NA	NA	NA	NA	0	0	0	0	0	0	0	0	0	0	0	0	0	0	0	0	0	0	0	0	0	0	0	0	0	0	0	0	0	0
1700027F09Rik	ENSMUSG00000100911	RIKEN cDNA 1700027F09 gene [Source:MGI Symbol;Acc:MGI:1917249]	NA	NA	NA	NA	NA	NA	NA	NA	NA	NA	NA	NA	0	0	0	0	0	0	0	0	0	0	0	0	0	0	0	0	0	0	0	0	0	0	0	0	0	0	0	0	0	0
1700027H10Rik	ENSMUSG00000100799	RIKEN cDNA 1700027H10 gene [Source:MGI Symbol;Acc:MGI:1919524]	NA	NA	NA	NA	NA	NA	NA	NA	NA	NA	NA	NA	0	0	0	0	0	0	0	0	0	0	0	0	0	0	0	0	0	0	0	0	0	0	0	0	0	0	0	0	0	0
1700027I24Rik	ENSMUSG00000098304	RIKEN cDNA 1700027I24 gene [Source:MGI Symbol;Acc:MGI:1922817]	-2.36391	0.589352	NA	0	1	NA	-2.34947	0.591524	NA	0	1	NA	0	0	0	0	0	0.0701494	0	0	0	0	0.0233103	0.0465954	0	0	0	0	0	0	0	0	0.443718	0	0	0	0	0.14406	0.285214	0	0	0
1700027J07Rik	ENSMUSG00000111422	RIKEN cDNA 1700027J07 gene [Source:MGI Symbol;Acc:MGI:1916693]	NA	NA	NA	NA	NA	NA	NA	NA	NA	NA	NA	NA	0	0	0	0	0	0	0	0	0	0	0	0	0	0	0	0	0	0	0	0	0	0	0	0	0	0	0	0	0	0
1700028B04Rik	ENSMUSG00000099417	RIKEN cDNA 1700028B04 gene [Source:MGI Symbol;Acc:MGI:1917251]	0	1	NA	0	1	NA	-2.32931	0.552767	NA	-0.686884	0.864038	NA	0	0	0	0	0	0	0	0	0	0.0167666	0.0167085	0.0166995	0.0166652	0	0	0	0	0	0	0	0	0	0	0	0.105619	0.10326	0.102219	0.11068	0	0
1700028D13Rik	ENSMUSG00000101683	RIKEN cDNA 1700028D13 gene [Source:MGI Symbol;Acc:MGI:1922819]	NA	NA	NA	NA	NA	NA	NA	NA	NA	NA	NA	NA	0	0	0	0	0	0	0	0	0	0	0	0	0	0	0	0	0	0	0	0	0	0	0	0	0	0	0	0	0	0
1700028E10Rik	ENSMUSG00000097321	RIKEN cDNA 1700028E10 gene [Source:MGI Symbol;Acc:MGI:1916713]	-0.70068	0.0580511	0.166065	-0.355051	0.351079	0.500985	-1.4807	2.64508e-05	9.28652e-05	-1.65348	1.9569e-06	6.6688e-06	0.030577	0.0469116	0.0211806	0.0545084	0.0518367	0.0634352	0.0562617	0.0399216	0.0352279	0.108113	0.107738	0.0819303	0.151844	0.0888707	0.134395	0.195369	0.296732	0.134447	0.344498	0.325621	0.401249	0.349925	0.245712	0.212461	0.68104	0.665834	0.501502	1.00845	0.588928	1.01032
1700028I16Rik	ENSMUSG00000056821	RIKEN cDNA 1700028I16 gene [Source:MGI Symbol;Acc:MGI:1917253]	-0.34526	0.168404	0.353927	-0.505763	0.0418811	0.0931591	-0.79309	0.00116409	0.00316427	0.425077	0.10379	0.168488	0.956585	0.584675	0.602063	1.07267	0.88099	0.924696	0.907266	1.10911	1.14001	1.21795	1.352	1.42804	0.658922	0.813078	0.448526	6.11203	3.69827	3.8217	6.77936	5.53408	5.84902	5.64282	6.8264	6.87546	7.67226	8.35549	8.74115	4.37616	5.38811	3.3718
1700028J19Rik	ENSMUSG00000038782	RIKEN cDNA 1700028J19 gene [Source:MGI Symbol;Acc:MGI:1917254]	-0.26851	0.572596	0.758149	0.514868	0.312035	0.459403	1.00257	0.0609732	0.111529	0.839719	0.103079	0.167545	0.0748407	0.0895608	0.112324	0.120654	0.142448	0.0897087	0.0895096	0.0523051	0.0597822	0.0448702	0.0670721	0.037242	0.059465	0.0967398	0.0300092	0.478189	0.566502	0.712998	0.762544	0.894808	0.567438	0.556713	0.321931	0.36055	0.282653	0.414512	0.227961	0.39493	0.641075	0.225595
1700028K03Rik	ENSMUSG00000089798	RIKEN cDNA 1700028K03 gene [Source:MGI Symbol;Acc:MGI:1923671]	0.134107	0.835894	0.915745	-0.222881	0.724601	0.822625	0.300647	0.645689	0.742972	-0.051627	0.934776	0.951654	0.0265988	0.0122425	0.0102361	0.0164928	0.0163973	0.0143065	0.00815699	0.0265565	0.0245157	0.00817802	0.0224116	0.0122179	0.0325142	0.0183099	0.0102553	0.169951	0.0774379	0.0649754	0.104236	0.103003	0.0904934	0.0507331	0.163452	0.147856	0.0515161	0.138506	0.0747867	0.215939	0.121336	0.0770941
1700028M03Rik	ENSMUSG00000101334	RIKEN cDNA 1700028M03 gene [Source:MGI Symbol;Acc:MGI:1916710]	NA	NA	NA	NA	NA	NA	NA	NA	NA	NA	NA	NA	0	0	0	0	0	0	0	0	0	0	0	0	0	0	0	0	0	0	0	0	0	0	0	0	0	0	0	0	0	0
1700028N14Rik	ENSMUSG00000078635	RIKEN cDNA 1700028N14 gene [Source:MGI Symbol;Acc:MGI:1920530]	-2.36004	0.351089	NA	-1.81811	0.483618	NA	-2.31259	0.361047	NA	-0.686895	0.79652	NA	0	0	0	0.0439532	0	0.0217867	0	0	0.0435562	0.0435887	0.0217189	0	0	0	0.0218642	0	0	0	0.277788	0	0.137808	0	0	0.26269	0.27458	0.134225	0	0	0	0.164364
1700028P14Rik	ENSMUSG00000033053	RIKEN cDNA 1700028P14 gene [Source:MGI Symbol;Acc:MGI:1914733]	NA	NA	NA	NA	NA	NA	NA	NA	NA	NA	NA	NA	0	0	0	0	0	0	0	0	0	0	0	0	0	0	0	0	0	0	0	0	0	0	0	0	0	0	0	0	0	0
1700028P15Rik	ENSMUSG00000086823	RIKEN cDNA 1700028P15 gene [Source:MGI Symbol;Acc:MGI:1922905]	NA	NA	NA	NA	NA	NA	NA	NA	NA	NA	NA	NA	0	0	0	0	0	0	0	0	0	0	0	0	0	0	0	0	0	0	0	0	0	0	0	0	0	0	0	0	0	0
1700029B22Rik	ENSMUSG00000100759	RIKEN cDNA 1700029B22 gene [Source:MGI Symbol;Acc:MGI:1916745]	NA	NA	NA	NA	NA	NA	NA	NA	NA	NA	NA	NA	0	0	0	0	0	0	0	0	0	0	0	0	0	0	0	0	0	0	0	0	0	0	0	0	0	0	0	0	0	0
1700029B24Rik	ENSMUSG00000102834	RIKEN cDNA 1700029B24 gene [Source:MGI Symbol;Acc:MGI:1919533]	NA	NA	NA	NA	NA	NA	NA	NA	NA	NA	NA	NA	0	0	0	0	0	0	0	0	0	0	0	0	0	0	0	0	0	0	0	0	0	0	0	0	0	0	0	0	0	0
1700029E06Rik	ENSMUSG00000100557	RIKEN cDNA 1700029E06 gene [Source:MGI Symbol;Acc:MGI:1919500]	NA	NA	NA	NA	NA	NA	NA	NA	NA	NA	NA	NA	0	0	0	0	0	0	0	0	0	0	0	0	0	0	0	0	0	0	0	0	0	0	0	0	0	0	0	0	0	0
1700029F12Rik	ENSMUSG00000052075	RIKEN cDNA 1700029F12 gene [Source:MGI Symbol;Acc:MGI:1913729]	NA	NA	NA	NA	NA	NA	NA	NA	NA	NA	NA	NA	0	0	0	0	0	0	0	0	0	0	0	0	0	0	0	0	0	0	0	0	0	0	0	0	0	0	0	0	0	0
1700029H14Rik	ENSMUSG00000031452	RIKEN cDNA 1700029H14 gene [Source:MGI Symbol;Acc:MGI:1913751]	NA	NA	NA	NA	NA	NA	NA	NA	NA	NA	NA	NA	0	0	0	0	0	0	0	0	0	0	0	0	0	0	0	0	0	0	0	0	0	0	0	0	0	0	0	0	0	0
1700029I15Rik	ENSMUSG00000044916	RIKEN cDNA 1700029I15 gene [Source:MGI Symbol;Acc:MGI:1916742]	-0.206413	0.715142	0.851206	0.335702	0.573248	0.707294	1.05341	0.103677	0.174706	-0.753693	0.16154	0.24514	0.0846066	0.0964262	0.0967478	0.109606	0.0847555	0.144878	0.0843247	0.0965394	0.0482737	0.0483098	0.060178	0.0360872	0.132048	0.132197	0.302903	0.540587	0.609929	0.614123	0.692718	0.532406	0.916404	0.524465	0.594187	0.291141	0.30432	0.371906	0.220892	0.876983	0.876046	2.27708
1700029J03Rik	ENSMUSG00000099968	RIKEN cDNA 1700029J03 gene [Source:MGI Symbol;Acc:MGI:1919514]	0	1	NA	0	1	NA	-0.848224	0.861352	NA	0	1	NA	0	0	0	0	0	0	0	0	0	0	0.0135426	0	0	0	0	0	0	0	0	0	0	0	0	0	0	0.0836944	0	0	0	0
1700029J07Rik	ENSMUSG00000071103	RIKEN cDNA 1700029J07 gene [Source:MGI Symbol;Acc:MGI:1916729]	-1.43019	4.33524e-05	0.000360517	-0.893035	0.0133819	0.0352265	-0.268802	0.476357	0.59246	-0.80712	0.0241717	0.0465961	0.112979	0.0770882	0.065446	0.185734	0.274011	0.267284	0.136309	0.184042	0.172182	0.095068	0.142108	0.0946872	0.153551	0.159637	0.22651	0.721873	0.487609	0.41543	1.17386	1.72124	1.69066	0.847785	1.13275	1.03844	0.598866	0.878241	0.579587	1.01979	1.05788	1.70279
1700029M03Rik	ENSMUSG00000101189	RIKEN cDNA 1700029M03 gene [Source:MGI Symbol;Acc:MGI:1916726]	NA	NA	NA	NA	NA	NA	NA	NA	NA	NA	NA	NA	0	0	0	0	0	0	0	0	0	0	0	0	0	0	0	0	0	0	0	0	0	0	0	0	0	0	0	0	0	0
1700029M20Rik	ENSMUSG00000086788	RIKEN cDNA 1700029M20 gene [Source:MGI Symbol;Acc:MGI:1913597]	0	1	NA	0	1	NA	-0.848213	0.861354	NA	-0.686879	0.887529	NA	0	0	0	0	0	0	0	0	0	0	0.00536508	0	0	0	0.00540097	0	0	0	0	0	0	0	0	0	0	0.0331567	0	0	0	0.0406019
1700029N11Rik	ENSMUSG00000098144	RIKEN cDNA 1700029N11 gene [Source:MGI Symbol;Acc:MGI:1916741]	NA	NA	NA	NA	NA	NA	NA	NA	NA	NA	NA	NA	0	0	0	0	0	0	0	0	0	0	0	0	0	0	0	0	0	0	0	0	0	0	0	0	0	0	0	0	0	0
1700030A11Rik	ENSMUSG00000085333	RIKEN cDNA 1700030A11 gene [Source:MGI Symbol;Acc:MGI:1921429]	NA	NA	NA	NA	NA	NA	NA	NA	NA	NA	NA	NA	0	0	0	0	0	0	0	0	0	0	0	0	0	0	0	0	0	0	0	0	0	0	0	0	0	0	0	0	0	0
1700030C10Rik	ENSMUSG00000099759	RIKEN cDNA 1700030C10 gene [Source:MGI Symbol;Acc:MGI:1916763]	NA	NA	NA	NA	NA	NA	NA	NA	NA	NA	NA	NA	0	0	0	0	0	0	0	0	0	0	0	0	0	0	0	0	0	0	0	0	0	0	0	0	0	0	0	0	0	0
1700030C10Rik	ENSMUSG00000091071	RIKEN cDNA 1700030C10 gene [Source:MGI Symbol;Acc:MGI:1916763]	NA	NA	NA	NA	NA	NA	NA	NA	NA	NA	NA	NA	0	0	0	0	0	0	0	0	0	0	0	0	0	0	0	0	0	0	0	0	0	0	0	0	0	0	0	0	0	0
1700030C12Rik	ENSMUSG00000086459	RIKEN cDNA 1700030C12 gene [Source:MGI Symbol;Acc:MGI:1919496]	0.145558	0.364348	0.583303	-0.0837794	0.596597	0.725344	0.00865876	0.956473	0.969109	0.351757	0.0284539	0.054097	1.9373	2.15433	1.85472	1.76944	1.94071	1.9769	2.08364	2.25427	2.2127	2.64609	1.81809	1.92807	1.64726	1.82928	2.15159	12.3782	13.6269	11.7731	11.183	12.1909	12.5046	12.9594	13.8747	13.3449	16.6686	11.236	11.8018	10.9401	12.1223	16.1746
1700030C14Rik	ENSMUSG00000087148	RIKEN cDNA 1700030C14 gene [Source:MGI Symbol;Acc:MGI:1922912]	NA	NA	NA	NA	NA	NA	NA	NA	NA	NA	NA	NA	0	0	0	0	0	0	0	0	0	0	0	0	0	0	0	0	0	0	0	0	0	0	0	0	0	0	0	0	0	0
1700030E10Rik	ENSMUSG00000112619	RIKEN cDNA 1700030E10 gene [Source:MGI Symbol;Acc:MGI:1916765]	NA	NA	NA	NA	NA	NA	NA	NA	NA	NA	NA	NA	0	0	0	0	0	0	0	0	0	0	0	0	0	0	0	0	0	0	0	0	0	0	0	0	0	0	0	0	0	0
1700030F04Rik	ENSMUSG00000099869	RIKEN cDNA 1700030F04 gene [Source:MGI Symbol;Acc:MGI:1919513]	0.00872005	0.979281	0.9896	0.317468	0.353034	0.503008	0.991232	0.00553628	0.0133299	0.971742	0.00579143	0.0127013	0.771979	0.992697	0.731761	1.10535	0.895444	0.62907	0.789654	0.851882	0.446261	0.527793	0.3439	0.485242	0.383362	0.383795	0.77386	4.9325	6.27915	4.64498	6.98591	5.62488	3.97908	4.91132	5.24322	2.69142	3.32475	2.12534	2.97021	2.54605	2.54333	5.81751
1700030I03Rik	ENSMUSG00000103387	RIKEN cDNA 1700030I03 gene [Source:MGI Symbol;Acc:MGI:1916753]	NA	NA	NA	NA	NA	NA	NA	NA	NA	NA	NA	NA	0	0	0	0	0	0	0	0	0	0	0	0	0	0	0	0	0	0	0	0	0	0	0	0	0	0	0	0	0	0
1700030J22Rik	ENSMUSG00000031847	RIKEN cDNA 1700030J22 gene [Source:MGI Symbol;Acc:MGI:1916778]	-0.95936	0.000250073	0.00170045	-1.5557	9.1368e-10	7.27912e-09	-1.71811	8.79656e-12	5.67162e-11	-1.53942	9.90024e-10	4.41447e-09	0.17946	0.141002	0.125149	0.295892	0.31597	0.304199	0.531167	0.412645	0.418109	0.559706	0.574013	0.449219	0.448297	0.675909	0.436116	1.14665	0.891888	0.794404	1.87006	1.98482	1.92416	3.30364	2.53977	2.52164	3.52578	3.54746	2.7497	2.97731	4.47912	3.27851
1700030K09Rik	ENSMUSG00000052794	RIKEN cDNA 1700030K09 gene [Source:MGI Symbol;Acc:MGI:1919504]	0.317743	0.0110357	0.0439438	0.613331	1.13673e-06	6.43566e-06	0.844228	2.68037e-11	1.66241e-10	0.495289	7.38128e-05	0.000212997	4.27343	4.05375	4.53382	3.85816	3.48961	3.57275	3.33519	2.7714	2.64017	2.71888	2.72585	2.29306	3.17645	3.33822	4.50932	27.3048	25.6413	28.7792	24.3839	21.9206	22.5989	20.7435	17.0576	15.923	17.1272	16.846	14.036	21.096	22.1217	33.8989
1700030L20Rik	ENSMUSG00000099508	RIKEN cDNA 1700030L20 gene [Source:MGI Symbol;Acc:MGI:1917305]	NA	NA	NA	NA	NA	NA	NA	NA	NA	NA	NA	NA	0	0	0	0	0	0	0	0	0	0	0	0	0	0	0	0	0	0	0	0	0	0	0	0	0	0	0	0	0	0
1700030L22Rik	ENSMUSG00000113179	RIKEN cDNA 1700030L22 gene [Source:MGI Symbol;Acc:MGI:1922826]	NA	NA	NA	NA	NA	NA	NA	NA	NA	NA	NA	NA	0	0	0	0	0	0	0	0	0	0	0	0	0	0	0	0	0	0	0	0	0	0	0	0	0	0	0	0	0	0
1700030M09Rik	ENSMUSG00000097424	RIKEN cDNA 1700030M09 gene [Source:MGI Symbol;Acc:MGI:1919509]	NA	NA	NA	NA	NA	NA	NA	NA	NA	NA	NA	NA	0	0	0	0	0	0	0	0	0	0	0	0	0	0	0	0	0	0	0	0	0	0	0	0	0	0	0	0	0	0
1700030N03Rik	ENSMUSG00000100969	RIKEN cDNA 1700030N03 gene [Source:MGI Symbol;Acc:MGI:1917261]	1.0381	0.830742	NA	1.01957	0.833719	NA	1.07528	0.824777	NA	1.23661	0.799013	NA	0	0.00369101	0	0	0	0	0	0	0	0	0	0	0	0	0	0	0.0233469	0	0	0	0	0	0	0	0	0	0	0	0	0
1700030N18Rik	ENSMUSG00000106800	RIKEN cDNA 1700030N18 gene [Source:MGI Symbol;Acc:MGI:1917266]	NA	NA	NA	NA	NA	NA	NA	NA	NA	NA	NA	NA	0	0	0	0	0	0	0	0	0	0	0	0	0	0	0	0	0	0	0	0	0	0	0	0	0	0	0	0	0	0
1700030O20Rik	ENSMUSG00000100198	RIKEN cDNA 1700030O20 gene [Source:MGI Symbol;Acc:MGI:1919536]	-0.885405	0.85534	NA	0	1	NA	0	1	NA	0	1	NA	0	0	0	0	0.0274773	0	0	0	0	0	0	0	0	0	0	0	0	0	0	0.172603	0	0	0	0	0	0	0	0	0	0
1700031A10Rik	ENSMUSG00000092239	RIKEN cDNA 1700031A10 gene [Source:MGI Symbol;Acc:MGI:1920536]	NA	NA	NA	NA	NA	NA	NA	NA	NA	NA	NA	NA	0	0	0	0	0	0	0	0	0	0	0	0	0	0	0	0	0	0	0	0	0	0	0	0	0	0	0	0	0	0
1700031F05Rik	ENSMUSG00000032894	RIKEN cDNA 1700031F05 gene [Source:MGI Symbol;Acc:MGI:1920550]	NA	NA	NA	NA	NA	NA	NA	NA	NA	NA	NA	NA	0	0	0	0	0	0	0	0	0	0	0	0	0	0	0	0	0	0	0	0	0	0	0	0	0	0	0	0	0	0
1700031F10Rik	ENSMUSG00000047046	RIKEN cDNA 1700031F10 gene [Source:MGI Symbol;Acc:MGI:1920567]	0	1	NA	0	1	NA	-0.848224	0.861352	NA	0	1	NA	0	0	0	0	0	0	0	0	0	0	0.0253897	0	0	0	0	0	0	0	0	0	0	0	0	0	0	0.156911	0	0	0	0
1700031L13Rik	ENSMUSG00000099863	RIKEN cDNA 1700031L13 gene [Source:MGI Symbol;Acc:MGI:1914577]	NA	NA	NA	NA	NA	NA	NA	NA	NA	NA	NA	NA	0	0	0	0	0	0	0	0	0	0	0	0	0	0	0	0	0	0	0	0	0	0	0	0	0	0	0	0	0	0
1700031M16Rik	ENSMUSG00000099353	RIKEN cDNA 1700031M16 gene [Source:MGI Symbol;Acc:MGI:1920552]	0	1	NA	0	1	NA	-0.848224	0.861352	NA	0	1	NA	0	0	0	0	0	0	0	0	0	0	0.00973829	0	0	0	0	0	0	0	0	0	0	0	0	0	0	0.0601836	0	0	0	0
1700031P21Rik	ENSMUSG00000100315	RIKEN cDNA 1700031P21 gene [Source:MGI Symbol;Acc:MGI:1920528]	NA	NA	NA	NA	NA	NA	NA	NA	NA	NA	NA	NA	0	0	0	0	0	0	0	0	0	0	0	0	0	0	0	0	0	0	0	0	0	0	0	0	0	0	0	0	0	0
1700034B16Rik	ENSMUSG00000097302	RIKEN cDNA 1700034B16 gene [Source:MGI Symbol;Acc:MGI:1920532]	NA	NA	NA	NA	NA	NA	NA	NA	NA	NA	NA	NA	0	0	0	0	0	0	0	0	0	0	0	0	0	0	0	0	0	0	0	0	0	0	0	0	0	0	0	0	0	0
1700034E13Rik	ENSMUSG00000024532	RIKEN cDNA 1700034E13 gene [Source:MGI Symbol;Acc:MGI:1925664]	NA	NA	NA	NA	NA	NA	NA	NA	NA	NA	NA	NA	0	0	0	0	0	0	0	0	0	0	0	0	0	0	0	0	0	0	0	0	0	0	0	0	0	0	0	0	0	0
1700034G24Rik	ENSMUSG00000097962	RIKEN cDNA 1700034G24 gene [Source:MGI Symbol;Acc:MGI:1914575]	NA	NA	NA	NA	NA	NA	NA	NA	NA	NA	NA	NA	0	0	0	0	0	0	0	0	0	0	0	0	0	0	0	0	0	0	0	0	0	0	0	0	0	0	0	0	0	0
1700034H15Rik	ENSMUSG00000055833	RIKEN cDNA 1700034H15 gene [Source:MGI Symbol;Acc:MGI:1921515]	1.16877	0.000262235	0.00177259	2.11741	2.72807e-09	2.07567e-08	2.01079	7.97001e-09	4.06246e-08	1.45953	6.14745e-06	1.98517e-05	0.168298	0.159841	0.138991	0.0484501	0.0776067	0.0933945	0.0452623	0.0346728	0.0320083	0.0400403	0.0558623	0.0292453	0.0875558	0.0451555	0.0723034	1.07532	1.01105	0.882267	0.306209	0.4875	0.590752	0.281513	0.213406	0.193044	0.252228	0.345234	0.179013	0.581492	0.299236	0.543542
1700034I23Rik	ENSMUSG00000074619	RIKEN cDNA 1700034I23 gene [Source:MGI Symbol;Acc:MGI:1920547]	0	1	NA	-0.903938	0.775023	NA	-1.76927	0.568744	NA	-2.1678	0.47739	NA	0	0	0	0	0	0	0	0	0.00692855	0	0	0.0138119	0.00689178	0.00689957	0.00695593	0	0	0	0	0	0	0	0	0.0417865	0	0	0.0845437	0.045771	0.0457221	0.0522913
1700034J04Rik	ENSMUSG00000103287	RIKEN cDNA 1700034J04 gene [Source:MGI Symbol;Acc:MGI:1920554]	NA	NA	NA	NA	NA	NA	NA	NA	NA	NA	NA	NA	0	0	0	0	0	0	0	0	0	0	0	0	0	0	0	0	0	0	0	0	0	0	0	0	0	0	0	0	0	0
1700034J05Rik	ENSMUSG00000040163	RIKEN cDNA 1700034J05 gene [Source:MGI Symbol;Acc:MGI:1920594]	NA	NA	NA	NA	NA	NA	NA	NA	NA	NA	NA	NA	0	0	0	0	0	0	0	0	0	0	0	0	0	0	0	0	0	0	0	0	0	0	0	0	0	0	0	0	0	0
1700034K08Rik	ENSMUSG00000100294	RIKEN cDNA 1700034K08 gene [Source:MGI Symbol;Acc:MGI:1925599]	NA	NA	NA	NA	NA	NA	NA	NA	NA	NA	NA	NA	0	0	0	0	0	0	0	0	0	0	0	0	0	0	0	0	0	0	0	0	0	0	0	0	0	0	0	0	0	0
1700034P13Rik	ENSMUSG00000097893	RIKEN cDNA 1700034P13 gene [Source:MGI Symbol;Acc:MGI:1920581]	-0.181577	0.11699	0.276001	-0.0155948	0.893859	0.940498	-0.0496011	0.669905	0.762806	0.179456	0.124274	0.196789	1.70231	1.61902	1.7979	2.01699	1.93163	2.19375	1.91658	1.63141	1.8309	2.22602	1.70559	1.79355	1.78987	1.65607	2.01194	10.8768	10.2408	11.4125	12.7476	12.1339	13.8762	11.9203	10.0411	11.0422	14.0225	10.5407	10.9785	11.8872	10.9744	15.1248
1700036A12Rik	ENSMUSG00000095956	RIKEN cDNA 1700036A12 gene [Source:MGI Symbol;Acc:MGI:1920548]	-2.36632	0.541596	NA	0	1	NA	-0.848219	0.83061	NA	0	1	NA	0	0	0	0.00898059	0.00892861	0.00890298	0	0	0	0.00890612	0	0	0	0	0	0	0	0	0.056758	0.0560865	0.0563144	0	0	0	0.0561027	0	0	0	0	0
1700036G14Rik	ENSMUSG00000099995	RIKEN cDNA 1700036G14 gene [Source:MGI Symbol;Acc:MGI:1920533]	NA	NA	NA	NA	NA	NA	NA	NA	NA	NA	NA	NA	0	0	0	0	0	0	0	0	0	0	0	0	0	0	0	0	0	0	0	0	0	0	0	0	0	0	0	0	0	0
1700036O09Rik	ENSMUSG00000086185	RIKEN cDNA 1700036O09 gene [Source:MGI Symbol;Acc:MGI:1920512]	NA	NA	NA	NA	NA	NA	NA	NA	NA	NA	NA	NA	0	0	0	0	0	0	0	0	0	0	0	0	0	0	0	0	0	0	0	0	0	0	0	0	0	0	0	0	0	0
1700037C06Rik	ENSMUSG00000085542	RIKEN cDNA 1700037C06 gene [Source:MGI Symbol;Acc:MGI:1921513]	NA	NA	NA	NA	NA	NA	NA	NA	NA	NA	NA	NA	0	0	0	0	0	0	0	0	0	0	0	0	0	0	0	0	0	0	0	0	0	0	0	0	0	0	0	0	0	0
1700037C18Rik	ENSMUSG00000005983	RIKEN cDNA 1700037C18 gene [Source:MGI Symbol;Acc:MGI:1920511]	0.16306	0.136512	0.308947	0.0553332	0.612255	0.738571	0.301764	0.00605366	0.0144309	0.270392	0.0132492	0.0270285	3.24644	2.77426	2.78352	2.94551	2.44291	2.93014	3.14505	2.8985	2.76263	2.911	2.59926	2.20591	2.8282	2.74103	3.23917	20.7429	17.5482	17.6688	18.6159	15.3456	18.5341	19.5609	17.8399	16.6615	18.3374	16.0637	13.5025	18.7832	18.1643	24.3505
1700037F03Rik	ENSMUSG00000114125	RIKEN cDNA 1700037F03 gene [Source:MGI Symbol;Acc:MGI:1914566]	NA	NA	NA	NA	NA	NA	NA	NA	NA	NA	NA	NA	0	0	0	0	0	0	0	0	0	0	0	0	0	0	0	0	0	0	0	0	0	0	0	0	0	0	0	0	0	0
1700037H04Rik	ENSMUSG00000027327	RIKEN cDNA 1700037H04 gene [Source:MGI Symbol;Acc:MGI:1914576]	0.134029	0.10404	0.254933	0.507546	1.30882e-09	1.02751e-08	0.872587	8.55271e-25	1.07516e-23	0.866219	7.88809e-25	7.66755e-24	8.46713	8.04573	7.34517	8.20826	7.68238	7.11215	6.47126	5.62154	5.3587	4.98525	4.6699	4.41201	5.3515	5.05281	5.38702	54.1001	50.8919	46.6247	51.8768	48.2582	44.9868	40.2486	34.5998	32.3186	31.4038	28.8604	27.0062	35.5413	33.484	40.497
1700039E22Rik	ENSMUSG00000092369	RIKEN cDNA 1700039E22 gene [Source:MGI Symbol;Acc:MGI:1920572]	NA	NA	NA	NA	NA	NA	NA	NA	NA	NA	NA	NA	0	0	0	0	0	0	0	0	0	0	0	0	0	0	0	0	0	0	0	0	0	0	0	0	0	0	0	0	0	0
1700039I01Rik	ENSMUSG00000102536	RIKEN cDNA 1700039I01 gene [Source:MGI Symbol;Acc:MGI:1920596]	-1.24179	0.292008	NA	-0.93709	0.435041	0.584398	0.11498	0.929743	0.956818	-0.0440927	0.972167	0.979148	0.0340142	0.0678406	0.0340334	0.13709	0.0340741	0.169882	0.101703	0.13584	0.0339629	0.0679766	0	0.0677043	0.101348	0	0.0681943	0.217331	0.429115	0.216033	0.866419	0.214042	1.07456	0.632549	0.836079	0.204832	0.428208	0	0.414423	0.673091	0	0.512651
1700039M10Rik	ENSMUSG00000097933	RIKEN cDNA 1700039M10 gene [Source:MGI Symbol;Acc:MGI:1914768]	1.93126	0.466124	NA	0.0538824	0.98336	NA	1.96844	0.457584	NA	-0.307388	0.902767	NA	0.0306256	0.030541	0	0	0	0	0.0305236	0	0.0305794	0	0	0	0.0304171	0	0.0614005	0.19568	0.193182	0	0	0	0	0.189844	0	0.184426	0	0	0	0.202012	0	0.461579
1700039M15Rik	ENSMUSG00000104086	RIKEN cDNA 1700039M15 gene [Source:MGI Symbol;Acc:MGI:1921516]	NA	NA	NA	NA	NA	NA	NA	NA	NA	NA	NA	NA	0	0	0	0	0	0	0	0	0	0	0	0	0	0	0	0	0	0	0	0	0	0	0	0	0	0	0	0	0	0
1700040D17Rik	ENSMUSG00000097515	RIKEN cDNA 1700040D17 gene [Source:MGI Symbol;Acc:MGI:1923852]	0.298117	0.526946	0.724527	-0.20498	0.648528	0.765564	-0.149873	0.738919	0.816631	-0.325028	0.458112	0.56592	0.228556	0.227925	0.114343	0.148045	0.147188	0.195687	0.292879	0.162995	0.228212	0.228382	0.243848	0.21122	0.194572	0.373351	0.294575	1.46034	1.4417	0.72581	0.935655	0.924585	1.23779	1.82159	1.00321	1.37636	1.43866	1.507	1.29289	1.29223	2.47412	2.21447
1700040E09Rik	ENSMUSG00000113997	RIKEN cDNA 1700040E09 gene [Source:MGI Symbol;Acc:MGI:1924240]	NA	NA	NA	NA	NA	NA	NA	NA	NA	NA	NA	NA	0	0	0	0	0	0	0	0	0	0	0	0	0	0	0	0	0	0	0	0	0	0	0	0	0	0	0	0	0	0
1700040F15Rik	ENSMUSG00000100667	RIKEN cDNA 1700040F15 gene [Source:MGI Symbol;Acc:MGI:1920579]	NA	NA	NA	NA	NA	NA	NA	NA	NA	NA	NA	NA	0	0	0	0	0	0	0	0	0	0	0	0	0	0	0	0	0	0	0	0	0	0	0	0	0	0	0	0	0	0
1700040F17Rik	ENSMUSG00000101568	RIKEN cDNA 1700040F17 gene [Source:MGI Symbol;Acc:MGI:1920584]	NA	NA	NA	NA	NA	NA	NA	NA	NA	NA	NA	NA	0	0	0	0	0	0	0	0	0	0	0	0	0	0	0	0	0	0	0	0	0	0	0	0	0	0	0	0	0	0
1700040K01Rik	ENSMUSG00000103840	RIKEN cDNA 1700040K01 gene [Source:MGI Symbol;Acc:MGI:1920517]	NA	NA	NA	NA	NA	NA	NA	NA	NA	NA	NA	NA	0	0	0	0	0	0	0	0	0	0	0	0	0	0	0	0	0	0	0	0	0	0	0	0	0	0	0	0	0	0
1700040L08Rik	ENSMUSG00000107406	RIKEN cDNA 1700040L08 gene [Source:MGI Symbol;Acc:MGI:1920544]	0.0561728	0.645023	0.806927	-0.451066	0.000152502	0.000628765	-0.0718063	0.552486	0.662889	0.201416	0.0975884	0.159769	9.09506	8.58942	8.40713	8.49653	8.77921	9.26542	11.436	13.1097	12.5094	9.56962	9.32655	10.6703	10.5885	8.62413	8.15117	58.1122	54.331	53.3657	53.6988	55.1481	58.6069	71.1273	80.6886	75.4449	60.2823	57.639	65.3134	70.3225	57.1504	61.2765
1700041C23Rik	ENSMUSG00000100282	RIKEN cDNA 1700041C23 gene [Source:MGI Symbol;Acc:MGI:1914569]	NA	NA	NA	NA	NA	NA	NA	NA	NA	NA	NA	NA	0	0	0	0	0	0	0	0	0	0	0	0	0	0	0	0	0	0	0	0	0	0	0	0	0	0	0	0	0	0
1700041G16Rik	ENSMUSG00000054822	RIKEN cDNA 1700041G16 gene [Source:MGI Symbol;Acc:MGI:1920549]	0	1	NA	-0.903949	0.704449	NA	-3.75119	0.0786612	NA	-2.57685	0.240212	0.338977	0	0	0	0	0	0	0.0089027	0	0	0.0178513	0.0177895	0.0355596	0.00887166	0	0.0268627	0	0	0	0	0	0	0.0553711	0	0	0.112451	0.109941	0.217663	0.0589201	0	0.201941
1700041I07Rik	ENSMUSG00000104845	RIKEN cDNA 1700041I07 gene [Source:MGI Symbol;Acc:MGI:1920523]	NA	NA	NA	NA	NA	NA	NA	NA	NA	NA	NA	NA	0	0	0	0	0	0	0	0	0	0	0	0	0	0	0	0	0	0	0	0	0	0	0	0	0	0	0	0	0	0
1700041M05Rik	ENSMUSG00000087010	RIKEN cDNA 1700041M05 gene [Source:MGI Symbol;Acc:MGI:1920510]	NA	NA	NA	NA	NA	NA	NA	NA	NA	NA	NA	NA	0	0	0	0	0	0	0	0	0	0	0	0	0	0	0	0	0	0	0	0	0	0	0	0	0	0	0	0	0	0
1700041M19Rik	ENSMUSG00000100857	RIKEN cDNA 1700041M19 gene [Source:MGI Symbol;Acc:MGI:1923851]	NA	NA	NA	NA	NA	NA	NA	NA	NA	NA	NA	NA	0	0	0	0	0	0	0	0	0	0	0	0	0	0	0	0	0	0	0	0	0	0	0	0	0	0	0	0	0	0
1700042D02Rik	ENSMUSG00000105991	RIKEN cDNA 1700042D02 gene [Source:MGI Symbol;Acc:MGI:1920587]	-1.77939	0.5614	NA	-1.80913	0.554706	NA	-1.71836	0.575259	NA	-0.686888	0.825735	NA	0	0	0	0	0	0.0836743	0	0.0418172	0.0418207	0.0837038	0	0	0.0415987	0	0	0	0	0	0	0	0.529268	0	0.257379	0.252223	0.527279	0	0	0.276273	0	0
1700042G15Rik	ENSMUSG00000087044	RIKEN cDNA 1700042G15 gene [Source:MGI Symbol;Acc:MGI:1920599]	NA	NA	NA	NA	NA	NA	NA	NA	NA	NA	NA	NA	0	0	0	0	0	0	0	0	0	0	0	0	0	0	0	0	0	0	0	0	0	0	0	0	0	0	0	0	0	0
1700042O05Rik	ENSMUSG00000112878	RIKEN cDNA 1700042O05 gene [Source:MGI Symbol;Acc:MGI:1920540]	NA	NA	NA	NA	NA	NA	NA	NA	NA	NA	NA	NA	0	0	0	0	0	0	0	0	0	0	0	0	0	0	0	0	0	0	0	0	0	0	0	0	0	0	0	0	0	0
1700042O10Rik	ENSMUSG00000086391	RIKEN cDNA 1700042O10 gene [Source:MGI Symbol;Acc:MGI:1920571]	-0.885405	0.85534	NA	0	1	NA	0	1	NA	0	1	NA	0	0	0	0	0.0151828	0	0	0	0	0	0	0	0	0	0	0	0	0	0	0.0953732	0	0	0	0	0	0	0	0	0	0
1700044C05Rik	ENSMUSG00000099911	RIKEN cDNA 1700044C05 gene [Source:MGI Symbol;Acc:MGI:1920556]	NA	NA	NA	NA	NA	NA	NA	NA	NA	NA	NA	NA	0	0	0	0	0	0	0	0	0	0	0	0	0	0	0	0	0	0	0	0	0	0	0	0	0	0	0	0	0	0
1700044K03Rik	ENSMUSG00000100297	RIKEN cDNA 1700044K03 gene [Source:MGI Symbol;Acc:MGI:1914571]	NA	NA	NA	NA	NA	NA	NA	NA	NA	NA	NA	NA	0	0	0	0	0	0	0	0	0	0	0	0	0	0	0	0	0	0	0	0	0	0	0	0	0	0	0	0	0	0
1700045H11Rik	ENSMUSG00000078492	RIKEN cDNA 1700045H11 gene [Source:MGI Symbol;Acc:MGI:1920598]	0	1	NA	-0.903935	0.852347	NA	0	1	NA	0	1	NA	0	0	0	0	0	0	0	0.0274315	0	0	0	0	0	0	0	0	0	0	0	0	0	0	0.168837	0	0	0	0	0	0	0
1700045I11Rik	ENSMUSG00000104526	RIKEN cDNA 1700045I11 gene [Source:MGI Symbol;Acc:MGI:1920600]	NA	NA	NA	NA	NA	NA	NA	NA	NA	NA	NA	NA	0	0	0	0	0	0	0	0	0	0	0	0	0	0	0	0	0	0	0	0	0	0	0	0	0	0	0	0	0	0
1700046C09Rik	ENSMUSG00000085561	RIKEN cDNA 1700046C09 gene [Source:MGI Symbol;Acc:MGI:1920557]	NA	NA	NA	NA	NA	NA	NA	NA	NA	NA	NA	NA	0	0	0	0	0	0	0	0	0	0	0	0	0	0	0	0	0	0	0	0	0	0	0	0	0	0	0	0	0	0
1700047A11Rik	ENSMUSG00000085437	RIKEN cDNA 1700047A11 gene [Source:MGI Symbol;Acc:MGI:1923854]	-0.0757443	0.789431	0.893047	-0.547671	0.0459464	0.100714	-0.378968	0.170447	0.264398	-0.175771	0.526117	0.628809	0.615197	0.831192	0.496407	0.9398	0.576521	0.654158	0.77138	1.10956	1.07002	0.991498	0.889257	0.849273	0.94608	0.769558	0.934992	3.93076	5.25757	3.15103	5.93961	3.62151	4.13777	4.79766	6.82917	6.45334	6.24578	5.49569	5.19846	6.28328	5.09971	7.02882
1700047E10Rik	ENSMUSG00000115294	RIKEN cDNA 1700047E10 gene [Source:MGI Symbol;Acc:MGI:1921578]	NA	NA	NA	NA	NA	NA	NA	NA	NA	NA	NA	NA	0	0	0	0	0	0	0	0	0	0	0	0	0	0	0	0	0	0	0	0	0	0	0	0	0	0	0	0	0	0
1700047F07Rik	ENSMUSG00000085549	RIKEN cDNA 1700047F07 gene [Source:MGI Symbol;Acc:MGI:1920570]	NA	NA	NA	NA	NA	NA	NA	NA	NA	NA	NA	NA	0	0	0	0	0	0	0	0	0	0	0	0	0	0	0	0	0	0	0	0	0	0	0	0	0	0	0	0	0	0
1700047G03Rik	ENSMUSG00000099349	RIKEN cDNA 1700047G03 gene [Source:MGI Symbol;Acc:MGI:1920589]	0	1	NA	0	1	NA	-1.71364	0.722366	NA	0	1	NA	0	0	0	0	0	0	0	0	0	0.021809	0	0	0	0	0	0	0	0	0	0	0	0	0	0	0.137382	0	0	0	0	0
1700047G07Rik	ENSMUSG00000110717	RIKEN cDNA 1700047G07 gene [Source:MGI Symbol;Acc:MGI:1920573]	NA	NA	NA	NA	NA	NA	NA	NA	NA	NA	NA	NA	0	0	0	0	0	0	0	0	0	0	0	0	0	0	0	0	0	0	0	0	0	0	0	0	0	0	0	0	0	0
1700047K16Rik	ENSMUSG00000087347	RIKEN cDNA 1700047K16 gene [Source:MGI Symbol;Acc:MGI:1920585]	0.423187	0.579396	0.762799	-0.381974	0.590345	0.720533	-0.251315	0.724723	0.805234	0.173309	0.812256	0.865509	0.0919459	0.0733536	0.0919978	0.0370576	0.0736862	0.0918434	0.0916396	0.183599	0.0734458	0.0918758	0.109869	0.128111	0.036528	0.164562	0.073736	0.587481	0.463986	0.583971	0.234207	0.462872	0.580941	0.56996	1.13003	0.442955	0.578757	0.679001	0.784177	0.242597	1.09052	0.554312
1700047L14Rik	ENSMUSG00000101762	RIKEN cDNA 1700047L14 gene [Source:MGI Symbol;Acc:MGI:1920545]	NA	NA	NA	NA	NA	NA	NA	NA	NA	NA	NA	NA	0	0	0	0	0	0	0	0	0	0	0	0	0	0	0	0	0	0	0	0	0	0	0	0	0	0	0	0	0	0
1700047M11Rik	ENSMUSG00000100147	RIKEN cDNA 1700047M11 gene [Source:MGI Symbol;Acc:MGI:1914580]	0	1	NA	0	1	NA	0	1	NA	-2.16456	0.650994	NA	0	0	0	0	0	0	0	0	0	0	0	0	0.0113717	0	0.00573877	0	0	0	0	0	0	0	0	0	0	0	0	0.0755237	0	0.0431413
1700047N06Rik	ENSMUSG00000102356	RIKEN cDNA 1700047N06 gene [Source:MGI Symbol;Acc:MGI:1923853]	NA	NA	NA	NA	NA	NA	NA	NA	NA	NA	NA	NA	0	0	0	0	0	0	0	0	0	0	0	0	0	0	0	0	0	0	0	0	0	0	0	0	0	0	0	0	0	0
1700047O18Rik	ENSMUSG00000109594	RIKEN cDNA 1700047O18 gene [Source:MGI Symbol;Acc:MGI:1920668]	NA	NA	NA	NA	NA	NA	NA	NA	NA	NA	NA	NA	0	0	0	0	0	0	0	0	0	0	0	0	0	0	0	0	0	0	0	0	0	0	0	0	0	0	0	0	0	0
1700048F04Rik	ENSMUSG00000105274	RIKEN cDNA 1700048F04 gene [Source:MGI Symbol;Acc:MGI:1920646]	NA	NA	NA	NA	NA	NA	NA	NA	NA	NA	NA	NA	0	0	0	0	0	0	0	0	0	0	0	0	0	0	0	0	0	0	0	0	0	0	0	0	0	0	0	0	0	0
1700048M11Rik	ENSMUSG00000085637	RIKEN cDNA 1700048M11 gene [Source:MGI Symbol;Acc:MGI:1920636]	-0.118333	0.909354	NA	-0.304867	0.766248	0.852368	0.592378	0.593993	0.698907	-1.86961	0.0471936	0.084906	0.10078	0.0670013	0.0672248	0.067697	0.100958	0.100668	0.133926	0.06708	0.100628	0	0.100355	0.0668667	0.0667295	0.26722	0.707182	0.643928	0.423806	0.426721	0.42785	0.634183	0.636759	0.832965	0.412868	0.606894	0	0.620201	0.409296	0.443176	1.77081	5.31625
1700048O20Rik	ENSMUSG00000043773	RIKEN cDNA 1700048O20 gene [Source:MGI Symbol;Acc:MGI:1920637]	NA	NA	NA	NA	NA	NA	NA	NA	NA	NA	NA	NA	0	0	0	0	0	0	0	0	0	0	0	0	0	0	0	0	0	0	0	0	0	0	0	0	0	0	0	0	0	0
1700048P04Rik	ENSMUSG00000112333	RIKEN cDNA 1700048P04 gene [Source:MGI Symbol;Acc:MGI:1920605]	NA	NA	NA	NA	NA	NA	NA	NA	NA	NA	NA	NA	0	0	0	0	0	0	0	0	0	0	0	0	0	0	0	0	0	0	0	0	0	0	0	0	0	0	0	0	0	0
1700049E15Rik	ENSMUSG00000085077	RIKEN cDNA 1700049E15 gene [Source:MGI Symbol;Acc:MGI:1920644]	NA	NA	NA	NA	NA	NA	NA	NA	NA	NA	NA	NA	0	0	0	0	0	0	0	0	0	0	0	0	0	0	0	0	0	0	0	0	0	0	0	0	0	0	0	0	0	0
1700049E17Rik1	ENSMUSG00000079271	RIKEN cDNA 1700049E17 gene, gene 1 [Source:MGI Symbol;Acc:MGI:1920665]	NA	NA	NA	NA	NA	NA	NA	NA	NA	NA	NA	NA	0	0	0	0	0	0	0	0	0	0	0	0	0	0	0	0	0	0	0	0	0	0	0	0	0	0	0	0	0	0
1700049E17Rik2	ENSMUSG00000090440	tandem duplication of RIKEN cDNA 1700049E17 gene, gene 2 [Source:MGI Symbol;Acc:MGI:3796510]	NA	NA	NA	NA	NA	NA	NA	NA	NA	NA	NA	NA	0	0	0	0	0	0	0	0	0	0	0	0	0	0	0	0	0	0	0	0	0	0	0	0	0	0	0	0	0	0
1700049E22Rik	ENSMUSG00000101553	RIKEN cDNA 1700049E22 gene [Source:MGI Symbol;Acc:MGI:1920645]	NA	NA	NA	NA	NA	NA	NA	NA	NA	NA	NA	NA	0	0	0	0	0	0	0	0	0	0	0	0	0	0	0	0	0	0	0	0	0	0	0	0	0	0	0	0	0	0
1700049L16Rik	ENSMUSG00000043859	RIKEN cDNA 1700049L16 gene [Source:MGI Symbol;Acc:MGI:1920633]	NA	NA	NA	NA	NA	NA	NA	NA	NA	NA	NA	NA	0	0	0	0	0	0	0	0	0	0	0	0	0	0	0	0	0	0	0	0	0	0	0	0	0	0	0	0	0	0
1700051A21Rik	ENSMUSG00000086951	RIKEN cDNA 1700051A21 gene [Source:MGI Symbol;Acc:MGI:1920616]	NA	NA	NA	NA	NA	NA	NA	NA	NA	NA	NA	NA	0	0	0	0	0	0	0	0	0	0	0	0	0	0	0	0	0	0	0	0	0	0	0	0	0	0	0	0	0	0
1700051K13Rik	ENSMUSG00000108263	RIKEN cDNA 1700051K13 gene [Source:MGI Symbol;Acc:MGI:1920602]	1.0381	0.830742	NA	1.01957	0.833719	NA	1.07528	0.824777	NA	1.23661	0.799013	NA	0	0	0.0234224	0	0	0	0	0	0	0	0	0	0	0	0	0	0	0.148678	0	0	0	0	0	0	0	0	0	0	0	0
1700051O22Rik	ENSMUSG00000103341	RIKEN cDNA 1700051O22 Gene [Source:MGI Symbol;Acc:MGI:3704315]	-0.118214	0.361284	0.580179	-0.298695	0.0201281	0.0501749	-0.350895	0.00609566	0.0145253	0.0325562	0.801048	0.857224	6.76739	6.62137	6.49014	6.87023	8.44215	7.4996	8.24653	8.41391	8.74609	8.90573	8.5443	9.88669	8.52213	8.32862	6.57909	43.2397	41.8824	41.1973	43.4204	53.0308	47.4375	51.29	51.7865	52.7481	56.1003	52.8046	60.5172	56.5988	55.1921	49.4584
1700052H01Rik	ENSMUSG00000105297	RIKEN cDNA 1700052H01 gene [Source:MGI Symbol;Acc:MGI:1920712]	NA	NA	NA	NA	NA	NA	NA	NA	NA	NA	NA	NA	0	0	0	0	0	0	0	0	0	0	0	0	0	0	0	0	0	0	0	0	0	0	0	0	0	0	0	0	0	0
1700052I22Rik	ENSMUSG00000101912	RIKEN cDNA 1700052I22 gene [Source:MGI Symbol;Acc:MGI:1914590]	NA	NA	NA	NA	NA	NA	NA	NA	NA	NA	NA	NA	0	0	0	0	0	0	0	0	0	0	0	0	0	0	0	0	0	0	0	0	0	0	0	0	0	0	0	0	0	0
1700052K11Rik	ENSMUSG00000099681	RIKEN cDNA 1700052K11 gene [Source:MGI Symbol;Acc:MGI:1920681]	-0.410941	0.00467691	0.0215335	-0.909055	1.46763e-10	1.25356e-09	-1.18888	2.03379e-17	1.85244e-16	-0.942767	1.90159e-11	9.52629e-11	0.575609	0.666038	0.624295	0.912028	0.862733	0.851478	1.21745	1.22835	1.19774	1.60257	1.53139	1.46059	1.43577	1.71264	1.17605	3.67781	4.21292	3.96282	5.76409	5.4194	5.38589	7.57205	7.56034	7.22365	10.0952	9.46415	8.94039	9.53552	11.3493	8.84096
1700054A03Rik	ENSMUSG00000099988	RIKEN cDNA 1700054A03 gene [Source:MGI Symbol;Acc:MGI:1925707]	NA	NA	NA	NA	NA	NA	NA	NA	NA	NA	NA	NA	0	0	0	0	0	0	0	0	0	0	0	0	0	0	0	0	0	0	0	0	0	0	0	0	0	0	0	0	0	0
1700054K02Rik	ENSMUSG00000097001	RIKEN cDNA 1700054K02 gene [Source:MGI Symbol;Acc:MGI:1925600]	NA	NA	NA	NA	NA	NA	NA	NA	NA	NA	NA	NA	0	0	0	0	0	0	0	0	0	0	0	0	0	0	0	0	0	0	0	0	0	0	0	0	0	0	0	0	0	0
1700054K19Rik	ENSMUSG00000100219	RIKEN cDNA 1700054K19 gene [Source:MGI Symbol;Acc:MGI:1914586]	NA	NA	NA	NA	NA	NA	NA	NA	NA	NA	NA	NA	0	0	0	0	0	0	0	0	0	0	0	0	0	0	0	0	0	0	0	0	0	0	0	0	0	0	0	0	0	0
1700054M17Rik	ENSMUSG00000085889	RIKEN cDNA 1700054M17 gene [Source:MGI Symbol;Acc:MGI:1920608]	NA	NA	NA	NA	NA	NA	NA	NA	NA	NA	NA	NA	0	0	0	0	0	0	0	0	0	0	0	0	0	0	0	0	0	0	0	0	0	0	0	0	0	0	0	0	0	0
1700054O05Rik	ENSMUSG00000111753	RIKEN cDNA 1700054O05 gene [Source:MGI Symbol;Acc:MGI:1920606]	NA	NA	NA	NA	NA	NA	NA	NA	NA	NA	NA	NA	0	0	0	0	0	0	0	0	0	0	0	0	0	0	0	0	0	0	0	0	0	0	0	0	0	0	0	0	0	0
1700054O19Rik	ENSMUSG00000104183	RIKEN cDNA 1700054O19 gene [Source:MGI Symbol;Acc:MGI:1921522]	1.91587	0.691142	NA	1.89734	0.693977	NA	1.95305	0.685466	NA	2.11438	0.661043	NA	0.037541	0	0	0	0	0	0	0	0	0	0	0	0	0	0	0.239866	0	0	0	0	0	0	0	0	0	0	0	0	0	0
1700055C04Rik	ENSMUSG00000093616	RIKEN cDNA 1700055C04 gene [Source:MGI Symbol;Acc:MGI:1920647]	NA	NA	NA	NA	NA	NA	NA	NA	NA	NA	NA	NA	0	0	0	0	0	0	0	0	0	0	0	0	0	0	0	0	0	0	0	0	0	0	0	0	0	0	0	0	0	0
1700055D18Rik	ENSMUSG00000070997	RIKEN cDNA 1700055D18 gene [Source:MGI Symbol;Acc:MGI:1920655]	-0.0628543	0.829234	0.912719	-0.262635	0.361666	0.512021	-0.40064	0.159194	0.250152	-0.074082	0.796587	0.853781	0.183951	0.135399	0.162144	0.14563	0.206212	0.179371	0.161512	0.17054	0.266764	0.236328	0.213703	0.235382	0.139199	0.243874	0.228304	1.17534	0.856441	1.02923	0.920396	1.29536	1.13458	1.00454	1.04965	1.60887	1.48871	1.32071	1.44079	0.924475	1.6161	1.71628
1700056E22Rik	ENSMUSG00000044854	RIKEN cDNA 1700056E22 gene [Source:MGI Symbol;Acc:MGI:1920613]	-1.66677	5.61379e-05	0.000454616	-1.52696	0.000254958	0.00100994	-2.02114	6.38349e-07	2.6953e-06	-2.51345	2.32654e-10	1.08495e-09	0.0512353	0.0766407	0.166609	0.219403	0.37211	0.396631	0.280855	0.268557	0.332527	0.396771	0.43366	0.45892	0.750576	0.624064	0.654842	0.327364	0.484778	1.05758	1.38665	2.33747	2.50882	1.7468	1.65293	2.00549	2.49939	2.68006	2.80909	4.98486	4.13555	4.92278
1700056N10Rik	ENSMUSG00000084792	RIKEN cDNA 1700056N10 gene [Source:MGI Symbol;Acc:MGI:1920642]	-0.787917	0.357121	0.576049	0.0546084	0.951824	0.97735	-0.33645	0.700795	0.785654	-0.912887	0.279041	0.383361	0.0624844	0.0467339	0.0625197	0.110178	0.140837	0.0624148	0.0467072	0.0467888	0.0779877	0.0156092	0.186662	0.0310934	0.0620591	0.232985	0.0939551	0.399239	0.295608	0.396854	0.696334	0.884694	0.394795	0.290499	0.287978	0.470348	0.0983277	1.15359	0.190325	0.412158	1.54394	0.706309
1700057G04Rik	ENSMUSG00000074139	RIKEN cDNA 1700057G04 gene [Source:MGI Symbol;Acc:MGI:1925709]	0.968953	0.670624	NA	-1.26656	0.53752	NA	0.129331	0.953208	NA	2.12926	0.350008	0.458795	0.0082537	0	0.00825836	0	0.00826823	0	0.00822621	0.0247217	0.00824126	0.0164948	0	0	0	0	0	0.0527364	0	0.0524214	0	0.0519383	0	0.0511636	0.152159	0.0497035	0.103907	0	0	0	0	0
1700057H15Rik	ENSMUSG00000084757	RIKEN cDNA 1700057H15 gene [Source:MGI Symbol;Acc:MGI:1925710]	NA	NA	NA	NA	NA	NA	NA	NA	NA	NA	NA	NA	0	0	0	0	0	0	0	0	0	0	0	0	0	0	0	0	0	0	0	0	0	0	0	0	0	0	0	0	0	0
1700057H21Rik	ENSMUSG00000086007	RIKEN cDNA 1700057H21 gene [Source:MGI Symbol;Acc:MGI:1920625]	NA	NA	NA	NA	NA	NA	NA	NA	NA	NA	NA	NA	0	0	0	0	0	0	0	0	0	0	0	0	0	0	0	0	0	0	0	0	0	0	0	0	0	0	0	0	0	0
1700058P15Rik	ENSMUSG00000089636	RIKEN cDNA 1700058P15 gene [Source:MGI Symbol;Acc:MGI:1920627]	-0.417157	0.701689	NA	0.78764	0.531263	0.67039	-1.27107	0.214627	0.318659	-2.31815	0.0178789	0.0355672	0.19725	0	0	0.0794988	0.118558	0.0788119	0.0393185	0.0393872	0.0393904	0.11826	0.314266	0.0785239	0.352632	0.470708	0.355915	1.26031	0	0	0.502439	0.744742	0.498512	0.244545	0.242422	0.237566	0.744957	1.9422	0.480651	2.34197	3.11929	2.67559
1700060C16Rik	ENSMUSG00000086887	RIKEN cDNA 1700060C16 gene [Source:MGI Symbol;Acc:MGI:1920675]	NA	NA	NA	NA	NA	NA	NA	NA	NA	NA	NA	NA	0	0	0	0	0	0	0	0	0	0	0	0	0	0	0	0	0	0	0	0	0	0	0	0	0	0	0	0	0	0
1700060C20Rik	ENSMUSG00000078957	RIKEN cDNA 1700060C20 gene [Source:MGI Symbol;Acc:MGI:1920649]	NA	NA	NA	NA	NA	NA	NA	NA	NA	NA	NA	NA	0	0	0	0	0	0	0	0	0	0	0	0	0	0	0	0	0	0	0	0	0	0	0	0	0	0	0	0	0	0
1700060J05Rik	ENSMUSG00000084970	RIKEN cDNA 1700060J05 gene [Source:MGI Symbol;Acc:MGI:1920641]	-0.200794	0.139365	0.312856	-0.234107	0.0844948	0.166294	-0.534767	5.56512e-05	0.000187764	0.392669	0.00506984	0.0112341	2.41318	2.26856	2.3684	2.9271	3.2489	2.39514	3.0026	2.80834	2.80857	4.02402	3.74989	3.25833	2.22883	2.04795	2.20335	15.4188	14.3494	15.0338	18.4995	20.4085	15.1501	18.6749	17.285	16.9387	25.3487	23.1747	19.9445	14.8025	13.5714	16.5637
1700060O08Rik	ENSMUSG00000099407	RIKEN cDNA 1700060O08 gene [Source:MGI Symbol;Acc:MGI:1914585]	NA	NA	NA	NA	NA	NA	NA	NA	NA	NA	NA	NA	0	0	0	0	0	0	0	0	0	0	0	0	0	0	0	0	0	0	0	0	0	0	0	0	0	0	0	0	0	0
1700061E17Rik	ENSMUSG00000102060	RIKEN cDNA 1700061E17 gene [Source:MGI Symbol;Acc:MGI:3642196]	0	1	NA	0	1	NA	-0.848227	0.794116	NA	-3.584	0.243334	NA	0	0	0	0	0	0	0	0	0	0	0.0152052	0	0.0151658	0.0607317	0.0459209	0	0	0	0	0	0	0	0	0	0	0.0939699	0	0.100722	0.402457	0.345211
1700061E18Rik	ENSMUSG00000085759	RIKEN cDNA 1700061E18 gene [Source:MGI Symbol;Acc:MGI:1924241]	NA	NA	NA	NA	NA	NA	NA	NA	NA	NA	NA	NA	0	0	0	0	0	0	0	0	0	0	0	0	0	0	0	0	0	0	0	0	0	0	0	0	0	0	0	0	0	0
1700061F12Rik	ENSMUSG00000085580	RIKEN cDNA 1700061F12 gene [Source:MGI Symbol;Acc:MGI:1920688]	-0.885405	0.85534	NA	0	1	NA	0	1	NA	0	1	NA	0	0	0	0	0.0186318	0	0	0	0	0	0	0	0	0	0	0	0	0	0	0.117039	0	0	0	0	0	0	0	0	0	0
1700061H18Rik	ENSMUSG00000084948	RIKEN cDNA 1700061H18 gene [Source:MGI Symbol;Acc:MGI:1920711]	NA	NA	NA	NA	NA	NA	NA	NA	NA	NA	NA	NA	0	0	0	0	0	0	0	0	0	0	0	0	0	0	0	0	0	0	0	0	0	0	0	0	0	0	0	0	0	0
1700061I17Rik	ENSMUSG00000028009	RIKEN cDNA 1700061I17 gene [Source:MGI Symbol;Acc:MGI:1920612]	NA	NA	NA	NA	NA	NA	NA	NA	NA	NA	NA	NA	0	0	0	0	0	0	0	0	0	0	0	0	0	0	0	0	0	0	0	0	0	0	0	0	0	0	0	0	0	0
1700061J23Rik	ENSMUSG00000086366	RIKEN cDNA 1700061J23 gene [Source:MGI Symbol;Acc:MGI:1924243]	NA	NA	NA	NA	NA	NA	NA	NA	NA	NA	NA	NA	0	0	0	0	0	0	0	0	0	0	0	0	0	0	0	0	0	0	0	0	0	0	0	0	0	0	0	0	0	0
1700061N14Rik	ENSMUSG00000110464	RIKEN cDNA 1700061N14 gene [Source:MGI Symbol;Acc:MGI:1920682]	NA	NA	NA	NA	NA	NA	NA	NA	NA	NA	NA	NA	0	0	0	0	0	0	0	0	0	0	0	0	0	0	0	0	0	0	0	0	0	0	0	0	0	0	0	0	0	0
1700062C10Rik	ENSMUSG00000114390	RIKEN cDNA 1700062C10 gene [Source:MGI Symbol;Acc:MGI:1920690]	1.55638	0.540629	NA	0.633762	0.79777	NA	1.59356	0.531001	NA	2.71669	0.285513	NA	0.00982086	0	0.0196528	0	0	0.00980992	0	0.00980524	0.00980605	0	0.00977938	0	0	0	0	0.0627497	0	0.12475	0	0	0.062051	0	0.0603499	0.0591408	0	0.0604375	0	0	0	0
1700063A18Rik	ENSMUSG00000100062	RIKEN cDNA 1700063A18 gene [Source:MGI Symbol;Acc:MGI:1920704]	NA	NA	NA	NA	NA	NA	NA	NA	NA	NA	NA	NA	0	0	0	0	0	0	0	0	0	0	0	0	0	0	0	0	0	0	0	0	0	0	0	0	0	0	0	0	0	0
1700063D05Rik	ENSMUSG00000100837	RIKEN cDNA 1700063D05 gene [Source:MGI Symbol;Acc:MGI:1925750]	NA	NA	NA	NA	NA	NA	NA	NA	NA	NA	NA	NA	0	0	0	0	0	0	0	0	0	0	0	0	0	0	0	0	0	0	0	0	0	0	0	0	0	0	0	0	0	0
1700063H04Rik	ENSMUSG00000040657	RIKEN cDNA 1700063H04 gene [Source:MGI Symbol;Acc:MGI:1921519]	NA	NA	NA	NA	NA	NA	NA	NA	NA	NA	NA	NA	0	0	0	0	0	0	0	0	0	0	0	0	0	0	0	0	0	0	0	0	0	0	0	0	0	0	0	0	0	0
1700063H06Rik	ENSMUSG00000099266	RIKEN cDNA 1700063H06 gene [Source:MGI Symbol;Acc:MGI:1920614]	NA	NA	NA	NA	NA	NA	NA	NA	NA	NA	NA	NA	0	0	0	0	0	0	0	0	0	0	0	0	0	0	0	0	0	0	0	0	0	0	0	0	0	0	0	0	0	0
1700063I16Rik	ENSMUSG00000103463	RIKEN cDNA 1700063I16 gene [Source:MGI Symbol;Acc:MGI:1925877]	NA	NA	NA	NA	NA	NA	NA	NA	NA	NA	NA	NA	0	0	0	0	0	0	0	0	0	0	0	0	0	0	0	0	0	0	0	0	0	0	0	0	0	0	0	0	0	0
1700063K16Rik	ENSMUSG00000102036	RIKEN cDNA 1700063K16 gene [Source:MGI Symbol;Acc:MGI:1923860]	NA	NA	NA	NA	NA	NA	NA	NA	NA	NA	NA	NA	0	0	0	0	0	0	0	0	0	0	0	0	0	0	0	0	0	0	0	0	0	0	0	0	0	0	0	0	0	0
1700063O14Rik	ENSMUSG00000101978	RIKEN cDNA 1700063O14 gene [Source:MGI Symbol;Acc:MGI:1920702]	NA	NA	NA	NA	NA	NA	NA	NA	NA	NA	NA	NA	0	0	0	0	0	0	0	0	0	0	0	0	0	0	0	0	0	0	0	0	0	0	0	0	0	0	0	0	0	0
1700064H15Rik	ENSMUSG00000082766	RIKEN cDNA 1700064H15 gene [Source:MGI Symbol;Acc:MGI:1920674]	0.436674	0.662183	NA	-0.227189	0.809882	0.883324	-0.424501	0.647366	0.744245	0.120311	0.899624	0.926455	0.165409	0.164953	0.0413757	0.0833325	0.124275	0.0826124	0.164858	0.289006	0	0.0826416	0.205888	0.246932	0.164283	0.164469	0.0829062	1.05687	1.04338	0.262639	0.526669	0.780656	0.522552	1.02535	1.77879	0	0.520588	1.27241	1.51149	1.09107	1.0899	0.623249
1700064J06Rik	ENSMUSG00000100681	RIKEN cDNA 1700064J06 gene [Source:MGI Symbol;Acc:MGI:1920650]	NA	NA	NA	NA	NA	NA	NA	NA	NA	NA	NA	NA	0	0	0	0	0	0	0	0	0	0	0	0	0	0	0	0	0	0	0	0	0	0	0	0	0	0	0	0	0	0
1700064M15Rik	ENSMUSG00000100211	RIKEN cDNA 1700064M15 gene [Source:MGI Symbol;Acc:MGI:1920707]	NA	NA	NA	NA	NA	NA	NA	NA	NA	NA	NA	NA	0	0	0	0	0	0	0	0	0	0	0	0	0	0	0	0	0	0	0	0	0	0	0	0	0	0	0	0	0	0
1700065D16Rik	ENSMUSG00000096655	RIKEN cDNA 1700065D16 gene [Source:MGI Symbol;Acc:MGI:1920660]	0.0773352	0.776841	0.886897	0.954404	0.00129557	0.00446586	0.620094	0.0294138	0.0592202	0.578902	0.0383553	0.0705364	0.235559	0.240501	0.26375	0.265603	0.196645	0.280114	0.162106	0.134391	0.100802	0.201754	0.150791	0.167455	0.1504	0.178453	0.269866	1.50508	1.52125	1.6742	1.67863	1.23526	1.77182	1.00823	0.827157	0.607939	1.27091	0.931903	1.025	0.998863	1.18257	2.02872
1700065I16Rik	ENSMUSG00000099435	RIKEN cDNA 1700065I16 gene [Source:MGI Symbol;Acc:MGI:1925712]	NA	NA	NA	NA	NA	NA	NA	NA	NA	NA	NA	NA	0	0	0	0	0	0	0	0	0	0	0	0	0	0	0	0	0	0	0	0	0	0	0	0	0	0	0	0	0	0
1700065J11Rik	ENSMUSG00000107341	RIKEN cDNA 1700065J11 gene [Source:MGI Symbol;Acc:MGI:1920659]	NA	NA	NA	NA	NA	NA	NA	NA	NA	NA	NA	NA	0	0	0	0	0	0	0	0	0	0	0	0	0	0	0	0	0	0	0	0	0	0	0	0	0	0	0	0	0	0
1700065J18Rik	ENSMUSG00000100872	RIKEN cDNA 1700065J18 gene [Source:MGI Symbol;Acc:MGI:1920705]	NA	NA	NA	NA	NA	NA	NA	NA	NA	NA	NA	NA	0	0	0	0	0	0	0	0	0	0	0	0	0	0	0	0	0	0	0	0	0	0	0	0	0	0	0	0	0	0
1700065L07Rik	ENSMUSG00000107408	RIKEN cDNA 1700065L07 gene [Source:MGI Symbol;Acc:MGI:1920658]	NA	NA	NA	NA	NA	NA	NA	NA	NA	NA	NA	NA	0	0	0	0	0	0	0	0	0	0	0	0	0	0	0	0	0	0	0	0	0	0	0	0	0	0	0	0	0	0
1700065O20Rik	ENSMUSG00000100134	RIKEN cDNA 1700065O20 gene [Source:MGI Symbol;Acc:MGI:1923859]	NA	NA	NA	NA	NA	NA	NA	NA	NA	NA	NA	NA	0	0	0	0	0	0	0	0	0	0	0	0	0	0	0	0	0	0	0	0	0	0	0	0	0	0	0	0	0	0
1700066B17Rik	ENSMUSG00000101634	RIKEN cDNA 1700066B17 gene [Source:MGI Symbol;Acc:MGI:1920676]	0	1	NA	0	1	NA	0	1	NA	-0.686891	0.887527	NA	0	0	0	0	0	0	0	0	0	0	0	0	0	0.0151687	0	0	0	0	0	0	0	0	0	0	0	0	0	0	0.10052	0
1700066B19Rik	ENSMUSG00000073598	RIKEN cDNA 1700066B19 gene [Source:MGI Symbol;Acc:MGI:1920699]	-0.497992	0.00508729	0.023074	-1.10649	1.87997e-10	1.58969e-09	-1.49442	2.94196e-18	2.7838e-17	-1.56061	5.84358e-20	4.67171e-19	0.620241	0.652891	0.603352	1.01844	0.926246	0.860486	1.41379	1.41052	1.37623	1.91669	1.97296	1.81756	2.51541	2.55251	1.60044	3.96298	4.12976	3.82988	6.43661	5.81837	5.44286	8.79318	8.68158	8.30014	12.0739	12.1931	11.1254	16.7058	16.915	12.0313
1700066C05Rik	ENSMUSG00000101810	RIKEN cDNA 1700066C05 gene [Source:MGI Symbol;Acc:MGI:1925904]	NA	NA	NA	NA	NA	NA	NA	NA	NA	NA	NA	NA	0	0	0	0	0	0	0	0	0	0	0	0	0	0	0	0	0	0	0	0	0	0	0	0	0	0	0	0	0	0
1700066J03Rik	ENSMUSG00000097717	RIKEN cDNA 1700066J03 gene [Source:MGI Symbol;Acc:MGI:1914589]	0.079585	0.960467	NA	-2.25752	0.0874689	0.170747	-3.59186	0.00472033	0.0115234	-3.11673	0.0148009	0.0299146	0	0.0191151	0.0191788	0.0193135	0	0.0191466	0.133729	0	0.0574173	0.095767	0.171783	0.22892	0.190375	0.133413	0.076859	0	0.120909	0.121741	0.122063	0	0.121109	0.83174	0	0.346287	0.603269	1.06164	1.40124	1.26436	0.884104	0.577788
1700066M21Rik	ENSMUSG00000038323	RIKEN cDNA 1700066M21 gene [Source:MGI Symbol;Acc:MGI:1920717]	-0.145956	0.265526	0.477986	-0.258193	0.0484986	0.105436	-0.198698	0.128954	0.209804	-0.0296703	0.820673	0.872303	2.9866	3.3701	3.31079	3.6436	3.73351	3.94415	3.55892	4.10821	4.3449	3.89018	3.96197	4.12021	4.43189	4.3067	3.16048	19.0826	21.3171	21.0158	23.0279	23.4527	24.9481	22.135	25.2854	26.2043	24.5056	24.4853	25.2201	29.4339	28.5396	23.759
1700066N21Rik	ENSMUSG00000099605	RIKEN cDNA 1700066N21 gene [Source:MGI Symbol;Acc:MGI:1920721]	NA	NA	NA	NA	NA	NA	NA	NA	NA	NA	NA	NA	0	0	0	0	0	0	0	0	0	0	0	0	0	0	0	0	0	0	0	0	0	0	0	0	0	0	0	0	0	0
1700066O22Rik	ENSMUSG00000085800	RIKEN cDNA 1700066O22 gene [Source:MGI Symbol;Acc:MGI:1920651]	NA	NA	NA	NA	NA	NA	NA	NA	NA	NA	NA	NA	0	0	0	0	0	0	0	0	0	0	0	0	0	0	0	0	0	0	0	0	0	0	0	0	0	0	0	0	0	0
1700067G17Rik	ENSMUSG00000099378	RIKEN cDNA 1700067G17 gene [Source:MGI Symbol;Acc:MGI:1920725]	NA	NA	NA	NA	NA	NA	NA	NA	NA	NA	NA	NA	0	0	0	0	0	0	0	0	0	0	0	0	0	0	0	0	0	0	0	0	0	0	0	0	0	0	0	0	0	0
1700067K01Rik	ENSMUSG00000046408	RIKEN cDNA 1700067K01 gene [Source:MGI Symbol;Acc:MGI:1920703]	0.26654	0.140662	0.315073	0.080632	0.650575	0.767471	-0.169784	0.327526	0.445148	1.18511	1.85104e-09	8.12001e-09	0.790913	0.647588	0.641418	0.587203	0.633844	0.607077	0.697004	0.681597	0.665028	0.815268	0.820734	0.886574	0.347287	0.314567	0.442322	5.05348	4.09621	4.07151	3.71117	3.9816	3.83997	4.33508	4.19513	4.01082	5.13565	5.07221	5.42678	2.30646	2.08457	3.32516
1700067P10Rik	ENSMUSG00000021545	RIKEN cDNA 1700067P10 gene [Source:MGI Symbol;Acc:MGI:1915474]	NA	NA	NA	NA	NA	NA	NA	NA	NA	NA	NA	NA	0	0	0	0	0	0	0	0	0	0	0	0	0	0	0	0	0	0	0	0	0	0	0	0	0	0	0	0	0	0
1700069B07Rik	ENSMUSG00000053081	RIKEN cDNA 1700069B07 gene [Source:MGI Symbol;Acc:MGI:1923863]	0.49516	0.585254	NA	0.47605	0.599795	0.728016	1.10693	0.252707	0.363087	0.0563652	0.947777	0.961175	0.0520537	0.10382	0.0520831	0.0699319	0.0173818	0.0693276	0.0518803	0.0692946	0.0346501	0	0.0345559	0.0690743	0.0516994	0.0517578	0.139148	0.332593	0.656696	0.330606	0.441975	0.109187	0.43852	0.322674	0.426498	0.208977	0	0.213559	0.422809	0.343355	0.342989	1.04605
1700069L16Rik	ENSMUSG00000042184	RIKEN cDNA 1700069L16 gene [Source:MGI Symbol;Acc:MGI:1920726]	1.0381	0.830742	NA	1.01957	0.833719	NA	1.07528	0.824777	NA	1.23661	0.799013	NA	0.010719	0	0	0	0	0	0	0	0	0	0	0	0	0	0	0.068488	0	0	0	0	0	0	0	0	0	0	0	0	0	0
1700069P05Rik	ENSMUSG00000107637	RIKEN cDNA 1700069P05 gene [Source:MGI Symbol;Acc:MGI:1920781]	NA	NA	NA	NA	NA	NA	NA	NA	NA	NA	NA	NA	0	0	0	0	0	0	0	0	0	0	0	0	0	0	0	0	0	0	0	0	0	0	0	0	0	0	0	0	0	0
1700071G01Rik	ENSMUSG00000086376	RIKEN cDNA 1700071G01 gene [Source:MGI Symbol;Acc:MGI:1920735]	NA	NA	NA	NA	NA	NA	NA	NA	NA	NA	NA	NA	0	0	0	0	0	0	0	0	0	0	0	0	0	0	0	0	0	0	0	0	0	0	0	0	0	0	0	0	0	0
1700071K01Rik	ENSMUSG00000080980	RIKEN cDNA 1700071K01 gene [Source:MGI Symbol;Acc:MGI:3588264]	0.979702	0.838941	NA	1.92296	0.68994	NA	1.01688	0.832917	NA	2.14	0.657069	NA	0	0	0.0398095	0	0.0199286	0	0	0	0	0.0198784	0	0	0	0	0	0	0	0.252698	0	0.125185	0	0	0	0	0.125221	0	0	0	0	0
1700071M16Rik	ENSMUSG00000090307	RIKEN cDNA 1700071M16 gene [Source:MGI Symbol;Acc:MGI:1920754]	NA	NA	NA	NA	NA	NA	NA	NA	NA	NA	NA	NA	0	0	0	0	0	0	0	0	0	0	0	0	0	0	0	0	0	0	0	0	0	0	0	0	0	0	0	0	0	0
1700072B07Rik	ENSMUSG00000100487	RIKEN cDNA 1700072B07 gene [Source:MGI Symbol;Acc:MGI:1920779]	NA	NA	NA	NA	NA	NA	NA	NA	NA	NA	NA	NA	0	0	0	0	0	0	0	0	0	0	0	0	0	0	0	0	0	0	0	0	0	0	0	0	0	0	0	0	0	0
1700072G22Rik	ENSMUSG00000101702	RIKEN cDNA 1700072G22 gene [Source:MGI Symbol;Acc:MGI:1920746]	-1.77386	0.492758	NA	-0.903945	0.733142	NA	-0.848234	0.749017	NA	-2.58064	0.298557	NA	0	0	0	0.0599143	0	0	0.0296324	0	0	0	0	0.0295898	0.029529	0.0295624	0.0596078	0	0	0	0.378663	0	0	0.184301	0	0	0	0	0.181121	0.196114	0.195904	0.448102
1700072O05Rik	ENSMUSG00000107744	RIKEN cDNA 1700072O05 gene [Source:MGI Symbol;Acc:MGI:1920755]	NA	NA	NA	NA	NA	NA	NA	NA	NA	NA	NA	NA	0	0	0	0	0	0	0	0	0	0	0	0	0	0	0	0	0	0	0	0	0	0	0	0	0	0	0	0	0	0
1700073E17Rik	ENSMUSG00000087204	RIKEN cDNA 1700073E17 gene [Source:MGI Symbol;Acc:MGI:1920734]	NA	NA	NA	NA	NA	NA	NA	NA	NA	NA	NA	NA	0	0	0	0	0	0	0	0	0	0	0	0	0	0	0	0	0	0	0	0	0	0	0	0	0	0	0	0	0	0
1700074A21Rik	ENSMUSG00000102231	RIKEN cDNA 1700074A21 gene [Source:MGI Symbol;Acc:MGI:1920732]	NA	NA	NA	NA	NA	NA	NA	NA	NA	NA	NA	NA	0	0	0	0	0	0	0	0	0	0	0	0	0	0	0	0	0	0	0	0	0	0	0	0	0	0	0	0	0	0
1700074H08Rik	ENSMUSG00000099872	RIKEN cDNA 1700074H08 gene [Source:MGI Symbol;Acc:MGI:1920730]	NA	NA	NA	NA	NA	NA	NA	NA	NA	NA	NA	NA	0	0	0	0	0	0	0	0	0	0	0	0	0	0	0	0	0	0	0	0	0	0	0	0	0	0	0	0	0	0
1700080N15Rik	ENSMUSG00000084859	RIKEN cDNA 1700080N15 gene [Source:MGI Symbol;Acc:MGI:1920739]	NA	NA	NA	NA	NA	NA	NA	NA	NA	NA	NA	NA	0	0	0	0	0	0	0	0	0	0	0	0	0	0	0	0	0	0	0	0	0	0	0	0	0	0	0	0	0	0
1700081B01Rik	ENSMUSG00000105673	RIKEN cDNA 1700081B01 gene [Source:MGI Symbol;Acc:MGI:1920750]	NA	NA	NA	NA	NA	NA	NA	NA	NA	NA	NA	NA	0	0	0	0	0	0	0	0	0	0	0	0	0	0	0	0	0	0	0	0	0	0	0	0	0	0	0	0	0	0
1700081H04Rik	ENSMUSG00000100573	RIKEN cDNA 1700081H04 gene [Source:MGI Symbol;Acc:MGI:1920727]	0	1	NA	0	1	NA	0	1	NA	-2.17771	0.648971	NA	0	0	0	0	0	0	0	0	0	0	0	0	0	0.0430856	0	0	0	0	0	0	0	0	0	0	0	0	0	0	0.28552	0
1700081N11Rik	ENSMUSG00000113209	RIKEN cDNA 1700081N11 gene [Source:MGI Symbol;Acc:MGI:1920778]	0.283943	0.348459	0.567101	-0.043343	0.882548	0.933017	0.0459804	0.875856	0.920349	-0.455141	0.102527	0.16672	0.639398	0.614017	0.687149	0.59653	0.640524	0.449445	0.802486	0.614737	0.66208	0.709901	0.778186	0.542077	1.27009	0.988965	0.949566	4.08539	3.88386	4.36179	3.77012	4.02356	2.84289	4.99113	3.78362	3.99304	4.47191	4.80926	3.3181	8.43517	6.55368	7.13837
1700082M22Rik	ENSMUSG00000023737	RIKEN cDNA 1700082M22 gene [Source:MGI Symbol;Acc:MGI:1920784]	-0.506217	0.59172	NA	-0.937361	0.304479	0.451195	-1.38645	0.116904	0.193021	-0.597127	0.516887	0.621059	0.00737231	0.0220559	0.0147529	0.0371414	0.0221559	0.0073641	0.0367388	0.0368029	0.0147224	0.0368335	0.0587294	0.0293488	0.0366106	0.0146608	0.0295611	0.0471048	0.139511	0.0936468	0.234737	0.139176	0.0465804	0.2285	0.226517	0.0887915	0.232027	0.362953	0.179646	0.243145	0.0971543	0.222226
1700083H02Rik	ENSMUSG00000100668	RIKEN cDNA 1700083H02 gene [Source:MGI Symbol;Acc:MGI:1914598]	NA	NA	NA	NA	NA	NA	NA	NA	NA	NA	NA	NA	0	0	0	0	0	0	0	0	0	0	0	0	0	0	0	0	0	0	0	0	0	0	0	0	0	0	0	0	0	0
1700084C06Rik	ENSMUSG00000086016	RIKEN cDNA 1700084C06 gene [Source:MGI Symbol;Acc:MGI:1923868]	0.169353	0.278443	0.492342	0.450071	0.0041821	0.0126661	0.707606	7.36913e-06	2.77395e-05	0.35558	0.0228391	0.0442804	13.0125	13.3016	13.6067	13.9431	12.0561	11.5876	11.4319	9.89027	9.08852	10.4412	8.50137	7.50223	10.6801	10.6489	16.3979	83.1426	84.1368	86.3711	88.1215	75.7327	73.2952	71.1019	60.8732	54.8134	65.7724	52.5393	45.9217	70.9304	70.5683	123.271
1700084D21Rik	ENSMUSG00000114333	RIKEN cDNA 1700084D21 gene [Source:MGI Symbol;Acc:MGI:1923970]	NA	NA	NA	NA	NA	NA	NA	NA	NA	NA	NA	NA	0	0	0	0	0	0	0	0	0	0	0	0	0	0	0	0	0	0	0	0	0	0	0	0	0	0	0	0	0	0
1700084E18Rik	ENSMUSG00000100747	RIKEN cDNA 1700084E18 gene [Source:MGI Symbol;Acc:MGI:1914600]	-0.59265	0.104014	0.254933	-0.00579289	0.988002	0.991574	-0.470235	0.20012	0.301162	-0.894081	0.0111776	0.0231571	0.136819	0.181921	0.182528	0.298691	0.262697	0.239166	0.124999	0.250435	0.147997	0.284821	0.204361	0.260986	0.31707	0.374112	0.434315	0.874192	1.15071	1.15863	1.88775	1.65018	1.5128	0.777443	1.54139	0.892575	1.79419	1.26297	1.59752	2.10579	2.47917	3.26497
1700084F23Rik	ENSMUSG00000099639	RIKEN cDNA 1700084F23 gene [Source:MGI Symbol;Acc:MGI:1921530]	NA	NA	NA	NA	NA	NA	NA	NA	NA	NA	NA	NA	0	0	0	0	0	0	0	0	0	0	0	0	0	0	0	0	0	0	0	0	0	0	0	0	0	0	0	0	0	0
1700084J12Rik	ENSMUSG00000058101	RIKEN cDNA 1700084J12 gene [Source:MGI Symbol;Acc:MGI:1920736]	0.476877	0.758939	NA	-0.753106	0.59635	0.725122	0.098526	0.947533	0.965181	1.26614	0.446395	0.554626	0.0327165	0	0	0	0.016387	0.00817001	0.0326075	0.0163322	0.00816679	0.00817289	0.00814458	0.0162803	0.00812345	0	0.00819906	0.20904	0	0	0	0.102938	0.0516781	0.202805	0.100523	0.0492543	0.0514838	0.0503343	0.099653	0.0539509	0	0.0616366
1700084M14Rik	ENSMUSG00000057805	RIKEN cDNA 1700084M14 gene [Source:MGI Symbol;Acc:MGI:1920737]	NA	NA	NA	NA	NA	NA	NA	NA	NA	NA	NA	NA	0	0	0	0	0	0	0	0	0	0	0	0	0	0	0	0	0	0	0	0	0	0	0	0	0	0	0	0	0	0
1700085C21Rik	ENSMUSG00000100890	RIKEN cDNA 1700085C21 gene [Source:MGI Symbol;Acc:MGI:1921533]	NA	NA	NA	NA	NA	NA	NA	NA	NA	NA	NA	NA	0	0	0	0	0	0	0	0	0	0	0	0	0	0	0	0	0	0	0	0	0	0	0	0	0	0	0	0	0	0
1700085D07Rik	ENSMUSG00000115693	RIKEN cDNA 1700085D07 gene [Source:MGI Symbol;Acc:MGI:1920741]	0	1	NA	0	1	NA	0	1	NA	-1.59246	0.74111	NA	0	0	0	0	0	0	0	0	0	0	0	0	0	0.101888	0	0	0	0	0	0	0	0	0	0	0	0	0	0	0.675192	0
1700086D15Rik	ENSMUSG00000020548	RIKEN cDNA 1700086D15 gene [Source:MGI Symbol;Acc:MGI:1921532]	NA	NA	NA	NA	NA	NA	NA	NA	NA	NA	NA	NA	0	0	0	0	0	0	0	0	0	0	0	0	0	0	0	0	0	0	0	0	0	0	0	0	0	0	0	0	0	0
1700086L19Rik	ENSMUSG00000071265	RIKEN cDNA 1700086L19 gene [Source:MGI Symbol;Acc:MGI:1921534]	NA	NA	NA	NA	NA	NA	NA	NA	NA	NA	NA	NA	0	0	0	0	0	0	0	0	0	0	0	0	0	0	0	0	0	0	0	0	0	0	0	0	0	0	0	0	0	0
1700086O06Rik	ENSMUSG00000097080	RIKEN cDNA 1700086O06 gene [Source:MGI Symbol;Acc:MGI:1920766]	-0.0497662	0.865356	0.932246	-0.3479	0.226412	0.361795	-0.547127	0.0532428	0.0992282	-0.165216	0.564768	0.662525	0.261562	0.26084	0.303921	0.408075	0.312737	0.185418	0.395241	0.421204	0.278018	0.421553	0.504112	0.377878	0.410623	0.327192	0.380613	1.67123	1.6499	1.92919	2.57907	1.96451	1.17283	2.45824	2.59245	1.67674	2.65551	3.11546	2.31302	2.72711	2.16824	2.86126
1700086P04Rik	ENSMUSG00000085085	RIKEN cDNA 1700086P04 gene [Source:MGI Symbol;Acc:MGI:1914599]	1.93197	0.367611	NA	0.951651	0.657192	NA	-0.888871	0.645387	NA	-0.729221	0.705758	0.778878	0.0161475	0.0161029	0	0	0	0	0	0.0161218	0	0.0161352	0.0321586	0.0160706	0.0481127	0.0160557	0	0.103173	0.101856	0	0	0	0	0	0.0992274	0	0.101641	0.198743	0.098369	0.319535	0.106398	0
1700087I21Rik	ENSMUSG00000115099	RIKEN cDNA 1700087I21 gene [Source:MGI Symbol;Acc:MGI:1923869]	0	1	NA	0	1	NA	0	1	NA	-1.59246	0.74111	NA	0	0	0	0	0	0	0	0	0	0	0	0	0	0.00781674	0	0	0	0	0	0	0	0	0	0	0	0	0	0	0.0518	0
1700087M22Rik	ENSMUSG00000115723	RIKEN cDNA 1700087M22 gene [Source:MGI Symbol;Acc:MGI:1925717]	-0.230233	0.433386	0.648898	-0.658669	0.0213555	0.0527901	-0.600703	0.0358337	0.0704516	-0.815455	0.00367053	0.00831448	2.19326	2.96835	2.11613	2.28884	3.45262	3.28623	4.84033	3.28466	3.83242	4.77454	4.446	2.72852	4.90125	5.99719	4.55426	14.0137	18.7758	13.4325	14.4657	21.6882	20.7865	30.1049	20.2166	23.1135	30.0764	27.4767	16.7015	32.5511	39.7422	34.2367
1700088E04Rik	ENSMUSG00000033029	RIKEN cDNA 1700088E04 gene [Source:MGI Symbol;Acc:MGI:1920774]	0.341294	0.0622383	0.175273	0.275187	0.13209	0.237624	-0.141095	0.433652	0.551984	-0.369989	0.0383463	0.0705265	0.862053	0.610982	0.791689	0.657653	0.638426	0.593539	0.705756	0.645512	0.593305	1.04598	0.892136	0.759895	0.978498	0.997971	1.55857	5.50803	3.86467	5.02538	4.15642	4.01038	3.75433	4.38951	3.97303	3.57825	6.58899	5.51349	4.65138	6.49858	6.61336	11.7165
1700091H14Rik	ENSMUSG00000090462	RIKEN cDNA 1700091H14 gene [Source:MGI Symbol;Acc:MGI:1920803]	NA	NA	NA	NA	NA	NA	NA	NA	NA	NA	NA	NA	0	0	0	0	0	0	0	0	0	0	0	0	0	0	0	0	0	0	0	0	0	0	0	0	0	0	0	0	0	0
1700092C02Rik	ENSMUSG00000086781	RIKEN cDNA 1700092C02 gene [Source:MGI Symbol;Acc:MGI:1914607]	NA	NA	NA	NA	NA	NA	NA	NA	NA	NA	NA	NA	0	0	0	0	0	0	0	0	0	0	0	0	0	0	0	0	0	0	0	0	0	0	0	0	0	0	0	0	0	0
1700092C10Rik	ENSMUSG00000092499	RIKEN cDNA 1700092C10 gene [Source:MGI Symbol;Acc:MGI:1920804]	NA	NA	NA	NA	NA	NA	NA	NA	NA	NA	NA	NA	0	0	0	0	0	0	0	0	0	0	0	0	0	0	0	0	0	0	0	0	0	0	0	0	0	0	0	0	0	0
1700092C17Rik	ENSMUSG00000085353	RIKEN cDNA 1700092C17 gene [Source:MGI Symbol;Acc:MGI:1921545]	0	1	NA	0	1	NA	0	1	NA	-2.16424	0.651044	NA	0	0	0	0	0	0	0	0	0	0	0	0	0	0.038208	0.0770402	0	0	0	0	0	0	0	0	0	0	0	0	0	0.253197	0.579151
1700092E16Rik	ENSMUSG00000111487	RIKEN cDNA 1700092E16 gene [Source:MGI Symbol;Acc:MGI:1921541]	NA	NA	NA	NA	NA	NA	NA	NA	NA	NA	NA	NA	0	0	0	0	0	0	0	0	0	0	0	0	0	0	0	0	0	0	0	0	0	0	0	0	0	0	0	0	0	0
1700092E19Rik	ENSMUSG00000084811	RIKEN cDNA 1700092E19 gene [Source:MGI Symbol;Acc:MGI:1920826]	NA	NA	NA	NA	NA	NA	NA	NA	NA	NA	NA	NA	0	0	0	0	0	0	0	0	0	0	0	0	0	0	0	0	0	0	0	0	0	0	0	0	0	0	0	0	0	0
1700092K14Rik	ENSMUSG00000078600	RIKEN cDNA 1700092K14 gene [Source:MGI Symbol;Acc:MGI:1920786]	NA	NA	NA	NA	NA	NA	NA	NA	NA	NA	NA	NA	0	0	0	0	0	0	0	0	0	0	0	0	0	0	0	0	0	0	0	0	0	0	0	0	0	0	0	0	0	0
1700092M07Rik	ENSMUSG00000090840	RIKEN cDNA 1700092M07 gene [Source:MGI Symbol;Acc:MGI:1921557]	1.03815	0.735573	NA	-1.41743	0.631975	NA	-0.783451	0.795107	NA	0.274874	0.928748	NA	0	0.0319839	0	0	0	0	0.0639312	0	0.0320241	0	0.063874	0	0.0318541	0	0	0	0.202309	0	0	0	0	0.397626	0	0.193139	0	0.394748	0	0.211556	0	0
1700093K21Rik	ENSMUSG00000020286	RIKEN cDNA 1700093K21 gene [Source:MGI Symbol;Acc:MGI:1914608]	0.0763576	0.97772	NA	-0.839238	0.753261	NA	0.113539	0.966876	NA	-0.613451	0.818347	NA	0.00811799	0	0	0.00817963	0	0	0.00809095	0	0.00810575	0	0.00808371	0	0	0	0.0162756	0.0518693	0	0	0.0516959	0	0	0.0503224	0	0.0488862	0	0.0499581	0	0	0	0.122352
1700094J05Rik	ENSMUSG00000101695	RIKEN cDNA 1700094J05 gene [Source:MGI Symbol;Acc:MGI:1914773]	-0.303889	0.249516	0.459245	-0.186793	0.480563	0.625655	-0.0459947	0.862422	0.910088	-0.863856	0.000896772	0.00223143	2.22175	1.73396	1.35313	2.4495	2.25791	2.21927	2.47108	1.9771	1.83259	2.36484	2.00395	1.55422	3.46984	2.48125	5.7293	14.1957	10.9679	8.58923	15.481	14.1835	14.0376	15.3691	12.1688	11.0524	14.8969	12.3846	9.51351	23.0445	16.4428	43.0701
1700094M23Rik	ENSMUSG00000105337	RIKEN cDNA 1700094M23 gene [Source:MGI Symbol;Acc:MGI:1920829]	NA	NA	NA	NA	NA	NA	NA	NA	NA	NA	NA	NA	0	0	0	0	0	0	0	0	0	0	0	0	0	0	0	0	0	0	0	0	0	0	0	0	0	0	0	0	0	0
1700094M24Rik	ENSMUSG00000107895	RIKEN cDNA 1700094M24 gene [Source:MGI Symbol;Acc:MGI:1921554]	NA	NA	NA	NA	NA	NA	NA	NA	NA	NA	NA	NA	0	0	0	0	0	0	0	0	0	0	0	0	0	0	0	0	0	0	0	0	0	0	0	0	0	0	0	0	0	0
1700095A13Rik	ENSMUSG00000100430	RIKEN cDNA 1700095A13 gene [Source:MGI Symbol;Acc:MGI:1924245]	NA	NA	NA	NA	NA	NA	NA	NA	NA	NA	NA	NA	0	0	0	0	0	0	0	0	0	0	0	0	0	0	0	0	0	0	0	0	0	0	0	0	0	0	0	0	0	0
1700095A21Rik	ENSMUSG00000086046	RIKEN cDNA 1700095A21 gene [Source:MGI Symbol;Acc:MGI:1914774]	NA	NA	NA	NA	NA	NA	NA	NA	NA	NA	NA	NA	0	0	0	0	0	0	0	0	0	0	0	0	0	0	0	0	0	0	0	0	0	0	0	0	0	0	0	0	0	0
1700095B10Rik	ENSMUSG00000098230	RIKEN cDNA 1700095B10 gene [Source:MGI Symbol;Acc:MGI:1914610]	NA	NA	NA	NA	NA	NA	NA	NA	NA	NA	NA	NA	0	0	0	0	0	0	0	0	0	0	0	0	0	0	0	0	0	0	0	0	0	0	0	0	0	0	0	0	0	0
1700095J03Rik	ENSMUSG00000085407	RIKEN cDNA 1700095J03 gene [Source:MGI Symbol;Acc:MGI:1921543]	NA	NA	NA	NA	NA	NA	NA	NA	NA	NA	NA	NA	0	0	0	0	0	0	0	0	0	0	0	0	0	0	0	0	0	0	0	0	0	0	0	0	0	0	0	0	0	0
1700095J07Rik	ENSMUSG00000084861	RIKEN cDNA 1700095J07 gene [Source:MGI Symbol;Acc:MGI:1920824]	1.0381	0.830742	NA	1.01957	0.833719	NA	1.07528	0.824777	NA	1.23661	0.799013	NA	0.0107971	0	0	0	0	0	0	0	0	0	0	0	0	0	0	0.0689872	0	0	0	0	0	0	0	0	0	0	0	0	0	0
1700095J12Rik	ENSMUSG00000084804	RIKEN cDNA 1700095J12 gene [Source:MGI Symbol;Acc:MGI:1920813]	NA	NA	NA	NA	NA	NA	NA	NA	NA	NA	NA	NA	0	0	0	0	0	0	0	0	0	0	0	0	0	0	0	0	0	0	0	0	0	0	0	0	0	0	0	0	0	0
1700095K22Rik	ENSMUSG00000108505	RIKEN cDNA 1700095K22 gene [Source:MGI Symbol;Acc:MGI:1915478]	NA	NA	NA	NA	NA	NA	NA	NA	NA	NA	NA	NA	0	0	0	0	0	0	0	0	0	0	0	0	0	0	0	0	0	0	0	0	0	0	0	0	0	0	0	0	0	0
1700096J18Rik	ENSMUSG00000099630	RIKEN cDNA 1700096J18 gene [Source:MGI Symbol;Acc:MGI:1915177]	1.19025	0.154873	0.335415	-0.244488	0.72508	0.822906	-1.18444	0.0671353	0.120946	0.515198	0.484305	0.590958	0.169013	0.101128	0.169108	0.0340592	0.101586	0.0675297	0.13476	0.168744	0.236261	0.371544	0.471236	0.23549	0.100717	0.134441	0.13554	1.07989	0.639666	1.07344	0.215257	0.63813	0.427148	0.838149	1.03859	1.4249	2.34048	2.91229	1.44145	0.668902	0.890917	1.01892
1700096K18Rik	ENSMUSG00000101856	RIKEN cDNA 1700096K18 gene [Source:MGI Symbol;Acc:MGI:1920821]	-0.790481	0.00296295	0.0146071	-1.21283	2.7655e-06	1.48839e-05	-1.55663	7.79444e-10	4.3402e-09	-1.97522	1.35156e-15	8.62765e-15	0.358576	0.223491	0.235449	0.406461	0.516361	0.570844	0.692427	0.592947	0.682505	0.727803	1.02655	0.836409	1.19083	1.3593	1.32547	2.2911	1.41366	1.49455	2.56887	3.24361	3.61078	4.30661	3.64951	4.11623	4.58468	6.3442	5.11972	7.90875	9.00782	9.96427
1700097M23Rik	ENSMUSG00000108194	RIKEN cDNA 1700097M23 gene [Source:MGI Symbol;Acc:MGI:1920811]	-0.885405	0.85534	NA	0	1	NA	0	1	NA	0	1	NA	0	0	0	0	0	0.0106929	0	0	0	0	0	0	0	0	0	0	0	0	0	0	0.0676365	0	0	0	0	0	0	0	0	0
1700097N02Rik	ENSMUSG00000099474	RIKEN cDNA 1700097N02 gene [Source:MGI Symbol;Acc:MGI:1914772]	0.235101	0.00170144	0.00909804	-0.200404	0.00702756	0.0200275	-0.0741012	0.319473	0.437001	0.246519	0.000957923	0.00237437	45.9284	42.2059	42.636	38.5837	38.5535	40.3688	53.0202	51.0915	52.0199	51.4615	49.248	47.8588	47.5116	46.1274	39.2367	293.456	266.966	270.639	243.852	242.18	255.347	329.764	314.461	313.735	324.173	304.357	292.947	315.543	305.677	294.963
1700099I09Rik	ENSMUSG00000091906	RIKEN cDNA 1700099I09 gene [Source:MGI Symbol;Acc:MGI:1923874]	NA	NA	NA	NA	NA	NA	NA	NA	NA	NA	NA	NA	0	0	0	0	0	0	0	0	0	0	0	0	0	0	0	0	0	0	0	0	0	0	0	0	0	0	0	0	0	0
1700100I10Rik	ENSMUSG00000115372	RIKEN cDNA 1700100I10 gene [Source:MGI Symbol;Acc:MGI:1920812]	NA	NA	NA	NA	NA	NA	NA	NA	NA	NA	NA	NA	0	0	0	0	0	0	0	0	0	0	0	0	0	0	0	0	0	0	0	0	0	0	0	0	0	0	0	0	0	0
1700100L14Rik	ENSMUSG00000101051	RIKEN cDNA 1700100L14 gene [Source:MGI Symbol;Acc:MGI:1920834]	NA	NA	NA	NA	NA	NA	NA	NA	NA	NA	NA	NA	0	0	0	0	0	0	0	0	0	0	0	0	0	0	0	0	0	0	0	0	0	0	0	0	0	0	0	0	0	0
1700101I11Rik	ENSMUSG00000097675	RIKEN cDNA 1700101I11 gene [Source:MGI Symbol;Acc:MGI:1915180]	NA	NA	NA	NA	NA	NA	NA	NA	NA	NA	NA	NA	0	0	0	0	0	0	0	0	0	0	0	0	0	0	0	0	0	0	0	0	0	0	0	0	0	0	0	0	0	0
1700101I19Rik	ENSMUSG00000045815	RIKEN cDNA 1700101I19 gene [Source:MGI Symbol;Acc:MGI:1920839]	NA	NA	NA	NA	NA	NA	NA	NA	NA	NA	NA	NA	0	0	0	0	0	0	0	0	0	0	0	0	0	0	0	0	0	0	0	0	0	0	0	0	0	0	0	0	0	0
1700101O22Rik	ENSMUSG00000102096	RIKEN cDNA 1700101O22 gene [Source:MGI Symbol;Acc:MGI:1920825]	NA	NA	NA	NA	NA	NA	NA	NA	NA	NA	NA	NA	0	0	0	0	0	0	0	0	0	0	0	0	0	0	0	0	0	0	0	0	0	0	0	0	0	0	0	0	0	0
1700102F20Rik	ENSMUSG00000108229	RIKEN cDNA 1700102F20 gene [Source:MGI Symbol;Acc:MGI:1920827]	NA	NA	NA	NA	NA	NA	NA	NA	NA	NA	NA	NA	0	0	0	0	0	0	0	0	0	0	0	0	0	0	0	0	0	0	0	0	0	0	0	0	0	0	0	0	0	0
1700102P08Rik	ENSMUSG00000032611	RIKEN cDNA 1700102P08 gene [Source:MGI Symbol;Acc:MGI:2148248]	0.342189	0.674035	NA	0.838926	0.333081	0.481686	-0.10674	0.890605	0.930735	-1.09102	0.130594	0.205192	0.0263638	0.0788729	0.0527573	0.0531279	0.0396153	0.0395016	0.0394139	0.0263218	0.026324	0.0395155	0.10501	0.0393572	0.0654608	0.144176	0.19821	0.168449	0.498898	0.334886	0.335772	0.24885	0.249861	0.245138	0.162007	0.158762	0.248922	0.64897	0.240909	0.43475	0.955429	1.49005
1700104B16Rik	ENSMUSG00000049476	RIKEN cDNA 1700104B16 gene [Source:MGI Symbol;Acc:MGI:1925886]	-0.922608	0.60161	NA	-0.528922	0.770768	NA	-0.897769	0.611179	0.713062	0.277804	0.884318	0.91773	0.0225662	0.0225039	0	0.0227376	0	0.0676232	0.022491	0.0225303	0.0225322	0.022549	0	0.0673761	0	0	0.0452425	0.144185	0.142345	0	0.143703	0	0.42774	0.139885	0.138671	0.135893	0.142044	0	0.412414	0	0	0.340111
1700104L18Rik	ENSMUSG00000112821	RIKEN cDNA 1700104L18 gene [Source:MGI Symbol;Acc:MGI:1920842]	NA	NA	NA	NA	NA	NA	NA	NA	NA	NA	NA	NA	0	0	0	0	0	0	0	0	0	0	0	0	0	0	0	0	0	0	0	0	0	0	0	0	0	0	0	0	0	0
1700105G05Rik	ENSMUSG00000113747	RIKEN cDNA 1700105G05 gene [Source:MGI Symbol;Acc:MGI:1920800]	NA	NA	NA	NA	NA	NA	NA	NA	NA	NA	NA	NA	0	0	0	0	0	0	0	0	0	0	0	0	0	0	0	0	0	0	0	0	0	0	0	0	0	0	0	0	0	0
1700105P06Rik	ENSMUSG00000099923	RIKEN cDNA 1700105P06 gene [Source:MGI Symbol;Acc:MGI:1915479]	-0.359382	0.0463349	0.140138	-0.779146	8.65631e-06	4.35044e-05	-0.993709	8.06728e-09	4.10974e-08	-0.838395	1.13119e-06	3.95371e-06	0.533286	0.614336	0.699183	0.861589	0.792127	0.854144	1.0172	1.1016	1.17513	1.24032	1.39167	1.33601	1.53418	1.19764	1.25351	3.40739	3.88589	4.43818	5.44531	4.97588	5.40275	6.32656	6.78017	7.08729	7.81322	8.60068	8.17784	10.1891	7.93655	9.4233
1700108F19Rik	ENSMUSG00000101009	RIKEN cDNA 1700108F19 gene [Source:MGI Symbol;Acc:MGI:1920814]	0.39968	0.715101	NA	-1.32212	0.148754	0.261014	-2.20638	0.011479	0.0257814	-1.40193	0.119	0.18953	0.00512675	0.0204504	0	0.00516567	0.00513578	0.0102421	0.015329	0.0204744	0.0307141	0.0461056	0.0408408	0.0408186	0.0203674	0.0305856	0.0308355	0.032757	0.129356	0	0.0326475	0.0322612	0.0647846	0.0953401	0.126017	0.185238	0.290435	0.2524	0.249854	0.135268	0.202685	0.231806
1700108J01Rik	ENSMUSG00000100585	RIKEN cDNA 1700108J01 gene [Source:MGI Symbol;Acc:MGI:1915495]	NA	NA	NA	NA	NA	NA	NA	NA	NA	NA	NA	NA	0	0	0	0	0	0	0	0	0	0	0	0	0	0	0	0	0	0	0	0	0	0	0	0	0	0	0	0	0	0
1700108N06Rik	ENSMUSG00000106034	RIKEN cDNA 1700108N06 gene [Source:MGI Symbol;Acc:MGI:1920810]	NA	NA	NA	NA	NA	NA	NA	NA	NA	NA	NA	NA	0	0	0	0	0	0	0	0	0	0	0	0	0	0	0	0	0	0	0	0	0	0	0	0	0	0	0	0	0	0
1700108N11Rik	ENSMUSG00000084837	RIKEN cDNA 1700108N11 gene [Source:MGI Symbol;Acc:MGI:1921551]	NA	NA	NA	NA	NA	NA	NA	NA	NA	NA	NA	NA	0	0	0	0	0	0	0	0	0	0	0	0	0	0	0	0	0	0	0	0	0	0	0	0	0	0	0	0	0	0
1700109G14Rik	ENSMUSG00000101505	RIKEN cDNA 1700109G14 gene [Source:MGI Symbol;Acc:MGI:1914605]	0	1	NA	-0.903913	0.85235	NA	-1.74537	0.717308	NA	0	1	NA	0	0	0	0	0	0	0	0.0107871	0	0	0.0215172	0	0	0	0	0	0	0	0	0	0	0	0.0663929	0	0	0.132979	0	0	0	0
1700109G15Rik	ENSMUSG00000085044	RIKEN cDNA 1700109G15 gene [Source:MGI Symbol;Acc:MGI:1925721]	NA	NA	NA	NA	NA	NA	NA	NA	NA	NA	NA	NA	0	0	0	0	0	0	0	0	0	0	0	0	0	0	0	0	0	0	0	0	0	0	0	0	0	0	0	0	0	0
1700109H08Rik	ENSMUSG00000008307	RIKEN cDNA 1700109H08 gene [Source:MGI Symbol;Acc:MGI:1924286]	-0.198863	0.269139	0.482046	-0.153594	0.394625	0.545124	-0.319355	0.0742025	0.131984	-0.678073	0.000116797	0.000329083	0.750257	0.880842	0.798596	0.852458	1.08206	1.01517	0.822003	1.02	0.966956	0.978312	0.974923	1.31331	1.86552	1.41262	1.41349	4.79371	5.57162	5.06922	5.3876	6.79713	6.42131	5.11252	6.27797	5.83176	6.16272	6.02512	8.03889	12.3896	9.36117	10.626
1700109I08Rik	ENSMUSG00000101261	RIKEN cDNA 1700109I08 gene [Source:MGI Symbol;Acc:MGI:1920841]	NA	NA	NA	NA	NA	NA	NA	NA	NA	NA	NA	NA	0	0	0	0	0	0	0	0	0	0	0	0	0	0	0	0	0	0	0	0	0	0	0	0	0	0	0	0	0	0
1700109K24Rik	ENSMUSG00000097267	RIKEN cDNA 1700109K24 gene [Source:MGI Symbol;Acc:MGI:1921553]	-0.885374	0.842929	NA	-0.903903	0.839686	NA	-2.7454	0.529856	NA	0	1	NA	0	0	0	0	0.0109393	0	0	0	0.0109036	0	0.043496	0	0	0	0	0	0	0	0	0.0687173	0	0	0	0.0657605	0	0.268809	0	0	0	0
1700110C19Rik	ENSMUSG00000099384	RIKEN cDNA 1700110C19 gene [Source:MGI Symbol;Acc:MGI:1923884]	-0.81645	0.689404	NA	-0.83195	0.683901	NA	1.07534	0.612915	NA	-2.94028	0.107585	0.173973	0	0.0226608	0	0.0228961	0	0.0226983	0.0226479	0.0226874	0	0	0	0	0.0225689	0.0677832	0.136674	0	0.143337	0	0.144705	0	0.143574	0.14086	0.139638	0	0	0	0	0.149889	0.449186	1.02745
1700110I01Rik	ENSMUSG00000079407	RIKEN cDNA 1700110I01 gene [Source:MGI Symbol;Acc:MGI:1920799]	NA	NA	NA	NA	NA	NA	NA	NA	NA	NA	NA	NA	0	0	0	0	0	0	0	0	0	0	0	0	0	0	0	0	0	0	0	0	0	0	0	0	0	0	0	0	0	0
1700110I07Rik	ENSMUSG00000108490	RIKEN cDNA 1700110I07 gene [Source:MGI Symbol;Acc:MGI:1924251]	NA	NA	NA	NA	NA	NA	NA	NA	NA	NA	NA	NA	0	0	0	0	0	0	0	0	0	0	0	0	0	0	0	0	0	0	0	0	0	0	0	0	0	0	0	0	0	0
1700110K17Rik	ENSMUSG00000087047	RIKEN cDNA 1700110K17 gene [Source:MGI Symbol;Acc:MGI:1920808]	NA	NA	NA	NA	NA	NA	NA	NA	NA	NA	NA	NA	0	0	0	0	0	0	0	0	0	0	0	0	0	0	0	0	0	0	0	0	0	0	0	0	0	0	0	0	0	0
1700111E14Rik	ENSMUSG00000029837	RIKEN cDNA 1700111E14 gene [Source:MGI Symbol;Acc:MGI:1920835]	NA	NA	NA	NA	NA	NA	NA	NA	NA	NA	NA	NA	0	0	0	0	0	0	0	0	0	0	0	0	0	0	0	0	0	0	0	0	0	0	0	0	0	0	0	0	0	0
1700111N16Rik	ENSMUSG00000100511	RIKEN cDNA 1700111N16 gene [Source:MGI Symbol;Acc:MGI:1921555]	NA	NA	NA	NA	NA	NA	NA	NA	NA	NA	NA	NA	0	0	0	0	0	0	0	0	0	0	0	0	0	0	0	0	0	0	0	0	0	0	0	0	0	0	0	0	0	0
1700112D23Rik	ENSMUSG00000091329	RIKEN cDNA 1700112D23 gene [Source:MGI Symbol;Acc:MGI:1920861]	1.0381	0.830742	NA	1.01957	0.833719	NA	1.07528	0.824777	NA	1.23661	0.799013	NA	0	0.0224728	0	0	0	0	0	0	0	0	0	0	0	0	0	0	0.142148	0	0	0	0	0	0	0	0	0	0	0	0	0
1700112H15Rik	ENSMUSG00000101574	RIKEN cDNA 1700112H15 gene [Source:MGI Symbol;Acc:MGI:1920840]	NA	NA	NA	NA	NA	NA	NA	NA	NA	NA	NA	NA	0	0	0	0	0	0	0	0	0	0	0	0	0	0	0	0	0	0	0	0	0	0	0	0	0	0	0	0	0	0
1700112J05Rik	ENSMUSG00000086632	RIKEN cDNA 1700112J05 gene [Source:MGI Symbol;Acc:MGI:3696786]	0.59281	0.53992	NA	1.37961	0.199811	0.328021	0.848561	0.392334	0.511118	0.428266	0.645972	0.729993	0.0616374	0.0409781	0.102787	0.0621053	0.020582	0.0615687	0.0409547	0	0.0410296	0.0205301	0.061377	0.0408958	0.0612178	0.040858	0.0823835	0.393827	0.2592	0.652457	0.392511	0.129289	0.389443	0.254721	0	0.247452	0.129326	0.379316	0.250326	0.406571	0.270758	0.619319
1700112J16Rik	ENSMUSG00000097527	RIKEN cDNA 1700112J16 gene [Source:MGI Symbol;Acc:MGI:1923878]	-0.510903	0.770303	NA	0.0608015	0.973743	NA	-1.47338	0.37122	NA	1.16851	0.546531	0.646794	0.0065433	0	0.00654699	0.00659298	0.00655482	0.006536	0.0065215	0.00653289	0	0.0196149	0	0.0195364	0	0	0.00655925	0.0418079	0	0.0415581	0.0416682	0.0411752	0.0413424	0.040561	0.040209	0	0.123561	0	0.119584	0	0	0.0493092
1700112K13Rik	ENSMUSG00000087510	RIKEN cDNA 1700112K13 gene [Source:MGI Symbol;Acc:MGI:1920846]	NA	NA	NA	NA	NA	NA	NA	NA	NA	NA	NA	NA	0	0	0	0	0	0	0	0	0	0	0	0	0	0	0	0	0	0	0	0	0	0	0	0	0	0	0	0	0	0
1700112L15Rik	ENSMUSG00000110577	RIKEN cDNA 1700112L15 gene [Source:MGI Symbol;Acc:MGI:1920844]	NA	NA	NA	NA	NA	NA	NA	NA	NA	NA	NA	NA	0	0	0	0	0	0	0	0	0	0	0	0	0	0	0	0	0	0	0	0	0	0	0	0	0	0	0	0	0	0
1700112M02Rik	ENSMUSG00000113358	RIKEN cDNA 1700112M02 gene [Source:MGI Symbol;Acc:MGI:1920833]	NA	NA	NA	NA	NA	NA	NA	NA	NA	NA	NA	NA	0	0	0	0	0	0	0	0	0	0	0	0	0	0	0	0	0	0	0	0	0	0	0	0	0	0	0	0	0	0
1700113A16Rik	ENSMUSG00000096935	RIKEN cDNA 1700113A16 gene [Source:MGI Symbol;Acc:MGI:1923892]	0.283499	0.131737	0.30145	0.914259	1.79359e-06	9.89904e-06	1.32117	9.6872e-12	6.21513e-11	1.12151	4.63341e-09	1.97312e-08	5.26726	5.05982	5.56799	4.12287	4.39712	5.29112	3.32185	2.76314	2.68909	1.84362	2.48916	2.51743	2.18714	2.67784	3.96754	33.6548	32.0051	35.3438	26.0569	27.6212	33.4681	20.6606	17.0068	16.218	11.6136	15.3833	15.4094	14.5257	17.7455	29.826
1700113B09Rik	ENSMUSG00000112028	RIKEN cDNA 1700113B09 gene [Source:MGI Symbol;Acc:MGI:1925888]	NA	NA	NA	NA	NA	NA	NA	NA	NA	NA	NA	NA	0	0	0	0	0	0	0	0	0	0	0	0	0	0	0	0	0	0	0	0	0	0	0	0	0	0	0	0	0	0
1700113B19Rik	ENSMUSG00000102822	RIKEN cDNA 1700113B19 gene [Source:MGI Symbol;Acc:MGI:1920890]	NA	NA	NA	NA	NA	NA	NA	NA	NA	NA	NA	NA	0	0	0	0	0	0	0	0	0	0	0	0	0	0	0	0	0	0	0	0	0	0	0	0	0	0	0	0	0	0
1700113H08Rik	ENSMUSG00000047129	RIKEN cDNA 1700113H08 gene [Source:MGI Symbol;Acc:MGI:1923890]	0	1	NA	-3.12432	0.202349	NA	-1.75546	0.495154	NA	-2.17038	0.386551	0.494887	0	0	0	0	0	0	0	0.0419791	0.0104956	0	0.0104671	0.0104614	0	0.0209035	0.0105371	0	0	0	0	0	0	0	0.258375	0.0632997	0	0.0646877	0.0640351	0	0.138523	0.0792129
1700116B05Rik	ENSMUSG00000092276	RIKEN cDNA 1700116B05 gene [Source:MGI Symbol;Acc:MGI:1925889]	NA	NA	NA	NA	NA	NA	NA	NA	NA	NA	NA	NA	0	0	0	0	0	0	0	0	0	0	0	0	0	0	0	0	0	0	0	0	0	0	0	0	0	0	0	0	0	0
1700119H24Rik	ENSMUSG00000100593	RIKEN cDNA 1700119H24 gene [Source:MGI Symbol;Acc:MGI:1923899]	NA	NA	NA	NA	NA	NA	NA	NA	NA	NA	NA	NA	0	0	0	0	0	0	0	0	0	0	0	0	0	0	0	0	0	0	0	0	0	0	0	0	0	0	0	0	0	0
1700119I11Rik	ENSMUSG00000082488	RIKEN cDNA 1700119I11 gene [Source:MGI Symbol;Acc:MGI:1925729]	NA	NA	NA	NA	NA	NA	NA	NA	NA	NA	NA	NA	0	0	0	0	0	0	0	0	0	0	0	0	0	0	0	0	0	0	0	0	0	0	0	0	0	0	0	0	0	0
1700120B22Rik	ENSMUSG00000045391	RIKEN cDNA 1700120B22 gene [Source:MGI Symbol;Acc:MGI:3604190]	0.455153	0.00980472	0.039929	0.280991	0.107595	0.202132	0.170814	0.323682	0.441138	0.372258	0.0318441	0.0599498	5.44264	5.56768	6.18352	4.38717	4.08037	4.80523	4.79457	5.43398	4.48779	4.5964	5.07	6.77962	4.60347	6.10999	5.31511	34.7753	35.2175	39.2509	27.7273	25.6316	30.3947	29.8202	33.4454	27.0661	28.9543	31.3331	41.4986	30.5734	40.4897	39.9564
1700120C14Rik	ENSMUSG00000100599	RIKEN cDNA 1700120C14 gene [Source:MGI Symbol;Acc:MGI:1920850]	-0.0416803	0.807385	0.902023	-0.0527685	0.757694	0.84619	0.474409	0.0073857	0.0172924	0.522877	0.00288486	0.0066388	1.11066	1.15452	1.0642	1.12858	1.41434	1.08122	1.12572	1.16528	1.29695	0.949925	0.956007	0.683829	0.906785	1.04819	0.839743	7.09648	7.30276	6.75518	7.13269	8.88442	6.83906	7.00152	7.17212	7.82196	5.9839	5.90821	4.18577	6.02231	6.94616	6.31278
1700120C18Rik	ENSMUSG00000098086	RIKEN cDNA 1700120C18 gene [Source:MGI Symbol;Acc:MGI:1923912]	NA	NA	NA	NA	NA	NA	NA	NA	NA	NA	NA	NA	0	0	0	0	0	0	0	0	0	0	0	0	0	0	0	0	0	0	0	0	0	0	0	0	0	0	0	0	0	0
1700120E14Rik	ENSMUSG00000086333	RIKEN cDNA 1700120E14 gene [Source:MGI Symbol;Acc:MGI:1920856]	NA	NA	NA	NA	NA	NA	NA	NA	NA	NA	NA	NA	0	0	0	0	0	0	0	0	0	0	0	0	0	0	0	0	0	0	0	0	0	0	0	0	0	0	0	0	0	0
1700120G07Rik	ENSMUSG00000100717	RIKEN cDNA 1700120G07 gene [Source:MGI Symbol;Acc:MGI:1921564]	NA	NA	NA	NA	NA	NA	NA	NA	NA	NA	NA	NA	0	0	0	0	0	0	0	0	0	0	0	0	0	0	0	0	0	0	0	0	0	0	0	0	0	0	0	0	0	0
1700120G11Rik	ENSMUSG00000086068	RIKEN cDNA 1700120G11 gene [Source:MGI Symbol;Acc:MGI:1920849]	NA	NA	NA	NA	NA	NA	NA	NA	NA	NA	NA	NA	0	0	0	0	0	0	0	0	0	0	0	0	0	0	0	0	0	0	0	0	0	0	0	0	0	0	0	0	0	0
1700120K04Rik	ENSMUSG00000099579	RIKEN cDNA 1700120K04 gene [Source:MGI Symbol;Acc:MGI:1915482]	0.405663	0.549427	0.741364	-0.127149	0.846629	0.906209	0.973732	0.168251	0.26168	-0.18892	0.770928	0.833307	0.417764	0.119032	0.328429	0.240535	0.358714	0.0894212	0.475854	0.297929	0.208567	0.238541	0.148571	0.0890944	0.266735	0.207695	0.717913	2.66927	0.752915	2.08476	1.5202	2.25332	0.565619	2.95962	1.83371	1.25788	1.50265	0.918186	0.545354	1.77149	1.37635	5.39692
1700120O09Rik	ENSMUSG00000093386	RIKEN cDNA 1700120O09 gene [Source:MGI Symbol;Acc:MGI:1923906]	NA	NA	NA	NA	NA	NA	NA	NA	NA	NA	NA	NA	0	0	0	0	0	0	0	0	0	0	0	0	0	0	0	0	0	0	0	0	0	0	0	0	0	0	0	0	0	0
1700121C08Rik	ENSMUSG00000086275	RIKEN cDNA 1700121C08 gene [Source:MGI Symbol;Acc:MGI:1925891]	NA	NA	NA	NA	NA	NA	NA	NA	NA	NA	NA	NA	0	0	0	0	0	0	0	0	0	0	0	0	0	0	0	0	0	0	0	0	0	0	0	0	0	0	0	0	0	0
1700121L03Rik	ENSMUSG00000099574	RIKEN cDNA 1700121L03 gene [Source:MGI Symbol;Acc:MGI:1923910]	NA	NA	NA	NA	NA	NA	NA	NA	NA	NA	NA	NA	0	0	0	0	0	0	0	0	0	0	0	0	0	0	0	0	0	0	0	0	0	0	0	0	0	0	0	0	0	0
1700121L16Rik	ENSMUSG00000100364	RIKEN cDNA 1700121L16 gene [Source:MGI Symbol;Acc:MGI:1923893]	NA	NA	NA	NA	NA	NA	NA	NA	NA	NA	NA	NA	0	0	0	0	0	0	0	0	0	0	0	0	0	0	0	0	0	0	0	0	0	0	0	0	0	0	0	0	0	0
1700121N20Rik	ENSMUSG00000092066	RIKEN cDNA 1700121N20 gene [Source:MGI Symbol;Acc:MGI:1923889]	NA	NA	NA	NA	NA	NA	NA	NA	NA	NA	NA	NA	0	0	0	0	0	0	0	0	0	0	0	0	0	0	0	0	0	0	0	0	0	0	0	0	0	0	0	0	0	0
1700122D07Rik	ENSMUSG00000101409	RIKEN cDNA 1700122D07 gene [Source:MGI Symbol;Acc:MGI:1923911]	NA	NA	NA	NA	NA	NA	NA	NA	NA	NA	NA	NA	0	0	0	0	0	0	0	0	0	0	0	0	0	0	0	0	0	0	0	0	0	0	0	0	0	0	0	0	0	0
1700122E12Rik	ENSMUSG00000087685	RIKEN cDNA 1700122E12 gene [Source:MGI Symbol;Acc:MGI:1920869]	-1.11747	0.165703	0.350135	-1.52819	0.0520834	0.112064	-1.60728	0.039617	0.0767897	-1.08879	0.171991	0.25821	0.06894	0.0458331	0.0459859	0.162081	0.161143	0.0459087	0.183227	0.114717	0.183563	0.160737	0.0915317	0.274446	0.114118	0.159945	0.138216	0.440487	0.28991	0.291903	1.02437	1.01225	0.290388	1.1396	0.706068	1.10708	1.01254	0.565675	1.6799	0.7579	1.05993	1.03904
1700122H20Rik	ENSMUSG00000099735	RIKEN cDNA 1700122H20 gene [Source:MGI Symbol;Acc:MGI:1920867]	NA	NA	NA	NA	NA	NA	NA	NA	NA	NA	NA	NA	0	0	0	0	0	0	0	0	0	0	0	0	0	0	0	0	0	0	0	0	0	0	0	0	0	0	0	0	0	0
1700122O11Rik	ENSMUSG00000094928	RIKEN cDNA 1700122O11 gene [Source:MGI Symbol;Acc:MGI:1923901]	NA	NA	NA	NA	NA	NA	NA	NA	NA	NA	NA	NA	0	0	0	0	0	0	0	0	0	0	0	0	0	0	0	0	0	0	0	0	0	0	0	0	0	0	0	0	0	0
1700123J17Rik	ENSMUSG00000108676	RIKEN cDNA 1700123J17 gene [Source:MGI Symbol;Acc:MGI:1923978]	-2.77818	0.169677	NA	-0.903946	0.684795	NA	-2.32287	0.260863	0.37246	-3.58303	0.0671772	0.115633	0	0	0	0.00909502	0	0.0270493	0	0	0.00901288	0.00901961	0.0179767	0	0.0537903	0.00897517	0.00904849	0	0	0	0.0574813	0	0.171096	0	0	0.0543571	0.0568176	0.111098	0	0.357242	0.0594767	0.0680222
1700123K08Rik	ENSMUSG00000029526	RIKEN cDNA 1700123K08 gene [Source:MGI Symbol;Acc:MGI:1923908]	0	1	NA	0	1	NA	-1.77279	0.682771	NA	-2.9029	0.496373	NA	0	0	0	0	0	0	0	0	0	0	0	0.017587	0.0351017	0	0.00885712	0	0	0	0	0	0	0	0	0	0	0	0.107651	0.233124	0	0.0665835
1700123L14Rik	ENSMUSG00000072878	RIKEN cDNA 1700123L14 gene [Source:MGI Symbol;Acc:MGI:1925732]	NA	NA	NA	NA	NA	NA	NA	NA	NA	NA	NA	NA	0	0	0	0	0	0	0	0	0	0	0	0	0	0	0	0	0	0	0	0	0	0	0	0	0	0	0	0	0	0
1700123M08Rik	ENSMUSG00000085614	RIKEN cDNA 1700123M08 gene [Source:MGI Symbol;Acc:MGI:1923915]	0.200763	0.511461	0.712813	0.355277	0.252788	0.39326	0.489102	0.118189	0.194843	0.319659	0.292539	0.398093	0.439647	0.399748	0.401081	0.312695	0.453375	0.374575	0.28353	0.296935	0.426073	0.310103	0.360533	0.283122	0.488026	0.424291	0.285171	2.80909	2.52854	2.54593	1.97626	2.84795	2.36932	1.76344	1.8276	2.56967	1.95344	2.22813	1.73301	3.24117	2.81169	2.14378
1700123O12Rik	ENSMUSG00000086080	RIKEN cDNA 1700123O12 gene [Source:MGI Symbol;Acc:MGI:1920874]	NA	NA	NA	NA	NA	NA	NA	NA	NA	NA	NA	NA	0	0	0	0	0	0	0	0	0	0	0	0	0	0	0	0	0	0	0	0	0	0	0	0	0	0	0	0	0	0
1700123O20Rik	ENSMUSG00000040822	RIKEN cDNA 1700123O20 gene [Source:MGI Symbol;Acc:MGI:1920893]	-0.270019	0.00534918	0.0240252	-0.308286	0.00146847	0.00498927	-0.190475	0.049587	0.0933009	-0.0338941	0.726773	0.796757	11.4681	11.8143	11.8116	15.2627	14.7104	14.8112	14.9294	14.678	15.5536	13.9246	13.9686	15.2934	14.9609	16.0411	12.3148	73.2747	74.7295	74.976	96.4614	92.406	93.6858	92.8546	90.3413	93.8047	87.7157	86.3271	93.612	99.3614	106.301	92.5768
1700123O21Rik	ENSMUSG00000101481	RIKEN cDNA 1700123O21 gene [Source:MGI Symbol;Acc:MGI:1915488]	NA	NA	NA	NA	NA	NA	NA	NA	NA	NA	NA	NA	0	0	0	0	0	0	0	0	0	0	0	0	0	0	0	0	0	0	0	0	0	0	0	0	0	0	0	0	0	0
1700124L16Rik	ENSMUSG00000099354	RIKEN cDNA 1700124L16 gene [Source:MGI Symbol;Acc:MGI:1915184]	-1.4138	0.140208	NA	-0.4301	0.677246	0.78738	-1.65306	0.0802064	0.140892	-2.3138	0.0115595	0.0238649	0.0587128	0	0.0146865	0.0591586	0.0735202	0.0733092	0.0292586	0.0586194	0.0146561	0.0880021	0.11693	0.0438248	0.0583132	0.175137	0.205996	0.375141	0	0.093225	0.373887	0.46183	0.463706	0.181977	0.360795	0.0883915	0.554355	0.722637	0.268255	0.38728	1.1606	1.54858
1700124M09Rik	ENSMUSG00000110938	RIKEN cDNA 1700124M09 gene [Source:MGI Symbol;Acc:MGI:1920855]	NA	NA	NA	NA	NA	NA	NA	NA	NA	NA	NA	NA	0	0	0	0	0	0	0	0	0	0	0	0	0	0	0	0	0	0	0	0	0	0	0	0	0	0	0	0	0	0
1700125G02Rik	ENSMUSG00000085263	RIKEN cDNA 1700125G02 gene [Source:MGI Symbol;Acc:MGI:1920878]	NA	NA	NA	NA	NA	NA	NA	NA	NA	NA	NA	NA	0	0	0	0	0	0	0	0	0	0	0	0	0	0	0	0	0	0	0	0	0	0	0	0	0	0	0	0	0	0
1700125G22Rik	ENSMUSG00000097584	RIKEN cDNA 1700125G22 gene [Source:MGI Symbol;Acc:MGI:1923907]	-0.885422	0.683435	NA	-2.37498	0.236531	NA	-3.06603	0.113038	NA	-1.58275	0.448857	0.557053	0	0	0	0.0190668	0	0	0.0377202	0.018893	0	0.0378174	0.0188432	0.0376659	0	0.0188156	0.0189693	0	0	0	0.120504	0	0	0.234604	0.116284	0	0.238225	0.116453	0.230556	0	0.124687	0.142602
1700125H03Rik	ENSMUSG00000085197	RIKEN cDNA 1700125H03 gene [Source:MGI Symbol;Acc:MGI:1920859]	NA	NA	NA	NA	NA	NA	NA	NA	NA	NA	NA	NA	0	0	0	0	0	0	0	0	0	0	0	0	0	0	0	0	0	0	0	0	0	0	0	0	0	0	0	0	0	0
1700125H20Rik	ENSMUSG00000018479	RIKEN cDNA 1700125H20 gene [Source:MGI Symbol;Acc:MGI:1920884]	0	1	NA	0	1	NA	0	1	NA	-0.686891	0.887527	NA	0	0	0	0	0	0	0	0	0	0	0	0	0	0	0.0164146	0	0	0	0	0	0	0	0	0	0	0	0	0	0	0.123397
1700126A01Rik	ENSMUSG00000099945	RIKEN cDNA 1700126A01 gene [Source:MGI Symbol;Acc:MGI:1920852]	NA	NA	NA	NA	NA	NA	NA	NA	NA	NA	NA	NA	0	0	0	0	0	0	0	0	0	0	0	0	0	0	0	0	0	0	0	0	0	0	0	0	0	0	0	0	0	0
1700126G02Rik	ENSMUSG00000107802	RIKEN cDNA 1700126G02 gene [Source:MGI Symbol;Acc:MGI:1923898]	0.010645	0.92868	0.963806	0.0450652	0.705558	0.80762	0.172799	0.149057	0.236606	-0.0536726	0.647511	0.731217	6.96658	6.74565	6.70069	6.63454	7.60919	7.18329	6.76419	7.06769	6.73169	7.02864	6.57911	5.9493	7.92355	7.4856	10.1825	44.5124	42.6685	42.5337	41.9308	47.7984	45.4368	42.0705	43.5006	40.5991	44.2758	40.6595	36.4161	52.6234	49.6056	76.547
1700126H18Rik	ENSMUSG00000107014	RIKEN cDNA 1700126H18 gene [Source:MGI Symbol;Acc:MGI:1920889]	NA	NA	NA	NA	NA	NA	NA	NA	NA	NA	NA	NA	0	0	0	0	0	0	0	0	0	0	0	0	0	0	0	0	0	0	0	0	0	0	0	0	0	0	0	0	0	0
1700127F24Rik	ENSMUSG00000113830	RIKEN cDNA 1700127F24 gene [Source:MGI Symbol;Acc:MGI:1925892]	NA	NA	NA	NA	NA	NA	NA	NA	NA	NA	NA	NA	0	0	0	0	0	0	0	0	0	0	0	0	0	0	0	0	0	0	0	0	0	0	0	0	0	0	0	0	0	0
1700128A07Rik	ENSMUSG00000099794	RIKEN cDNA 1700128A07 gene [Source:MGI Symbol;Acc:MGI:1920881]	NA	NA	NA	NA	NA	NA	NA	NA	NA	NA	NA	NA	0	0	0	0	0	0	0	0	0	0	0	0	0	0	0	0	0	0	0	0	0	0	0	0	0	0	0	0	0	0
1700128E19Rik	ENSMUSG00000031510	RIKEN cDNA 1700128E19 gene [Source:MGI Symbol;Acc:MGI:1920868]	NA	NA	NA	NA	NA	NA	NA	NA	NA	NA	NA	NA	0	0	0	0	0	0	0	0	0	0	0	0	0	0	0	0	0	0	0	0	0	0	0	0	0	0	0	0	0	0
1700128F08Rik	ENSMUSG00000031998	RIKEN cDNA 1700128F08 gene [Source:MGI Symbol;Acc:MGI:1923919]	NA	NA	NA	NA	NA	NA	NA	NA	NA	NA	NA	NA	0	0	0	0	0	0	0	0	0	0	0	0	0	0	0	0	0	0	0	0	0	0	0	0	0	0	0	0	0	0
1700128I11Rik	ENSMUSG00000114991	RIKEN cDNA 1700128I11 gene [Source:MGI Symbol;Acc:MGI:1920865]	1.0381	0.830742	NA	1.01957	0.833719	NA	1.07528	0.824777	NA	1.23661	0.799013	NA	0.0139733	0	0	0	0	0	0	0	0	0	0	0	0	0	0	0.089281	0	0	0	0	0	0	0	0	0	0	0	0	0	0
1700129C05Rik	ENSMUSG00000021977	RIKEN cDNA 1700129C05 gene [Source:MGI Symbol;Acc:MGI:1915182]	NA	NA	NA	NA	NA	NA	NA	NA	NA	NA	NA	NA	0	0	0	0	0	0	0	0	0	0	0	0	0	0	0	0	0	0	0	0	0	0	0	0	0	0	0	0	0	0
1700129L04Rik	ENSMUSG00000100603	RIKEN cDNA 1700129L04 gene [Source:MGI Symbol;Acc:MGI:1920877]	NA	NA	NA	NA	NA	NA	NA	NA	NA	NA	NA	NA	0	0	0	0	0	0	0	0	0	0	0	0	0	0	0	0	0	0	0	0	0	0	0	0	0	0	0	0	0	0
1810006J02Rik	ENSMUSG00000100182	RIKEN cDNA 1810006J02 gene [Source:MGI Symbol;Acc:MGI:1916280]	0.13101	0.802329	0.899462	-0.275092	0.585933	0.717154	-0.748023	0.123809	0.202626	-0.878643	0.0660308	0.113914	0.0779146	0.0604329	0.0952827	0.0523374	0.0520345	0.121065	0.112168	0.0691473	0.112374	0.121108	0.14655	0.155087	0.206358	0.206591	0.104139	0.49783	0.382259	0.604823	0.330777	0.326864	0.76578	0.697641	0.425592	0.677731	0.762902	0.905696	0.949298	1.3705	1.36904	0.782869
1810007C17Rik	ENSMUSG00000100844	RIKEN cDNA 1810007C17 gene [Source:MGI Symbol;Acc:MGI:1916304]	NA	NA	NA	NA	NA	NA	NA	NA	NA	NA	NA	NA	0	0	0	0	0	0	0	0	0	0	0	0	0	0	0	0	0	0	0	0	0	0	0	0	0	0	0	0	0	0
1810007D17Rik	ENSMUSG00000100001	RIKEN cDNA 1810007D17 gene [Source:MGI Symbol;Acc:MGI:1916305]	NA	NA	NA	NA	NA	NA	NA	NA	NA	NA	NA	NA	0	0	0	0	0	0	0	0	0	0	0	0	0	0	0	0	0	0	0	0	0	0	0	0	0	0	0	0	0	0
1810008B01Rik	ENSMUSG00000089745	RIKEN cDNA 1810008B01 gene [Source:MGI Symbol;Acc:MGI:1916312]	0.253748	0.0353324	0.113473	0.258416	0.0323445	0.0753321	0.171532	0.151883	0.240444	0.326099	0.00642638	0.0139537	5.7978	6.09538	5.78141	5.28734	5.09924	5.30055	5.07332	4.84671	5.43583	6.65748	5.49933	4.81174	5.60218	5.08088	6.34388	37.0446	38.5554	36.6985	33.4164	32.0317	33.5278	31.5539	29.8308	32.7838	41.9378	33.9864	29.453	37.2062	33.67	47.6902
1810008I18Rik	ENSMUSG00000100094	RIKEN cDNA 1810008I18 gene [Source:MGI Symbol;Acc:MGI:1920875]	NA	NA	NA	NA	NA	NA	NA	NA	NA	NA	NA	NA	0	0	0	0	0	0	0	0	0	0	0	0	0	0	0	0	0	0	0	0	0	0	0	0	0	0	0	0	0	0
1810009A15Rik	ENSMUSG00000071653	RIKEN cDNA 1810009A15 gene [Source:MGI Symbol;Acc:MGI:1913526]	0.604726	0.102909	0.252954	0.421156	0.24813	0.387678	0.177662	0.616753	0.717867	0.469175	0.191239	0.281663	0.203096	0.258795	0.349974	0.204638	0.11303	0.247952	0.168683	0.259099	0.20279	0.293137	0.258415	0.224587	0.246539	0.201941	0.260144	1.29767	1.63697	2.22152	1.29333	0.710015	1.56838	1.04914	1.59472	1.22304	1.84657	1.59703	1.37471	1.63736	1.33823	1.95564
1810009J06Rik	ENSMUSG00000094808	RIKEN cDNA 1810009J06 gene [Source:MGI Symbol;Acc:MGI:1920876]	NA	NA	NA	NA	NA	NA	NA	NA	NA	NA	NA	NA	0	0	0	0	0	0	0	0	0	0	0	0	0	0	0	0	0	0	0	0	0	0	0	0	0	0	0	0	0	0
1810010H24Rik	ENSMUSG00000078607	RIKEN cDNA 1810010H24 gene [Source:MGI Symbol;Acc:MGI:1916316]	-1.34724	0.00460121	0.0212245	-1.05357	0.0300673	0.0707612	-1.68231	0.000302141	0.000912472	-3.89283	5.57377e-19	4.25603e-18	0.0483466	0.0578557	0.0773983	0.146141	0.125923	0.222147	0.106008	0.106193	0.18344	0.193239	0.259969	0.182842	0.969954	0.846063	1.48301	0.308907	0.365957	0.491298	0.923623	0.791003	1.40515	0.659327	0.653605	1.10634	1.21728	1.60663	1.11919	6.44184	5.60669	11.1486
1810010K12Rik	ENSMUSG00000056329	RIKEN cDNA 1810010K12 gene [Source:MGI Symbol;Acc:MGI:1921419]	NA	NA	NA	NA	NA	NA	NA	NA	NA	NA	NA	NA	0	0	0	0	0	0	0	0	0	0	0	0	0	0	0	0	0	0	0	0	0	0	0	0	0	0	0	0	0	0
1810012K08Rik	ENSMUSG00000087595	RIKEN cDNA 1810012K08 gene [Source:MGI Symbol;Acc:MGI:1916345]	0.309125	0.123639	0.287798	0.406993	0.0449802	0.0989131	-0.0488661	0.801394	0.862318	-0.476581	0.0108562	0.0225414	2.29916	2.09467	2.07325	1.88761	1.76295	1.8713	1.92373	1.44532	1.70051	2.32577	2.34598	2.54245	3.6367	2.85056	4.3819	14.6903	13.2495	13.1603	11.9299	11.0743	11.8366	11.9648	8.89572	10.2559	14.6508	14.4984	15.5625	24.1527	18.8901	32.941
1810012K16Rik	ENSMUSG00000099825	RIKEN cDNA 1810012K16 gene [Source:MGI Symbol;Acc:MGI:1916358]	-0.185949	0.83455	0.915261	-0.42854	0.624747	0.747684	-0.737346	0.389561	0.508522	-1.10777	0.185108	0.274218	0.119143	0.059407	0.11921	0.210083	0.0895146	0.0595051	0.118746	0.17843	0.118963	0.0595261	0.385579	0.0889315	0.177498	0.444247	0.149292	0.761256	0.37577	0.756707	1.32774	0.562301	0.37639	0.738552	1.09821	0.717474	0.374975	2.38292	0.544357	1.17883	2.94393	1.1223
1810013D15Rik	ENSMUSG00000028177	RIKEN cDNA 1810013D15 gene [Source:MGI Symbol;Acc:MGI:1916292]	0.278468	0.756828	NA	0.792982	0.397994	0.548461	0.425827	0.638473	0.736991	1.01089	0.281309	0.386034	0.0537717	0.0153209	0.046116	0.01548	0.0384759	0.0460386	0.00765607	0.0536861	0.00767008	0.00767581	0.0458953	0.0382253	0.0152588	0.015276	0.038502	0.34357	0.0969099	0.292729	0.0978347	0.241693	0.29121	0.0476176	0.330431	0.0462587	0.0483526	0.283638	0.23398	0.101339	0.101231	0.289439
1810013L24Rik	ENSMUSG00000022507	RIKEN cDNA 1810013L24 gene [Source:MGI Symbol;Acc:MGI:1916303]	-0.452262	1.39669e-11	3.58694e-10	-0.289748	1.76226e-05	8.45715e-05	-0.251268	0.000194474	0.000604726	-0.338442	3.85405e-07	1.40306e-06	3.28982	3.38863	3.36785	4.74811	5.09394	4.69908	4.52091	4.16874	4.08106	4.52456	4.13381	4.2512	5.16977	4.88476	5.27815	21.02	21.4342	21.378	30.0084	31.9985	29.7232	28.1182	25.658	24.6131	28.5017	25.5473	26.0219	34.3345	32.3703	39.6785
1810014B01Rik	ENSMUSG00000097412	RIKEN cDNA 1810014B01 gene [Source:MGI Symbol;Acc:MGI:1913513]	0.260489	2.07982e-05	0.000188249	0.12493	0.0408375	0.0912718	0.00289741	0.962068	0.971919	0.27155	8.57618e-06	2.73249e-05	25.5819	25.2785	27.6741	23.4734	21.8297	24.0806	24.2598	25.6271	24.9667	29.4299	26.7586	28.4133	26.8844	25.7847	25.8414	163.454	159.895	175.666	148.354	137.127	152.318	150.886	157.731	150.576	185.389	165.371	173.92	178.55	170.87	194.263
1810017P11Rik	ENSMUSG00000106838	RIKEN cDNA 1810017P11 gene [Source:MGI Symbol;Acc:MGI:1916294]	NA	NA	NA	NA	NA	NA	NA	NA	NA	NA	NA	NA	0	0	0	0	0	0	0	0	0	0	0	0	0	0	0	0	0	0	0	0	0	0	0	0	0	0	0	0	0	0
1810018F18Rik	ENSMUSG00000101088	RIKEN cDNA 1810018F18 gene [Source:MGI Symbol;Acc:MGI:1921421]	NA	NA	NA	NA	NA	NA	NA	NA	NA	NA	NA	NA	0	0	0	0	0	0	0	0	0	0	0	0	0	0	0	0	0	0	0	0	0	0	0	0	0	0	0	0	0	0
1810019D21Rik	ENSMUSG00000086390	RIKEN cDNA 1810019D21 gene [Source:MGI Symbol;Acc:MGI:1917021]	0.187974	0.367877	0.586523	0.236199	0.26003	0.401015	0.000842908	0.996733	0.997498	0.781267	0.00027951	0.000747342	1.03997	0.911387	0.851362	0.772666	0.82081	1.00733	0.848047	0.922945	0.702755	1.14414	1.06696	0.815464	0.563393	0.54314	0.863486	6.64479	5.76483	5.40416	4.88331	5.15606	6.37169	5.2745	5.68059	4.23835	7.20734	6.59389	4.99151	3.74171	3.59928	6.49127
1810019N24Rik	ENSMUSG00000097115	RIKEN cDNA 1810019N24 gene [Source:MGI Symbol;Acc:MGI:1916336]	0.297995	0.593801	0.77231	-0.382188	0.470342	0.616504	-0.700762	0.175636	0.271156	0.0361311	0.946366	0.960048	0.13621	0.125385	0.0314508	0.0844579	0.0524807	0.115126	0.167085	0.125532	0.104619	0.104697	0.177368	0.229411	0.11447	0.114599	0.115536	0.870304	0.793103	0.199639	0.533781	0.329666	0.728212	1.0392	0.772634	0.630962	0.659523	1.09615	1.40424	0.76024	0.759428	0.86854
1810020O05Rik	ENSMUSG00000089997	Riken cDNA 1810020O05 gene [Source:MGI Symbol;Acc:MGI:3586838]	1.54262	0.526021	NA	-0.373154	0.868128	NA	2.5416	0.296153	NA	-0.966016	0.660179	0.742026	0.0466843	0	0	0	0	0.0155441	0.0310192	0	0.0310759	0	0	0	0	0.0773648	0.0311987	0.298286	0	0	0	0	0.0983216	0.192926	0	0.18742	0	0	0	0	0.512681	0.234537
1810021B22Rik	ENSMUSG00000087331	RIKEN cDNA 1810021B22 gene [Source:MGI Symbol;Acc:MGI:1916370]	-0.138054	0.758039	0.877006	-0.191723	0.667877	0.780713	-0.845974	0.0469422	0.0889388	-0.642789	0.13204	0.207007	0.145472	0.344541	0.181942	0.293152	0.218591	0.272455	0.144987	0.39941	0.254191	0.454252	0.344036	0.506725	0.433444	0.379692	0.455707	0.929479	2.17934	1.15491	1.85274	1.37312	1.72337	0.901759	2.45832	1.53304	2.86149	2.12617	3.1017	2.87867	2.51614	3.42578
1810024B03Rik	ENSMUSG00000044145	RIKEN cDNA 1810024B03 gene [Source:MGI Symbol;Acc:MGI:1925560]	0.049272	0.808785	0.902914	-0.14295	0.478612	0.623892	0.253776	0.217087	0.3215	0.793983	0.000167522	0.000461124	0.422236	0.503454	0.486764	0.504056	0.487346	0.453856	0.457423	0.632347	0.531582	0.298092	0.502715	0.475036	0.328196	0.342258	0.312848	2.69785	3.18451	3.08982	3.18568	3.06135	2.8708	2.84498	3.89201	3.206	1.87778	3.10683	2.90773	2.17968	2.26807	2.35184
1810028F09Rik	ENSMUSG00000114985	RIKEN cDNA 1810028F09 gene [Source:MGI Symbol;Acc:MGI:1913530]	NA	NA	NA	NA	NA	NA	NA	NA	NA	NA	NA	NA	0	0	0	0	0	0	0	0	0	0	0	0	0	0	0	0	0	0	0	0	0	0	0	0	0	0	0	0	0	0
1810030O07Rik	ENSMUSG00000044148	RIKEN cDNA 1810030O07 gene [Source:MGI Symbol;Acc:MGI:1916405]	0.0618574	0.340254	0.559063	0.273452	3.17074e-05	0.000146391	0.573522	8.81416e-18	8.1296e-17	0.644793	2.59595e-22	2.29166e-21	6.38673	6.6099	6.2031	6.22842	6.53102	6.6992	5.68559	5.56896	5.26201	4.63258	4.66462	4.62604	5.04223	4.9819	4.79265	40.8076	41.8098	39.3752	39.3641	41.0257	42.3747	35.362	34.2761	31.7355	29.1822	28.8278	28.3164	33.4874	33.0141	36.0288
1810034E14Rik	ENSMUSG00000097101	RIKEN cDNA 1810034E14 gene [Source:MGI Symbol;Acc:MGI:1913753]	-0.117834	0.289245	0.504904	-0.733632	9.84018e-12	9.24977e-11	-0.966584	1.13139e-19	1.14985e-18	-0.202949	0.0635556	0.110158	2.09012	2.09883	1.75001	2.42043	2.16651	2.23278	3.22601	3.63741	3.39858	4.15531	4.19873	4.16756	2.86877	2.92974	2.44442	13.3547	13.2758	11.1085	15.2973	13.6093	14.1231	20.0644	22.3877	20.497	26.1757	25.9485	25.5099	19.0526	19.4148	18.376
1810037I17Rik	ENSMUSG00000054091	RIKEN cDNA 1810037I17 gene [Source:MGI Symbol;Acc:MGI:1914954]	-0.328934	0.045872	0.139106	-1.21819	1.15512e-13	1.25425e-12	-1.15564	1.91413e-12	1.29307e-11	-0.819117	6.11796e-07	2.19091e-06	16.2647	16.4159	16.836	23.4218	19.8391	22.5881	39.1965	38.3113	42.1852	36.8133	39.1334	42.9423	42.9239	38.3358	23.9638	103.922	103.836	106.87	148.028	124.622	142.877	243.786	235.801	254.421	231.9	241.848	262.853	285.074	254.044	180.148
1810041H14Rik	ENSMUSG00000102112	RIKEN cDNA 1810041H14 gene [Source:MGI Symbol;Acc:MGI:1925562]	-0.389051	0.263884	0.475953	-0.706965	0.038563	0.0870843	-1.04762	0.00175488	0.00463826	-0.0884715	0.800847	0.857105	0.363764	0.591871	0.249032	0.482271	0.594555	0.592849	0.572451	0.726371	0.745548	0.956545	0.838844	0.895551	0.475379	0.723393	0.345459	2.32424	3.74379	1.58077	3.04799	3.7348	3.74997	3.56041	4.47071	4.49644	6.0256	5.18413	5.48173	3.15718	4.79378	2.59699
1810044D09Rik	ENSMUSG00000100680	RIKEN cDNA 1810044D09 gene [Source:MGI Symbol;Acc:MGI:1917048]	0.190085	0.360853	0.579771	-0.242687	0.232152	0.369008	-0.527155	0.00837714	0.019407	0.522775	0.0127607	0.0261095	2.91661	3.20945	3.18661	2.80364	2.821	3.01382	3.37467	3.48098	4.5859	4.28784	4.90726	5.2716	2.23084	3.43337	2.15079	18.6355	20.3008	20.2275	17.7193	17.7206	19.0635	20.9891	21.425	27.6578	27.0106	30.3273	32.2679	14.8159	22.7523	16.1686
1810046K07Rik	ENSMUSG00000036027	RIKEN cDNA 1810046K07 gene [Source:MGI Symbol;Acc:MGI:1917059]	0	1	NA	0	1	NA	-1.73021	0.669065	NA	-1.58268	0.695719	NA	0	0	0	0	0	0	0	0	0	0.0113294	0.0112902	0	0	0.0112736	0.0113657	0	0	0	0	0	0	0	0	0	0.071368	0.0697744	0	0	0.074708	0.0854419
1810049I09Rik	ENSMUSG00000108587	RIKEN cDNA 1810049I09 gene [Source:MGI Symbol;Acc:MGI:1922851]	NA	NA	NA	NA	NA	NA	NA	NA	NA	NA	NA	NA	0	0	0	0	0	0	0	0	0	0	0	0	0	0	0	0	0	0	0	0	0	0	0	0	0	0	0	0	0	0
1810049J17Rik	ENSMUSG00000097221	RIKEN cDNA 1810049J17 gene [Source:MGI Symbol;Acc:MGI:3704453]	-0.353835	0.000543499	0.00335037	-0.0498357	0.6311	0.752491	-0.0912308	0.377193	0.496568	0.0635121	0.538579	0.639738	13.7184	15.1224	16.0903	22.0308	19.5717	19.1985	17.3633	15.7035	15.3175	19.5224	17.1722	15.057	17.4428	16.3755	18.1001	87.6527	95.6545	102.136	139.237	122.943	121.437	107.992	96.6531	92.3806	122.978	106.126	92.1648	115.845	108.517	136.068
1810053B23Rik	ENSMUSG00000100277	RIKEN cDNA 1810053B23 gene [Source:MGI Symbol;Acc:MGI:1917107]	1.97317	0.230886	NA	0.473785	0.738782	0.832553	-0.19746	0.881143	0.924339	-2.81591	0.0167588	0.0335125	0.00539855	0.00538364	0.0108032	0.00543953	0	0	0.00538056	0.00538996	0.00539041	0.0215777	0	0.00537282	0.080427	0.0912536	0.0108234	0.0344936	0.0340533	0.068575	0.0343783	0	0	0.0334649	0.0331744	0.0325098	0.135925	0	0.0328875	0.534146	0.604719	0.0813652
1810055G02Rik	ENSMUSG00000035372	RIKEN cDNA 1810055G02 gene [Source:MGI Symbol;Acc:MGI:1919306]	0.390659	0.000539446	0.00332815	0.545263	1.92302e-06	1.05772e-05	0.943673	1.48181e-15	1.21945e-14	0.87227	4.59737e-14	2.69411e-13	2.57118	2.45185	2.71123	1.97138	1.99466	2.2743	1.91549	1.95341	1.64238	1.5225	1.41378	1.4044	1.62507	1.60108	1.87451	16.4284	15.5088	17.21	12.4593	12.5298	14.3857	11.9136	12.023	9.9053	9.59076	8.7373	8.59642	10.7927	10.6101	14.0916
1810058I24Rik	ENSMUSG00000073155	RIKEN cDNA 1810058I24 gene [Source:MGI Symbol;Acc:MGI:1914955]	0.19849	0.00279199	0.0138795	0.351989	1.34034e-07	8.47719e-07	0.867427	2.47154e-37	4.87709e-36	1.28196	1.40502e-77	4.95674e-76	12.5473	11.1295	11.3716	10.4313	11.3148	10.5458	9.80495	9.24946	9.47812	7.0408	6.97562	6.70973	5.7369	6.10999	5.53217	80.1703	70.398	72.1831	65.9268	71.076	66.7057	60.9827	56.9291	57.163	44.3524	43.11	41.0708	38.101	40.4897	41.5882
1810059C17Rik	ENSMUSG00000086340	RIKEN cDNA 1810059C17 gene [Source:MGI Symbol;Acc:MGI:1917068]	0.663705	0.569125	NA	-1.15907	0.243475	0.382862	-1.20942	0.221112	0.326455	-0.837927	0.401766	0.510492	0.0334555	0.100089	0.0669487	0.0337095	0.0335144	0.0668363	0.100032	0.334023	0.033405	0.0668599	0.299827	0.133184	0.132911	0.133061	0.167685	0.213761	0.633098	0.424968	0.213047	0.210526	0.422763	0.622158	2.05586	0.201467	0.421174	1.85296	0.815231	0.882713	0.88177	1.26058
1810059H22Rik	ENSMUSG00000108207	RIKEN cDNA 1810059H22 gene [Source:MGI Symbol;Acc:MGI:1917070]	0.160538	0.645955	0.807062	0.248942	0.479688	0.624881	-0.796256	0.0161873	0.0350287	-1.43764	8.50685e-06	2.71246e-05	0.0810749	0.106723	0.0973448	0.0751552	0.113705	0.0809845	0.0711082	0.0679946	0.110096	0.136102	0.180841	0.216246	0.257674	0.232168	0.445373	0.518022	0.675061	0.617912	0.474987	0.714255	0.512255	0.442264	0.418497	0.663992	0.857353	1.11761	1.32365	1.71131	1.53853	3.3481
1810062G17Rik	ENSMUSG00000027713	RIKEN cDNA 1810062G17 gene [Source:MGI Symbol;Acc:MGI:1919532]	-3.36995	0.0336937	NA	-2.805	0.0872481	0.170391	-4.91854	0.00114509	0.00311589	-3.58683	0.0214323	0.0418185	0	0	0	0.0180203	0.0716641	0.0178646	0	0.0357122	0.0357151	0.0714836	0.124663	0.124595	0.0177628	0.106697	0.0179281	0	0	0	0.11389	0.45017	0.113	0	0.219803	0.2154	0.4503	0.770429	0.762657	0.11797	0.707061	0.134775
1810062O18Rik	ENSMUSG00000084925	RIKEN cDNA 1810062O18 gene [Source:MGI Symbol;Acc:MGI:1922852]	-0.490937	0.00874252	0.0363309	-0.464971	0.0132931	0.0350602	-0.630346	0.000662834	0.00188865	-0.434615	0.019158	0.0378222	0.735689	0.545769	0.583497	0.840713	0.889773	1.03957	1.08197	0.833051	0.761454	1.03994	0.964863	1.1072	0.971271	0.945606	1.12421	4.70063	3.45218	3.70385	5.31338	5.58926	6.57563	6.72942	5.12732	4.59237	6.55092	5.96295	6.77728	6.45058	6.26634	8.45127
1810063I02Rik	ENSMUSG00000085551	RIKEN cDNA 1810063I02 gene [Source:MGI Symbol;Acc:MGI:1917104]	NA	NA	NA	NA	NA	NA	NA	NA	NA	NA	NA	NA	0	0	0	0	0	0	0	0	0	0	0	0	0	0	0	0	0	0	0	0	0	0	0	0	0	0	0	0	0	0
1810064F22Rik	ENSMUSG00000090925	RIKEN cDNA 1810064F22 gene [Source:MGI Symbol;Acc:MGI:1917112]	-2.3776	0.417725	NA	-2.37087	0.419373	NA	-2.30146	0.433298	NA	-0.686882	0.821863	0.873182	0	0	0	0	0.0177859	0	0.011797	0.00590879	0	0.0177411	0	0	0	0.00588456	0	0	0	0	0	0.111725	0	0.0733723	0.0363678	0	0.111757	0	0	0	0.0389958	0
1810065E05Rik	ENSMUSG00000013653	RIKEN cDNA 1810065E05 gene [Source:MGI Symbol;Acc:MGI:1917114]	2.56104	0.139724	NA	2.54251	0.142611	NA	0.117251	0.933367	0.95885	2.75955	0.111543	0.179273	0.0175948	0.070185	0.0176048	0	0.0176258	0	0.0175362	0	0	0.0351628	0.035041	0.035022	0	0	0.0176377	0.112421	0.443944	0.111749	0	0.110719	0	0.109068	0	0	0.221503	0.216557	0.214372	0	0	0.132592
2010001A14Rik	ENSMUSG00000087165	RIKEN cDNA 2010001A14 gene [Source:MGI Symbol;Acc:MGI:1923766]	-0.287068	0.0804894	0.211429	-0.818037	5.053e-07	3.00541e-06	-1.17852	3.43927e-13	2.43699e-12	-0.745731	4.44873e-06	1.46015e-05	7.66721	9.03415	6.96374	10.3465	9.60088	10.6218	13.2137	13.8519	16.2682	16.4172	19.4279	21.8474	17.927	17.2212	12.6955	48.989	57.1441	44.2035	65.391	60.3095	67.1867	82.1838	85.2567	98.1146	103.418	120.066	133.729	119.06	114.122	95.4382
2010001K21Rik	ENSMUSG00000051606	RIKEN cDNA 2010001K21 gene [Source:MGI Symbol;Acc:MGI:1917079]	1.97554	0.487986	NA	2.9188	0.305529	NA	2.97451	0.29639	NA	0.687267	0.800778	NA	0.00448838	0.013428	0	0	0.00449628	0	0	0	0	0	0	0	0.00445783	0.00892572	0	0.0286782	0.0849363	0	0	0.0282441	0	0	0	0	0	0	0	0.0296061	0.059149	0
2010001M07Rik	ENSMUSG00000111296	RIKEN cDNA 2010001M07 gene [Source:MGI Symbol;Acc:MGI:1917063]	NA	NA	NA	NA	NA	NA	NA	NA	NA	NA	NA	NA	0	0	0	0	0	0	0	0	0	0	0	0	0	0	0	0	0	0	0	0	0	0	0	0	0	0	0	0	0	0
2010003K11Rik	ENSMUSG00000042041	RIKEN cDNA 2010003K11 gene [Source:MGI Symbol;Acc:MGI:1917111]	NA	NA	NA	NA	NA	NA	NA	NA	NA	NA	NA	NA	0	0	0	0	0	0	0	0	0	0	0	0	0	0	0	0	0	0	0	0	0	0	0	0	0	0	0	0	0	0
2010007H06Rik	ENSMUSG00000044694	RIKEN cDNA 2010007H06 gene [Source:MGI Symbol;Acc:MGI:1917099]	1.33279	0.00186708	0.00985595	0.655311	0.100237	0.19089	-0.618416	0.0903284	0.155667	-1.39014	8.56915e-05	0.000245287	0.0792516	0.0592746	0.105728	0.0432539	0.0198478	0.0395816	0.065823	0.0626411	0.0329717	0.158382	0.108511	0.13803	0.213179	0.190436	0.370742	0.506372	0.374932	0.671129	0.273368	0.124677	0.250367	0.409392	0.385547	0.198854	0.997705	0.670607	0.844889	1.4158	1.26198	2.78706
2010008C14Rik	ENSMUSG00000107761	RIKEN cDNA 2010008C14 gene [Source:MGI Symbol;Acc:MGI:1917109]	1.46821	3.80168e-10	7.85963e-09	4.08638	1.62895e-35	5.1312e-34	3.43154	1.45327e-32	2.4381e-31	2.00793	6.24892e-17	4.30483e-16	4.83564	5.80866	4.12361	1.7164	2.03675	1.89368	0.328604	0.384041	0.192037	0.494177	0.629261	0.355476	1.20068	1.25668	1.98304	30.897	36.7418	26.1753	10.8478	12.7942	11.9782	2.04378	2.36372	1.15818	3.11299	3.8889	2.1759	7.97419	8.32774	14.9075
2010009K17Rik	ENSMUSG00000100860	RIKEN cDNA 2010009K17 gene [Source:MGI Symbol;Acc:MGI:1919590]	-0.492592	0.347246	0.565622	-0.358747	0.49813	0.640592	0.16441	0.765021	0.835913	0.859195	0.139644	0.217231	0.344821	0.114623	0.316265	0.463253	0.431786	0.258328	0.372312	0.315584	0.344301	0.229706	0.200296	0.31458	0.0856185	0.142859	0.288052	2.20321	0.72503	2.00754	2.92779	2.71233	1.63401	2.31563	1.94237	2.0765	1.44699	1.23785	1.92557	0.568626	0.946697	2.16543
2010010A06Rik	ENSMUSG00000102047	RIKEN cDNA 2010010A06 gene [Source:MGI Symbol;Acc:MGI:1913686]	NA	NA	NA	NA	NA	NA	NA	NA	NA	NA	NA	NA	0	0	0	0	0	0	0	0	0	0	0	0	0	0	0	0	0	0	0	0	0	0	0	0	0	0	0	0	0	0
2010013B24Rik	ENSMUSG00000087277	RIKEN cDNA 2010013B24 gene [Source:MGI Symbol;Acc:MGI:1919329]	NA	NA	NA	NA	NA	NA	NA	NA	NA	NA	NA	NA	0	0	0	0	0	0	0	0	0	0	0	0	0	0	0	0	0	0	0	0	0	0	0	0	0	0	0	0	0	0
2010016I18Rik	ENSMUSG00000091575	RIKEN cDNA 2010016I18 gene [Source:MGI Symbol;Acc:MGI:1916456]	0.926673	0.413943	NA	0.232975	0.826623	0.893391	0.481747	0.655854	0.751538	-0.940021	0.339973	0.448607	0	0.0131846	0.0264571	0	0.0132444	0.00880425	0.0131771	0.00880005	0.0132012	0.013211	0.00438842	0.0131581	0.00875407	0.0306739	0.0530133	0	0.083397	0.167941	0	0.0831968	0.0556898	0.0819559	0.0541631	0.0796169	0.0832208	0.0271209	0.0805418	0.0581392	0.20327	0.398529
2010103J01Rik	ENSMUSG00000104368	RIKEN cDNA 2010103J01 gene [Source:MGI Symbol;Acc:MGI:1917139]	0.46759	0.501449	0.704826	0.0502776	0.940413	0.97136	0.413134	0.549236	0.6599	0.417334	0.539758	0.640731	0.46191	0.209379	0.210077	0.296174	0.0841314	0.293615	0.209259	0.209625	0.461213	0.167839	0.292701	0.25075	0.125118	0.250518	0.420941	2.95134	1.32439	1.3335	1.87185	0.528486	1.85721	1.30151	1.29021	2.7816	1.05728	1.80892	1.53486	0.830956	1.66014	3.16443
2010106C02Rik	ENSMUSG00000100738	RIKEN cDNA 2010106C02 gene [Source:MGI Symbol;Acc:MGI:1919354]	NA	NA	NA	NA	NA	NA	NA	NA	NA	NA	NA	NA	0	0	0	0	0	0	0	0	0	0	0	0	0	0	0	0	0	0	0	0	0	0	0	0	0	0	0	0	0	0
2010106E10Rik	ENSMUSG00000025528	RIKEN cDNA 2010106E10 gene [Source:MGI Symbol;Acc:MGI:1914965]	NA	NA	NA	NA	NA	NA	NA	NA	NA	NA	NA	NA	0	0	0	0	0	0	0	0	0	0	0	0	0	0	0	0	0	0	0	0	0	0	0	0	0	0	0	0	0	0
2010109A12Rik	ENSMUSG00000029384	RIKEN cDNA 2010109A12 gene [Source:MGI Symbol;Acc:MGI:1922860]	-1.39972	0.48457	NA	-1.83426	0.348987	NA	0.113547	0.958237	0.969981	-2.78407	0.139308	0.216863	0	0.0127434	0	0.0257514	0	0.0127644	0.0254722	0.0127584	0.0127594	0	0.0127247	0	0	0.012706	0.102479	0	0.0806062	0	0.162751	0	0.0807394	0.158427	0.0785259	0.0769526	0	0.0786399	0	0	0.0842004	0.770384
2010109P13Rik	ENSMUSG00000107558	RIKEN cDNA 2010109P13 gene [Source:MGI Symbol;Acc:MGI:1917515]	NA	NA	NA	NA	NA	NA	NA	NA	NA	NA	NA	NA	0	0	0	0	0	0	0	0	0	0	0	0	0	0	0	0	0	0	0	0	0	0	0	0	0	0	0	0	0	0
2010110E17Rik	ENSMUSG00000098434	RIKEN cDNA 2010110E17 gene [Source:MGI Symbol;Acc:MGI:1923941]	0	1	NA	0	1	NA	0	1	NA	-0.686891	0.887527	NA	0	0	0	0	0	0	0	0	0	0	0	0	0	0.0184302	0	0	0	0	0	0	0	0	0	0	0	0	0	0	0.122134	0
2010110G14Rik	ENSMUSG00000106095	RIKEN cDNA 2010110G14 gene [Source:MGI Symbol;Acc:MGI:1917148]	0	1	NA	0	1	NA	-0.848202	0.861355	NA	-1.58313	0.742609	NA	0	0	0	0	0	0	0	0	0	0	0.0307856	0	0.0614114	0	0	0	0	0	0	0	0	0	0	0	0	0.190258	0	0.407857	0	0
2010110K18Rik	ENSMUSG00000097755	RIKEN cDNA 2010110K18 gene [Source:MGI Symbol;Acc:MGI:1922951]	-0.0738509	0.745076	0.869897	-0.638714	0.00355566	0.0109708	-1.50493	8.827e-13	6.10069e-12	-1.97337	1.57145e-21	1.34524e-20	0.3254	0.222027	0.394127	0.333622	0.394598	0.319334	0.386903	0.569968	0.564315	1.09525	0.869752	0.920413	1.34944	1.42475	1.68819	2.07912	1.4044	2.50179	2.10852	2.47873	2.0199	2.40637	3.50808	3.40342	6.89934	5.37515	5.63392	8.96213	9.44156	12.691
2010203P06Rik	ENSMUSG00000114604	RIKEN cDNA 2010203P06 gene [Source:MGI Symbol;Acc:MGI:1913797]	NA	NA	NA	NA	NA	NA	NA	NA	NA	NA	NA	NA	0	0	0	0	0	0	0	0	0	0	0	0	0	0	0	0	0	0	0	0	0	0	0	0	0	0	0	0	0	0
2010204K13Rik	ENSMUSG00000063018	RIKEN cDNA 2010204K13 gene [Source:MGI Symbol;Acc:MGI:1922859]	0.0319982	0.818366	0.907685	0.359477	0.0117644	0.0315768	2.81155	1.25476e-45	3.20323e-44	3.58907	5.05237e-56	1.21884e-54	2.05847	2.00147	1.87427	2.06373	1.93837	2.13843	1.48742	1.74692	1.57236	0.401096	0.297218	0.21511	0.184001	0.214911	0.196032	13.1525	12.66	11.8972	13.0429	12.1762	13.5263	9.25114	10.752	9.48297	2.52664	1.83684	1.3167	1.22202	1.42417	1.47367
2010308F09Rik	ENSMUSG00000100714	RIKEN cDNA 2010308F09 gene [Source:MGI Symbol;Acc:MGI:1919372]	0.330119	0.817546	NA	0.640338	0.662629	0.776996	1.10861	0.46741	0.583955	1.26153	0.407863	0.516804	0.115716	0	0.0231563	0.0233189	0.0231839	0.0693522	0.0461322	0.0462128	0	0.0231256	0.0460909	0	0.0229857	0.0460233	0	0.739359	0	0.146988	0.147377	0.145634	0.438676	0.286923	0.284433	0	0.145676	0.284846	0	0.152657	0.304987	0
2010309G21Rik	ENSMUSG00000106567	RIKEN cDNA 2010309G21 gene [Source:MGI Symbol;Acc:MGI:1917268]	NA	NA	NA	NA	NA	NA	NA	NA	NA	NA	NA	NA	0	0	0	0	0	0	0	0	0	0	0	0	0	0	0	0	0	0	0	0	0	0	0	0	0	0	0	0	0	0
2010310C07Rik	ENSMUSG00000101268	RIKEN cDNA 2010310C07 gene [Source:MGI Symbol;Acc:MGI:1919381]	NA	NA	NA	NA	NA	NA	NA	NA	NA	NA	NA	NA	0	0	0	0	0	0	0	0	0	0	0	0	0	0	0	0	0	0	0	0	0	0	0	0	0	0	0	0	0	0
2010315B03Rik	ENSMUSG00000074829	RIKEN cDNA 2010315B03 gene [Source:MGI Symbol;Acc:MGI:1919321]	-0.170585	0.165562	0.349987	-0.81906	7.88512e-12	7.46406e-11	-1.14243	4.65931e-22	5.25626e-21	-1.20084	1.84175e-24	1.76527e-23	1.04068	1.07516	1.11623	1.16182	1.31773	1.368	1.87112	1.8827	2.16965	2.34181	2.62801	2.72186	3.22894	2.95527	2.77912	6.64932	6.80077	7.08548	7.34281	8.27754	8.65308	11.6376	11.5878	13.0853	14.7519	16.2413	16.6607	21.4446	19.584	20.8921
2010320M18Rik	ENSMUSG00000100691	RIKEN cDNA 2010320M18 gene [Source:MGI Symbol;Acc:MGI:1919343]	-0.350947	0.0930095	0.235362	-0.149824	0.477012	0.622537	-0.080246	0.703458	0.787988	0.307164	0.149126	0.229526	1.82467	1.75522	1.98726	2.50559	2.41021	2.59685	1.93124	2.06359	2.41847	2.14598	2.47621	1.73562	1.94055	2.29596	1.18164	11.6586	11.1023	12.6145	15.8355	15.1401	16.4259	12.0115	12.7011	14.5859	13.5183	15.3032	10.6239	12.8879	15.2149	8.88299
2010320O07Rik	ENSMUSG00000089983	RIKEN cDNA 2010320O07 gene [Source:MGI Symbol;Acc:MGI:1917131]	NA	NA	NA	NA	NA	NA	NA	NA	NA	NA	NA	NA	0	0	0	0	0	0	0	0	0	0	0	0	0	0	0	0	0	0	0	0	0	0	0	0	0	0	0	0	0	0
2200002A13Rik	ENSMUSG00000108479	RIKEN cDNA 2200002A13 gene [Source:MGI Symbol;Acc:MGI:1924252]	NA	NA	NA	NA	NA	NA	NA	NA	NA	NA	NA	NA	0	0	0	0	0	0	0	0	0	0	0	0	0	0	0	0	0	0	0	0	0	0	0	0	0	0	0	0	0	0
2200002D01Rik	ENSMUSG00000030587	RIKEN cDNA 2200002D01 gene [Source:MGI Symbol;Acc:MGI:1919525]	0.156106	0.191425	0.385857	-0.05617	0.63658	0.75684	-0.385098	0.00108713	0.00297279	-0.169938	0.149831	0.230427	6.65672	6.54484	6.48328	6.21392	6.40754	6.06657	7.18482	7.37419	6.71949	9.72243	9.2427	8.79187	10.1085	9.60203	6.97579	42.5326	41.3983	41.1537	39.2725	40.2501	38.3731	44.6866	45.3871	40.5256	61.2449	57.1208	53.8157	67.1346	63.6308	52.4406
2200002J24Rik	ENSMUSG00000013083	RIKEN cDNA 2200002J24 gene [Source:MGI Symbol;Acc:MGI:1916397]	0	1	NA	-0.903906	0.852352	NA	-2.34974	0.623282	NA	0	1	NA	0	0	0	0	0	0	0	0	0.0264095	0	0.0263377	0.0526467	0	0	0	0	0	0	0	0	0	0	0	0.159277	0	0.162769	0.322254	0	0	0
2200007N16Rik	ENSMUSG00000108787	RIKEN cDNA 2200007N16 gene [Source:MGI Symbol;Acc:MGI:1925735]	NA	NA	NA	NA	NA	NA	NA	NA	NA	NA	NA	NA	0	0	0	0	0	0	0	0	0	0	0	0	0	0	0	0	0	0	0	0	0	0	0	0	0	0	0	0	0	0
2210010C04Rik	ENSMUSG00000029882	RIKEN cDNA 2210010C04 gene [Source:MGI Symbol;Acc:MGI:1914623]	-0.851151	5.82438e-05	0.000468856	-0.379896	0.0853155	0.167538	-1.57713	6.06523e-15	4.80715e-14	-2.21726	1.15311e-29	1.36018e-28	0.258616	0.288243	0.312037	0.498167	0.464804	0.676211	0.356308	0.35693	0.448098	0.980472	0.908907	0.878133	1.60912	1.4975	1.7156	1.65241	1.82324	1.9807	3.14845	2.91975	4.27726	2.21609	2.19685	2.7025	6.17633	5.61714	5.37512	10.6868	9.92361	12.8971
2210011K15Rik	ENSMUSG00000101791	RIKEN cDNA 2210011K15 gene [Source:MGI Symbol;Acc:MGI:1919615]	0	1	NA	-0.903906	0.852352	NA	0	1	NA	-2.15745	0.65209	NA	0	0	0	0	0	0	0.00932713	0	0	0	0	0	0	0	0.0281434	0	0	0	0	0	0	0.0580109	0	0	0	0	0	0	0	0.211568
2210016F16Rik	ENSMUSG00000021550	RIKEN cDNA 2210016F16 gene [Source:MGI Symbol;Acc:MGI:1917403]	0.0772134	0.950034	NA	-0.212218	0.859959	0.916075	-0.722203	0.531911	0.643062	-1.57421	0.153597	0.23511	0.0106803	0.00532541	0.0106863	0.0053807	0	0.0213368	0	0.015995	0.0159963	0.0373526	0.0053176	0.00531471	0.0318228	0.0318588	0.032119	0.068241	0.033685	0.0678333	0.0340065	0	0.134963	0	0.0984469	0.0964745	0.235297	0.0328633	0.0325317	0.211348	0.211122	0.241455
2210016L21Rik	ENSMUSG00000029559	RIKEN cDNA 2210016L21 gene [Source:MGI Symbol;Acc:MGI:1919607]	0.0967409	0.271949	0.485404	-0.0668231	0.445742	0.594702	-0.0360409	0.680636	0.771368	0.271201	0.00205391	0.00485381	4.39506	4.28455	4.5999	4.26442	4.45716	4.4148	4.4935	5.05293	4.90559	4.73181	4.95119	5.0025	4.55621	4.72812	3.98547	28.0819	27.1012	29.1986	26.9515	27.9984	27.9251	27.9477	31.1001	29.5859	29.8073	30.5988	30.6207	30.2596	31.3323	29.9609
2210017I01Rik	ENSMUSG00000103523	RIKEN cDNA 2210017I01 gene [Source:MGI Symbol;Acc:MGI:3588251]	NA	NA	NA	NA	NA	NA	NA	NA	NA	NA	NA	NA	0	0	0	0	0	0	0	0	0	0	0	0	0	0	0	0	0	0	0	0	0	0	0	0	0	0	0	0	0	0
2210039B01Rik	ENSMUSG00000113800	RIKEN cDNA 2210039B01 gene [Source:MGI Symbol;Acc:MGI:1920894]	-0.885405	0.85534	NA	0	1	NA	0	1	NA	0	1	NA	0	0	0	0	0.0156336	0	0	0	0	0	0	0	0	0	0	0	0	0	0	0.0982052	0	0	0	0	0	0	0	0	0	0
2210404E10Rik	ENSMUSG00000114772	RIKEN cDNA 2210404E10 gene [Source:MGI Symbol;Acc:MGI:1919555]	1.03811	0.830741	NA	1.01958	0.833717	NA	1.07529	0.824775	NA	0.274838	0.954871	NA	0	0.0277741	0	0	0	0	0	0	0	0	0	0	0	0	0.0279189	0	0.17568	0	0	0	0	0	0	0	0	0	0	0	0	0.20988
2210406H18Rik	ENSMUSG00000109036	RIKEN cDNA 2210406H18 gene [Source:MGI Symbol;Acc:MGI:1917383]	0.0716641	0.971511	NA	0.0428064	0.982965	NA	-0.474224	0.804784	NA	-1.30805	0.47388	0.580967	0.0147047	0.0146641	0	0	0.0147306	0.0146883	0	0	0.0293651	0	0.0439278	0	0.0146046	0.0146211	0.0589622	0.0939546	0.0927554	0	0	0.0925327	0.0929086	0	0	0.177102	0	0.271478	0	0.0969948	0.0968912	0.443249
2210406O10Rik	ENSMUSG00000039563	RIKEN cDNA 2210406O10 gene [Source:MGI Symbol;Acc:MGI:1923960]	0.609699	0.353596	0.572948	0.233092	0.714697	0.814922	-0.184431	0.765204	0.836063	1.51966	0.0325978	0.061177	0.0263638	0.0591547	0.0857306	0.0464869	0.0462178	0.0263344	0.013138	0.0723851	0.06581	0.0592733	0.0787573	0.072155	0.0327304	0.0131069	0.026428	0.168449	0.374173	0.54419	0.293801	0.290325	0.166574	0.0817128	0.44552	0.396904	0.373383	0.486728	0.441666	0.217375	0.0868572	0.198673
2210408F21Rik	ENSMUSG00000087380	RIKEN cDNA 2210408F21 gene [Source:MGI Symbol;Acc:MGI:1920902]	NA	NA	NA	NA	NA	NA	NA	NA	NA	NA	NA	NA	0	0	0	0	0	0	0	0	0	0	0	0	0	0	0	0	0	0	0	0	0	0	0	0	0	0	0	0	0	0
2210408I21Rik	ENSMUSG00000071252	RIKEN cDNA 2210408I21 gene [Source:MGI Symbol;Acc:MGI:1919621]	-0.127871	0.453105	0.666326	-0.52821	0.0014543	0.00495249	-0.316628	0.0589147	0.108294	-0.0968419	0.56506	0.662787	0.252007	0.256775	0.246668	0.270481	0.266171	0.336547	0.360371	0.339122	0.432142	0.350351	0.343683	0.321687	0.326467	0.35952	0.288318	1.61018	1.62419	1.56577	1.70946	1.672	2.12877	2.24136	2.08725	2.60627	2.20698	2.12399	1.96907	2.1682	2.38247	2.16743
2210409E12Rik	ENSMUSG00000081766	RIKEN cDNA 2210409E12 gene [Source:MGI Symbol;Acc:MGI:1919631]	0.0763572	0.971009	NA	0.0578277	0.978042	NA	-1.77731	0.345445	NA	-1.20602	0.531799	0.63394	0	0.046959	0	0	0.047172	0	0.0469322	0	0	0.0941063	0.0468902	0.0468647	0.0467685	0.0468214	0.0472038	0	0.297032	0	0	0.296319	0	0.291899	0	0	0.592808	0.289786	0.286862	0.310608	0.310276	0.354856
2210411M09Rik	ENSMUSG00000085563	RIKEN cDNA 2210411M09 gene [Source:MGI Symbol;Acc:MGI:1917426]	0.137904	0.678545	0.827363	-0.0910023	0.780536	0.862483	-0.490929	0.120026	0.19739	-1.30915	1.34652e-05	4.21448e-05	0.582791	0.581182	0.684532	0.740403	0.482284	0.556831	0.656612	0.860147	0.531311	1.08874	0.605561	1.10959	1.58547	1.71324	2.23524	3.7237	3.67617	4.34518	4.6794	3.02955	3.52214	4.08386	5.29408	3.20437	6.85832	3.74243	6.7919	10.5297	11.3533	16.8035
2210412B16Rik	ENSMUSG00000107216	RIKEN cDNA 2210412B16 gene [Source:MGI Symbol;Acc:MGI:1919625]	-0.827803	0.725525	NA	-1.44178	0.527594	0.667562	-2.10917	0.342622	0.461269	-3.31454	0.125712	0.198657	0.0327165	0	0	0	0.0655482	0	0	0	0.0980015	0.0653831	0	0.0976818	0	0.065061	0.360759	0.20904	0	0	0	0.411752	0	0	0	0.591052	0.411871	0	0.597918	0	0.431146	2.71201
2210414B05Rik	ENSMUSG00000085394	RIKEN cDNA 2210414B05 gene [Source:MGI Symbol;Acc:MGI:1917393]	NA	NA	NA	NA	NA	NA	NA	NA	NA	NA	NA	NA	0	0	0	0	0	0	0	0	0	0	0	0	0	0	0	0	0	0	0	0	0	0	0	0	0	0	0	0	0	0
2210414F02Rik	ENSMUSG00000111043	RIKEN cDNA 2210414F02 gene [Source:MGI Symbol;Acc:MGI:1917417]	NA	NA	NA	NA	NA	NA	NA	NA	NA	NA	NA	NA	0	0	0	0	0	0	0	0	0	0	0	0	0	0	0	0	0	0	0	0	0	0	0	0	0	0	0	0	0	0
2210417A02Rik	ENSMUSG00000086494	RIKEN cDNA 2210417A02 gene [Source:MGI Symbol;Acc:MGI:1917388]	NA	NA	NA	NA	NA	NA	NA	NA	NA	NA	NA	NA	0	0	0	0	0	0	0	0	0	0	0	0	0	0	0	0	0	0	0	0	0	0	0	0	0	0	0	0	0	0
2210418O10Rik	ENSMUSG00000078894	RIKEN cDNA 2210418O10 gene [Source:MGI Symbol;Acc:MGI:1924208]	0	1	NA	-1.79708	0.709325	NA	0	1	NA	-0.686869	0.88753	NA	0	0	0	0	0	0	0	0.0082657	0	0	0	0	0.00411126	0	0	0	0	0	0	0	0	0	0.0508742	0	0	0	0	0.0273044	0	0
2210420H20Rik	ENSMUSG00000101773	RIKEN cDNA 2210420H20 gene [Source:MGI Symbol;Acc:MGI:1924211]	NA	NA	NA	NA	NA	NA	NA	NA	NA	NA	NA	NA	0	0	0	0	0	0	0	0	0	0	0	0	0	0	0	0	0	0	0	0	0	0	0	0	0	0	0	0	0	0
2300002M23Rik	ENSMUSG00000039269	RIKEN cDNA 2300002M23 gene [Source:MGI Symbol;Acc:MGI:1916792]	-0.187859	0.330224	0.549657	-0.43546	0.0218375	0.0538242	-0.622259	0.000882271	0.00245826	2.48902	4.41793e-20	3.54522e-19	0.661252	0.8432	0.856859	0.91749	0.857883	1.07198	1.09121	1.10394	1.12568	1.26734	1.21977	1.43488	0.226094	0.172457	0.108666	4.22502	5.33353	5.43906	5.79861	5.38894	6.78066	6.78689	6.7946	6.78903	7.98338	7.53829	8.78299	1.50158	1.14284	0.8169
2300003K06Rik	ENSMUSG00000078257	RIKEN cDNA 2300003K06 gene [Source:MGI Symbol;Acc:MGI:1916701]	NA	NA	NA	NA	NA	NA	NA	NA	NA	NA	NA	NA	0	0	0	0	0	0	0	0	0	0	0	0	0	0	0	0	0	0	0	0	0	0	0	0	0	0	0	0	0	0
2300009A05Rik	ENSMUSG00000032403	RIKEN cDNA 2300009A05 gene [Source:MGI Symbol;Acc:MGI:1916728]	-0.26857	0.00583416	0.0259056	0.0822656	0.408498	0.558648	-0.134815	0.168584	0.262087	0.0931042	0.343509	0.452405	3.09563	3.11146	3.13814	3.96459	4.05589	3.88964	3.06096	3.22085	2.89575	3.37004	4.03166	3.66463	3.7542	3.53974	3.27467	19.7793	19.681	19.9199	25.0565	25.4778	24.6033	19.0379	19.8239	17.4644	21.229	24.9161	22.4315	24.9331	23.4572	24.6174
2310001H17Rik	ENSMUSG00000097354	RIKEN cDNA 2310001H17 gene [Source:MGI Symbol;Acc:MGI:1923682]	-1.16153	0.00393377	0.018638	-1.51144	0.000132629	0.000553638	-2.21889	7.25967e-09	3.71908e-08	-3.17135	2.30567e-17	1.62326e-16	0.029251	0.0291702	0.0112567	0.0340074	0.0721292	0.0584368	0.0874607	0.0471765	0.0718939	0.12366	0.0963447	0.129883	0.252528	0.201356	0.304501	0.186897	0.184512	0.071454	0.21493	0.453092	0.369633	0.543969	0.290365	0.433596	0.778976	0.595419	0.795022	1.67714	1.33434	2.28909
2310001K20Rik	ENSMUSG00000108514	RIKEN cDNA 2310001K20 gene [Source:MGI Symbol;Acc:MGI:1923979]	NA	NA	NA	NA	NA	NA	NA	NA	NA	NA	NA	NA	0	0	0	0	0	0	0	0	0	0	0	0	0	0	0	0	0	0	0	0	0	0	0	0	0	0	0	0	0	0
2310001K24Rik	ENSMUSG00000053353	RIKEN cDNA 2310001K24 gene [Source:MGI Symbol;Acc:MGI:1916767]	0.615052	0.211525	0.413241	1.31452	0.0116421	0.03131	1.78838	0.00102215	0.00281351	0.755792	0.123335	0.195543	0.660519	0.395217	0.418565	0.332767	0.463178	0.219928	0.21944	0.197841	0.197857	0.198005	0.175395	0.0876497	0.153072	0.284598	0.617988	4.22034	2.49988	2.65691	2.10312	2.90953	1.39112	1.36482	1.21768	1.19329	1.2473	1.08396	0.53651	1.01661	1.88597	4.64573
2310002D06Rik	ENSMUSG00000112701	RIKEN cDNA 2310002D06 gene [Source:MGI Symbol;Acc:MGI:1916772]	NA	NA	NA	NA	NA	NA	NA	NA	NA	NA	NA	NA	0	0	0	0	0	0	0	0	0	0	0	0	0	0	0	0	0	0	0	0	0	0	0	0	0	0	0	0	0	0
2310002F09Rik	ENSMUSG00000097178	RIKEN cDNA 2310002F09 gene [Source:MGI Symbol;Acc:MGI:1916779]	NA	NA	NA	NA	NA	NA	NA	NA	NA	NA	NA	NA	0	0	0	0	0	0	0	0	0	0	0	0	0	0	0	0	0	0	0	0	0	0	0	0	0	0	0	0	0	0
2310002L09Rik	ENSMUSG00000028396	RIKEN cDNA 2310002L09 gene [Source:MGI Symbol;Acc:MGI:1916780]	NA	NA	NA	NA	NA	NA	NA	NA	NA	NA	NA	NA	0	0	0	0	0	0	0	0	0	0	0	0	0	0	0	0	0	0	0	0	0	0	0	0	0	0	0	0	0	0
2310003L06Rik	ENSMUSG00000007457	RIKEN cDNA 2310003L06 gene [Source:MGI Symbol;Acc:MGI:1921498]	NA	NA	NA	NA	NA	NA	NA	NA	NA	NA	NA	NA	0	0	0	0	0	0	0	0	0	0	0	0	0	0	0	0	0	0	0	0	0	0	0	0	0	0	0	0	0	0
2310003N18Rik	ENSMUSG00000110916	RIKEN cDNA 2310003N18 gene [Source:MGI Symbol;Acc:MGI:1919123]	-2.77585	0.262271	NA	-2.38256	0.342649	NA	-1.73342	0.501702	NA	-0.686895	0.795106	0.85273	0	0	0	0.0716878	0	0.0710683	0	0.106552	0	0.0355467	0.0354236	0	0	0.0353716	0	0	0	0	0.453073	0	0.449531	0	0.655811	0	0.223921	0.218921	0	0	0.234401	0
2310005A03Rik	ENSMUSG00000087254	RIKEN cDNA 2310005A03 gene [Source:MGI Symbol;Acc:MGI:1923981]	NA	NA	NA	NA	NA	NA	NA	NA	NA	NA	NA	NA	0	0	0	0	0	0	0	0	0	0	0	0	0	0	0	0	0	0	0	0	0	0	0	0	0	0	0	0	0	0
2310005E17Rik	ENSMUSG00000099446	RIKEN cDNA 2310005E17 gene [Source:MGI Symbol;Acc:MGI:1917340]	NA	NA	NA	NA	NA	NA	NA	NA	NA	NA	NA	NA	0	0	0	0	0	0	0	0	0	0	0	0	0	0	0	0	0	0	0	0	0	0	0	0	0	0	0	0	0	0
2310008N11Rik	ENSMUSG00000100335	RIKEN cDNA 2310008N11 gene [Source:MGI Symbol;Acc:MGI:1919566]	NA	NA	NA	NA	NA	NA	NA	NA	NA	NA	NA	NA	0	0	0	0	0	0	0	0	0	0	0	0	0	0	0	0	0	0	0	0	0	0	0	0	0	0	0	0	0	0
2310009B15Rik	ENSMUSG00000079283	RIKEN cDNA 2310009B15 gene [Source:MGI Symbol;Acc:MGI:1916799]	0.0271016	0.8666	0.932567	-0.27875	0.0819809	0.162335	-0.0335196	0.835026	0.888109	0.0778585	0.628165	0.715293	3.23063	3.38883	3.14862	3.74296	3.13373	3.27353	3.80446	3.6159	4.88047	3.84217	3.27261	3.67853	4.41072	3.87879	2.86519	20.6419	21.4355	19.9864	23.6558	19.685	20.7062	23.6621	22.2554	29.4344	24.2032	20.2251	22.5166	29.2933	25.704	21.5391
2310010J17Rik	ENSMUSG00000097162	RIKEN cDNA 2310010J17 gene [Source:MGI Symbol;Acc:MGI:1925579]	-0.472596	0.163675	0.346885	-0.911143	0.00595758	0.017303	-0.968294	0.00329665	0.00828498	-0.579325	0.0821739	0.138024	0.621451	0.646679	0.540697	0.843967	0.920283	0.890653	0.888676	1.40278	1.24103	1.40395	1.37218	1.04874	1.47596	1.1821	0.59588	3.97071	4.09047	3.43216	5.33394	5.78091	5.63368	5.5272	8.63394	7.4847	8.84395	8.4802	6.41944	9.80243	7.83357	4.47954
2310011J03Rik	ENSMUSG00000020133	RIKEN cDNA 2310011J03 gene [Source:MGI Symbol;Acc:MGI:1913624]	0.177947	0.236546	0.443962	0.0802958	0.592956	0.722605	0.132588	0.377391	0.496744	0.0749575	0.617019	0.706072	9.95946	10.7596	10.4495	10.1048	10.0958	8.96142	9.83765	9.35174	11.4341	9.97162	9.27788	11.4067	13.2772	13.4298	8.95367	63.6352	68.0583	66.33	63.8629	63.4183	56.684	61.1862	57.5586	68.9599	62.8146	57.3382	69.8211	88.1791	88.9963	67.3094
2310014F06Rik	ENSMUSG00000085945	RIKEN cDNA 2310014F06 gene [Source:MGI Symbol;Acc:MGI:1916875]	1.93039	0.430273	NA	-1.75178	0.42874	NA	1.00578	0.681113	NA	2.12891	0.384391	0.492779	0.00579815	0	0.00580143	0	0	0	0.00577884	0.0289447	0.00578941	0.00579373	0	0	0	0	0	0.0370469	0	0.0368255	0	0	0	0.035942	0.17815	0.0349162	0.0364967	0	0	0	0	0
2310015A10Rik	ENSMUSG00000097729	RIKEN cDNA 2310015A10 gene [Source:MGI Symbol;Acc:MGI:1916798]	-2.37192	0.173739	NA	-2.38482	0.1716	0.291235	-2.32431	0.182896	0.27995	-4.90341	0.00174556	0.00416401	0	0	0	0	0.0210148	0	0.00696933	0.0069815	0.00698208	0.0139746	0	0.00695931	0.0347251	0.0417172	0.063087	0	0	0	0	0.132008	0	0.0433463	0.0429702	0.0421093	0.0880307	0	0.0425984	0.230623	0.276452	0.474258
2310015D24Rik	ENSMUSG00000099411	RIKEN cDNA 2310015D24 gene [Source:MGI Symbol;Acc:MGI:1917350]	-0.885405	0.85534	NA	0	1	NA	0	1	NA	0	1	NA	0	0	0	0.00540906	0	0	0	0	0	0	0	0	0	0	0	0	0	0	0.0341857	0	0	0	0	0	0	0	0	0	0	0
2310015K22Rik	ENSMUSG00000101257	RIKEN cDNA 2310015K22 gene [Source:MGI Symbol;Acc:MGI:1916815]	-0.885383	0.855344	NA	-0.903912	0.852351	NA	-0.848201	0.861355	NA	0	1	NA	0	0	0	0.0112365	0	0	0	0	0.011135	0	0.0111047	0	0	0	0	0	0	0	0.0710155	0	0	0	0	0.0671558	0	0.0686282	0	0	0	0
2310016D03Rik	ENSMUSG00000102098	RIKEN cDNA 2310016D03 gene [Source:MGI Symbol;Acc:MGI:1916816]	NA	NA	NA	NA	NA	NA	NA	NA	NA	NA	NA	NA	0	0	0	0	0	0	0	0	0	0	0	0	0	0	0	0	0	0	0	0	0	0	0	0	0	0	0	0	0	0
2310016D23Rik	ENSMUSG00000085965	RIKEN cDNA 2310016D23 gene [Source:MGI Symbol;Acc:MGI:1923693]	-0.778819	0.18815	0.381699	-0.396259	0.51657	0.657641	-1.01557	0.0805691	0.141434	-1.85101	0.000854792	0.0021347	0.0839836	0.376882	0.210077	0.550038	0.420657	0.25167	0.460371	0.25155	0.209642	0.335678	0.627216	0.501501	0.792413	0.876814	1.26282	0.536607	2.38391	1.3335	3.47628	2.64243	1.5919	2.86332	1.54825	1.26436	2.11455	3.87626	3.06972	5.26272	5.81048	9.4933
2310016G11Rik	ENSMUSG00000070574	RIKEN cDNA 2310016G11 gene [Source:MGI Symbol;Acc:MGI:1916828]	NA	NA	NA	NA	NA	NA	NA	NA	NA	NA	NA	NA	0	0	0	0	0	0	0	0	0	0	0	0	0	0	0	0	0	0	0	0	0	0	0	0	0	0	0	0	0	0
2310020H05Rik	ENSMUSG00000100410	RIKEN cDNA 2310020H05 gene [Source:MGI Symbol;Acc:MGI:1916853]	NA	NA	NA	NA	NA	NA	NA	NA	NA	NA	NA	NA	0	0	0	0	0	0	0	0	0	0	0	0	0	0	0	0	0	0	0	0	0	0	0	0	0	0	0	0	0	0
2310022A10Rik	ENSMUSG00000049643	RIKEN cDNA 2310022A10 gene [Source:MGI Symbol;Acc:MGI:1913617]	0.0157205	0.874893	0.936332	0.331341	0.000966668	0.00341292	0.607741	1.67782e-09	9.07146e-09	0.521488	2.03146e-07	7.57102e-07	5.32754	5.459	5.07818	5.78699	5.62716	5.19223	4.88175	4.35939	3.87987	4.18931	3.62834	3.43301	4.08949	4.14155	5.11844	34.0399	34.53	32.2346	36.5743	35.3479	32.8426	30.3625	26.8314	23.3997	26.3899	22.4235	21.0137	27.1599	27.4453	38.4779
2310022B05Rik	ENSMUSG00000031983	RIKEN cDNA 2310022B05 gene [Source:MGI Symbol;Acc:MGI:1916801]	-0.123627	0.341644	0.560434	0.571513	4.00756e-05	0.000182233	0.708453	4.56442e-07	1.95482e-06	-0.192011	0.132027	0.207007	0.778429	0.702582	0.838023	0.888587	0.883443	0.900593	0.569601	0.555839	0.496853	0.541531	0.544561	0.4462	0.993325	1.06303	1.14086	4.97371	4.44407	5.31949	5.61594	5.5495	5.69656	3.54268	3.42111	2.99655	3.41129	3.36544	2.73122	6.59706	7.04449	8.57641
2310026I22Rik	ENSMUSG00000097710	RIKEN cDNA 2310026I22 gene [Source:MGI Symbol;Acc:MGI:1916843]	0.352611	0.223592	0.428018	-0.0548377	0.843359	0.903612	-0.354128	0.18733	0.285516	-0.343368	0.195629	0.286974	0.350922	0.324956	0.40128	0.26519	0.32643	0.300455	0.412209	0.362877	0.387935	0.500935	0.57408	0.411616	0.609933	0.535852	0.502539	2.24219	2.05546	2.54719	1.67602	2.05052	1.90048	2.56377	2.23346	2.33966	3.15556	3.54787	2.51953	4.0508	3.55099	3.77785
2310026L22Rik	ENSMUSG00000078519	RIKEN cDNA 2310026L22 gene [Source:MGI Symbol;Acc:MGI:1916844]	-3.36633	0.0557974	NA	-3.39281	0.0538239	0.115001	-1.75078	0.368285	0.487724	-3.74739	0.0300303	0.0567964	0	0	0	0.0820826	0.0816075	0.0813733	0	0.122002	0.122012	0	0.04056	0.040538	0.121364	0	0.244988	0	0	0	0.518768	0.512631	0.514713	0	0.750904	0.73586	0	0.250665	0.248136	0.806027	0	1.8417
2310030A07Rik	ENSMUSG00000099447	RIKEN cDNA 2310030A07 gene [Source:MGI Symbol;Acc:MGI:1922834]	1.0381	0.830742	NA	1.01957	0.833719	NA	1.07528	0.824777	NA	1.23661	0.799013	NA	0.0267095	0	0	0	0	0	0	0	0	0	0	0	0	0	0	0.170659	0	0	0	0	0	0	0	0	0	0	0	0	0	0
2310030G06Rik	ENSMUSG00000032062	RIKEN cDNA 2310030G06 gene [Source:MGI Symbol;Acc:MGI:1914202]	-0.820718	0.835814	NA	1.01961	0.79898	NA	1.07532	0.788251	NA	0.274861	0.945266	NA	0	0	0.0082375	0.00829536	0.00824734	0	0	0	0	0	0	0	0	0.00818605	0	0	0	0.0522889	0.0524273	0.0518071	0	0	0	0	0	0	0	0	0.0542473	0
2310033P09Rik	ENSMUSG00000020441	RIKEN cDNA 2310033P09 gene [Source:MGI Symbol;Acc:MGI:1915112]	0.178001	0.0341178	0.110409	0.0195743	0.814598	0.885851	0.107966	0.196519	0.296598	0.393883	2.8095e-06	9.4174e-06	9.59818	10.166	9.00733	9.67105	8.67516	8.57427	9.52829	10.3171	9.65966	10.5157	9.55764	8.77008	8.57578	9.21583	8.63018	61.3268	64.3031	57.1756	61.1218	54.4945	54.2352	59.262	63.5005	58.2579	66.2422	59.0671	53.6823	56.9551	61.0715	64.8775
2310034C09Rik	ENSMUSG00000068078	RIKEN cDNA 2310034C09 gene [Source:MGI Symbol;Acc:MGI:2152338]	NA	NA	NA	NA	NA	NA	NA	NA	NA	NA	NA	NA	0	0	0	0	0	0	0	0	0	0	0	0	0	0	0	0	0	0	0	0	0	0	0	0	0	0	0	0	0	0
2310034G01Rik	ENSMUSG00000099655	RIKEN cDNA 2310034G01 gene [Source:MGI Symbol;Acc:MGI:1922829]	NA	NA	NA	NA	NA	NA	NA	NA	NA	NA	NA	NA	0	0	0	0	0	0	0	0	0	0	0	0	0	0	0	0	0	0	0	0	0	0	0	0	0	0	0	0	0	0
2310034O05Rik	ENSMUSG00000100157	RIKEN cDNA 2310034O05 gene [Source:MGI Symbol;Acc:MGI:1916821]	NA	NA	NA	NA	NA	NA	NA	NA	NA	NA	NA	NA	0	0	0	0	0	0	0	0	0	0	0	0	0	0	0	0	0	0	0	0	0	0	0	0	0	0	0	0	0	0
2310039H08Rik	ENSMUSG00000062619	RIKEN cDNA 2310039H08 gene [Source:MGI Symbol;Acc:MGI:1914351]	0.453433	3.26034e-05	0.000280073	0.819373	3.28422e-13	3.43625e-12	1.13694	6.21141e-23	7.31463e-22	1.35498	1.54775e-31	1.94883e-30	8.09371	7.39875	7.76085	6.34998	5.84871	5.76876	4.72661	4.14564	4.81944	4.00165	3.37912	4.02758	3.87277	3.7514	3.33834	51.7142	46.7996	49.2633	40.1324	36.7397	36.4894	29.3976	25.5158	29.0663	25.2078	20.8833	24.6531	25.7206	24.8598	25.096
2310039L15Rik	ENSMUSG00000100550	RIKEN cDNA 2310039L15 gene [Source:MGI Symbol;Acc:MGI:1916879]	-0.885397	0.816975	NA	0	1	NA	-2.31894	0.534638	NA	-0.686881	0.857509	NA	0	0	0	0.00365868	0	0	0	0	0	0.00725669	0	0.00361381	0	0.00361047	0	0	0	0	0.0231232	0	0	0	0	0	0.0457124	0	0.0221204	0	0.0239259	0
2310040G07Rik	ENSMUSG00000072852	RIKEN cDNA 2310040G07 gene [Source:MGI Symbol;Acc:MGI:1917534]	1.03814	0.795199	NA	1.01961	0.798775	NA	1.07532	0.788036	NA	-2.6235	0.496269	NA	0	0.0205409	0	0	0	0	0	0	0	0	0	0	0	0.102403	0.0619438	0	0.129928	0	0	0	0	0	0	0	0	0	0	0	0.678606	0.465664
2310040G24Rik	ENSMUSG00000101655	RIKEN cDNA 2310040G24 gene [Source:MGI Symbol;Acc:MGI:1916897]	0.623717	0.0116623	0.0459434	0.830175	0.000889247	0.00316344	1.12799	8.20855e-06	3.07724e-05	1.98464	7.11079e-14	4.14426e-13	2.58583	3.2286	2.8397	1.99116	2.23236	1.72196	1.57147	1.38531	2.09913	1.5125	1.15138	1.61106	1.31543	0.731621	0.590078	16.5219	20.422	18.0255	12.5843	14.0229	10.892	9.7739	8.52639	12.6599	9.52776	7.11564	9.8614	8.73629	4.84831	4.43592
2310043L19Rik	ENSMUSG00000101746	RIKEN cDNA 2310043L19 gene [Source:MGI Symbol;Acc:MGI:1922839]	-0.282298	0.462407	0.674193	-0.291459	0.448169	0.596741	-1.23861	0.000923057	0.0025633	-1.36871	0.000233283	0.000629875	1.19045	0.628497	0.607238	0.987813	1.09901	1.02591	0.74446	1.25847	1.07212	2.14584	2.06868	1.9514	1.80829	1.43899	4.32882	7.60628	3.97546	3.85455	6.24306	6.90363	6.48922	4.63023	7.74571	6.46601	13.5174	12.7846	11.9447	12.0096	9.53587	32.542
2310043M15Rik	ENSMUSG00000097768	RIKEN cDNA 2310043M15 gene [Source:MGI Symbol;Acc:MGI:1919180]	-0.113298	0.913177	NA	-0.132119	0.898824	0.943709	-0.0701218	0.946225	0.964348	-2.15782	0.0210523	0.0411562	0	0.0411337	0.0309532	0	0.0309902	0.0515021	0.0308327	0.0102955	0.0411854	0.0412162	0.0205367	0.0205256	0.071692	0.0922796	0.227415	0	0.260185	0.196481	0	0.19467	0.325768	0.191766	0.0633674	0.248391	0.259635	0.126919	0.125638	0.476134	0.611518	1.7096
2310043O21Rik	ENSMUSG00000102106	RIKEN cDNA 2310043O21 gene [Source:MGI Symbol;Acc:MGI:1916929]	NA	NA	NA	NA	NA	NA	NA	NA	NA	NA	NA	NA	0	0	0	0	0	0	0	0	0	0	0	0	0	0	0	0	0	0	0	0	0	0	0	0	0	0	0	0	0	0
2310043P16Rik	ENSMUSG00000108732	RIKEN cDNA 2310043P16 gene [Source:MGI Symbol;Acc:MGI:1917385]	-0.102811	0.759768	0.877596	-1.18935	0.000113059	0.000478923	-1.4514	1.62936e-06	6.59291e-06	-2.29538	3.42528e-15	2.13201e-14	0.0713676	0.0837301	0.0672074	0.0803694	0.0967262	0.0754815	0.217574	0.171848	0.138328	0.226524	0.263363	0.167124	0.408613	0.379855	0.53025	0.455998	0.529621	0.426611	0.507941	0.607602	0.477446	1.35322	1.0577	0.834265	1.42695	1.62761	1.02298	2.71376	2.51722	3.98616
2310044K18Rik	ENSMUSG00000085080	RIKEN cDNA 2310044K18 gene [Source:MGI Symbol;Acc:MGI:1917415]	-0.677513	0.160835	0.342862	-0.473471	0.334343	0.483	-0.605676	0.211001	0.314335	-0.538457	0.263319	0.365311	0.158183	0.315492	0.290165	0.610971	0.369743	0.316013	0.420415	0.368506	0.315888	0.684936	0.288777	0.28862	0.36658	0.550492	0.422849	1.0107	1.99559	1.84187	3.86138	2.3226	1.99889	2.61481	2.2681	1.90514	4.31464	1.78467	1.76666	2.4346	3.648	3.17877
2310046K23Rik	ENSMUSG00000102308	RIKEN cDNA 2310046K23 gene [Source:MGI Symbol;Acc:MGI:1924218]	NA	NA	NA	NA	NA	NA	NA	NA	NA	NA	NA	NA	0	0	0	0	0	0	0	0	0	0	0	0	0	0	0	0	0	0	0	0	0	0	0	0	0	0	0	0	0	0
2310047D07Rik	ENSMUSG00000100783	RIKEN cDNA 2310047D07 gene [Source:MGI Symbol;Acc:MGI:1916907]	-1.36575	0.0745818	0.199793	-2.18146	0.0029962	0.009418	-2.69356	0.00018654	0.000582535	-2.50503	0.000515905	0.0013302	0.0989843	0	0.0396161	0.199472	0.0991585	0.0790992	0.276233	0.138358	0.237204	0.375854	0.354838	0.23643	0.176959	0.354318	0.416747	0.632453	0	0.25147	1.26068	0.622881	0.500329	1.71805	0.851571	1.43059	2.36763	2.19294	1.44721	1.17525	2.34799	3.1329
2310050C09Rik	ENSMUSG00000090314	RIKEN cDNA 2310050C09 gene [Source:MGI Symbol;Acc:MGI:1913783]	NA	NA	NA	NA	NA	NA	NA	NA	NA	NA	NA	NA	0	0	0	0	0	0	0	0	0	0	0	0	0	0	0	0	0	0	0	0	0	0	0	0	0	0	0	0	0	0
2310057J18Rik	ENSMUSG00000015519	RIKEN cDNA 2310057J18 gene [Source:MGI Symbol;Acc:MGI:1914969]	0	1	NA	0	1	NA	-1.77351	0.712833	NA	0	1	NA	0	0	0	0	0	0	0	0	0	0	0	0.0174545	0	0	0	0	0	0	0	0	0	0	0	0	0	0	0.10684	0	0	0
2310057M21Rik	ENSMUSG00000040177	RIKEN cDNA 2310057M21 gene [Source:MGI Symbol;Acc:MGI:1915527]	0.39487	0.000129034	0.000943374	0.609653	5.81499e-09	4.28846e-08	0.752198	9.38467e-13	6.47142e-12	0.572221	2.7793e-08	1.11375e-07	0.555138	0.579853	0.533903	0.505105	0.395513	0.443376	0.407812	0.392995	0.336881	0.372998	0.352644	0.344117	0.420649	0.471088	0.462943	3.54701	3.66777	3.38904	3.1923	2.48448	2.8045	2.53642	2.41883	2.03175	2.34964	2.17937	2.10637	2.79369	3.12181	3.48018
2310057N15Rik	ENSMUSG00000048830	RIKEN cDNA 2310057N15 gene [Source:MGI Symbol;Acc:MGI:1916946]	NA	NA	NA	NA	NA	NA	NA	NA	NA	NA	NA	NA	0	0	0	0	0	0	0	0	0	0	0	0	0	0	0	0	0	0	0	0	0	0	0	0	0	0	0	0	0	0
2310058D17Rik	ENSMUSG00000085379	RIKEN cDNA 2310058D17 gene [Source:MGI Symbol;Acc:MGI:1922944]	0.135387	0.204885	0.404108	-0.0819238	0.435654	0.58499	-0.385296	0.000170604	0.000536254	-0.440395	1.35016e-05	4.22312e-05	1.34374	1.34003	1.25283	1.25137	1.17784	1.36258	1.50667	1.48897	1.33663	1.93269	1.83983	1.77805	2.07266	1.99403	2.38278	8.58571	8.47612	7.95252	7.90875	7.3988	8.61876	9.37085	9.16442	8.06128	12.1747	11.3704	10.8836	13.7653	13.214	17.9126
2310061I04Rik	ENSMUSG00000050705	RIKEN cDNA 2310061I04 gene [Source:MGI Symbol;Acc:MGI:1916912]	0.641478	1.01581e-06	1.20726e-05	1.14389	1.47817e-17	2.09419e-16	1.67642	4.61927e-34	8.11507e-33	1.16491	1.87515e-18	1.39096e-17	3.95509	4.1057	3.68044	2.89023	2.56925	2.50794	2.01132	1.96766	1.55	1.47697	1.35088	1.14191	1.86353	1.89919	2.56422	25.2708	25.97	23.3622	18.2665	16.1392	15.8636	12.5096	12.1107	9.34812	9.30394	8.34857	6.98974	12.3764	12.5856	19.2766
2310061N02Rik	ENSMUSG00000050704	RIKEN cDNA 2310061N02 gene [Source:MGI Symbol;Acc:MGI:1916911]	NA	NA	NA	NA	NA	NA	NA	NA	NA	NA	NA	NA	0	0	0	0	0	0	0	0	0	0	0	0	0	0	0	0	0	0	0	0	0	0	0	0	0	0	0	0	0	0
2310065F04Rik	ENSMUSG00000087410	RIKEN cDNA 2310065F04 gene [Source:MGI Symbol;Acc:MGI:1921434]	NA	NA	NA	NA	NA	NA	NA	NA	NA	NA	NA	NA	0	0	0	0	0	0	0	0	0	0	0	0	0	0	0	0	0	0	0	0	0	0	0	0	0	0	0	0	0	0
2310067P03Rik	ENSMUSG00000114372	RIKEN cDNA 2310067P03 gene [Source:MGI Symbol;Acc:MGI:1917536]	-0.815965	0.70791	NA	-0.852297	0.69515	NA	-1.79403	0.38226	NA	-1.61721	0.43122	0.539993	0	0	0.0157965	0.0159075	0	0.01577	0	0	0.0315276	0	0.0314419	0.0314248	0	0.0156979	0.0474783	0	0	0.100271	0.100537	0	0.0997507	0	0	0.190145	0	0.194314	0.192353	0	0.104027	0.356919
2310068J16Rik	ENSMUSG00000100084	RIKEN cDNA 2310068J16 gene [Source:MGI Symbol;Acc:MGI:1917531]	0.491114	0.0196994	0.0705133	1.93621	6.76608e-17	9.12035e-16	1.79274	3.46738e-15	2.7918e-14	1.52554	4.4039e-12	2.30342e-11	2.8121	2.18276	2.52362	2.22003	2.13457	1.30313	0.606778	0.723616	0.709203	0.854576	0.69284	0.793448	0.806216	1.1098	1.23511	17.9677	13.8067	16.0191	14.0307	13.4087	8.24274	3.77391	4.45376	4.27724	5.38327	4.28182	4.85675	5.35439	7.35442	9.28497
2310069B03Rik	ENSMUSG00000100291	RIKEN cDNA 2310069B03 gene [Source:MGI Symbol;Acc:MGI:1916902]	NA	NA	NA	NA	NA	NA	NA	NA	NA	NA	NA	NA	0	0	0	0	0	0	0	0	0	0	0	0	0	0	0	0	0	0	0	0	0	0	0	0	0	0	0	0	0	0
2310074N15Rik	ENSMUSG00000105858	RIKEN cDNA 2310074N15 gene [Source:MGI Symbol;Acc:MGI:1922838]	1.08178	0.359379	NA	3.53873	0.0232704	0.0568903	2.11361	0.108946	0.18204	2.27635	0.0843431	0.141027	0.111978	0.111669	0.112041	0.141035	0	0.0279633	0	0.02795	0	0.0279732	0.0278763	0.0278611	0	0.0278354	0.0561255	0.715476	0.706343	0.711201	0.891355	0	0.176877	0	0.172028	0	0.176213	0.172278	0.17054	0	0.18446	0.421924
2310075C17Rik	ENSMUSG00000089718	RIKEN cDNA 2310075C17 gene [Source:MGI Symbol;Acc:MGI:1917444]	-0.485194	0.36281	0.581593	0.24439	0.666965	0.779926	-0.280448	0.603272	0.70689	-0.632754	0.225251	0.321689	0.199912	0.39872	0.65008	0.906433	0.400527	0.549145	0.398492	0.299391	0.399221	0.799038	0.447902	0.397919	0.645291	0.695714	1.002	1.27732	2.52204	4.12649	5.72873	2.51598	3.47353	2.47845	1.84271	2.40772	5.03341	2.76808	2.43569	4.28562	4.61036	7.53252
2310079G19Rik	ENSMUSG00000045331	RIKEN cDNA 2310079G19 gene [Source:MGI Symbol;Acc:MGI:1916949]	NA	NA	NA	NA	NA	NA	NA	NA	NA	NA	NA	NA	0	0	0	0	0	0	0	0	0	0	0	0	0	0	0	0	0	0	0	0	0	0	0	0	0	0	0	0	0	0
2310081O03Rik	ENSMUSG00000085020	RIKEN cDNA 2310081O03 gene [Source:MGI Symbol;Acc:MGI:1919656]	NA	NA	NA	NA	NA	NA	NA	NA	NA	NA	NA	NA	0	0	0	0	0	0	0	0	0	0	0	0	0	0	0	0	0	0	0	0	0	0	0	0	0	0	0	0	0	0
2400006E01Rik	ENSMUSG00000106223	RIKEN cDNA 2400006E01 gene [Source:MGI Symbol;Acc:MGI:1925898]	NA	NA	NA	NA	NA	NA	NA	NA	NA	NA	NA	NA	0	0	0	0	0	0	0	0	0	0	0	0	0	0	0	0	0	0	0	0	0	0	0	0	0	0	0	0	0	0
2410002F23Rik	ENSMUSG00000045411	RIKEN cDNA 2410002F23 gene [Source:MGI Symbol;Acc:MGI:1914226]	1.41732	5.9989e-21	3.85488e-19	3.04811	2.95475e-81	2.70588e-79	2.78876	2.03124e-70	8.36933e-69	1.56391	3.3447e-25	3.33378e-24	4.23121	4.18227	4.53266	1.52464	1.84954	1.75093	0.586486	0.531557	0.50984	0.703109	0.716175	0.604235	1.58634	1.38691	2.32207	27.035	26.4543	28.7718	9.63583	11.6182	11.0752	3.6477	3.27166	3.07487	4.42912	4.42603	3.69857	10.5355	9.19076	17.4562
2410003L11Rik	ENSMUSG00000085860	RIKEN cDNA 2410003L11 gene [Source:MGI Symbol;Acc:MGI:1916979]	NA	NA	NA	NA	NA	NA	NA	NA	NA	NA	NA	NA	0	0	0	0	0	0	0	0	0	0	0	0	0	0	0	0	0	0	0	0	0	0	0	0	0	0	0	0	0	0
2410004B18Rik	ENSMUSG00000036873	RIKEN cDNA 2410004B18 gene [Source:MGI Symbol;Acc:MGI:1913671]	0.261281	0.111813	0.267832	0.111104	0.497905	0.640535	0.195277	0.233777	0.341262	0.459214	0.00519471	0.0114869	3.93469	4.26015	4.50736	3.86747	3.92552	3.42498	3.95359	4.20101	4.07307	4.036	3.79813	4.13971	3.96373	4.60695	2.55976	25.1404	26.9469	28.6112	24.4427	24.6588	21.6641	24.5897	25.8566	24.5649	25.4241	23.4728	25.3395	26.3247	30.5294	19.243
2410004I01Rik	ENSMUSG00000085338	RIKEN cDNA 2410004I01 gene [Source:MGI Symbol;Acc:MGI:1916989]	0	1	NA	0	1	NA	-1.74537	0.717308	NA	-0.686869	0.88753	NA	0	0	0	0	0	0	0	0	0	0	0.0273361	0	0	0	0.0137595	0	0	0	0	0	0	0	0	0	0	0.16894	0	0	0	0.103437
2410004P03Rik	ENSMUSG00000071398	RIKEN cDNA 2410004P03 gene [Source:MGI Symbol;Acc:MGI:1920917]	0	1	NA	0	1	NA	0	1	NA	-1.58314	0.742607	NA	0	0	0	0	0	0	0	0	0	0	0	0	0.00915007	0	0	0	0	0	0	0	0	0	0	0	0	0	0	0.0607692	0	0
2410006H16Rik	ENSMUSG00000086841	RIKEN cDNA 2410006H16 gene [Source:MGI Symbol;Acc:MGI:1916471]	0.163212	0.385979	0.605962	-0.171014	0.363555	0.51404	-0.143069	0.447164	0.564811	0.988062	1.56753e-07	5.88996e-07	257.723	272.802	286.732	254.847	261.85	255.674	300.729	286.642	368.043	291.567	324.55	356.348	187.808	203.204	105.101	1646.7	1725.56	1820.08	1610.65	1644.86	1617.23	1870.41	1764.24	2219.68	1836.68	2005.75	2181.23	1247.31	1346.59	790.097
2410012E07Rik	ENSMUSG00000099528	RIKEN cDNA 2410012E07 gene [Source:MGI Symbol;Acc:MGI:1920898]	0	1	NA	-1.78763	0.710826	NA	-0.848202	0.861355	NA	0	1	NA	0	0	0	0	0	0	0.0119665	0.0119874	0	0	0	0.0119493	0	0	0	0	0	0	0	0	0	0.0744267	0.0737807	0	0	0	0.0731425	0	0	0
2410017I17Rik	ENSMUSG00000038311	RIKEN cDNA 2410017I17 gene [Source:MGI Symbol;Acc:MGI:1916967]	0.134979	0.522	0.721267	-0.0475666	0.819156	0.888523	-0.666816	0.000816324	0.00229025	-0.0795144	0.697193	0.77164	0.472349	0.400066	0.427296	0.488975	0.375952	0.387799	0.438531	0.419916	0.536245	0.775873	0.631434	0.817843	0.597664	0.437495	0.622686	3.01804	2.53055	2.71234	3.09036	2.3616	2.45296	2.72748	2.58452	3.23412	4.88749	3.90233	5.00608	3.96931	2.89919	4.68105
2410018L13Rik	ENSMUSG00000073164	RIKEN cDNA 2410018L13 gene [Source:MGI Symbol;Acc:MGI:1916982]	NA	NA	NA	NA	NA	NA	NA	NA	NA	NA	NA	NA	0	0	0	0	0	0	0	0	0	0	0	0	0	0	0	0	0	0	0	0	0	0	0	0	0	0	0	0	0	0
2410021H03Rik	ENSMUSG00000100572	RIKEN cDNA 2410021H03 gene [Source:MGI Symbol;Acc:MGI:1917000]	NA	NA	NA	NA	NA	NA	NA	NA	NA	NA	NA	NA	0	0	0	0	0	0	0	0	0	0	0	0	0	0	0	0	0	0	0	0	0	0	0	0	0	0	0	0	0	0
2410022M11Rik	ENSMUSG00000100017	RIKEN cDNA 2410022M11 gene [Source:MGI Symbol;Acc:MGI:1917005]	-1.11131	0.0389109	0.122788	-1.35781	0.010584	0.028831	-0.924132	0.0889357	0.153769	-0.310097	0.581142	0.676738	0.0511548	0.0510136	0.0511837	0.15463	0.136653	0.0596141	0.0934714	0.195782	0.119181	0.12779	0.0933877	0.093337	0.0592744	0.0847734	0.0854659	0.32685	0.322678	0.324897	0.977272	0.858409	0.377079	0.581354	1.20501	0.718788	0.80499	0.577145	0.571323	0.393664	0.561776	0.642491
2410024N13Rik	ENSMUSG00000054379	RIKEN cDNA 2410024N13 gene [Source:MGI Symbol;Acc:MGI:1917250]	NA	NA	NA	NA	NA	NA	NA	NA	NA	NA	NA	NA	0	0	0	0	0	0	0	0	0	0	0	0	0	0	0	0	0	0	0	0	0	0	0	0	0	0	0	0	0	0
2410080I02Rik	ENSMUSG00000044387	RIKEN cDNA 2410080I02 gene [Source:MGI Symbol;Acc:MGI:1915498]	NA	NA	NA	NA	NA	NA	NA	NA	NA	NA	NA	NA	0	0	0	0	0	0	0	0	0	0	0	0	0	0	0	0	0	0	0	0	0	0	0	0	0	0	0	0	0	0
2410124H12Rik	ENSMUSG00000051297	RIKEN cDNA 2410124H12 gene [Source:MGI Symbol;Acc:MGI:1924035]	1.0381	0.830742	NA	1.01957	0.833719	NA	1.07528	0.824777	NA	1.23661	0.799013	NA	0	0	0.0230907	0	0	0	0	0	0	0	0	0	0	0	0	0	0	0.146572	0	0	0	0	0	0	0	0	0	0	0	0
2410137M14Rik	ENSMUSG00000064308	RIKEN cDNA 2410137M14 gene [Source:MGI Symbol;Acc:MGI:1924047]	NA	NA	NA	NA	NA	NA	NA	NA	NA	NA	NA	NA	0	0	0	0	0	0	0	0	0	0	0	0	0	0	0	0	0	0	0	0	0	0	0	0	0	0	0	0	0	0
2410152P15Rik	ENSMUSG00000084825	RIKEN cDNA 2410152P15 gene [Source:MGI Symbol;Acc:MGI:1924061]	NA	NA	NA	NA	NA	NA	NA	NA	NA	NA	NA	NA	0	0	0	0	0	0	0	0	0	0	0	0	0	0	0	0	0	0	0	0	0	0	0	0	0	0	0	0	0	0
2500002B13Rik	ENSMUSG00000096917	RIKEN cDNA 2500002B13 gene [Source:MGI Symbol;Acc:MGI:1925603]	0.16781	0.371765	0.590591	1.39249	2.89211e-11	2.61749e-10	1.16921	8.49198e-09	4.31396e-08	0.609982	0.00139758	0.00338515	0.817044	0.706948	0.613129	0.768767	0.655989	0.588096	0.257469	0.281912	0.305929	0.300155	0.340991	0.382659	0.453475	0.639167	0.59621	5.22044	4.47168	3.89194	4.85867	4.12071	3.71991	1.60135	1.73513	1.84508	1.89078	2.10736	2.34229	3.0117	4.23563	4.48201
2500004C02Rik	ENSMUSG00000073236	RIKEN cDNA 2500004C02 gene [Source:MGI Symbol;Acc:MGI:1919576]	-0.147577	0.428966	0.645013	-0.551913	0.0024333	0.007839	-0.882057	7.7762e-07	3.25698e-06	-0.296987	0.103583	0.168251	0.675389	0.605415	0.62262	0.718748	0.813414	0.697377	0.960547	1.02284	0.916841	1.09193	1.46598	1.2235	0.731087	1.04882	1.04218	4.31535	3.82945	3.95218	4.54255	5.1096	4.41114	5.9742	6.29542	5.52951	6.87845	9.05989	7.48915	4.85543	6.95035	7.83459
2510002D24Rik	ENSMUSG00000071632	RIKEN cDNA 2510002D24 gene [Source:MGI Symbol;Acc:MGI:1919557]	-0.424326	0.169211	0.35517	-0.443839	0.150412	0.263065	-0.464089	0.130297	0.211668	-0.36075	0.237458	0.336027	0.241213	0.196811	0.27426	0.386661	0.274588	0.350464	0.338758	0.306509	0.361273	0.306764	0.458552	0.294623	0.348466	0.337958	0.417655	1.54121	1.24489	1.74091	2.44373	1.72487	2.2168	2.10694	1.88652	2.17886	1.93241	2.83389	1.80341	2.3143	2.23958	3.13973
2510009E07Rik	ENSMUSG00000043391	RIKEN cDNA 2510009E07 gene [Source:MGI Symbol;Acc:MGI:1919440]	0.21919	0.299777	0.517069	-0.599645	0.00246059	0.00792221	-1.40942	1.00534e-13	7.38154e-13	-1.82321	1.0369e-22	9.28139e-22	0.242941	0.151025	0.17047	0.187563	0.161192	0.163881	0.298734	0.274055	0.315032	0.542259	0.559231	0.514967	0.899343	0.649388	0.860273	1.55225	0.955287	1.08209	1.18541	1.01256	1.0366	1.858	1.68677	1.89997	3.41588	3.4561	3.15215	5.97288	4.30337	6.46711
2510016D11Rik	ENSMUSG00000106825	RIKEN cDNA 2510016D11 gene [Source:MGI Symbol;Acc:MGI:1917539]	0.358387	0.481975	0.690316	0.196386	0.696078	0.8012	0.203968	0.683652	0.773538	-0.611828	0.190613	0.280802	0.0992455	0.247429	0.215153	0.149999	0.182271	0.13218	0.214316	0.198175	0.0990959	0.19834	0.14824	0.181083	0.213568	0.361832	0.464275	0.634122	1.56507	1.36572	0.948003	1.14496	0.836083	1.33295	1.21974	0.597652	1.24941	0.916135	1.10842	1.41839	2.39779	3.49019
2510017J16Rik	ENSMUSG00000104891	RIKEN cDNA 2510017J16 gene [Source:MGI Symbol;Acc:MGI:1913824]	0.48907	0.646714	NA	1.05583	0.356638	0.506842	1.11036	0.332264	0.45018	-1.24738	0.184305	0.273295	0.0387003	0.0385934	0.0258147	0.012998	0.0387684	0.0257714	0	0.0386387	0.0128806	0.0128903	0.0128456	0.0256773	0.0256246	0.102614	0.16811	0.247272	0.244116	0.163863	0.0821486	0.24353	0.163013	0	0.237816	0.0776838	0.0812001	0.0793871	0.157172	0.170183	0.680003	1.26377
2510039O18Rik	ENSMUSG00000044496	RIKEN cDNA 2510039O18 gene [Source:MGI Symbol;Acc:MGI:1924284]	-0.0362618	0.769916	0.882544	0.360192	0.0038331	0.0117391	0.524019	2.66184e-05	9.34178e-05	0.236907	0.0562073	0.0990195	9.10393	9.13234	7.99282	9.75012	9.75345	8.95076	8.03305	6.67116	6.55257	7.25494	6.53475	5.91964	7.77988	8.04967	11.0638	58.1689	57.7651	50.7358	61.6216	61.2679	56.6166	49.9622	41.06	39.5189	45.7013	40.3854	36.2346	51.6692	53.3436	83.1721
2510046G10Rik	ENSMUSG00000066175	RIKEN cDNA 2510046G10 gene [Source:MGI Symbol;Acc:MGI:3698051]	0.153955	0.315154	0.534536	0.552904	0.000455165	0.00172751	1.02923	3.07221e-10	1.76732e-09	0.864253	5.33929e-08	2.08783e-07	2.72579	2.88816	2.64985	2.30955	2.60647	2.93934	2.03753	1.91739	1.90209	1.31543	1.63474	1.41806	2.18425	1.52454	1.76987	17.4163	18.2686	16.8204	14.5965	16.373	18.5923	12.6726	11.8013	11.4716	8.28635	10.1028	8.68004	14.5064	10.1028	13.3051
2600006K01Rik	ENSMUSG00000039798	RIKEN cDNA 2600006K01 gene [Source:MGI Symbol;Acc:MGI:1917569]	-0.0653875	0.914585	0.957142	0.499244	0.441678	0.590789	0.27259	0.664352	0.758707	-0.176578	0.766146	0.829711	0.0579403	0.0808924	0.0811622	0.105084	0.0348254	0.104176	0.0577473	0.0462785	0.0578529	0.0463169	0.0692347	0.0807299	0.126601	0.0806553	0.0929305	0.370205	0.511672	0.515191	0.664142	0.218761	0.65895	0.359164	0.284838	0.348914	0.291766	0.427877	0.494154	0.840806	0.534487	0.698606
2600014E21Rik	ENSMUSG00000100303	RIKEN cDNA 2600014E21 gene [Source:MGI Symbol;Acc:MGI:1919384]	NA	NA	NA	NA	NA	NA	NA	NA	NA	NA	NA	NA	0	0	0	0	0	0	0	0	0	0	0	0	0	0	0	0	0	0	0	0	0	0	0	0	0	0	0	0	0	0
2610001A08Rik	ENSMUSG00000103828	RIKEN cDNA 2610001A08 gene [Source:MGI Symbol;Acc:MGI:1917358]	NA	NA	NA	NA	NA	NA	NA	NA	NA	NA	NA	NA	0	0	0	0	0	0	0	0	0	0	0	0	0	0	0	0	0	0	0	0	0	0	0	0	0	0	0	0	0	0
2610001J05Rik	ENSMUSG00000052419	RIKEN cDNA 2610001J05 gene [Source:MGI Symbol;Acc:MGI:1913770]	-0.164382	0.267415	0.480047	-0.422125	0.00421662	0.0127619	-0.0798121	0.590638	0.695812	0.406038	0.00663027	0.0143591	1.70506	1.99663	1.87835	2.14751	2.31624	2.15476	2.45466	2.40736	2.90627	1.98772	2.03657	2.33543	1.86023	1.90943	1.30781	10.8944	12.6293	11.9231	13.5724	14.5498	13.6296	15.267	14.817	17.5279	12.5213	12.5862	14.2954	12.3545	12.6534	9.83149
2610002M06Rik	ENSMUSG00000031242	RIKEN cDNA 2610002M06 gene [Source:MGI Symbol;Acc:MGI:1914278]	0.198544	0.0852704	0.220707	0.338959	0.00335681	0.010417	0.608145	1.53033e-07	6.89027e-07	0.471058	4.50687e-05	0.000133231	4.83874	5.10228	5.20676	4.82366	4.66696	4.4815	4.03593	4.18673	4.22558	3.47342	3.3641	3.87916	4.75728	4.88537	3.53094	30.9167	32.2737	33.0508	30.4859	29.3163	28.347	25.1018	25.7687	25.4847	21.8803	20.7905	23.7446	31.5949	32.3744	26.5439
2610005L07Rik	ENSMUSG00000071793	RIKEN cDNA 2610005L07 gene [Source:MGI Symbol;Acc:MGI:1914283]	0.179687	0.0380726	0.12063	0.471845	9.58552e-08	6.14566e-07	0.356799	4.46717e-05	0.000152724	-0.30292	0.000295995	0.000787587	2.29735	2.12318	2.18117	2.10974	2.08184	1.97422	1.46276	1.76619	1.71553	1.84196	1.96418	1.75668	3.29235	3.22992	3.30338	14.6788	13.4299	13.8454	13.3337	13.0774	12.4876	9.09773	10.8706	10.3465	11.6031	12.1388	10.7528	21.8658	21.404	24.8332
2610008E11Rik	ENSMUSG00000060301	RIKEN cDNA 2610008E11 gene [Source:MGI Symbol;Acc:MGI:1919378]	-0.804681	4.17161e-05	0.000348275	-1.56941	1.78633e-16	2.33524e-15	-1.51339	1.99671e-15	1.62415e-14	-1.53789	4.85433e-16	3.18873e-15	0.161831	0.191473	0.203089	0.320592	0.340718	0.367139	0.544018	0.558661	0.613483	0.463196	0.60362	0.64424	0.626572	0.7691	0.552666	1.03401	1.21113	1.28914	2.02617	2.14028	2.32228	3.38357	3.43848	3.69994	2.91783	3.73043	3.94344	4.16131	5.09667	4.15468
2610011E03Rik	ENSMUSG00000104936	RIKEN cDNA 2610011E03 gene [Source:MGI Symbol;Acc:MGI:1919710]	NA	NA	NA	NA	NA	NA	NA	NA	NA	NA	NA	NA	0	0	0	0	0	0	0	0	0	0	0	0	0	0	0	0	0	0	0	0	0	0	0	0	0	0	0	0	0	0
2610012C04Rik	ENSMUSG00000102474	RIKEN cDNA 2610012C04 gene [Source:MGI Symbol;Acc:MGI:1917549]	NA	NA	NA	NA	NA	NA	NA	NA	NA	NA	NA	NA	0	0	0	0	0	0	0	0	0	0	0	0	0	0	0	0	0	0	0	0	0	0	0	0	0	0	0	0	0	0
2610016A17Rik	ENSMUSG00000101089	RIKEN cDNA 2610016A17 gene [Source:MGI Symbol;Acc:MGI:1919653]	NA	NA	NA	NA	NA	NA	NA	NA	NA	NA	NA	NA	0	0	0	0	0	0	0	0	0	0	0	0	0	0	0	0	0	0	0	0	0	0	0	0	0	0	0	0	0	0
2610017A05Rik	ENSMUSG00000107909	RIKEN cDNA 2610017A05 gene [Source:MGI Symbol;Acc:MGI:1919056]	0.149653	0.618725	0.790868	-0.461177	0.105846	0.199688	-0.591967	0.0353708	0.0696841	-1.44591	5.99093e-08	2.33268e-07	0.255035	0.283677	0.255179	0.217437	0.226005	0.313539	0.371502	0.31339	0.450535	0.382261	0.44931	0.458828	1.08139	0.770509	0.757137	1.62953	1.79435	1.61979	1.37422	1.41969	1.98324	2.31059	1.92887	2.7172	2.40799	2.77678	2.80852	7.18194	5.10601	5.69179
2610020C07Rik	ENSMUSG00000097537	RIKEN cDNA 2610020C07 gene [Source:MGI Symbol;Acc:MGI:1917168]	0.476184	1.29464e-13	4.36766e-12	0.690947	2.25151e-26	4.92615e-25	0.861237	1.41921e-39	3.04405e-38	0.840357	1.84306e-38	2.8463e-37	9.50275	9.15988	9.67531	7.41409	7.0029	7.13859	6.1068	6.27318	5.86769	5.30991	5.64096	5.87073	6.6	6.23084	6.26499	60.7171	57.9394	61.4157	46.8577	43.9899	45.154	37.9818	38.6106	35.3883	33.449	34.8617	35.9352	43.8332	41.2906	47.0972
2610021A01Rik	ENSMUSG00000091474	RIKEN cDNA 2610021A01 gene [Source:MGI Symbol;Acc:MGI:1922662]	0.336337	0.00162129	0.00876102	0.536181	5.7313e-07	3.37831e-06	0.428151	6.1295e-05	0.000205288	0.484572	5.4672e-06	1.77384e-05	4.03546	3.86375	4.13508	3.22111	3.57211	3.2871	2.45066	3.09128	3.07479	3.16088	3.13991	3.3452	3.53823	3.709	3.12393	25.7843	24.4395	26.2481	20.3577	22.4388	20.792	15.2421	19.0264	18.5442	19.9115	19.405	20.4762	23.4987	24.5788	23.4842
2610024D14Rik	ENSMUSG00000084362	RIKEN cDNA 2610024D14 gene [Source:MGI Symbol;Acc:MGI:1917660]	NA	NA	NA	NA	NA	NA	NA	NA	NA	NA	NA	NA	0	0	0	0	0	0	0	0	0	0	0	0	0	0	0	0	0	0	0	0	0	0	0	0	0	0	0	0	0	0
2610027F03Rik	ENSMUSG00000099957	RIKEN cDNA 2610027F03 gene [Source:MGI Symbol;Acc:MGI:1917154]	NA	NA	NA	NA	NA	NA	NA	NA	NA	NA	NA	NA	0	0	0	0	0	0	0	0	0	0	0	0	0	0	0	0	0	0	0	0	0	0	0	0	0	0	0	0	0	0
2610027K06Rik	ENSMUSG00000087013	RIKEN cDNA 2610027K06 gene [Source:MGI Symbol;Acc:MGI:1917159]	0.643226	0.031867	0.10433	0.653505	0.0296241	0.0698548	0.999207	0.00120155	0.00326028	0.438952	0.131147	0.205926	0.221542	0.321927	0.354667	0.248735	0.196568	0.16439	0.164026	0.21487	0.214887	0.177098	0.163879	0.144891	0.257754	0.188813	0.355331	1.41552	2.03629	2.25131	1.57203	1.23478	1.03983	1.02017	1.32249	1.296	1.1156	1.01279	0.886888	1.71184	1.25123	2.6712
2610028D06Rik	ENSMUSG00000110997	RIKEN cDNA 2610028D06 gene [Source:MGI Symbol;Acc:MGI:1923609]	0.0763628	0.970656	NA	-0.832362	0.675997	0.786391	-1.36807	0.471823	0.588063	-3.42834	0.0504042	0.0900168	0	0.00948501	0	0	0	0.00950067	0.00947959	0.00949615	0	0	0.0284133	0	0.0188931	0.0567432	0.0572068	0	0.0599959	0	0	0	0.060095	0.0589591	0.0584474	0	0	0.175597	0	0.125476	0.376026	0.430053
2610028E06Rik	ENSMUSG00000085562	RIKEN cDNA 2610028E06 gene [Source:MGI Symbol;Acc:MGI:1919645]	NA	NA	NA	NA	NA	NA	NA	NA	NA	NA	NA	NA	0	0	0	0	0	0	0	0	0	0	0	0	0	0	0	0	0	0	0	0	0	0	0	0	0	0	0	0	0	0
2610028H24Rik	ENSMUSG00000009114	RIKEN cDNA 2610028H24 gene [Source:MGI Symbol;Acc:MGI:1924214]	0.583763	0.301779	0.519162	0.818493	0.155755	0.270033	1.25699	0.0353497	0.06965	0.928626	0.104263	0.169184	0.114671	0.162002	0.143419	0.12517	0.0861545	0.0859072	0.0952407	0.0667849	0.0858734	0.0668403	0.114186	0.00951037	0.151854	0.0475079	0.0670544	0.732681	1.02472	0.910379	0.791084	0.541194	0.543392	0.592358	0.411052	0.517907	0.42105	0.705684	0.0582137	1.00852	0.314825	0.504082
2610034O05Rik	ENSMUSG00000104429	RIKEN cDNA 2610034O05 gene [Source:MGI Symbol;Acc:MGI:1923612]	NA	NA	NA	NA	NA	NA	NA	NA	NA	NA	NA	NA	0	0	0	0	0	0	0	0	0	0	0	0	0	0	0	0	0	0	0	0	0	0	0	0	0	0	0	0	0	0
2610035D17Rik	ENSMUSG00000087259	RIKEN cDNA 2610035D17 gene [Source:MGI Symbol;Acc:MGI:1919636]	1.0381	0.830742	NA	1.01957	0.833719	NA	1.07528	0.824777	NA	1.23661	0.799013	NA	0	0.00766045	0	0	0	0	0	0	0	0	0	0	0	0	0	0	0.048455	0	0	0	0	0	0	0	0	0	0	0	0	0
2610035F20Rik	ENSMUSG00000085555	RIKEN cDNA 2610035F20 gene [Source:MGI Symbol;Acc:MGI:1916498]	NA	NA	NA	NA	NA	NA	NA	NA	NA	NA	NA	NA	0	0	0	0	0	0	0	0	0	0	0	0	0	0	0	0	0	0	0	0	0	0	0	0	0	0	0	0	0	0
2610037D02Rik	ENSMUSG00000097536	RIKEN cDNA 2610037D02 gene [Source:MGI Symbol;Acc:MGI:1917290]	0.193773	0.640073	0.803394	-0.175837	0.662371	0.776847	-1.06929	0.00505084	0.012245	-2.25894	7.31878e-10	3.29012e-09	0.0486837	0.0550225	0.0617008	0.0425129	0.0650259	0.0453875	0.054991	0.0842509	0.0550917	0.152426	0.106652	0.116284	0.257879	0.212991	0.488024	0.311061	0.348036	0.391656	0.268685	0.408471	0.287091	0.342022	0.518552	0.332261	0.960183	0.659118	0.711784	1.71267	1.41145	3.66873
2610042L04Rik	ENSMUSG00000079388	RIKEN cDNA 2610042L04 gene [Source:MGI Symbol;Acc:MGI:1914305]	NA	NA	NA	NA	NA	NA	NA	NA	NA	NA	NA	NA	0	0	0	0	0	0	0	0	0	0	0	0	0	0	0	0	0	0	0	0	0	0	0	0	0	0	0	0	0	0
2610044O15Rik8	ENSMUSG00000071302	RIKEN cDNA 2610044O15 gene [Source:MGI Symbol;Acc:MGI:1919389]	-0.0549735	0.616099	0.789347	-0.09955	0.363458	0.513945	-0.16887	0.121566	0.199581	-0.113033	0.298431	0.40445	2.13635	2.0294	2.21782	2.23765	2.33889	2.43761	2.04086	2.60085	2.46195	2.56504	2.64864	2.52955	2.94369	2.90923	2.47168	13.65	12.8366	14.078	14.1421	14.6921	15.4187	12.6933	16.0079	14.8481	16.158	16.3689	15.4836	19.5502	19.2789	18.5809
2610105M22Rik	ENSMUSG00000103259	RIKEN cDNA 2610105M22 gene [Source:MGI Symbol;Acc:MGI:1917703]	NA	NA	NA	NA	NA	NA	NA	NA	NA	NA	NA	NA	0	0	0	0	0	0	0	0	0	0	0	0	0	0	0	0	0	0	0	0	0	0	0	0	0	0	0	0	0	0
2610203C22Rik	ENSMUSG00000079671	RIKEN cDNA 2610203C22 gene [Source:MGI Symbol;Acc:MGI:1919731]	0.159785	0.81292	0.904911	0.138301	0.837652	0.900048	-1.78513	0.00310184	0.00783313	-0.763821	0.221064	0.317105	0.0199097	0.0165456	0.0232412	0.0234044	0.0132965	0.0198876	0	0.0430692	0.0132532	0.0663152	0.0693898	0.0858645	0.0461399	0.0296948	0.0465693	0.127212	0.104657	0.147527	0.147918	0.0835244	0.125796	0	0.265085	0.0799304	0.417742	0.428836	0.525583	0.306433	0.196782	0.350086
2610204G07Rik	ENSMUSG00000084860	RIKEN cDNA 2610204G07 gene [Source:MGI Symbol;Acc:MGI:1919718]	1.03816	0.731225	NA	-1.84198	0.521732	NA	-0.783434	0.791555	NA	-0.629058	0.831893	NA	0	0	0.0164335	0	0	0	0	0.0491942	0.0163994	0	0.0327097	0	0	0.0326617	0	0	0	0.104314	0	0	0	0	0.302784	0.0989059	0	0.202149	0	0	0.216442	0
2610206C17Rik	ENSMUSG00000085236	RIKEN cDNA 2610206C17 gene [Source:MGI Symbol;Acc:MGI:1919745]	0.0188901	0.907346	0.95387	-0.431019	0.00610491	0.0176817	-0.58572	0.000159852	0.000504631	-0.423891	0.00629306	0.0136936	0.790418	0.966224	0.926927	0.993383	0.928035	0.882923	1.34686	1.3577	1.06079	1.30787	1.58262	1.45488	1.4941	1.52114	1.32909	5.05032	6.11169	5.88382	6.27826	5.82961	5.58479	8.3769	8.35643	6.39767	8.2387	9.78076	8.90545	9.92292	10.0803	9.99149
2610300A13Rik	ENSMUSG00000103531	RIKEN cDNA 2610300A13 gene [Source:MGI Symbol;Acc:MGI:1917693]	NA	NA	NA	NA	NA	NA	NA	NA	NA	NA	NA	NA	0	0	0	0	0	0	0	0	0	0	0	0	0	0	0	0	0	0	0	0	0	0	0	0	0	0	0	0	0	0
2610300M13Rik	ENSMUSG00000107479	RIKEN cDNA 2610300M13 gene [Source:MGI Symbol;Acc:MGI:1919734]	3.55531	0.0259283	NA	2.63705	0.0753113	0.151698	2.70183	0.0688264	0.123626	3.75383	0.0186904	0.0370208	0.039222	0.0234682	0.0313953	0	0.00785821	0	0	0.00783192	0.00783257	0.00783842	0.00781126	0	0	0.0077998	0	0.250606	0.148444	0.199287	0	0.0493626	0	0	0.0482044	0.0472386	0.0493769	0.0482744	0	0	0.0516878	0
2610301B20Rik	ENSMUSG00000059482	RIKEN cDNA 2610301B20 gene [Source:MGI Symbol;Acc:MGI:1914407]	0.374293	6.25429e-06	6.42482e-05	0.400473	1.43532e-06	8.01127e-06	0.0244918	0.762628	0.834047	0.208162	0.0103415	0.0215751	4.81084	4.64126	4.73856	3.79688	3.83634	3.94785	3.79646	3.46292	3.91227	5.36552	5.04158	4.65907	5.12325	5.11549	4.57666	30.7385	29.3576	30.0788	23.9966	24.0986	24.9715	23.6124	21.3138	23.5951	33.7992	31.1575	28.5185	34.0255	33.8994	34.4051
2610303G11Rik	ENSMUSG00000046995	RIKEN cDNA 2610303G11 gene [Source:MGI Symbol;Acc:MGI:1917707]	NA	NA	NA	NA	NA	NA	NA	NA	NA	NA	NA	NA	0	0	0	0	0	0	0	0	0	0	0	0	0	0	0	0	0	0	0	0	0	0	0	0	0	0	0	0	0	0
2610306M01Rik	ENSMUSG00000100164	RIKEN cDNA 2610306M01 gene [Source:MGI Symbol;Acc:MGI:1914420]	0.238404	0.245805	0.454657	-0.38954	0.0489352	0.106204	-0.21428	0.281794	0.396381	0.0987804	0.622842	0.710747	1.36034	1.43455	1.29853	1.10284	1.56636	0.999595	1.83891	1.60796	2.1233	1.64054	2.03968	1.44723	1.59955	1.53917	1.47338	8.69179	9.074	8.24263	6.97002	9.83937	6.32278	11.4373	9.89675	12.8057	10.3343	12.6054	8.85859	10.6233	10.1998	11.0761
2610306O10Rik	ENSMUSG00000108614	RIKEN cDNA 2610306O10 gene [Source:MGI Symbol;Acc:MGI:1917710]	0.076357	0.972564	NA	1.01962	0.646044	NA	-0.790944	0.711569	NA	-2.62115	0.178835	0.26663	0.0266222	0	0	0.0268244	0	0	0	0	0	0	0.0265098	0.0264954	0.105764	0.0529418	0.0533743	0.170101	0	0	0.169532	0	0	0	0	0	0	0.163833	0.16218	0.70242	0.350835	0.401242
2610307P16Rik	ENSMUSG00000085936	RIKEN cDNA 2610307P16 gene [Source:MGI Symbol;Acc:MGI:1919768]	0.0865266	0.715411	0.851206	-0.715948	0.00135809	0.00466033	-1.67375	4.26089e-15	3.41264e-14	-2.61819	2.02503e-36	2.94295e-35	0.267176	0.241768	0.173268	0.254249	0.203213	0.222399	0.394498	0.449526	0.321116	0.706983	0.931168	0.709076	1.76414	1.8596	1.42345	1.7071	1.52927	1.09985	1.60687	1.27652	1.40675	2.45362	2.76677	1.93667	4.45353	5.75471	4.34031	11.7163	12.3232	10.7008
2610316D01Rik	ENSMUSG00000097040	RIKEN cDNA 2610316D01 gene [Source:MGI Symbol;Acc:MGI:1919761]	NA	NA	NA	NA	NA	NA	NA	NA	NA	NA	NA	NA	0	0	0	0	0	0	0	0	0	0	0	0	0	0	0	0	0	0	0	0	0	0	0	0	0	0	0	0	0	0
2610318M16Rik	ENSMUSG00000114532	RIKEN cDNA 2610318M16 gene [Source:MGI Symbol;Acc:MGI:1925643]	NA	NA	NA	NA	NA	NA	NA	NA	NA	NA	NA	NA	0	0	0	0	0	0	0	0	0	0	0	0	0	0	0	0	0	0	0	0	0	0	0	0	0	0	0	0	0	0
2610318N02Rik	ENSMUSG00000049916	RIKEN cDNA 2610318N02 gene [Source:MGI Symbol;Acc:MGI:1917708]	0.171823	0.110253	0.265637	0.658499	3.50019e-09	2.63159e-08	1.07181	1.24219e-20	1.3244e-19	-0.657817	1.46535e-10	6.93436e-10	4.60313	4.20267	4.85672	4.13256	4.39763	4.29731	2.97519	3.3185	2.70511	2.30608	2.47294	2.23443	7.98507	8.41811	9.61846	29.4113	26.5833	30.8288	26.1181	27.6245	27.1819	18.5044	20.4249	16.3147	14.5268	15.283	13.6771	53.0319	55.7852	72.3069
2610507B11Rik	ENSMUSG00000010277	RIKEN cDNA 2610507B11 gene [Source:MGI Symbol;Acc:MGI:1919753]	0.170025	0.291208	0.507536	0.471006	0.00348073	0.0107677	0.64834	5.80816e-05	0.00019535	0.126928	0.430522	0.539366	9.7168	8.50065	8.48082	8.699	8.00121	8.39815	7.96607	6.21796	5.85605	7.20016	5.93233	5.28219	8.18659	8.24004	13.1228	62.0847	53.7695	53.8335	54.9784	50.2609	53.1211	49.5457	38.2706	35.3181	45.3563	36.6623	32.3327	54.3703	54.6051	98.651
2610507I01Rik	ENSMUSG00000085882	RIKEN cDNA 2610507I01 gene [Source:MGI Symbol;Acc:MGI:1919453]	1.29107	0.0702457	0.191425	0.140315	0.831215	0.89556	0.193695	0.768556	0.838721	-1.50283	0.0157877	0.0317522	0.21564	0.143363	0.0599338	0.0362129	0.132012	0.0119667	0.131341	0.155492	0.107657	0.0837961	0.214729	0.0953834	0.475938	0.214414	0.744571	1.37782	0.90682	0.38044	0.228868	0.829256	0.0756931	0.816887	0.957034	0.649288	0.527861	1.32705	0.583849	3.16089	1.42088	5.59732
2610509F24Rik	ENSMUSG00000103968	RIKEN cDNA 2610509F24 gene [Source:MGI Symbol;Acc:MGI:1917165]	2.92264	0.510332	NA	2.90411	0.513017	NA	1.99804	0.652671	NA	3.12116	0.482034	NA	0.0583275	0.0193888	0	0	0	0	0	0	0	0	0	0.0193499	0	0	0	0.372679	0.122641	0	0	0	0	0	0	0	0	0	0.118442	0	0	0
2610528A11Rik	ENSMUSG00000096001	RIKEN cDNA 2610528A11 gene [Source:MGI Symbol;Acc:MGI:1917295]	-1.13951	0.212681	0.414908	-1.34965	0.135521	0.242434	-0.62298	0.510158	0.624416	-2.22447	0.0101249	0.0211737	0	0.0784919	0.0393768	0.17844	0.0394239	0.0589661	0.176506	0.058938	0.0785905	0.0393246	0.0783768	0.0783342	0.29315	0.195654	0.177527	0	0.496488	0.249951	1.12776	0.247648	0.372981	1.09779	0.362755	0.473984	0.247719	0.484376	0.47949	1.94693	1.29656	1.33457
2610528J11Rik	ENSMUSG00000028536	RIKEN cDNA 2610528J11 gene [Source:MGI Symbol;Acc:MGI:1913701]	NA	NA	NA	NA	NA	NA	NA	NA	NA	NA	NA	NA	0	0	0	0	0	0	0	0	0	0	0	0	0	0	0	0	0	0	0	0	0	0	0	0	0	0	0	0	0	0
2700029L08Rik	ENSMUSG00000106691	RIKEN cDNA 2700029L08 gene [Source:MGI Symbol;Acc:MGI:1924056]	NA	NA	NA	NA	NA	NA	NA	NA	NA	NA	NA	NA	0	0	0	0	0	0	0	0	0	0	0	0	0	0	0	0	0	0	0	0	0	0	0	0	0	0	0	0	0	0
2700033N17Rik	ENSMUSG00000086328	RIKEN cDNA 2700033N17 gene [Source:MGI Symbol;Acc:MGI:1919853]	NA	NA	NA	NA	NA	NA	NA	NA	NA	NA	NA	NA	0	0	0	0	0	0	0	0	0	0	0	0	0	0	0	0	0	0	0	0	0	0	0	0	0	0	0	0	0	0
2700038G22Rik	ENSMUSG00000097180	RIKEN cDNA 2700038G22 gene [Source:MGI Symbol;Acc:MGI:1914444]	0.51254	0.0037901	0.0180321	1.00814	2.62074e-08	1.79492e-07	1.46633	2.66437e-15	2.15666e-14	1.00203	2.2482e-08	9.06779e-08	2.82109	2.6604	2.86359	2.10098	1.8226	2.26661	1.37528	1.70425	1.23492	1.18477	0.99746	1.0783	1.41109	1.36187	2.26442	18.0251	16.8279	18.1771	13.2784	11.449	14.3371	8.5537	10.4894	7.44785	7.46328	6.1644	6.60035	9.37162	9.02486	17.0228
2700046A07Rik	ENSMUSG00000041789	RIKEN cDNA 2700046A07 gene [Source:MGI Symbol;Acc:MGI:1919803]	-0.812036	0.754987	NA	0.0578313	0.982699	NA	-1.7953	0.472345	NA	0.274877	0.917907	NA	0	0	0.00660268	0.0132981	0	0	0.00657697	0	0	0.00659392	0	0.0197025	0	0	0.00661504	0	0	0.0419116	0.0840451	0	0	0.040906	0	0	0.0415374	0	0.120601	0	0	0.0497286
2700046G09Rik	ENSMUSG00000097787	RIKEN cDNA 2700046G09 gene [Source:MGI Symbol;Acc:MGI:1914438]	0.869538	0.322913	NA	1.14361	0.205625	0.335395	0.275696	0.742948	0.81938	1.9433	0.0441011	0.0799333	0.0297858	0.0495059	0.109276	0.0200079	0.00994607	0.0793402	0.039582	0.0396512	0.00991362	0.0396841	0.0790932	0.0494064	0.009861	0.00987214	0.0398112	0.190314	0.313141	0.693649	0.126452	0.0624779	0.501853	0.246184	0.244047	0.0597895	0.249984	0.488804	0.30242	0.0654907	0.0654208	0.299281
2700049A03Rik	ENSMUSG00000034601	RIKEN cDNA 2700049A03 gene [Source:MGI Symbol;Acc:MGI:1924217]	-0.0640456	0.522117	0.721303	-0.125172	0.210511	0.342047	-0.260773	0.00882265	0.0203487	-0.0206553	0.835921	0.884549	2.9709	2.69738	2.45126	3.02975	2.99278	2.95374	3.14606	3.14879	2.9083	3.79387	3.46612	3.24359	3.20115	2.86858	3.87547	18.9823	17.0618	15.5598	19.1483	18.7997	18.6834	19.5672	19.3804	17.5401	23.8989	21.421	19.8542	21.2601	19.0095	29.1339
2700062C07Rik	ENSMUSG00000024273	RIKEN cDNA 2700062C07 gene [Source:MGI Symbol;Acc:MGI:1915296]	0.0574758	0.555073	0.744915	0.124451	0.202492	0.331167	0.409492	3.17592e-05	0.000110482	0.897085	2.39726e-19	1.86457e-18	13.1439	12.2327	13.2767	12.8964	13.2926	13.098	11.6012	12.3409	12.8895	11.0049	10.6236	9.79148	8.26211	9.53319	7.224	83.982	77.3762	84.2763	81.5065	83.4997	82.8491	72.1546	75.9568	77.737	69.3237	65.6549	59.9344	54.8718	63.1746	54.3065
2700068H02Rik	ENSMUSG00000086172	RIKEN cDNA 2700068H02 gene [Source:MGI Symbol;Acc:MGI:1919813]	-0.510549	0.761113	NA	0.0556391	0.975062	0.983535	-1.48498	0.344655	0.463186	-2.05318	0.178807	0.266609	0.0174068	0	0	0.0263085	0	0	0.00867443	0.00868958	0	0.00869679	0.0173333	0.0259859	0.0432209	0.0173079	0.0261739	0.11122	0	0	0.166272	0	0	0.0539514	0.0534832	0	0.0547841	0.107122	0.159061	0.287047	0.114696	0.196763
2700069I18Rik	ENSMUSG00000086224	RIKEN cDNA 2700069I18 gene [Source:MGI Symbol;Acc:MGI:1919858]	NA	NA	NA	NA	NA	NA	NA	NA	NA	NA	NA	NA	0	0	0	0	0	0	0	0	0	0	0	0	0	0	0	0	0	0	0	0	0	0	0	0	0	0	0	0	0	0
2700078F05Rik	ENSMUSG00000103722	RIKEN cDNA 2700078F05 gene [Source:MGI Symbol;Acc:MGI:1919876]	NA	NA	NA	NA	NA	NA	NA	NA	NA	NA	NA	NA	0	0	0	0	0	0	0	0	0	0	0	0	0	0	0	0	0	0	0	0	0	0	0	0	0	0	0	0	0	0
2700080J24Rik	ENSMUSG00000108671	RIKEN cDNA 2700080J24 gene [Source:MGI Symbol;Acc:MGI:1915219]	0	1	NA	0	1	NA	-0.848224	0.861352	NA	0	1	NA	0	0	0	0	0	0	0	0	0	0	0	0.00975643	0	0	0	0	0	0	0	0	0	0	0	0	0	0	0.0597198	0	0	0
2700089I24Rik	ENSMUSG00000100119	RIKEN cDNA 2700089I24 gene [Source:MGI Symbol;Acc:MGI:1919897]	0	1	NA	0	1	NA	0	1	NA	-1.59246	0.74111	NA	0	0	0	0	0	0	0	0	0	0	0	0	0	0.0177342	0	0	0	0	0	0	0	0	0	0	0	0	0	0	0.117521	0
2700097O09Rik	ENSMUSG00000062198	RIKEN cDNA 2700097O09 gene [Source:MGI Symbol;Acc:MGI:1919908]	0.257289	0.0169056	0.0623472	0.0923646	0.385577	0.535915	0.330222	0.00223802	0.00581089	0.386365	0.000309076	0.000820292	0.928051	0.922252	0.89286	0.738923	0.90368	0.784399	0.908789	0.877978	0.887771	0.787918	0.78842	0.778303	0.789597	0.887284	0.855498	5.92971	5.83356	5.66758	4.67005	5.67662	4.96159	5.65229	5.40383	5.35419	4.96336	4.87251	4.76405	5.24402	5.87985	6.43122
2700099C18Rik	ENSMUSG00000098090	RIKEN cDNA 2700099C18 gene [Source:MGI Symbol;Acc:MGI:1924272]	-0.13385	0.28601	0.500771	-0.405842	0.00102251	0.00359154	-0.779176	1.2007e-10	7.12496e-10	-1.76594	1.25416e-51	2.76216e-50	1.41936	1.48249	1.71167	1.76133	1.90829	1.68641	1.86136	2.29721	2.19297	2.60516	3.05734	2.87725	6.36592	6.03143	6.54499	9.06892	9.37727	10.8651	11.1318	11.9872	10.6671	11.5769	14.139	13.2259	16.4108	18.8947	17.6118	42.2785	39.9691	49.2021
2810001G20Rik	ENSMUSG00000087497	RIKEN cDNA 2810001G20 gene [Source:MGI Symbol;Acc:MGI:1913706]	0.169148	0.368485	0.586837	-0.618369	0.000746646	0.00270326	-0.617957	0.000740105	0.00209055	-0.538919	0.003193	0.00730072	2.68207	2.30575	3.11543	2.40734	2.84121	2.37114	3.472	4.46301	4.97128	3.91222	4.63543	4.84768	5.20515	5.14973	3.83204	17.1369	14.5846	19.7757	15.2146	17.8475	14.9983	21.5944	27.4692	29.982	24.6444	28.6474	29.673	34.5694	34.1262	28.8074
2810002D19Rik	ENSMUSG00000045464	RIKEN cDNA 2810002D19 gene [Source:MGI Symbol;Acc:MGI:1913707]	0.271054	0.120115	0.281894	-0.413766	0.0133432	0.0351505	-0.517633	0.00180769	0.0047661	-0.458086	0.00553571	0.0121891	0.734774	1.04337	1.0868	0.909346	0.848078	0.757888	1.23381	1.32368	1.41151	1.63602	1.39972	1.39896	1.64992	1.72326	1.37706	4.69478	6.59964	6.89865	5.74714	5.32734	4.7939	7.67379	8.14706	8.51289	10.3058	8.65039	8.56312	10.9578	11.4197	10.352
2810004N23Rik	ENSMUSG00000031984	RIKEN cDNA 2810004N23 gene [Source:MGI Symbol;Acc:MGI:1913773]	0.585724	4.56682e-13	1.42539e-11	1.23877	4.09858e-51	1.96268e-49	1.50388	2.01427e-73	8.65094e-72	1.60533	9.36408e-84	3.68186e-82	6.46405	6.55411	6.14805	4.55322	4.56042	4.39807	2.80143	2.76259	2.87601	2.4817	2.37305	2.43843	2.65093	2.75127	2.19265	41.3016	41.457	39.0258	28.7767	28.647	27.8193	17.4237	17.0034	17.3454	15.6331	14.6657	14.9258	17.6058	18.2321	16.4833
2810013P06Rik	ENSMUSG00000099881	RIKEN cDNA 2810013P06 gene [Source:MGI Symbol;Acc:MGI:1914456]	0.499775	0.00113551	0.00646168	0.102482	0.494752	0.637818	-0.478803	0.00102965	0.00283174	-0.59148	4.26979e-05	0.000126513	1.5477	1.55103	1.57146	1.14462	1.2602	1.08904	1.38297	1.54524	1.59104	2.11028	2.30036	2.60262	3.15006	3.002	2.33103	9.88893	9.8108	9.97512	7.23411	7.91616	6.88854	8.60152	9.51074	9.59567	13.2934	14.2165	15.9309	20.9207	19.8937	17.5236
2810021J22Rik	ENSMUSG00000020491	RIKEN cDNA 2810021J22 gene [Source:MGI Symbol;Acc:MGI:1917194]	0.0409916	0.700344	0.841025	-0.220829	0.0360205	0.0822758	-0.228317	0.0297393	0.0597629	-0.490348	2.13358e-06	7.24264e-06	1.71307	1.60079	1.87174	1.81802	1.81996	1.69459	1.87272	2.06235	2.34001	2.16353	2.13952	2.24982	3.065	2.93237	2.79	10.9455	10.1255	11.8812	11.49	11.4324	10.7188	11.6476	12.6935	14.1127	13.6288	13.2224	13.7713	20.3559	19.4322	20.9739
2810025M15Rik	ENSMUSG00000049881	RIKEN cDNA 2810025M15 gene [Source:MGI Symbol;Acc:MGI:1917203]	-0.574979	0.305705	0.523647	-0.565596	0.314374	0.462081	-0.749551	0.177291	0.272996	-0.590526	0.28777	0.392994	0.0808863	0.161326	0.0809319	0.186287	0.219935	0.103881	0.0575834	0.196126	0.242293	0.196288	0.207115	0.184002	0.252484	0.241279	0.0926668	0.516817	1.02044	0.513729	1.17735	1.38156	0.657081	0.358145	1.20713	1.46128	1.23649	1.27999	1.12629	1.67684	1.59891	0.696624
2810029C07Rik	ENSMUSG00000096995	RIKEN cDNA 2810029C07 gene [Source:MGI Symbol;Acc:MGI:1919920]	0.395112	0.384884	0.60518	0.0839003	0.850149	0.908769	-0.171379	0.693411	0.780611	-0.755024	0.0712398	0.121662	0.191778	0.0748364	0.150172	0.109219	0.141999	0.0832889	0.108035	0.166498	0.13321	0.224959	0.166059	0.116178	0.380946	0.174106	0.292548	1.22535	0.473366	0.953242	0.690275	0.891988	0.526831	0.671935	1.02477	0.803395	1.4171	1.02626	0.711137	2.53001	1.15377	2.19923
2810030D12Rik	ENSMUSG00000099338	RIKEN cDNA 2810030D12 gene [Source:MGI Symbol;Acc:MGI:1925585]	0	1	NA	0	1	NA	0	1	NA	-1.59246	0.74111	NA	0	0	0	0	0	0	0	0	0	0	0	0	0	0.0227851	0	0	0	0	0	0	0	0	0	0	0	0	0	0	0.150992	0
2810032G03Rik	ENSMUSG00000037735	RIKEN cDNA 2810032G03 gene [Source:MGI Symbol;Acc:MGI:1919919]	-0.494241	0.846116	NA	-0.933959	0.710009	NA	-0.456851	0.85763	NA	1.17654	0.66049	0.742212	0	0	0.0102755	0.0155214	0	0	0	0.0205066	0	0.0102618	0	0.00511036	0	0.00510564	0	0	0	0.0652252	0.0980968	0	0	0	0.126216	0	0.0646428	0	0.0312809	0	0.0338341	0
2810039B14Rik	ENSMUSG00000099034	RIKEN cDNA 2810039B14 gene [Source:MGI Symbol;Acc:MGI:1919915]	-0.314777	0.0658648	0.182781	-0.357207	0.0366148	0.08344	-0.271848	0.11229	0.186687	-0.409822	0.015058	0.030415	0.284325	0.263287	0.307345	0.358104	0.343316	0.423476	0.339041	0.390324	0.4081	0.367818	0.351377	0.394137	0.393328	0.408917	0.570035	1.81667	1.66538	1.95093	2.26325	2.1566	2.67863	2.10869	2.40239	2.46127	2.31701	2.17154	2.41254	2.61224	2.70981	4.28525
2810047C21Rik1	ENSMUSG00000092574	RIKEN cDNA 2810047C21 gene 1 [Source:MGI Symbol;Acc:MGI:1919966]	NA	NA	NA	NA	NA	NA	NA	NA	NA	NA	NA	NA	0	0	0	0	0	0	0	0	0	0	0	0	0	0	0	0	0	0	0	0	0	0	0	0	0	0	0	0	0	0
2810049E08Rik	ENSMUSG00000100891	RIKEN cDNA 2810049E08 gene [Source:MGI Symbol;Acc:MGI:1919927]	NA	NA	NA	NA	NA	NA	NA	NA	NA	NA	NA	NA	0	0	0	0	0	0	0	0	0	0	0	0	0	0	0	0	0	0	0	0	0	0	0	0	0	0	0	0	0	0
2810402E24Rik	ENSMUSG00000099966	RIKEN cDNA 2810402E24 gene [Source:MGI Symbol;Acc:MGI:1913715]	-0.0323872	0.79752	0.89678	-0.637659	2.11146e-07	1.30796e-06	-0.946229	6.3411e-15	5.01708e-14	-0.543236	8.96001e-06	2.8475e-05	1.2702	1.44306	1.4157	1.60385	1.31001	1.55787	2.05652	2.17784	2.44024	2.6295	2.84987	3.09902	2.57101	2.2595	2.43376	8.11582	9.12786	8.9864	10.1365	8.22908	9.85405	12.7907	13.4043	14.7172	16.5641	17.6125	18.9693	17.075	14.9733	18.2958
2810403D21Rik	ENSMUSG00000086629	RIKEN cDNA 2810403D21 gene [Source:MGI Symbol;Acc:MGI:1917214]	-0.371869	0.0115052	0.0455179	-0.681682	2.38013e-06	1.29037e-05	-0.761263	1.10326e-07	5.04707e-07	-0.357415	0.0139722	0.0283859	0.246003	0.235589	0.214886	0.320658	0.312935	0.319837	0.398909	0.378164	0.384044	0.38433	0.441324	0.446913	0.368432	0.405733	0.301403	1.57182	1.49018	1.36402	2.02659	1.96575	2.02308	2.48105	2.32755	2.31619	2.42103	2.72742	2.73559	2.4469	2.68871	2.2658
2810403G07Rik	ENSMUSG00000114656	RIKEN cDNA 2810403G07 gene [Source:MGI Symbol;Acc:MGI:1917210]	-0.345823	0.184555	0.376724	-1.45896	2.33751e-09	1.78847e-08	-1.6344	1.46046e-11	9.23055e-11	-1.2051	8.41441e-07	2.97999e-06	0.271212	0.270463	0.462326	0.384604	0.513191	0.451516	0.760868	1.09315	1.013	1.09406	1.18029	1.08968	1.05751	0.928864	0.80555	1.73289	1.71077	2.93469	2.43073	3.2237	2.85599	4.73229	6.72819	6.10948	6.89185	7.29431	6.66999	7.02333	6.1554	6.05573
2810404F17Rik	ENSMUSG00000085329	RIKEN cDNA 2810404F17 gene [Source:MGI Symbol;Acc:MGI:1917218]	-1.40248	0.378251	NA	-0.835606	0.622516	0.74591	-2.94847	0.0404594	0.078157	-4.66549	0.000716741	0.00180969	0	0.00953511	0	0.0192682	0	0.00955085	0.00952965	0.0095463	0	0.0477711	0.00952112	0.0285479	0.123453	0.0950715	0.0958482	0	0.0603128	0	0.121777	0	0.0604124	0.0592705	0.0587561	0	0.300927	0.0588415	0.174744	0.819902	0.63002	0.72054
2810404M03Rik	ENSMUSG00000102046	RIKEN cDNA 2810404M03 gene [Source:MGI Symbol;Acc:MGI:1917216]	NA	NA	NA	NA	NA	NA	NA	NA	NA	NA	NA	NA	0	0	0	0	0	0	0	0	0	0	0	0	0	0	0	0	0	0	0	0	0	0	0	0	0	0	0	0	0	0
2810405F15Rik	ENSMUSG00000103562	RIKEN cDNA 2810405F15 gene [Source:MGI Symbol;Acc:MGI:1917224]	NA	NA	NA	NA	NA	NA	NA	NA	NA	NA	NA	NA	0	0	0	0	0	0	0	0	0	0	0	0	0	0	0	0	0	0	0	0	0	0	0	0	0	0	0	0	0	0
2810405F17Rik	ENSMUSG00000101493	RIKEN cDNA 2810405F17 gene [Source:MGI Symbol;Acc:MGI:1917225]	0.614392	0.292541	0.508558	-0.128085	0.814984	0.886216	-0.808425	0.122764	0.201222	-1.7234	0.000634917	0.00161754	0.131276	0.145459	0.145945	0.176364	0.0730595	0.0437099	0.145376	0.189319	0.145642	0.262352	0.319542	0.217751	0.246278	0.594635	0.848063	0.838778	0.92008	0.926408	1.11463	0.458936	0.27648	0.904181	1.16523	0.878376	1.65264	1.9748	1.33287	1.63563	3.94053	6.37533
2810407A14Rik	ENSMUSG00000055972	RIKEN cDNA 2810407A14 gene [Source:MGI Symbol;Acc:MGI:1917461]	0	1	NA	0	1	NA	0	1	NA	-0.686891	0.887527	NA	0	0	0	0	0	0	0	0	0	0	0	0	0	0	0.00433109	0	0	0	0	0	0	0	0	0	0	0	0	0	0	0.032559
2810408A11Rik	ENSMUSG00000018570	RIKEN cDNA 2810408A11 gene [Source:MGI Symbol;Acc:MGI:1917669]	-0.354347	0.0169226	0.0623738	-1.07243	4.02045e-14	4.515e-13	-1.66609	1.35298e-33	2.33864e-32	-1.99225	1.17377e-48	2.43715e-47	0.791247	0.596943	0.771041	0.963638	1.06834	0.886584	1.45379	1.73111	1.53202	2.35131	2.43908	2.59525	3.15711	3.55063	3.65551	5.05561	3.77586	4.89431	6.09027	6.71096	5.60794	9.04196	10.6547	9.23968	14.8117	15.0738	15.8857	20.9676	23.5293	27.4803
2810408I11Rik	ENSMUSG00000087213	RIKEN cDNA 2810408I11 gene [Source:MGI Symbol;Acc:MGI:1917191]	-0.43906	7.7132e-06	7.75709e-05	-0.767906	1.82527e-15	2.25036e-14	-0.529847	5.43259e-08	2.55768e-07	-0.581117	1.67086e-09	7.34804e-09	1.98353	2.2418	2.06822	3.12061	2.96311	2.94765	3.53072	3.84263	3.7665	3.26164	3.37509	3.17239	3.93315	3.9722	3.45348	12.6736	14.1801	13.1284	19.7225	18.6133	18.6449	21.9596	23.6508	22.716	20.5462	20.8584	19.4184	26.1216	26.323	25.9616
2810410L24Rik	ENSMUSG00000075389	RIKEN cDNA 2810410L24 gene [Source:MGI Symbol;Acc:MGI:1923627]	0.338029	0.253593	0.46416	0.139728	0.630574	0.752117	0.0958741	0.738967	0.816635	-1.07865	4.00966e-05	0.000119192	0.188325	0.134146	0.161513	0.108431	0.156316	0.139743	0.144795	0.171909	0.139688	0.150545	0.155382	0.182073	0.37943	0.347758	0.50702	1.20329	0.848522	1.02523	0.685295	0.981922	0.88392	0.900567	1.05808	0.842464	0.948336	0.960274	1.11448	2.51994	2.30453	3.81153
2810414N06Rik	ENSMUSG00000100594	RIKEN cDNA 2810414N06 gene [Source:MGI Symbol;Acc:MGI:1919065]	-0.034654	0.918474	0.958846	-0.0960764	0.775964	0.85944	0.134031	0.694849	0.781411	0.00513701	0.98777	0.991768	0.294946	0.376488	0.354135	0.36851	0.390014	0.353541	0.423307	0.447605	0.270941	0.459765	0.246708	0.305282	0.574159	0.258077	0.402104	1.88453	2.38142	2.24793	2.32901	2.44994	2.23626	2.6328	2.75494	1.63406	2.89622	1.52468	1.86866	3.81321	1.71022	3.02282
2810428J06Rik	ENSMUSG00000105981	RIKEN cDNA 2810428J06 gene [Source:MGI Symbol;Acc:MGI:1914308]	-0.922991	0.295064	0.511637	-2.07927	0.0106896	0.0290874	-2.02465	0.0129273	0.0286953	-3.18282	4.3878e-05	0.000129831	0.00604333	0.0120533	0.0120935	0.0182676	0.0181619	0.0241464	0.030116	0.0663709	0.0362053	0.0422711	0.0361068	0.0541308	0.108039	0.0841256	0.139335	0.0386134	0.0762411	0.0767654	0.115453	0.114087	0.152734	0.187309	0.408503	0.218356	0.26628	0.223144	0.331339	0.717531	0.557484	1.04746
2810429I04Rik	ENSMUSG00000097709	RIKEN cDNA 2810429I04 gene [Source:MGI Symbol;Acc:MGI:1924187]	0	1	NA	0	1	NA	0	1	NA	-0.686891	0.887527	NA	0	0	0	0	0	0	0	0	0	0	0	0	0	0.00184323	0	0	0	0	0	0	0	0	0	0	0	0	0	0	0.0122148	0
2810430I11Rik	ENSMUSG00000085766	RIKEN cDNA 2810430I11 gene [Source:MGI Symbol;Acc:MGI:3590515]	NA	NA	NA	NA	NA	NA	NA	NA	NA	NA	NA	NA	0	0	0	0	0	0	0	0	0	0	0	0	0	0	0	0	0	0	0	0	0	0	0	0	0	0	0	0	0	0
2810432F15Rik	ENSMUSG00000104987	RIKEN cDNA 2810432F15 gene [Source:MGI Symbol;Acc:MGI:1917213]	NA	NA	NA	NA	NA	NA	NA	NA	NA	NA	NA	NA	0	0	0	0	0	0	0	0	0	0	0	0	0	0	0	0	0	0	0	0	0	0	0	0	0	0	0	0	0	0
2810433D01Rik	ENSMUSG00000086283	RIKEN cDNA 2810433D01 gene [Source:MGI Symbol;Acc:MGI:1924382]	NA	NA	NA	NA	NA	NA	NA	NA	NA	NA	NA	NA	0	0	0	0	0	0	0	0	0	0	0	0	0	0	0	0	0	0	0	0	0	0	0	0	0	0	0	0	0	0
2810442N19Rik	ENSMUSG00000090260	RIKEN cDNA 2810442N19 gene [Source:MGI Symbol;Acc:MGI:1920003]	NA	NA	NA	NA	NA	NA	NA	NA	NA	NA	NA	NA	0	0	0	0	0	0	0	0	0	0	0	0	0	0	0	0	0	0	0	0	0	0	0	0	0	0	0	0	0	0
2810454H06Rik	ENSMUSG00000100876	RIKEN cDNA 2810454H06 gene [Source:MGI Symbol;Acc:MGI:1920063]	-0.797387	0.0450986	0.137153	-1.33991	0.000512816	0.00192452	-1.57306	3.56366e-05	0.000123453	-2.11568	1.21132e-08	4.98505e-08	0.0362292	0.0619358	0.088035	0.109513	0.139987	0.0930571	0.128959	0.242867	0.118859	0.222381	0.154612	0.221491	0.344405	0.293333	0.337235	0.231484	0.391765	0.558817	0.692131	0.879354	0.588618	0.802072	1.49481	0.716848	1.40086	0.95552	1.35576	2.28733	1.94386	2.53517
2810455O05Rik	ENSMUSG00000085030	RIKEN cDNA 2810455O05 gene [Source:MGI Symbol;Acc:MGI:1920072]	-0.254941	0.184782	0.376928	-0.189739	0.32778	0.47588	-0.68701	0.000194332	0.000604387	-1.5231	1.74671e-18	1.29819e-17	0.491386	0.528463	0.472382	0.572782	0.637031	0.673699	0.537763	0.644519	0.58685	0.847235	0.921055	0.824663	1.60766	1.77234	1.79648	3.13967	3.3427	2.99853	3.62003	4.00161	4.26138	3.34467	3.96693	3.53932	5.33702	5.69221	5.04783	10.6771	11.745	13.5051
2810457G06Rik	ENSMUSG00000115410	RIKEN cDNA 2810457G06 gene [Source:MGI Symbol;Acc:MGI:1920074]	NA	NA	NA	NA	NA	NA	NA	NA	NA	NA	NA	NA	0	0	0	0	0	0	0	0	0	0	0	0	0	0	0	0	0	0	0	0	0	0	0	0	0	0	0	0	0	0
2810459M11Rik	ENSMUSG00000026227	RIKEN cDNA 2810459M11 gene [Source:MGI Symbol;Acc:MGI:1920042]	1.03815	0.681094	NA	1.01962	0.686481	NA	0.113537	0.964151	NA	-3.08319	0.175622	0.262736	0	0.00487776	0	0	0	0	0	0	0	0	0.00487061	0	0.0194319	0.0243173	0.00980638	0	0.0308535	0	0	0	0	0	0	0	0	0.0301008	0	0.129055	0.161146	0.0737196
2810471M01Rik	ENSMUSG00000084966	RIKEN cDNA 2810471M01 gene [Source:MGI Symbol;Acc:MGI:1920068]	NA	NA	NA	NA	NA	NA	NA	NA	NA	NA	NA	NA	0	0	0	0	0	0	0	0	0	0	0	0	0	0	0	0	0	0	0	0	0	0	0	0	0	0	0	0	0	0
2900002M20Rik	ENSMUSG00000103004	RIKEN cDNA 2900002M20 gene [Source:MGI Symbol;Acc:MGI:1925574]	NA	NA	NA	NA	NA	NA	NA	NA	NA	NA	NA	NA	0	0	0	0	0	0	0	0	0	0	0	0	0	0	0	0	0	0	0	0	0	0	0	0	0	0	0	0	0	0
2900005J15Rik	ENSMUSG00000043833	RIKEN cDNA 2900005J15 gene [Source:MGI Symbol;Acc:MGI:1914511]	1.95708	0.00542508	0.0243219	2.6406	0.000622151	0.00229128	3.69716	6.42657e-05	0.000214764	1.61046	0.0157795	0.031739	0.100161	0.0610403	0.105785	0.00560673	0.03902	0.0277914	0.0110919	0.0166669	0.0166683	0	0.0221639	0	0.0221064	0.0442628	0.0390463	0.639969	0.386101	0.671487	0.035435	0.24511	0.17579	0.068987	0.102582	0.100527	0	0.136975	0	0.146817	0.293321	0.293531
2900009J06Rik	ENSMUSG00000102014	RIKEN cDNA 2900009J06 gene [Source:MGI Symbol;Acc:MGI:1920137]	-0.342731	0.692569	NA	-1.17142	0.154502	0.268528	-0.725684	0.388315	0.507403	0.440511	0.630396	0.717197	0.194348	0.0323018	0.0648191	0.0979116	0.0973449	0.194131	0.1937	0.194039	0.291082	0.0970998	0.193527	0.225659	0	0.128829	0.129881	1.24177	0.20432	0.41145	0.618809	0.611488	1.22794	1.20474	1.19428	1.75553	0.611665	1.19601	1.38127	0	0.853721	0.976382
2900018N21Rik	ENSMUSG00000104244	RIKEN cDNA 2900018N21 gene [Source:MGI Symbol;Acc:MGI:1920114]	NA	NA	NA	NA	NA	NA	NA	NA	NA	NA	NA	NA	0	0	0	0	0	0	0	0	0	0	0	0	0	0	0	0	0	0	0	0	0	0	0	0	0	0	0	0	0	0
2900022M07Rik	ENSMUSG00000102386	RIKEN cDNA 2900022M07 gene [Source:MGI Symbol;Acc:MGI:1920201]	NA	NA	NA	NA	NA	NA	NA	NA	NA	NA	NA	NA	0	0	0	0	0	0	0	0	0	0	0	0	0	0	0	0	0	0	0	0	0	0	0	0	0	0	0	0	0	0
2900024D18Rik	ENSMUSG00000113932	RIKEN cDNA 2900024D18 gene [Source:MGI Symbol;Acc:MGI:1920105]	NA	NA	NA	NA	NA	NA	NA	NA	NA	NA	NA	NA	0	0	0	0	0	0	0	0	0	0	0	0	0	0	0	0	0	0	0	0	0	0	0	0	0	0	0	0	0	0
2900026A02Rik	ENSMUSG00000051339	RIKEN cDNA 2900026A02 gene [Source:MGI Symbol;Acc:MGI:1920194]	NA	NA	NA	NA	NA	NA	NA	NA	NA	NA	NA	NA	0	0	0	0	0	0	0	0	0	0	0	0	0	0	0	0	0	0	0	0	0	0	0	0	0	0	0	0	0	0
2900027M19Rik	ENSMUSG00000109162	RIKEN cDNA 2900027M19 gene [Source:MGI Symbol;Acc:MGI:1920130]	NA	NA	NA	NA	NA	NA	NA	NA	NA	NA	NA	NA	0	0	0	0	0	0	0	0	0	0	0	0	0	0	0	0	0	0	0	0	0	0	0	0	0	0	0	0	0	0
2900035J10Rik	ENSMUSG00000103776	RIKEN cDNA 2900035J10 gene [Source:MGI Symbol;Acc:MGI:1920155]	NA	NA	NA	NA	NA	NA	NA	NA	NA	NA	NA	NA	0	0	0	0	0	0	0	0	0	0	0	0	0	0	0	0	0	0	0	0	0	0	0	0	0	0	0	0	0	0
2900037B21Rik	ENSMUSG00000103663	RIKEN cDNA 2900037B21 gene [Source:MGI Symbol;Acc:MGI:1925652]	NA	NA	NA	NA	NA	NA	NA	NA	NA	NA	NA	NA	0	0	0	0	0	0	0	0	0	0	0	0	0	0	0	0	0	0	0	0	0	0	0	0	0	0	0	0	0	0
2900040C04Rik	ENSMUSG00000115625	RIKEN cDNA 2900040C04 gene [Source:MGI Symbol;Acc:MGI:1920143]	NA	NA	NA	NA	NA	NA	NA	NA	NA	NA	NA	NA	0	0	0	0	0	0	0	0	0	0	0	0	0	0	0	0	0	0	0	0	0	0	0	0	0	0	0	0	0	0
2900041M22Rik	ENSMUSG00000054418	RIKEN cDNA 2900041M22 gene [Source:MGI Symbol;Acc:MGI:1925653]	NA	NA	NA	NA	NA	NA	NA	NA	NA	NA	NA	NA	0	0	0	0	0	0	0	0	0	0	0	0	0	0	0	0	0	0	0	0	0	0	0	0	0	0	0	0	0	0
2900042G08Rik	ENSMUSG00000114195	RIKEN cDNA 2900042G08 gene [Source:MGI Symbol;Acc:MGI:1925651]	NA	NA	NA	NA	NA	NA	NA	NA	NA	NA	NA	NA	0	0	0	0	0	0	0	0	0	0	0	0	0	0	0	0	0	0	0	0	0	0	0	0	0	0	0	0	0	0
2900042K21Rik	ENSMUSG00000103669	RIKEN cDNA 2900042K21 gene [Source:MGI Symbol;Acc:MGI:1920203]	NA	NA	NA	NA	NA	NA	NA	NA	NA	NA	NA	NA	0	0	0	0	0	0	0	0	0	0	0	0	0	0	0	0	0	0	0	0	0	0	0	0	0	0	0	0	0	0
2900045O20Rik	ENSMUSG00000111938	RIKEN cDNA 2900045O20 gene [Source:MGI Symbol;Acc:MGI:1920205]	-3.9549	0.0301399	NA	-1.78909	0.379521	NA	-2.73359	0.150819	0.239111	-1.58275	0.436476	0.544944	0	0	0	0.0254126	0.0631637	0.025193	0.025137	0	0	0.0378028	0	0.0125505	0	0.0125388	0.0126413	0	0	0	0.160609	0.396773	0.159354	0.156342	0	0	0.238133	0	0.0768223	0	0.0830925	0.095031
2900052L18Rik	ENSMUSG00000043993	RIKEN cDNA 2900052L18 gene [Source:MGI Symbol;Acc:MGI:1924085]	0.347144	0.486588	0.694244	-0.240708	0.616913	0.741799	-0.724657	0.122626	0.201051	-2.83774	2.38084e-10	1.10919e-09	0.133379	0.204633	0.14372	0.165406	0.133614	0.102485	0.214741	0.276578	0.102445	0.235799	0.337149	0.28591	1.1311	0.693711	2.35526	0.852218	1.29437	0.91229	1.04538	0.83932	0.648254	1.3356	1.7023	0.61785	1.48538	2.08361	1.75008	7.51209	4.59709	17.7057
2900052N01Rik	ENSMUSG00000099696	RIKEN cDNA 2900052N01 gene [Source:MGI Symbol;Acc:MGI:1920290]	NA	NA	NA	NA	NA	NA	NA	NA	NA	NA	NA	NA	0	0	0	0	0	0	0	0	0	0	0	0	0	0	0	0	0	0	0	0	0	0	0	0	0	0	0	0	0	0
2900060B14Rik	ENSMUSG00000107722	RIKEN cDNA 2900060B14 gene [Source:MGI Symbol;Acc:MGI:1915454]	-0.508642	0.569853	NA	-0.31767	0.726187	0.823794	-0.654518	0.459966	0.57687	-0.652076	0.457967	0.565797	0.0793481	0.105505	0.0793929	0.186551	0.185472	0.0264199	0.131806	0.132037	0.0792285	0.0264292	0.34239	0.0789701	0.183885	0.210392	0.106055	0.506989	0.667357	0.50396	1.17902	1.16507	0.167115	0.819781	0.812666	0.477831	0.166487	2.116	0.483382	1.22125	1.39423	0.797273
2900060N12Rik	ENSMUSG00000113621	RIKEN cDNA 2900060N12 gene [Source:MGI Symbol;Acc:MGI:1920281]	-0.822052	0.684591	NA	-2.42422	0.188815	NA	-0.782056	0.699239	NA	-1.20809	0.532692	0.634616	0	0.00398133	0	0	0.00399939	0.00398791	0.0119372	0	0.011959	0.00398931	0	0.00397334	0.00793036	0.00396966	0	0	0.0251833	0	0	0.0251228	0.0252249	0.0742443	0	0.0721254	0.0251301	0	0.0243211	0.0526686	0.0263062	0
2900064F13Rik	ENSMUSG00000106746	RIKEN cDNA 2900064F13 gene [Source:MGI Symbol;Acc:MGI:1920293]	NA	NA	NA	NA	NA	NA	NA	NA	NA	NA	NA	NA	0	0	0	0	0	0	0	0	0	0	0	0	0	0	0	0	0	0	0	0	0	0	0	0	0	0	0	0	0	0
2900064K03Rik	ENSMUSG00000105771	RIKEN cDNA 2900064K03 gene [Source:MGI Symbol;Acc:MGI:1920226]	NA	NA	NA	NA	NA	NA	NA	NA	NA	NA	NA	NA	0	0	0	0	0	0	0	0	0	0	0	0	0	0	0	0	0	0	0	0	0	0	0	0	0	0	0	0	0	0
2900069G24Rik	ENSMUSG00000102276	RIKEN cDNA 2900069G24 gene [Source:MGI Symbol;Acc:MGI:1920218]	NA	NA	NA	NA	NA	NA	NA	NA	NA	NA	NA	NA	0	0	0	0	0	0	0	0	0	0	0	0	0	0	0	0	0	0	0	0	0	0	0	0	0	0	0	0	0	0
2900072N19Rik	ENSMUSG00000087018	RIKEN cDNA 2900072N19 gene [Source:MGI Symbol;Acc:MGI:1920283]	0.0763451	0.987458	NA	-0.835354	0.862435	NA	1.07531	0.824772	NA	1.23665	0.799008	NA	0.0202144	0	0	0	0	0.0201919	0	0.0403645	0	0	0	0	0	0	0	0.129158	0	0	0	0	0.12772	0	0.248438	0	0	0	0	0	0	0
2900076A07Rik	ENSMUSG00000097277	RIKEN cDNA 2900076A07 gene [Source:MGI Symbol;Acc:MGI:1920242]	0.36439	0.0123094	0.0479833	-0.0548276	0.695959	0.801169	-0.491646	0.00028124	0.000854012	-1.18372	7.2104e-20	5.7358e-19	1.0791	1.17395	1.08789	0.897842	0.933593	0.914581	1.12439	1.12636	1.35501	1.59291	1.76649	1.70857	3.25587	3.09698	2.80267	6.89484	7.42564	6.90557	5.67444	5.86452	5.78504	6.99327	6.93258	8.17212	10.0343	10.9171	10.4583	21.6235	20.523	21.0691
2900076G11Rik	ENSMUSG00000107015	RIKEN cDNA 2900076G11 gene [Source:MGI Symbol;Acc:MGI:1920302]	2.29354	0.246997	NA	1.37304	0.46765	NA	2.33073	0.239419	NA	1.0091	0.574488	0.671021	0.0516412	0.077248	0	0	0	0.0257918	0	0.0257796	0.0257817	0.0258009	0	0	0	0.0513477	0.0258836	0.329958	0.488619	0	0	0	0.163142	0	0.15867	0.155491	0.162529	0	0	0	0.340271	0.19458
2900078I11Rik	ENSMUSG00000111358	RIKEN cDNA 2900078I11 gene [Source:MGI Symbol;Acc:MGI:1920254]	-2.77787	0.209184	NA	-0.90394	0.706414	NA	-3.09137	0.157393	0.247732	-3.16627	0.14495	0.224212	0	0	0	0.0164329	0	0.0488728	0	0	0.0162845	0	0	0.0811571	0.0161981	0.0324328	0.0490466	0	0	0	0.103858	0	0.309137	0	0	0.0982128	0	0	0.496769	0.107578	0.214926	0.368709
2900079G21Rik	ENSMUSG00000087038	RIKEN cDNA 2900079G21 gene [Source:MGI Symbol;Acc:MGI:1920268]	0.0836124	0.599641	0.77725	-0.179084	0.253093	0.393596	-0.507852	0.000927093	0.00257333	-0.34797	0.0232484	0.0449967	0.34196	0.31683	0.305754	0.310345	0.279394	0.373072	0.406084	0.34868	0.38019	0.564652	0.497491	0.419982	0.510653	0.419594	0.551873	2.18493	2.00406	1.94082	1.96141	1.75506	2.35981	2.52568	2.14608	2.29294	3.55694	3.07454	2.57074	3.39144	2.78057	4.14871
2900089D17Rik	ENSMUSG00000087484	RIKEN cDNA 2900089D17 gene [Source:MGI Symbol;Acc:MGI:1914527]	-0.270605	0.721426	NA	-1.12861	0.114163	0.211538	0.115429	0.88314	0.925756	0.27429	0.726807	0.796757	0.0189231	0.0188709	0.0315563	0.0190668	0.0189564	0.0504054	0.0440069	0.0440837	0.0692802	0.0315145	0.0125621	0.0251106	0.0250591	0.0313593	0.0126462	0.120908	0.119365	0.200309	0.120504	0.119078	0.318831	0.273705	0.271329	0.417832	0.198521	0.0776352	0.153704	0.166427	0.207812	0.0950678
2900092C05Rik	ENSMUSG00000030385	RIKEN cDNA 2900092C05 gene [Source:MGI Symbol;Acc:MGI:1920340]	NA	NA	NA	NA	NA	NA	NA	NA	NA	NA	NA	NA	0	0	0	0	0	0	0	0	0	0	0	0	0	0	0	0	0	0	0	0	0	0	0	0	0	0	0	0	0	0
2900092N22Rik	ENSMUSG00000104034	RIKEN cDNA 2900092N22 gene [Source:MGI Symbol;Acc:MGI:1920357]	NA	NA	NA	NA	NA	NA	NA	NA	NA	NA	NA	NA	0	0	0	0	0	0	0	0	0	0	0	0	0	0	0	0	0	0	0	0	0	0	0	0	0	0	0	0	0	0
2900092O11Rik	ENSMUSG00000104419	RIKEN cDNA 2900092O11 gene [Source:MGI Symbol;Acc:MGI:1920315]	NA	NA	NA	NA	NA	NA	NA	NA	NA	NA	NA	NA	0	0	0	0	0	0	0	0	0	0	0	0	0	0	0	0	0	0	0	0	0	0	0	0	0	0	0	0	0	0
2900093K20Rik	ENSMUSG00000099632	RIKEN cDNA 2900093K20 gene [Source:MGI Symbol;Acc:MGI:1915287]	-0.256656	0.608733	0.783425	-0.680058	0.161909	0.278405	-0.78194	0.104214	0.175481	-1.58585	0.000561961	0.00144199	0.373557	0.20059	0.201259	0.492206	0.230286	0.258328	0.45823	0.459031	0.372993	0.287132	0.515048	0.629161	1.17012	0.628579	1.00818	2.38681	1.2688	1.27753	3.11078	1.44658	1.63401	2.85	2.82527	2.24954	1.80874	3.18304	3.85114	7.77122	4.16547	7.57901
3000002C10Rik	ENSMUSG00000070282	RIKEN cDNA 3000002C10 gene [Source:MGI Symbol;Acc:MGI:3036226]	0.439492	0.0104709	0.0421446	0.60543	0.000535452	0.00200439	0.327229	0.0533368	0.0993831	-0.00169201	0.99172	0.994167	0.523858	0.420378	0.41359	0.375258	0.340287	0.343399	0.293689	0.330977	0.302399	0.380326	0.362707	0.423607	0.471515	0.545296	0.623598	3.34715	2.65903	2.62533	2.37166	2.13757	2.17211	1.82662	2.03712	1.82378	2.3958	2.24156	2.59293	3.13151	3.61357	4.68791
3010001F23Rik	ENSMUSG00000084885	RIKEN cDNA 3010001F23 gene [Source:MGI Symbol;Acc:MGI:1922943]	NA	NA	NA	NA	NA	NA	NA	NA	NA	NA	NA	NA	0	0	0	0	0	0	0	0	0	0	0	0	0	0	0	0	0	0	0	0	0	0	0	0	0	0	0	0	0	0
3010003L21Rik	ENSMUSG00000085355	RIKEN cDNA 3010003L21 gene [Source:MGI Symbol;Acc:MGI:1924094]	0.947475	2.73601e-07	3.5941e-06	1.8622	6.44176e-20	1.04515e-18	1.59351	4.01165e-16	3.42812e-15	1.30372	3.04555e-12	1.61402e-11	1.27768	1.58107	1.39971	0.836331	0.784777	0.717314	0.45546	0.41901	0.344548	0.503229	0.594354	0.42696	0.722489	0.788218	0.570283	8.16367	10.0008	8.88492	5.28568	4.92971	4.53726	2.83277	2.57895	2.07799	3.17001	3.67316	2.61345	4.79833	5.22336	4.28711
3100003L05Rik	ENSMUSG00000086254	RIKEN cDNA 3100003L05 gene [Source:MGI Symbol;Acc:MGI:1920326]	NA	NA	NA	NA	NA	NA	NA	NA	NA	NA	NA	NA	0	0	0	0	0	0	0	0	0	0	0	0	0	0	0	0	0	0	0	0	0	0	0	0	0	0	0	0	0	0
3110001I22Rik	ENSMUSG00000079737	RIKEN cDNA 3110001I22 gene [Source:MGI Symbol;Acc:MGI:1913848]	0.184829	0.244677	0.453496	0.323984	0.0425234	0.0943631	0.38536	0.01586	0.0344183	0.416615	0.00880676	0.0186344	3.01966	3.03039	3.05005	2.79225	2.80481	2.87312	2.40959	2.44242	2.70024	2.53038	2.29325	2.69144	3.0086	3.25904	1.94458	19.2939	19.1682	19.3607	17.6473	17.6189	18.1735	14.9866	15.0328	16.2853	15.9398	14.1725	16.4745	19.9813	21.597	14.6184
3110004A20Rik	ENSMUSG00000085588	RIKEN cDNA 3110004A20 gene [Source:MGI Symbol;Acc:MGI:1925593]	NA	NA	NA	NA	NA	NA	NA	NA	NA	NA	NA	NA	0	0	0	0	0	0	0	0	0	0	0	0	0	0	0	0	0	0	0	0	0	0	0	0	0	0	0	0	0	0
3110006O06Rik	ENSMUSG00000114649	RIKEN cDNA 3110006O06 gene [Source:MGI Symbol;Acc:MGI:1920343]	0.0743303	0.945296	NA	2.22882	0.113556	0.210653	1.70625	0.182742	0.279864	0.862852	0.447468	0.555708	0.0119624	0.0159058	0.00797945	0.00401775	0.015978	0.0159321	0	0.00796226	0	0.00796887	0.00397063	0	0.00396033	0.0039648	0.0159888	0.076433	0.10061	0.0506509	0.0253925	0.100368	0.100776	0	0.0490066	0	0.0501986	0.0245389	0	0.0263021	0.026274	0.120196
3110009E18Rik	ENSMUSG00000026388	RIKEN cDNA 3110009E18 gene [Source:MGI Symbol;Acc:MGI:1920353]	0.0561369	0.715141	0.851206	0.000476583	0.997525	0.998537	0.326053	0.0355329	0.0699426	0.449417	0.00371018	0.0083944	2.06009	2.02094	2.00754	2.23124	1.96288	2.00417	1.88602	2.19751	2.23789	1.54892	1.96452	1.72303	2.12604	1.88157	1.36553	13.1628	12.7831	12.7432	14.1016	12.3302	12.677	11.7303	13.5253	13.4968	9.75716	12.1409	10.5468	14.1199	12.4688	10.2654
3110009F21Rik	ENSMUSG00000113331	RIKEN cDNA 3110009F21 gene [Source:MGI Symbol;Acc:MGI:1914530]	0	1	NA	-0.903935	0.852347	NA	0	1	NA	0	1	NA	0	0	0	0	0	0	0	0	0.0100112	0	0	0	0	0	0	0	0	0	0	0	0	0	0	0.0603782	0	0	0	0	0	0
3110009M11Rik	ENSMUSG00000109163	RIKEN cDNA 3110009M11 gene [Source:MGI Symbol;Acc:MGI:1920329]	NA	NA	NA	NA	NA	NA	NA	NA	NA	NA	NA	NA	0	0	0	0	0	0	0	0	0	0	0	0	0	0	0	0	0	0	0	0	0	0	0	0	0	0	0	0	0	0
3110015C05Rik	ENSMUSG00000114824	RIKEN cDNA 3110015C05 gene [Source:MGI Symbol;Acc:MGI:1920379]	NA	NA	NA	NA	NA	NA	NA	NA	NA	NA	NA	NA	0	0	0	0	0	0	0	0	0	0	0	0	0	0	0	0	0	0	0	0	0	0	0	0	0	0	0	0	0	0
3110018I06Rik	ENSMUSG00000060375	RIKEN cDNA 3110018I06 gene [Source:MGI Symbol;Acc:MGI:1920410]	NA	NA	NA	NA	NA	NA	NA	NA	NA	NA	NA	NA	0	0	0	0	0	0	0	0	0	0	0	0	0	0	0	0	0	0	0	0	0	0	0	0	0	0	0	0	0	0
3110021N24Rik	ENSMUSG00000094958	RIKEN cDNA 3110021N24 gene [Source:MGI Symbol;Acc:MGI:1920383]	-0.507275	0.83869	NA	0.950964	0.717359	NA	1.96847	0.453671	NA	0.271822	0.915444	NA	0.00899162	0.00896679	0	0.00905989	0	0.0179632	0	0.00897732	0	0	0	0	0.0178608	0	0	0.0574513	0.056718	0	0.0572592	0	0.113623	0	0.0552541	0	0	0	0	0.118621	0	0
3110031N09Rik	ENSMUSG00000107291	RIKEN cDNA 3110031N09 gene [Source:MGI Symbol;Acc:MGI:1920391]	NA	NA	NA	NA	NA	NA	NA	NA	NA	NA	NA	NA	0	0	0	0	0	0	0	0	0	0	0	0	0	0	0	0	0	0	0	0	0	0	0	0	0	0	0	0	0	0
3110039M20Rik	ENSMUSG00000104861	RIKEN cDNA 3110039M20 gene [Source:MGI Symbol;Acc:MGI:1914543]	NA	NA	NA	NA	NA	NA	NA	NA	NA	NA	NA	NA	0	0	0	0	0	0	0	0	0	0	0	0	0	0	0	0	0	0	0	0	0	0	0	0	0	0	0	0	0	0
3110040M04Rik	ENSMUSG00000114582	RIKEN cDNA 3110040M04 gene [Source:MGI Symbol;Acc:MGI:1920426]	0	1	NA	-0.903923	0.852349	NA	0	1	NA	-0.686879	0.887529	NA	0	0	0	0	0	0	0	0.0172136	0	0	0	0	0	0	0.0172831	0	0	0	0	0	0	0	0.105948	0	0	0	0	0	0	0.129926
3110040N11Rik	ENSMUSG00000025102	RIKEN cDNA 3110040N11 gene [Source:MGI Symbol;Acc:MGI:1914540]	-0.018288	0.884228	0.941719	-0.245862	0.0482819	0.105029	-0.173304	0.164186	0.256539	0.33722	0.00769266	0.0164652	4.24857	4.17085	4.22448	4.73425	4.26931	4.54791	4.88079	4.96861	5.7223	4.98595	5.32453	5.07136	4.25909	4.54026	3.26385	27.1459	26.382	26.8156	29.9208	26.8184	28.7671	30.3565	30.5811	34.5115	31.4082	32.9061	31.0422	28.2862	30.0874	24.5361
3110043J17Rik	ENSMUSG00000112260	RIKEN cDNA 3110043J17 gene [Source:MGI Symbol;Acc:MGI:1920443]	NA	NA	NA	NA	NA	NA	NA	NA	NA	NA	NA	NA	0	0	0	0	0	0	0	0	0	0	0	0	0	0	0	0	0	0	0	0	0	0	0	0	0	0	0	0	0	0
3110045C21Rik	ENSMUSG00000097503	RIKEN cDNA 3110045C21 gene [Source:MGI Symbol;Acc:MGI:1914553]	-1.99583	0.0243193	0.08368	-2.48307	0.00434251	0.0131005	-3.02742	0.000408324	0.00120484	-2.31379	0.00777228	0.016619	0.0287098	0.0143153	0.028726	0.0289278	0.100661	0.172067	0.10015	0.114657	0.200666	0.186471	0.185826	0.257157	0.128315	0.242646	0.0575596	0.183439	0.0905489	0.182343	0.182826	0.63232	1.08838	0.622889	0.705695	1.21022	1.17465	1.14842	1.57408	0.852187	1.60797	0.432705
3110053B16Rik	ENSMUSG00000085642	RIKEN cDNA 3110053B16 gene [Source:MGI Symbol;Acc:MGI:1920435]	NA	NA	NA	NA	NA	NA	NA	NA	NA	NA	NA	NA	0	0	0	0	0	0	0	0	0	0	0	0	0	0	0	0	0	0	0	0	0	0	0	0	0	0	0	0	0	0
3110056K07Rik	ENSMUSG00000085622	RIKEN cDNA 3110056K07 gene [Source:MGI Symbol;Acc:MGI:1920454]	0.312684	0.13003	0.298556	-0.494643	0.0106069	0.0288844	-1.10304	3.43009e-09	1.80535e-08	-1.09335	3.72908e-09	1.60114e-08	0.284207	0.355566	0.387774	0.260332	0.300237	0.31486	0.54592	0.423053	0.536599	0.68674	0.782127	0.910272	0.9238	0.85805	0.865059	1.81592	2.24908	2.46146	1.64532	1.88599	1.9916	3.39539	2.60383	3.23626	4.32601	4.83362	5.57184	6.13532	5.68613	6.5031
3110062G12Rik	ENSMUSG00000103634	RIKEN cDNA 3110062G12 gene [Source:MGI Symbol;Acc:MGI:1920438]	-2.77686	0.5401	NA	0	1	NA	0	1	NA	-0.686864	0.881989	NA	0	0	0	0.0115691	0	0.0344073	0	0	0	0	0	0	0	0	0.0115099	0	0	0	0.0731175	0	0.217638	0	0	0	0	0	0	0	0	0.0865257
3110067C02Rik	ENSMUSG00000081187	RIKEN cDNA 3110067C02 gene [Source:MGI Symbol;Acc:MGI:1920452]	0.52309	0.481341	0.689808	-0.0351118	0.960107	0.980517	-0.676725	0.30918	0.426179	-0.990171	0.126677	0.199969	0.0538733	0.0153499	0.0462031	0.0232638	0.00770973	0.0538132	0.0536938	0.0384197	0.0307383	0.107664	0.0383184	0.0536166	0.0917255	0.0918291	0.0925793	0.344219	0.097093	0.293282	0.147029	0.0484299	0.340387	0.333953	0.236468	0.185384	0.678215	0.236811	0.328191	0.609184	0.608534	0.695966
3110070M22Rik	ENSMUSG00000074635	RIKEN cDNA 3110070M22 gene [Source:MGI Symbol;Acc:MGI:1914554]	0.28337	0.521353	0.720843	0.350729	0.430261	0.579532	-0.168666	0.693976	0.781033	0.598878	0.179058	0.266942	0.304674	0.289365	0.275813	0.204658	0.159872	0.391287	0.289199	0.188308	0.231783	0.333436	0.447857	0.274344	0.201733	0.115407	0.378135	1.94669	1.83033	1.75077	1.29346	1.00426	2.47502	1.7987	1.15901	1.39789	2.10043	2.7678	1.67928	1.33979	0.764776	2.84264
3110080E11Rik	ENSMUSG00000109625	RIKEN cDNA 3110080E11 gene [Source:MGI Symbol;Acc:MGI:1920469]	NA	NA	NA	NA	NA	NA	NA	NA	NA	NA	NA	NA	0	0	0	0	0	0	0	0	0	0	0	0	0	0	0	0	0	0	0	0	0	0	0	0	0	0	0	0	0	0
3110080O07Rik	ENSMUSG00000103284	RIKEN cDNA 3110080O07 gene [Source:MGI Symbol;Acc:MGI:1920491]	NA	NA	NA	NA	NA	NA	NA	NA	NA	NA	NA	NA	0	0	0	0	0	0	0	0	0	0	0	0	0	0	0	0	0	0	0	0	0	0	0	0	0	0	0	0	0	0
3110082I17Rik	ENSMUSG00000053553	RIKEN cDNA 3110082I17 gene [Source:MGI Symbol;Acc:MGI:1920462]	0.313195	0.010685	0.0427398	1.22823	1.04642e-22	1.95691e-21	2.28049	1.7573e-68	7.0188e-67	2.33008	3.15247e-72	1.03434e-70	6.42677	7.07921	6.41344	5.70737	5.85537	5.4042	3.10699	3.0955	2.64465	1.57443	1.55773	1.29834	1.75	1.80813	1.21716	41.0633	44.7784	40.7104	36.071	36.7815	34.1834	19.3242	19.0524	15.95	9.91787	9.62691	7.94723	11.6224	11.9821	9.14998
3110082J24Rik	ENSMUSG00000086815	RIKEN cDNA 3110082J24 gene [Source:MGI Symbol;Acc:MGI:3641994]	1.0381	0.830742	NA	1.01957	0.833719	NA	1.07528	0.824777	NA	1.23661	0.799013	NA	0.0212423	0	0	0	0	0	0	0	0	0	0	0	0	0	0	0.135726	0	0	0	0	0	0	0	0	0	0	0	0	0	0
3110083C13Rik	ENSMUSG00000097303	RIKEN cDNA 3110083C13 gene [Source:MGI Symbol;Acc:MGI:1920458]	0.353276	0.112447	0.268959	0.232827	0.29115	0.43643	0.330566	0.135373	0.218572	0.439468	0.0461233	0.0832297	1.21186	1.04067	1.01045	0.797083	0.994802	0.907883	1.19105	0.94106	0.756272	1.09321	0.854777	0.854312	1.12003	0.90373	0.877367	7.7431	6.58257	6.41403	5.03763	6.24901	5.74267	7.40784	5.79209	4.56111	6.88649	5.2826	5.22931	7.43854	5.98884	6.59562
3110099E03Rik	ENSMUSG00000085582	RIKEN cDNA 3110099E03 gene [Source:MGI Symbol;Acc:MGI:1925761]	0.0763578	0.976423	NA	-0.845938	0.736554	NA	-2.09856	0.379649	NA	1.23667	0.63219	NA	0.00555121	0	0	0	0	0.00554503	0	0.00554238	0.00554284	0.0166409	0	0.0110495	0	0	0	0.0354691	0	0	0	0	0.0350742	0	0.0341126	0.0334292	0.104827	0	0.067635	0	0	0
3200001D21Rik	ENSMUSG00000113434	RIKEN cDNA 3200001D21 gene [Source:MGI Symbol;Acc:MGI:1919068]	-1.067	0.368798	NA	0.785589	0.57002	0.704338	0.421491	0.749178	0.824127	0.0050509	0.996781	0.998026	0.0285463	0.00711687	0	0.0287631	0.0214474	0.0285145	0	0.0142505	0.00712582	0	0.0142129	0.0142052	0.028352	0.00709601	0.00715398	0.182395	0.0450166	0	0.181785	0.134726	0.180364	0	0.0877096	0.0429762	0	0.0878369	0.0869508	0.188297	0.0470239	0.0537801
3222401L13Rik	ENSMUSG00000073590	RIKEN cDNA 3222401L13 gene [Source:MGI Symbol;Acc:MGI:2444186]	-2.36885	0.512817	NA	-0.903923	0.807726	NA	0	1	NA	-1.57357	0.667944	NA	0	0	0	0	0.00259401	0.00517312	0.00258082	0	0	0	0	0	0	0	0.00519152	0	0	0	0	0.0162947	0.0327218	0.0160516	0	0	0	0	0	0	0	0.0390273
3300002A11Rik	ENSMUSG00000033731	RIKEN cDNA 3300002A11 gene [Source:MGI Symbol;Acc:MGI:1919073]	0	1	NA	0	1	NA	-1.72958	0.719823	NA	0	1	NA	0	0	0	0	0	0	0	0	0	0.0224248	0.0223471	0	0	0	0	0	0	0	0	0	0	0	0	0	0.141261	0.138107	0	0	0	0
3300002I08Rik	ENSMUSG00000063364	RIKEN cDNA 3300002I08 gene [Source:MGI Symbol;Acc:MGI:1916527]	-0.833077	0.0252783	0.0863393	-0.871466	0.0191123	0.0479724	-1.08039	0.0031449	0.00793638	-0.707634	0.0562013	0.0990178	0.0923541	0.0767493	0.14631	0.155092	0.208163	0.230628	0.184093	0.161363	0.253591	0.299922	0.22991	0.191488	0.183451	0.244878	0.192873	0.59009	0.485465	0.928727	0.980196	1.30761	1.4588	1.14498	0.993165	1.52942	1.88931	1.42087	1.17211	1.21837	1.62276	1.44993
3300002P13Rik	ENSMUSG00000107585	RIKEN cDNA 3300002P13 gene [Source:MGI Symbol;Acc:MGI:1917480]	NA	NA	NA	NA	NA	NA	NA	NA	NA	NA	NA	NA	0	0	0	0	0	0	0	0	0	0	0	0	0	0	0	0	0	0	0	0	0	0	0	0	0	0	0	0	0	0
3300005D01Rik	ENSMUSG00000096965	RIKEN cDNA 3300005D01 gene [Source:MGI Symbol;Acc:MGI:1925762]	NA	NA	NA	NA	NA	NA	NA	NA	NA	NA	NA	NA	0	0	0	0	0	0	0	0	0	0	0	0	0	0	0	0	0	0	0	0	0	0	0	0	0	0	0	0	0	0
3425401B19Rik	ENSMUSG00000071540	RIKEN cDNA 3425401B19 gene [Source:MGI Symbol;Acc:MGI:3588196]	NA	NA	NA	NA	NA	NA	NA	NA	NA	NA	NA	NA	0	0	0	0	0	0	0	0	0	0	0	0	0	0	0	0	0	0	0	0	0	0	0	0	0	0	0	0	0	0
3632454L22Rik	ENSMUSG00000089759	RIKEN cDNA 3632454L22 gene [Source:MGI Symbol;Acc:MGI:2444359]	0.0763633	0.967402	NA	-1.41962	0.396187	0.546761	-2.36474	0.130977	0.212641	-3.70707	0.0129816	0.026519	0	0.00329972	0	0	0.00331468	0	0.00329783	0.00660719	0	0.00661267	0.00988464	0.00329309	0.0131453	0.0164502	0.0265354	0	0.0208718	0	0	0.0208217	0	0.0205112	0.0406663	0	0.0416555	0.0610881	0.0201573	0.0873032	0.109012	0.19948
3732407C23Rik	ENSMUSG00000113009	RIKEN cDNA 3732407C23 gene [Source:MGI Symbol;Acc:MGI:1921264]	NA	NA	NA	NA	NA	NA	NA	NA	NA	NA	NA	NA	0	0	0	0	0	0	0	0	0	0	0	0	0	0	0	0	0	0	0	0	0	0	0	0	0	0	0	0	0	0
3830403N18Rik	ENSMUSG00000031125	RIKEN cDNA 3830403N18 gene [Source:MGI Symbol;Acc:MGI:1917941]	NA	NA	NA	NA	NA	NA	NA	NA	NA	NA	NA	NA	0	0	0	0	0	0	0	0	0	0	0	0	0	0	0	0	0	0	0	0	0	0	0	0	0	0	0	0	0	0
3830406C13Rik	ENSMUSG00000033111	RIKEN cDNA 3830406C13 gene [Source:MGI Symbol;Acc:MGI:1917937]	0.813555	0.60011	NA	0.383015	0.797853	NA	2.33425	0.185154	0.282907	1.60388	0.334288	0.442442	0.00352582	0.0105483	0.00352781	0.00355259	0.00706405	0	0.00351407	0.00704042	0.0035205	0.00352313	0	0	0	0	0.00706883	0.022528	0.0667212	0.0223934	0.0224526	0.044374	0	0.0218561	0.0433328	0.0212323	0.0221934	0	0	0	0	0.05314
3830408C21Rik	ENSMUSG00000071181	RIKEN cDNA 3830408C21 gene [Source:MGI Symbol;Acc:MGI:1917940]	-0.813676	0.0633985	0.177505	-0.312816	0.491127	0.634193	-0.968581	0.0254937	0.0522438	-1.17369	0.00587305	0.0128612	0.0268969	0.0435868	0.0437322	0.047427	0.0909369	0.0738841	0.0368601	0.0704921	0.0402845	0.0739102	0.0836979	0.0836524	0.08682	0.0735461	0.151664	0.171856	0.275701	0.277597	0.299742	0.571236	0.467342	0.229254	0.433869	0.242958	0.465585	0.517261	0.512043	0.576605	0.487375	1.14014
3830422I06Rik	ENSMUSG00000106485	RIKEN cDNA 3830422I06 gene [Source:MGI Symbol;Acc:MGI:1917958]	NA	NA	NA	NA	NA	NA	NA	NA	NA	NA	NA	NA	0	0	0	0	0	0	0	0	0	0	0	0	0	0	0	0	0	0	0	0	0	0	0	0	0	0	0	0	0	0
3830432H09Rik	ENSMUSG00000101731	RIKEN cDNA 3830432H09 gene [Source:MGI Symbol;Acc:MGI:2443278]	1.40462	0.398666	NA	3.23949	0.0663665	0.13662	0.428094	0.774992	0.843321	-1.65095	0.22297	0.319214	0.00617854	0.00616148	0.0185461	0.0124509	0	0	0	0	0	0	0.0123049	0.0122982	0.00613648	0.0675776	0.0433552	0.0394773	0.0389734	0.117724	0.0786907	0	0	0	0	0	0	0.0760454	0.0752782	0.0407547	0.447823	0.325923
3930402G23Rik	ENSMUSG00000038917	RIKEN cDNA 3930402G23 gene [Source:MGI Symbol;Acc:MGI:1921277]	-0.718492	0.0580484	0.166065	-0.95984	0.0104824	0.0285958	-0.986057	0.00831636	0.019276	-0.908853	0.0146482	0.0296432	0.142188	0.0440055	0.0883046	0.18773	0.137527	0.151825	0.122168	0.244762	0.186035	0.240066	0.185529	0.16103	0.248353	0.156005	0.21626	0.908501	0.27835	0.560528	1.18647	0.863898	0.960344	0.759833	1.50648	1.12198	1.51226	1.14659	0.985674	1.64941	1.03382	1.62574
4631405J19Rik	ENSMUSG00000075027	RIKEN cDNA 4631405J19 gene [Source:MGI Symbol;Acc:MGI:3045383]	0	1	NA	-2.38233	0.417796	NA	-1.74382	0.560859	NA	-2.57579	0.376208	NA	0	0	0	0	0	0	0	0.0137312	0	0.00458086	0	0.00456252	0.00455315	0	0.0137866	0	0	0	0	0	0	0	0.0845136	0	0.0288564	0	0.0279275	0.0302392	0	0.103641
4631422I05Rik	ENSMUSG00000114655	RIKEN cDNA 4631422I05 gene [Source:MGI Symbol;Acc:MGI:1918048]	0	1	NA	0	1	NA	0	1	NA	-0.686891	0.887527	NA	0	0	0	0	0	0	0	0	0	0	0	0	0	0.00918899	0	0	0	0	0	0	0	0	0	0	0	0	0	0	0.0608936	0
4632404H12Rik	ENSMUSG00000042579	RIKEN cDNA 4632404H12 gene [Source:MGI Symbol;Acc:MGI:1921284]	0.854074	3.30756e-08	5.18452e-07	1.11876	1.61408e-12	1.6011e-11	0.823041	8.71083e-08	4.02529e-07	0.273126	0.0633222	0.109831	0.662517	0.598305	0.605991	0.352396	0.401628	0.33799	0.331572	0.286729	0.275396	0.403458	0.410555	0.325436	0.57611	0.534352	0.755344	4.23311	3.78448	3.84663	2.22717	2.5229	2.1379	2.06224	1.76478	1.66093	2.54152	2.53727	1.99202	3.82617	3.54104	5.67831
4632404M16Rik	ENSMUSG00000106296	RIKEN cDNA 4632404M16 gene [Source:MGI Symbol;Acc:MGI:1921598]	NA	NA	NA	NA	NA	NA	NA	NA	NA	NA	NA	NA	0	0	0	0	0	0	0	0	0	0	0	0	0	0	0	0	0	0	0	0	0	0	0	0	0	0	0	0	0	0
4632411P08Rik	ENSMUSG00000097561	RIKEN cDNA 4632411P08 gene [Source:MGI Symbol;Acc:MGI:1925513]	NA	NA	NA	NA	NA	NA	NA	NA	NA	NA	NA	NA	0	0	0	0	0	0	0	0	0	0	0	0	0	0	0	0	0	0	0	0	0	0	0	0	0	0	0	0	0	0
4632415L05Rik	ENSMUSG00000048106	RIKEN cDNA 4632415L05 gene [Source:MGI Symbol;Acc:MGI:1918058]	0.00414146	0.953437	0.975989	0.147438	0.0396212	0.0890575	0.108566	0.127413	0.207705	0.212882	0.00270342	0.00625344	2.92945	3.17108	2.91519	3.28811	3.13768	3.08897	2.79292	3.00416	2.66706	3.13375	3.03186	2.86406	3.06347	3.14993	3.17566	18.7175	20.0582	18.5047	20.7811	19.7098	19.5388	17.3708	18.4902	16.0851	19.7405	18.7372	17.5311	20.3457	20.8739	23.8731
4632418H02Rik	ENSMUSG00000111605	RIKEN cDNA 4632418H02 gene [Source:MGI Symbol;Acc:MGI:1925515]	0.0763466	0.984799	NA	1.01961	0.799151	NA	0.113528	0.977398	NA	0.274862	0.945314	NA	0	0.00597127	0	0	0	0.00598113	0	0	0	0	0.00596251	0	0	0	0.0060024	0	0.0377703	0	0	0	0.0378327	0	0	0	0	0.0368489	0	0	0	0.0451231
4632427E13Rik	ENSMUSG00000074024	RIKEN cDNA 4632427E13 gene [Source:MGI Symbol;Acc:MGI:1915436]	0.451237	0.235167	0.442231	-0.487311	0.155919	0.27025	-0.945598	0.00418774	0.0103254	-1.81278	7.54414e-09	3.15534e-08	0.0446195	0.0266978	0.0357157	0.0359666	0.0268188	0.0200564	0.0555886	0.046776	0.0534627	0.0802539	0.0710897	0.0710511	0.124084	0.141971	0.187859	0.285093	0.168872	0.226712	0.227312	0.168467	0.126864	0.345738	0.287899	0.322436	0.505547	0.439341	0.434909	0.824091	0.940812	1.41223
4632428C04Rik	ENSMUSG00000097184	RIKEN cDNA 4632428C04 gene [Source:MGI Symbol;Acc:MGI:1921600]	NA	NA	NA	NA	NA	NA	NA	NA	NA	NA	NA	NA	0	0	0	0	0	0	0	0	0	0	0	0	0	0	0	0	0	0	0	0	0	0	0	0	0	0	0	0	0	0
4632432E15Rik	ENSMUSG00000102705	RIKEN cDNA 4632432E15 gene [Source:MGI Symbol;Acc:MGI:1921296]	0	1	NA	0	1	NA	-3.09707	0.514802	NA	0	1	NA	0	0	0	0	0	0	0	0	0	0	0	0.0332415	0	0	0	0	0	0	0	0	0	0	0	0	0	0	0.203473	0	0	0
4633401B06Rik	ENSMUSG00000105597	RIKEN cDNA 4633401B06 gene [Source:MGI Symbol;Acc:MGI:1918078]	-1.40307	0.454017	NA	-1.42151	0.448108	0.596739	-2.11693	0.238823	0.346907	-3.20306	0.0640121	0.11079	0.0151844	0	0	0.0305993	0.0152111	0	0	0.0454806	0	0	0.0302404	0.045336	0.030162	0.0452941	0.10655	0.0970193	0	0	0.19339	0.095551	0	0	0.279927	0	0	0.186889	0.277505	0.200317	0.300155	0.800988
4731419I09Rik	ENSMUSG00000097004	RIKEN cDNA 4731419I09 gene [Source:MGI Symbol;Acc:MGI:3704222]	-0.307281	0.22172	0.426154	0.594932	0.0256789	0.0619852	0.899669	0.000961336	0.00266069	-0.439347	0.0762875	0.129255	0.369766	0.311129	0.364194	0.407502	0.474597	0.484777	0.374292	0.161515	0.184604	0.219381	0.201362	0.184002	0.602518	0.476814	0.631293	2.36259	1.96799	2.31178	2.57545	2.98126	3.06638	2.32794	0.994104	1.11336	1.38196	1.24443	1.12629	4.00155	3.15975	4.74575
4732414G09Rik	ENSMUSG00000086943	RIKEN cDNA 4732414G09 gene [Source:MGI Symbol;Acc:MGI:3045381]	1.45268	0.0505016	0.149511	1.05711	0.136431	0.2437	-0.469285	0.456466	0.573347	-0.804955	0.19251	0.283241	0.0807241	0.0536675	0.0403848	0.0203342	0.0202166	0.026878	0.0402276	0.0201489	0.0268675	0.0873844	0.14067	0.0334748	0.0868558	0.0668877	0.215789	0.51578	0.339465	0.256349	0.128514	0.126994	0.170013	0.250199	0.124014	0.162039	0.550464	0.869357	0.204902	0.576843	0.443251	1.6222
4732416N19Rik	ENSMUSG00000107402	RIKEN cDNA 4732416N19 gene [Source:MGI Symbol;Acc:MGI:2444634]	0.00110886	0.995547	0.997816	-0.303869	0.116882	0.215251	-0.403785	0.0349686	0.0689737	-0.73272	7.82251e-05	0.000225054	0.271625	0.294226	0.304579	0.297281	0.29556	0.327458	0.354737	0.383411	0.378766	0.327573	0.489658	0.42414	0.60467	0.582071	0.558658	1.73553	1.86108	1.93337	1.87884	1.85661	2.07128	2.20631	2.35984	2.28436	2.0635	3.02613	2.59619	4.01585	3.85727	4.19972
4732419C18Rik	ENSMUSG00000097203	RIKEN cDNA 4732419C18 gene [Source:MGI Symbol;Acc:MGI:3045379]	0.980052	0.754658	NA	0.961522	0.759152	NA	1.01723	0.745666	NA	2.14036	0.494933	NA	0	0.00459497	0.0046103	0	0.00461581	0	0	0	0.00460075	0.00460418	0	0	0	0	0	0	0.0290648	0.0292646	0	0.028995	0	0	0	0.0277473	0.0290033	0	0	0	0	0
4732440D04Rik	ENSMUSG00000090031	RIKEN cDNA 4732440D04 gene [Source:MGI Symbol;Acc:MGI:3604103]	-0.470556	0.00186564	0.00985595	-0.59355	7.66767e-05	0.000333473	-0.96343	4.19271e-11	2.56896e-10	-1.61312	2.15604e-30	2.60554e-29	0.300162	0.272393	0.273302	0.453662	0.384884	0.401769	0.463702	0.449527	0.413599	0.617863	0.597789	0.564604	0.953981	0.952074	1.21862	1.91786	1.72298	1.73483	2.86718	2.41771	2.54133	2.88403	2.76678	2.49444	3.89213	3.69439	3.45598	6.33576	6.30921	9.161
4732463B04Rik	ENSMUSG00000097762	RIKEN cDNA 4732463B04 gene [Source:MGI Symbol;Acc:MGI:3642483]	1.0381	0.830742	NA	1.01957	0.833719	NA	1.07528	0.824777	NA	1.23661	0.799013	NA	0.00555689	0	0	0	0	0	0	0	0	0	0	0	0	0	0	0.0355054	0	0	0	0	0	0	0	0	0	0	0	0	0	0
4732465J04Rik	ENSMUSG00000101517	RIKEN cDNA 4732465J04 gene [Source:MGI Symbol;Acc:MGI:3041208]	-0.885384	0.855343	NA	0	1	NA	0	1	NA	-1.57798	0.743437	NA	0	0	0	0	0	0.00492873	0	0	0	0	0	0	0.00490064	0	0.00494625	0	0	0	0	0	0.0311759	0	0	0	0	0	0	0.032547	0	0.0371835
4732471J01Rik	ENSMUSG00000053714	RIKEN cDNA 4732471J01 gene [Source:MGI Symbol;Acc:MGI:3603586]	-0.449246	0.0576993	0.165345	-0.140654	0.56208	0.697048	-0.388496	0.101289	0.171363	-1.09582	1.24661e-06	4.3382e-06	0.210618	0.127522	0.150526	0.257692	0.218524	0.229168	0.191174	0.168977	0.199034	0.248039	0.217219	0.224587	0.336189	0.403883	0.520288	1.34573	0.806621	0.955492	1.62864	1.3727	1.44956	1.18902	1.04003	1.20039	1.56248	1.34243	1.37471	2.23276	2.67645	3.91127
4732487G21Rik	ENSMUSG00000097488	RIKEN cDNA 4732487G21 gene [Source:MGI Symbol;Acc:MGI:2441820]	-0.0427281	0.769403	0.88232	-0.168502	0.24408	0.383304	-0.268771	0.0605065	0.110772	-0.668823	1.48393e-06	5.11961e-06	0.941852	0.792874	0.899548	0.936678	0.88837	1.04466	1.0972	0.879292	1.09921	1.25892	1.09013	1.07736	1.52465	1.61759	1.91282	6.01789	5.0152	5.71003	5.91988	5.58044	6.60781	6.82412	5.41192	6.62937	7.93036	6.73708	6.5946	10.1258	10.7194	14.3796
4732490B19Rik	ENSMUSG00000085421	RIKEN cDNA 4732490B19 gene [Source:MGI Symbol;Acc:MGI:2442884]	NA	NA	NA	NA	NA	NA	NA	NA	NA	NA	NA	NA	0	0	0	0	0	0	0	0	0	0	0	0	0	0	0	0	0	0	0	0	0	0	0	0	0	0	0	0	0	0
4732491K20Rik	ENSMUSG00000097350	RIKEN cDNA 4732491K20 gene [Source:MGI Symbol;Acc:MGI:3026975]	-1.08623	0.00237193	0.0120785	-1.40912	5.90657e-05	0.000261491	-1.17734	0.000896001	0.00249272	-0.817755	0.0227732	0.0441702	0.0725969	0.0517117	0.0726378	0.120172	0.171422	0.150212	0.186056	0.165672	0.191574	0.181354	0.139417	0.159984	0.0927035	0.175304	0.150746	0.463852	0.327094	0.461081	0.759496	1.07682	0.950139	1.15719	1.01969	1.15539	1.14241	0.86161	0.979276	0.615679	1.16171	1.13323
4732496C06Rik	ENSMUSG00000108456	RIKEN cDNA 4732496C06 gene [Source:MGI Symbol;Acc:MGI:2442534]	0	1	NA	0	1	NA	-0.848213	0.861354	NA	-0.686879	0.887529	NA	0	0	0	0	0	0	0	0	0	0	0	0.00648607	0	0.00648008	0	0	0	0	0	0	0	0	0	0	0	0	0.0397017	0	0.0429422	0
4831440D22Rik	ENSMUSG00000110138	RIKEN cDNA 4831440D22 gene [Source:MGI Symbol;Acc:MGI:2444771]	0.0552913	0.768296	0.881887	0.392893	0.0419305	0.093243	0.551618	0.00466306	0.0114003	0.776156	7.57636e-05	0.000218331	0.49507	0.515892	0.523178	0.493224	0.5851	0.483405	0.454612	0.410977	0.349914	0.411318	0.437588	0.28234	0.314909	0.392698	0.373602	3.16321	3.26319	3.32096	3.11722	3.6754	3.0577	2.8275	2.5295	2.11035	2.59103	2.70434	1.72823	2.09143	2.60233	2.80856
4833403J16Rik	ENSMUSG00000107481	RIKEN cDNA 4833403J16 gene [Source:MGI Symbol;Acc:MGI:1921153]	0	1	NA	0	1	NA	0	1	NA	-2.58264	0.587934	NA	0	0	0	0	0	0	0	0	0	0	0	0	0	0.0314262	0.0316829	0	0	0	0	0	0	0	0	0	0	0	0	0	0.208255	0.238177
4833404L02Rik	ENSMUSG00000108807	RIKEN cDNA 4833404L02 gene [Source:MGI Symbol;Acc:MGI:1918871]	NA	NA	NA	NA	NA	NA	NA	NA	NA	NA	NA	NA	0	0	0	0	0	0	0	0	0	0	0	0	0	0	0	0	0	0	0	0	0	0	0	0	0	0	0	0	0	0
4833405L11Rik	ENSMUSG00000113544	RIKEN cDNA 4833405L11 gene [Source:MGI Symbol;Acc:MGI:1924112]	NA	NA	NA	NA	NA	NA	NA	NA	NA	NA	NA	NA	0	0	0	0	0	0	0	0	0	0	0	0	0	0	0	0	0	0	0	0	0	0	0	0	0	0	0	0	0	0
4833407H14Rik	ENSMUSG00000097779	RIKEN cDNA 4833407H14 gene [Source:MGI Symbol;Acc:MGI:1921149]	0.466416	0.491674	0.698211	0.542365	0.42831	0.57756	-0.5345	0.394107	0.512843	-2.46941	2.61275e-05	7.9223e-05	0.0877727	0.0547065	0.0878223	0.0552745	0.0879272	0.0328781	0.0546752	0.0547707	0.0547752	0.142522	0.163879	0.0545966	0.294216	0.316367	0.934858	0.560817	0.346037	0.557467	0.349339	0.55233	0.207965	0.340057	0.337106	0.330352	0.897795	1.01279	0.33419	1.954	2.0965	7.02781
4833411C07Rik	ENSMUSG00000109089	RIKEN cDNA 4833411C07 gene [Source:MGI Symbol;Acc:MGI:1918874]	NA	NA	NA	NA	NA	NA	NA	NA	NA	NA	NA	NA	0	0	0	0	0	0	0	0	0	0	0	0	0	0	0	0	0	0	0	0	0	0	0	0	0	0	0	0	0	0
4833412C05Rik	ENSMUSG00000097697	RIKEN cDNA 4833412C05 gene [Source:MGI Symbol;Acc:MGI:1921154]	NA	NA	NA	NA	NA	NA	NA	NA	NA	NA	NA	NA	0	0	0	0	0	0	0	0	0	0	0	0	0	0	0	0	0	0	0	0	0	0	0	0	0	0	0	0	0	0
4833412K13Rik	ENSMUSG00000104018	RIKEN cDNA 4833412K13 gene [Source:MGI Symbol;Acc:MGI:1921857]	1.07256	0.487535	NA	0.0526387	0.969267	0.982708	0.115063	0.932926	0.958571	-1.31093	0.287798	0.393004	0.0220322	0.0109857	0.0110223	0	0.0110355	0.0110038	0.0109794	0.0109986	0.021999	0.0220154	0.0109696	0.0109636	0	0.0547674	0.0773007	0.140773	0.0694881	0.069966	0	0.0693213	0.0696029	0.0682873	0.0676947	0.132677	0.138683	0.067793	0.0671091	0	0.362933	0.581109
4833413E03Rik	ENSMUSG00000013562	RIKEN cDNA 4833413E03 gene [Source:MGI Symbol;Acc:MGI:1925354]	-0.822299	0.695454	NA	-0.851267	0.685037	NA	0.113542	0.958501	NA	-2.2087	0.252141	0.352679	0	0	0.0118733	0	0.0118875	0.0118534	0	0	0.0236974	0	0.0118165	0	0.0235716	0.0353974	0.0118955	0	0	0.0753676	0	0.0746731	0.0749765	0	0	0.14292	0	0.0730269	0	0.156548	0.234571	0.0894246
4833413G10Rik	ENSMUSG00000104950	RIKEN cDNA 4833413G10 gene [Source:MGI Symbol;Acc:MGI:1921834]	-0.0103126	0.975155	0.987596	0.5991	0.0811461	0.161023	0.41805	0.216491	0.320878	-0.337754	0.297175	0.403103	0.368388	0.308926	0.393728	0.438673	0.301939	0.40143	0.275371	0.234056	0.225716	0.42667	0.225102	0.216647	0.507244	0.332995	0.797323	2.35379	1.95406	2.49925	2.77245	1.89668	2.53918	1.71269	1.44058	1.3613	2.68774	1.39115	1.32611	3.3688	2.20669	5.99389
4833417C18Rik	ENSMUSG00000086015	RIKEN cDNA 4833417C18 gene [Source:MGI Symbol;Acc:MGI:1921156]	0.279849	0.189319	0.383304	0.661473	0.00269743	0.0085852	1.36616	7.78143e-09	3.97188e-08	1.05018	2.80304e-06	9.39902e-06	1.01429	1.13952	0.963476	0.737385	0.938904	1.03881	0.652612	0.807576	0.589708	0.410538	0.485825	0.408894	0.726847	0.536176	0.553427	6.48072	7.20788	6.11582	4.66033	5.89788	6.57081	4.05898	4.97052	3.55656	2.58612	3.00245	2.50287	4.82727	3.55314	4.16039
4833418N02Rik	ENSMUSG00000085287	RIKEN cDNA 4833418N02 gene [Source:MGI Symbol;Acc:MGI:1921847]	-0.923935	0.256224	0.467247	-0.573389	0.489961	0.633204	-0.422602	0.613013	0.714607	-1.55134	0.0489983	0.087816	0.0235957	0.0352958	0.00590225	0.0237748	0.0354558	0.0707081	0.0117585	0.0530058	0.0353401	0.0294721	0.05874	0.00587081	0.0468701	0.0938461	0.0886995	0.150763	0.223258	0.0374655	0.150259	0.222722	0.447253	0.0731332	0.326243	0.213138	0.185655	0.363019	0.0359357	0.311282	0.6219	0.666799
4833418N17Rik	ENSMUSG00000052779	RIKEN cDNA 4833418N17 gene [Source:MGI Symbol;Acc:MGI:1921157]	NA	NA	NA	NA	NA	NA	NA	NA	NA	NA	NA	NA	0	0	0	0	0	0	0	0	0	0	0	0	0	0	0	0	0	0	0	0	0	0	0	0	0	0	0	0	0	0
4833420G17Rik	ENSMUSG00000062822	RIKEN cDNA 4833420G17 gene [Source:MGI Symbol;Acc:MGI:1914642]	-0.162204	0.0710955	0.192968	-0.142911	0.11202	0.208479	-0.138696	0.122675	0.201113	-0.0932862	0.29827	0.404289	5.23292	4.94557	5.04554	6.07297	5.65335	6.29718	5.88073	6.03761	5.55493	6.23937	6.0383	5.81249	6.18505	5.72747	7.70459	33.4354	31.2824	32.0274	38.3816	35.5125	39.8318	36.5757	37.1607	33.5021	39.3039	37.3173	35.5787	41.0773	37.9548	57.9194
4833421G17Rik	ENSMUSG00000103996	RIKEN cDNA 4833421G17 gene [Source:MGI Symbol;Acc:MGI:1921007]	0	1	NA	-1.77811	0.712338	NA	0	1	NA	-1.58312	0.742611	NA	0	0	0	0	0	0	0.0384799	0	0	0	0	0	0.0383457	0	0	0	0	0	0	0	0	0.239329	0	0	0	0	0	0.254669	0	0
4833421K07Rik	ENSMUSG00000108519	RIKEN cDNA 4833421K07 gene [Source:MGI Symbol;Acc:MGI:1921844]	NA	NA	NA	NA	NA	NA	NA	NA	NA	NA	NA	NA	0	0	0	0	0	0	0	0	0	0	0	0	0	0	0	0	0	0	0	0	0	0	0	0	0	0	0	0	0	0
4833422C13Rik	ENSMUSG00000074782	RIKEN cDNA 4833422C13 gene [Source:MGI Symbol;Acc:MGI:3603826]	0.770725	0.000299377	0.00199638	0.38863	0.0579923	0.122348	-0.0463672	0.81342	0.871372	-0.762799	4.26363e-05	0.000126351	0.181796	0.225245	0.198435	0.119342	0.12693	0.129317	0.159228	0.165007	0.156769	0.233953	0.235886	0.205603	0.336496	0.402608	0.502539	1.16157	1.42475	1.2596	0.754253	0.79733	0.817972	0.990334	1.01559	0.945483	1.47375	1.4578	1.25851	2.2348	2.66801	3.77785
4833422M21Rik	ENSMUSG00000097619	RIKEN cDNA 4833422M21 gene [Source:MGI Symbol;Acc:MGI:1923018]	-0.885414	0.765548	NA	-0.903944	0.760789	NA	0	1	NA	-2.90291	0.30001	NA	0	0	0	0.0044345	0	0	0.00438642	0	0	0	0	0	0.00874225	0.00437606	0.00882362	0	0	0	0.0280264	0	0	0.0272817	0	0	0	0	0	0.0580607	0.0289993	0.0663317
4833427F10Rik	ENSMUSG00000092171	RIKEN cDNA 4833427F10 gene [Source:MGI Symbol;Acc:MGI:1921851]	NA	NA	NA	NA	NA	NA	NA	NA	NA	NA	NA	NA	0	0	0	0	0	0	0	0	0	0	0	0	0	0	0	0	0	0	0	0	0	0	0	0	0	0	0	0	0	0
4833428L15Rik	ENSMUSG00000097074	RIKEN cDNA 4833428L15 gene [Source:MGI Symbol;Acc:MGI:1921852]	NA	NA	NA	NA	NA	NA	NA	NA	NA	NA	NA	NA	0	0	0	0	0	0	0	0	0	0	0	0	0	0	0	0	0	0	0	0	0	0	0	0	0	0	0	0	0	0
4833439L19Rik	ENSMUSG00000025871	RIKEN cDNA 4833439L19 gene [Source:MGI Symbol;Acc:MGI:1921162]	0.223212	0.00274528	0.0136886	-0.026071	0.725071	0.822906	0.328704	1.06966e-05	3.94755e-05	0.284091	0.000131109	0.000366881	9.47304	9.53865	10.2508	9.23075	8.73689	8.56372	10.9293	10.8157	9.25457	9.04182	8.25199	7.87609	9.47964	9.13453	10.4032	60.5273	60.3352	65.0685	58.3391	54.8822	54.1685	67.9757	66.569	55.8148	56.9575	50.9981	48.2101	62.958	60.5327	78.2063
4833445I07Rik	ENSMUSG00000103103	RIKEN cDNA 4833445I07 gene [Source:MGI Symbol;Acc:MGI:2143268]	-0.537447	0.350945	0.570022	-0.0261167	0.965638	0.98239	-0.843194	0.133039	0.215414	0.113708	0.850001	0.895211	0.0793803	0.0593708	0.0297844	0.0899809	0.0695801	0.0991148	0.0692264	0.039627	0.069353	0.128895	0.0988063	0.0987527	0.05913	0.0493307	0.0795738	0.507195	0.375541	0.189062	0.568687	0.437079	0.626935	0.43056	0.243899	0.418272	0.811952	0.610633	0.604472	0.392705	0.326905	0.598197
4921501I09Rik	ENSMUSG00000111916	RIKEN cDNA 4921501I09 gene [Source:MGI Symbol;Acc:MGI:1925341]	-0.0275295	0.963475	0.981005	-0.311121	0.598633	0.727151	-0.341011	0.562051	0.671233	-1.03482	0.0676787	0.116356	0.381863	0.253872	0.509438	0.384762	0.467543	0.381437	0.718893	0.550702	0.211826	0.720747	0.12675	0.71786	0.969229	0.63282	1.23345	2.43988	1.60583	3.23374	2.43173	2.93695	2.41272	4.47122	3.3895	1.27753	4.54023	0.783327	4.39407	6.43702	4.19357	9.27245
4921504A21Rik	ENSMUSG00000097626	RIKEN cDNA 4921504A21 gene [Source:MGI Symbol;Acc:MGI:1918082]	NA	NA	NA	NA	NA	NA	NA	NA	NA	NA	NA	NA	0	0	0	0	0	0	0	0	0	0	0	0	0	0	0	0	0	0	0	0	0	0	0	0	0	0	0	0	0	0
4921504E06Rik	ENSMUSG00000026734	RIKEN cDNA 4921504E06 gene [Source:MGI Symbol;Acc:MGI:1918087]	0	1	NA	0	1	NA	-0.848202	0.861355	NA	-1.58313	0.742609	NA	0	0	0	0	0	0	0	0	0	0	0	0.0070716	0.0141142	0	0	0	0	0	0	0	0	0	0	0	0	0	0.0432858	0.0937377	0	0
4921507G05Rik	ENSMUSG00000097650	RIKEN cDNA 4921507G05 gene [Source:MGI Symbol;Acc:MGI:1913959]	0	1	NA	-2.81374	0.182167	NA	-1.73532	0.436792	NA	-3.17064	0.125335	0.198175	0	0	0	0	0	0	0	0.00984083	0.0295249	0.009849	0.00981488	0	0.0195788	0.0294014	0.00988054	0	0	0	0	0	0	0	0.060569	0.178066	0.0620422	0.0606569	0	0.130031	0.194837	0.0742771
4921507P07Rik	ENSMUSG00000029828	RIKEN cDNA 4921507P07 gene [Source:MGI Symbol;Acc:MGI:1918071]	0.172642	0.568618	0.755781	0.757087	0.0163156	0.0418816	0.709332	0.0233265	0.0483839	1.34285	3.67997e-05	0.000109868	0.424792	0.252805	0.356478	0.262333	0.363768	0.342192	0.273146	0.171014	0.191552	0.287543	0.211499	0.184108	0.115682	0.136251	0.240386	2.71417	1.59907	2.2628	1.65796	2.28507	2.16448	1.69886	1.05257	1.15526	1.81133	1.30708	1.12694	0.76829	0.902905	1.80711
4921508D12Rik	ENSMUSG00000027345	RIKEN cDNA 4921508D12 gene [Source:MGI Symbol;Acc:MGI:1918095]	NA	NA	NA	NA	NA	NA	NA	NA	NA	NA	NA	NA	0	0	0	0	0	0	0	0	0	0	0	0	0	0	0	0	0	0	0	0	0	0	0	0	0	0	0	0	0	0
4921508M14Rik	ENSMUSG00000052376	RIKEN cDNA 4921508M14 gene [Source:MGI Symbol;Acc:MGI:1918094]	NA	NA	NA	NA	NA	NA	NA	NA	NA	NA	NA	NA	0	0	0	0	0	0	0	0	0	0	0	0	0	0	0	0	0	0	0	0	0	0	0	0	0	0	0	0	0	0
4921509A06Rik	ENSMUSG00000091147	RIKEN cDNA 4921509A06 gene [Source:MGI Symbol;Acc:MGI:1918133]	NA	NA	NA	NA	NA	NA	NA	NA	NA	NA	NA	NA	0	0	0	0	0	0	0	0	0	0	0	0	0	0	0	0	0	0	0	0	0	0	0	0	0	0	0	0	0	0
4921509C19Rik	ENSMUSG00000061525	RIKEN cDNA 4921509C19 gene [Source:MGI Symbol;Acc:MGI:2685851]	NA	NA	NA	NA	NA	NA	NA	NA	NA	NA	NA	NA	0	0	0	0	0	0	0	0	0	0	0	0	0	0	0	0	0	0	0	0	0	0	0	0	0	0	0	0	0	0
4921509O07Rik	ENSMUSG00000114790	RIKEN cDNA 4921509O07 gene [Source:MGI Symbol;Acc:MGI:1918167]	0	1	NA	-2.39138	0.617191	NA	-0.848195	0.861356	NA	0	1	NA	0	0	0	0	0	0	0	0.0126739	0.00633745	0	0.00632022	0	0	0	0	0	0	0	0	0	0	0	0.0780058	0.0382215	0	0.0390596	0	0	0	0
4921511C10Rik	ENSMUSG00000104585	RIKEN cDNA 4921511C10 gene [Source:MGI Symbol;Acc:MGI:1918174]	0.666633	0.711901	NA	0.649096	0.719184	NA	0.114124	0.946644	NA	-0.136256	0.934347	0.951368	0.0111366	0.0222117	0	0.0224423	0	0	0.0110995	0.0111189	0	0.0111281	0.0110895	0.0110835	0	0.0110733	0.0334912	0.0711563	0.140496	0	0.141837	0	0	0.0690342	0.068435	0	0.0700996	0.0685344	0.067843	0	0.0733804	0.25177
4921511C20Rik	ENSMUSG00000049815	RIKEN cDNA 4921511C20 gene [Source:MGI Symbol;Acc:MGI:2685229]	NA	NA	NA	NA	NA	NA	NA	NA	NA	NA	NA	NA	0	0	0	0	0	0	0	0	0	0	0	0	0	0	0	0	0	0	0	0	0	0	0	0	0	0	0	0	0	0
4921511E07Rik	ENSMUSG00000104133	RIKEN cDNA 4921511E07 gene [Source:MGI Symbol;Acc:MGI:1918145]	NA	NA	NA	NA	NA	NA	NA	NA	NA	NA	NA	NA	0	0	0	0	0	0	0	0	0	0	0	0	0	0	0	0	0	0	0	0	0	0	0	0	0	0	0	0	0	0
4921511I17Rik	ENSMUSG00000114136	RIKEN cDNA 4921511I17 gene [Source:MGI Symbol;Acc:MGI:1918108]	0	1	NA	0	1	NA	0	1	NA	-1.57282	0.744266	NA	0	0	0	0	0	0	0	0	0	0	0	0	0	0	0.0243587	0	0	0	0	0	0	0	0	0	0	0	0	0	0	0.183117
4921513H07Rik	ENSMUSG00000107042	RIKEN cDNA 4921513H07 gene [Source:MGI Symbol;Acc:MGI:1918106]	NA	NA	NA	NA	NA	NA	NA	NA	NA	NA	NA	NA	0	0	0	0	0	0	0	0	0	0	0	0	0	0	0	0	0	0	0	0	0	0	0	0	0	0	0	0	0	0
4921513I03Rik	ENSMUSG00000044544	RIKEN cDNA 4921513I03 gene [Source:MGI Symbol;Acc:MGI:1918124]	NA	NA	NA	NA	NA	NA	NA	NA	NA	NA	NA	NA	0	0	0	0	0	0	0	0	0	0	0	0	0	0	0	0	0	0	0	0	0	0	0	0	0	0	0	0	0	0
4921513I08Rik	ENSMUSG00000108788	RIKEN cDNA 4921513I08 gene [Source:MGI Symbol;Acc:MGI:1918125]	NA	NA	NA	NA	NA	NA	NA	NA	NA	NA	NA	NA	0	0	0	0	0	0	0	0	0	0	0	0	0	0	0	0	0	0	0	0	0	0	0	0	0	0	0	0	0	0
4921514A10Rik	ENSMUSG00000097620	RIKEN cDNA 4921514A10 gene [Source:MGI Symbol;Acc:MGI:3704238]	0.384365	2.28685e-05	0.000204864	0.484157	1.09112e-07	6.95545e-07	0.684617	8.27505e-14	6.11021e-13	0.695978	2.2418e-14	1.33446e-13	7.80761	8.21605	7.16487	6.46264	5.99329	6.34527	5.83236	5.6888	5.71234	5.22419	5.3211	5.02701	5.89615	6.33155	5.03252	49.8862	51.9693	45.4802	40.8444	37.6479	40.136	36.2749	35.0138	34.4514	32.909	32.8849	30.7707	39.1586	41.9579	37.832
4921515E04Rik	ENSMUSG00000098150	RIKEN cDNA 4921515E04 gene [Source:MGI Symbol;Acc:MGI:1918136]	NA	NA	NA	NA	NA	NA	NA	NA	NA	NA	NA	NA	0	0	0	0	0	0	0	0	0	0	0	0	0	0	0	0	0	0	0	0	0	0	0	0	0	0	0	0	0	0
4921515G04Rik	ENSMUSG00000115829	RIKEN cDNA 4921515G04 gene [Source:MGI Symbol;Acc:MGI:1918154]	0.273448	0.244938	0.453688	0.00983706	0.965993	0.98239	0.0275631	0.904652	0.940407	0.168107	0.464378	0.571832	0.696958	0.706427	0.651623	0.610151	0.618065	0.57064	0.683248	0.673034	0.764356	0.71926	0.705391	0.750492	0.794343	0.465784	0.950631	4.45316	4.46839	4.13629	3.8562	3.88248	3.60949	4.24952	4.14243	4.60987	4.53086	4.35939	4.59382	5.27554	3.08666	7.14638
4921515L22Rik	ENSMUSG00000112406	RIKEN cDNA 4921515L22 gene [Source:MGI Symbol;Acc:MGI:1918118]	-0.316828	0.237308	0.445025	-0.553389	0.0356497	0.0816071	-0.647169	0.0129903	0.0288143	-0.996246	7.97233e-05	0.000229124	0.243809	0.317134	0.38183	0.49132	0.350429	0.402366	0.401473	0.582095	0.45513	0.59317	0.517226	0.485295	0.736977	0.674569	0.860725	1.5578	2.00598	2.42373	3.10519	2.20128	2.5451	2.497	3.58271	2.74491	3.73658	3.1965	2.97053	4.89455	4.47023	6.47051
4921516A02Rik	ENSMUSG00000112652	RIKEN cDNA 4921516A02 gene [Source:MGI Symbol;Acc:MGI:3696861]	1.33928	1.81174e-10	3.97244e-09	3.31761	1.17558e-41	4.4627e-40	3.02882	9.79783e-38	1.96096e-36	2.53461	4.39173e-30	5.27748e-29	1.19338	0.986984	1.13685	0.435614	0.411617	0.538919	0.113955	0.139125	0.0927575	0.153521	0.103179	0.181354	0.15969	0.223818	0.308026	7.62499	6.24301	7.21635	2.75311	2.58564	3.40885	0.708751	0.856294	0.559425	0.967083	0.637656	1.11008	1.06056	1.4832	2.31559
4921517D22Rik	ENSMUSG00000049902	RIKEN cDNA 4921517D22 gene [Source:MGI Symbol;Acc:MGI:1918150]	1.0381	0.830742	NA	1.01957	0.833719	NA	1.07528	0.824777	NA	1.23661	0.799013	NA	0	0.00515968	0	0	0	0	0	0	0	0	0	0	0	0	0	0	0.0326367	0	0	0	0	0	0	0	0	0	0	0	0	0
4921518K17Rik	ENSMUSG00000085851	RIKEN cDNA 4921518K17 gene [Source:MGI Symbol;Acc:MGI:1926008]	NA	NA	NA	NA	NA	NA	NA	NA	NA	NA	NA	NA	0	0	0	0	0	0	0	0	0	0	0	0	0	0	0	0	0	0	0	0	0	0	0	0	0	0	0	0	0	0
4921520N01Rik	ENSMUSG00000114342	RIKEN cDNA 4921520N01 gene [Source:MGI Symbol;Acc:MGI:1918166]	NA	NA	NA	NA	NA	NA	NA	NA	NA	NA	NA	NA	0	0	0	0	0	0	0	0	0	0	0	0	0	0	0	0	0	0	0	0	0	0	0	0	0	0	0	0	0	0
4921521D15Rik	ENSMUSG00000104703	RIKEN cDNA 4921521D15 gene [Source:MGI Symbol;Acc:MGI:1918117]	NA	NA	NA	NA	NA	NA	NA	NA	NA	NA	NA	NA	0	0	0	0	0	0	0	0	0	0	0	0	0	0	0	0	0	0	0	0	0	0	0	0	0	0	0	0	0	0
4921522A10Rik	ENSMUSG00000114770	RIKEN cDNA 4921522A10 gene [Source:MGI Symbol;Acc:MGI:1918119]	NA	NA	NA	NA	NA	NA	NA	NA	NA	NA	NA	NA	0	0	0	0	0	0	0	0	0	0	0	0	0	0	0	0	0	0	0	0	0	0	0	0	0	0	0	0	0	0
4921522P10Rik	ENSMUSG00000040467	RIKEN cDNA 4921522P10 gene [Source:MGI Symbol;Acc:MGI:1913969]	1.03814	0.795004	NA	-0.848512	0.829957	NA	1.07532	0.787834	NA	0.274862	0.945156	NA	0	0	0.00775917	0	0	0	0	0.00774245	0.0077431	0	0	0	0.007702	0	0	0	0	0.0492526	0	0	0	0	0.0476537	0.046699	0	0	0	0.051152	0	0
4921523L03Rik	ENSMUSG00000093749	RIKEN cDNA 4921523L03 gene [Source:MGI Symbol;Acc:MGI:1918163]	1.03814	0.788283	NA	1.01961	0.791974	NA	0.113532	0.976571	NA	-1.20297	0.749996	NA	0.0137376	0	0	0	0	0	0	0	0	0.0137271	0	0	0.0272882	0	0.0137711	0.0877755	0	0	0	0	0	0	0	0	0.086472	0	0	0.181231	0	0.103524
4921524J17Rik	ENSMUSG00000036934	RIKEN cDNA 4921524J17 gene [Source:MGI Symbol;Acc:MGI:1913964]	-0.23693	0.0207228	0.0735082	-0.49333	1.31723e-06	7.40764e-06	-0.59305	5.56005e-09	2.87175e-08	-0.199192	0.0511185	0.0910979	8.99549	9.10614	8.96173	11.1855	11.218	11.3409	11.9734	13.9804	13.6231	14.535	14.8809	14.6313	13.7628	13.1512	10.5446	57.476	57.5994	56.8861	70.6934	70.4677	71.7349	74.4695	86.0476	82.1615	91.5611	91.9651	89.5595	91.4041	87.1504	79.2695
4921524L21Rik	ENSMUSG00000039540	RIKEN cDNA 4921524L21 gene [Source:MGI Symbol;Acc:MGI:1918151]	NA	NA	NA	NA	NA	NA	NA	NA	NA	NA	NA	NA	0	0	0	0	0	0	0	0	0	0	0	0	0	0	0	0	0	0	0	0	0	0	0	0	0	0	0	0	0	0
4921525O09Rik	ENSMUSG00000113211	RIKEN cDNA 4921525O09 gene [Source:MGI Symbol;Acc:MGI:1921300]	0.350284	0.0967716	0.24238	-0.243059	0.224352	0.359538	-0.721214	0.000184205	0.000575834	-0.649484	0.000711392	0.00179807	0.291331	0.199466	0.313249	0.258493	0.196015	0.212826	0.372702	0.32994	0.28655	0.49532	0.497934	0.437079	0.552785	0.466939	0.501265	1.86144	1.26169	1.9884	1.6337	1.2313	1.34619	2.31805	2.03073	1.7282	3.12019	3.07728	2.67539	3.67126	3.09431	3.76827
4921527H02Rik	ENSMUSG00000106150	RIKEN cDNA 4921527H02 gene [Source:MGI Symbol;Acc:MGI:1918179]	NA	NA	NA	NA	NA	NA	NA	NA	NA	NA	NA	NA	0	0	0	0	0	0	0	0	0	0	0	0	0	0	0	0	0	0	0	0	0	0	0	0	0	0	0	0	0	0
4921528I07Rik	ENSMUSG00000064299	RIKEN cDNA 4921528I07 gene [Source:MGI Symbol;Acc:MGI:1924299]	NA	NA	NA	NA	NA	NA	NA	NA	NA	NA	NA	NA	0	0	0	0	0	0	0	0	0	0	0	0	0	0	0	0	0	0	0	0	0	0	0	0	0	0	0	0	0	0
4921529L05Rik	ENSMUSG00000108060	RIKEN cDNA 4921529L05 gene [Source:MGI Symbol;Acc:MGI:2443531]	NA	NA	NA	NA	NA	NA	NA	NA	NA	NA	NA	NA	0	0	0	0	0	0	0	0	0	0	0	0	0	0	0	0	0	0	0	0	0	0	0	0	0	0	0	0	0	0
4921531C22Rik	ENSMUSG00000085704	RIKEN cDNA 4921531C22 gene [Source:MGI Symbol;Acc:MGI:1913980]	0.244228	0.494998	0.700719	-1.57934	7.64955e-07	4.44269e-06	-2.10273	2.12988e-11	1.32912e-10	-2.08631	2.60714e-11	1.29428e-10	0.124246	0.189985	0.215482	0.100152	0.165953	0.206846	0.371497	0.711212	0.5624	0.662141	0.841305	0.948015	0.987203	0.947139	0.780507	0.793861	1.20172	1.36781	0.632966	1.04246	1.30837	2.31056	4.37741	3.39186	4.17105	5.19935	5.80287	6.5564	6.2765	5.86747
4921534A09Rik	ENSMUSG00000110910	RIKEN cDNA 4921534A09 gene [Source:MGI Symbol;Acc:MGI:2444504]	-1.03513	0.257041	0.468047	-1.93759	0.0263069	0.0632777	-1.99963	0.0212727	0.0446106	-1.59674	0.0685267	0.117619	0.00653018	0.0195365	0.0130677	0.0328988	0.00654168	0.0456603	0.0390506	0.097797	0.019561	0.0522017	0.0715286	0.0454935	0.0648573	0.0259722	0.0523688	0.0417241	0.123575	0.0829497	0.207923	0.0410927	0.288817	0.242878	0.601927	0.117973	0.328836	0.442054	0.278469	0.430743	0.172113	0.393683
4921534H16Rik	ENSMUSG00000090255	RIKEN cDNA 4921534H16 gene [Source:MGI Symbol;Acc:MGI:1913987]	NA	NA	NA	NA	NA	NA	NA	NA	NA	NA	NA	NA	0	0	0	0	0	0	0	0	0	0	0	0	0	0	0	0	0	0	0	0	0	0	0	0	0	0	0	0	0	0
4921536K21Rik	ENSMUSG00000020434	RIKEN cDNA 4921536K21 gene [Source:MGI Symbol;Acc:MGI:1914680]	NA	NA	NA	NA	NA	NA	NA	NA	NA	NA	NA	NA	0	0	0	0	0	0	0	0	0	0	0	0	0	0	0	0	0	0	0	0	0	0	0	0	0	0	0	0	0	0
4921539E11Rik	ENSMUSG00000028520	RIKEN cDNA 4921539E11 gene [Source:MGI Symbol;Acc:MGI:1918191]	1.03812	0.830739	NA	1.01959	0.833715	NA	1.0753	0.824773	NA	-0.611095	0.899144	NA	0	0.00589972	0	0	0	0	0	0	0	0	0	0	0	0	0.0118609	0	0.0373177	0	0	0	0	0	0	0	0	0	0	0	0	0.0891649
4921539H07Rik	ENSMUSG00000104586	RIKEN cDNA 4921539H07 gene [Source:MGI Symbol;Acc:MGI:1925506]	NA	NA	NA	NA	NA	NA	NA	NA	NA	NA	NA	NA	0	0	0	0	0	0	0	0	0	0	0	0	0	0	0	0	0	0	0	0	0	0	0	0	0	0	0	0	0	0
4922502N22Rik	ENSMUSG00000108128	RIKEN cDNA 4922502N22 gene [Source:MGI Symbol;Acc:MGI:1918212]	NA	NA	NA	NA	NA	NA	NA	NA	NA	NA	NA	NA	0	0	0	0	0	0	0	0	0	0	0	0	0	0	0	0	0	0	0	0	0	0	0	0	0	0	0	0	0	0
4930401A07Rik	ENSMUSG00000110794	RIKEN cDNA 4930401A07 gene [Source:MGI Symbol;Acc:MGI:1921071]	NA	NA	NA	NA	NA	NA	NA	NA	NA	NA	NA	NA	0	0	0	0	0	0	0	0	0	0	0	0	0	0	0	0	0	0	0	0	0	0	0	0	0	0	0	0	0	0
4930401C15Rik	ENSMUSG00000112444	RIKEN cDNA 4930401C15 gene [Source:MGI Symbol;Acc:MGI:1921053]	NA	NA	NA	NA	NA	NA	NA	NA	NA	NA	NA	NA	0	0	0	0	0	0	0	0	0	0	0	0	0	0	0	0	0	0	0	0	0	0	0	0	0	0	0	0	0	0
4930401G09Rik	ENSMUSG00000086352	RIKEN cDNA 4930401G09 gene [Source:MGI Symbol;Acc:MGI:1921042]	0.118348	0.803212	0.900043	0.411584	0.400351	0.55094	-0.867376	0.0501859	0.0943013	-0.297265	0.511977	0.616817	0.255774	0.433615	0.255918	0.463889	0.230602	0.22994	0.280414	0.255367	0.204311	0.511158	0.713143	0.636389	0.609679	0.534072	0.256398	1.63425	2.74276	1.62449	2.93182	1.44856	1.45445	1.74406	1.57175	1.23221	3.21996	4.40729	3.89538	4.04912	3.53919	1.92747
4930401O10Rik	ENSMUSG00000085528	RIKEN cDNA 4930401O10 gene [Source:MGI Symbol;Acc:MGI:1921066]	NA	NA	NA	NA	NA	NA	NA	NA	NA	NA	NA	NA	0	0	0	0	0	0	0	0	0	0	0	0	0	0	0	0	0	0	0	0	0	0	0	0	0	0	0	0	0	0
4930401O12Rik	ENSMUSG00000087460	RIKEN cDNA 4930401O12 gene [Source:MGI Symbol;Acc:MGI:1921174]	NA	NA	NA	NA	NA	NA	NA	NA	NA	NA	NA	NA	0	0	0	0	0	0	0	0	0	0	0	0	0	0	0	0	0	0	0	0	0	0	0	0	0	0	0	0	0	0
4930402C01Rik	ENSMUSG00000104382	RIKEN cDNA 4930402C01 gene [Source:MGI Symbol;Acc:MGI:1921179]	NA	NA	NA	NA	NA	NA	NA	NA	NA	NA	NA	NA	0	0	0	0	0	0	0	0	0	0	0	0	0	0	0	0	0	0	0	0	0	0	0	0	0	0	0	0	0	0
4930402D18Rik	ENSMUSG00000115231	RIKEN cDNA 4930402D18 gene [Source:MGI Symbol;Acc:MGI:1922102]	NA	NA	NA	NA	NA	NA	NA	NA	NA	NA	NA	NA	0	0	0	0	0	0	0	0	0	0	0	0	0	0	0	0	0	0	0	0	0	0	0	0	0	0	0	0	0	0
4930402F06Rik	ENSMUSG00000079421	RIKEN cDNA 4930402F06 gene [Source:MGI Symbol;Acc:MGI:1922104]	0	1	NA	-1.79709	0.709323	NA	0	1	NA	0	1	NA	0	0	0	0	0	0	0	0.0237127	0	0	0	0	0	0	0	0	0	0	0	0	0	0	0.145948	0	0	0	0	0	0	0
4930402F11Rik	ENSMUSG00000108885	RIKEN cDNA 4930402F11 gene [Source:MGI Symbol;Acc:MGI:1921046]	NA	NA	NA	NA	NA	NA	NA	NA	NA	NA	NA	NA	0	0	0	0	0	0	0	0	0	0	0	0	0	0	0	0	0	0	0	0	0	0	0	0	0	0	0	0	0	0
4930402H05Rik	ENSMUSG00000107397	RIKEN cDNA 4930402H05 gene [Source:MGI Symbol;Acc:MGI:1926044]	NA	NA	NA	NA	NA	NA	NA	NA	NA	NA	NA	NA	0	0	0	0	0	0	0	0	0	0	0	0	0	0	0	0	0	0	0	0	0	0	0	0	0	0	0	0	0	0
4930402K13Rik	ENSMUSG00000045797	RIKEN cDNA 4930402K13 gene [Source:MGI Symbol;Acc:MGI:1923025]	NA	NA	NA	NA	NA	NA	NA	NA	NA	NA	NA	NA	0	0	0	0	0	0	0	0	0	0	0	0	0	0	0	0	0	0	0	0	0	0	0	0	0	0	0	0	0	0
4930403D09Rik	ENSMUSG00000087122	RIKEN cDNA 4930403D09 gene [Source:MGI Symbol;Acc:MGI:2441677]	1.94195	0.452784	NA	-1.27383	0.594105	NA	1.01733	0.694087	NA	0.282847	0.910584	0.933899	0	0.0511742	0	0	0	0	0	0.0256172	0.102477	0	0.0255496	0	0	0.0255121	0.0257205	0	0.323694	0	0	0	0	0	0.15767	0.618045	0	0.157899	0	0	0.169064	0.193354
4930403P22Rik	ENSMUSG00000102762	RIKEN cDNA 4930403P22 gene [Source:MGI Symbol;Acc:MGI:1921057]	-0.506762	0.778831	NA	0.951275	0.632096	NA	1.00699	0.612282	NA	-1.31505	0.440485	0.548773	0.0228511	0	0.022864	0.0460491	0	0.0228256	0.0227749	0	0	0	0.0227546	0	0.045391	0.0681635	0.0229068	0.146005	0	0.145133	0.291034	0	0.14438	0.141651	0	0	0	0.140625	0	0.301459	0.451706	0.172202
4930404A12Rik	ENSMUSG00000106082	RIKEN cDNA 4930404A12 gene [Source:MGI Symbol;Acc:MGI:3605803]	0.0256772	0.854664	0.926505	0.185105	0.19125	0.317132	0.316115	0.0263247	0.0537117	-0.0774196	0.574964	0.671327	4.84078	4.87211	4.68655	4.99044	4.8942	5.08163	4.69063	4.40795	4.07265	5.12821	4.21779	3.1672	6.63302	5.45949	6.24545	30.9298	30.8178	29.7486	31.54	30.7438	32.143	29.1738	27.1303	24.5624	32.3044	26.0664	19.3867	44.0525	36.1789	46.9503
4930404H11Rik	ENSMUSG00000113630	RIKEN cDNA 4930404H11 gene [Source:MGI Symbol;Acc:MGI:1921065]	NA	NA	NA	NA	NA	NA	NA	NA	NA	NA	NA	NA	0	0	0	0	0	0	0	0	0	0	0	0	0	0	0	0	0	0	0	0	0	0	0	0	0	0	0	0	0	0
4930404H24Rik	ENSMUSG00000079001	RIKEN cDNA 4930404H24 gene [Source:MGI Symbol;Acc:MGI:1925401]	NA	NA	NA	NA	NA	NA	NA	NA	NA	NA	NA	NA	0	0	0	0	0	0	0	0	0	0	0	0	0	0	0	0	0	0	0	0	0	0	0	0	0	0	0	0	0	0
4930404I05Rik	ENSMUSG00000087354	RIKEN cDNA 4930404I05 gene [Source:MGI Symbol;Acc:MGI:1914644]	0.573934	0.000764466	0.00452823	0.810789	2.8238e-06	1.51793e-05	0.656048	0.000124413	0.000398266	0.045842	0.781321	0.841265	1.28159	1.2958	1.22295	0.872837	0.885616	0.942341	0.626833	0.811568	0.811635	0.877457	0.827152	0.897563	1.40251	1.15041	1.89733	8.18863	8.19639	7.76287	5.5164	5.56315	5.96063	3.89864	4.99509	4.89501	5.5274	5.11188	5.49405	9.31461	7.62357	14.2632
4930404I20Rik	ENSMUSG00000107679	RIKEN cDNA 4930404I20 gene [Source:MGI Symbol;Acc:MGI:1921168]	NA	NA	NA	NA	NA	NA	NA	NA	NA	NA	NA	NA	0	0	0	0	0	0	0	0	0	0	0	0	0	0	0	0	0	0	0	0	0	0	0	0	0	0	0	0	0	0
4930404K13Rik	ENSMUSG00000115639	RIKEN cDNA 4930404K13 gene [Source:MGI Symbol;Acc:MGI:1922095]	NA	NA	NA	NA	NA	NA	NA	NA	NA	NA	NA	NA	0	0	0	0	0	0	0	0	0	0	0	0	0	0	0	0	0	0	0	0	0	0	0	0	0	0	0	0	0	0
4930404N11Rik	ENSMUSG00000020234	RIKEN cDNA 4930404N11 gene [Source:MGI Symbol;Acc:MGI:1921072]	1.19336	1.02583e-06	1.2182e-05	1.30702	1.07744e-07	6.87563e-07	0.575642	0.015272	0.0333126	0.0249054	0.914688	0.937329	1.75862	1.50323	1.34066	0.768792	0.782984	0.576258	0.630623	0.622434	0.678231	1.36677	1.11187	0.861229	1.42319	1.43405	2.61171	11.2366	9.50841	8.51004	4.85883	4.91845	3.64503	3.92221	3.83099	4.09044	8.60976	6.87145	5.27165	9.45198	9.5032	19.6336
4930404O17Rik	ENSMUSG00000115490	RIKEN cDNA 4930404O17 gene [Source:MGI Symbol;Acc:MGI:1921175]	NA	NA	NA	NA	NA	NA	NA	NA	NA	NA	NA	NA	0	0	0	0	0	0	0	0	0	0	0	0	0	0	0	0	0	0	0	0	0	0	0	0	0	0	0	0	0	0
4930405A10Rik	ENSMUSG00000114412	RIKEN cDNA 4930405A10 gene [Source:MGI Symbol;Acc:MGI:1921060]	NA	NA	NA	NA	NA	NA	NA	NA	NA	NA	NA	NA	0	0	0	0	0	0	0	0	0	0	0	0	0	0	0	0	0	0	0	0	0	0	0	0	0	0	0	0	0	0
4930405A21Rik	ENSMUSG00000086638	RIKEN cDNA 4930405A21 gene [Source:MGI Symbol;Acc:MGI:1922096]	-0.207484	0.678732	0.827455	0.742662	0.17165	0.291255	-0.0332403	0.947572	0.965181	-0.0700551	0.888355	0.919896	0.214945	0.200061	0.114702	0.144384	0.200968	0.300587	0.157101	0.0286137	0.14308	0.243418	0.17123	0.171137	0.256178	0.142482	0.272927	1.37337	1.26545	0.72809	0.912522	1.26242	1.90132	0.977103	0.176113	0.862925	1.53338	1.05821	1.04754	1.70138	0.944199	2.05173
4930405D11Rik	ENSMUSG00000085940	RIKEN cDNA 4930405D11 gene [Source:MGI Symbol;Acc:MGI:1921172]	NA	NA	NA	NA	NA	NA	NA	NA	NA	NA	NA	NA	0	0	0	0	0	0	0	0	0	0	0	0	0	0	0	0	0	0	0	0	0	0	0	0	0	0	0	0	0	0
4930405G09Rik	ENSMUSG00000109453	RIKEN cDNA 4930405G09 gene [Source:MGI Symbol;Acc:MGI:1921043]	0	1	NA	0	1	NA	-0.848224	0.861352	NA	0	1	NA	0	0	0	0	0	0	0	0	0	0.0153589	0	0	0	0	0	0	0	0	0	0	0	0	0	0	0.0967507	0	0	0	0	0
4930405H06Rik	ENSMUSG00000090146	RIKEN cDNA 4930405H06 gene [Source:MGI Symbol;Acc:MGI:1921068]	NA	NA	NA	NA	NA	NA	NA	NA	NA	NA	NA	NA	0	0	0	0	0	0	0	0	0	0	0	0	0	0	0	0	0	0	0	0	0	0	0	0	0	0	0	0	0	0
4930405J17Rik	ENSMUSG00000110754	RIKEN cDNA 4930405J17 gene [Source:MGI Symbol;Acc:MGI:1921061]	NA	NA	NA	NA	NA	NA	NA	NA	NA	NA	NA	NA	0	0	0	0	0	0	0	0	0	0	0	0	0	0	0	0	0	0	0	0	0	0	0	0	0	0	0	0	0	0
4930405L22Rik	ENSMUSG00000106602	RIKEN cDNA 4930405L22 gene [Source:MGI Symbol;Acc:MGI:1925356]	NA	NA	NA	NA	NA	NA	NA	NA	NA	NA	NA	NA	0	0	0	0	0	0	0	0	0	0	0	0	0	0	0	0	0	0	0	0	0	0	0	0	0	0	0	0	0	0
4930405N21Rik	ENSMUSG00000104705	RIKEN cDNA 4930405N21 gene [Source:MGI Symbol;Acc:MGI:1921047]	NA	NA	NA	NA	NA	NA	NA	NA	NA	NA	NA	NA	0	0	0	0	0	0	0	0	0	0	0	0	0	0	0	0	0	0	0	0	0	0	0	0	0	0	0	0	0	0
4930405O22Rik	ENSMUSG00000090565	RIKEN cDNA 4930405O22 gene [Source:MGI Symbol;Acc:MGI:3041158]	-2.09374	0.181898	NA	-0.521455	0.760481	0.848236	-2.06083	0.188803	0.287281	2.13045	0.262555	0.364461	0.0160996	0	0.0161087	0.0648874	0.0322559	0.048245	0.032092	0.016074	0	0.0643494	0	0.0801146	0	0	0	0.102867	0	0.102253	0.410094	0.202621	0.305166	0.199599	0.0989333	0	0.405359	0	0.490387	0	0	0
4930406D18Rik	ENSMUSG00000086923	RIKEN cDNA 4930406D18 gene [Source:MGI Symbol;Acc:MGI:1921056]	0	1	NA	0	1	NA	-0.848224	0.861352	NA	0	1	NA	0	0	0	0	0	0	0	0	0	0.0198784	0	0	0	0	0	0	0	0	0	0	0	0	0	0	0.125221	0	0	0	0	0
4930407G08Rik	ENSMUSG00000086713	RIKEN cDNA 4930407G08 gene [Source:MGI Symbol;Acc:MGI:1924473]	NA	NA	NA	NA	NA	NA	NA	NA	NA	NA	NA	NA	0	0	0	0	0	0	0	0	0	0	0	0	0	0	0	0	0	0	0	0	0	0	0	0	0	0	0	0	0	0
4930407I10Rik	ENSMUSG00000075524	RIKEN cDNA 4930407I10 gene [Source:MGI Symbol;Acc:MGI:2685593]	0	1	NA	-0.903935	0.852347	NA	0	1	NA	0	1	NA	0	0	0	0	0	0	0	0	0.00348133	0	0	0	0	0	0	0	0	0	0	0	0	0	0	0.0209961	0	0	0	0	0	0
4930407I19Rik	ENSMUSG00000112210	RIKEN cDNA 4930407I19 gene [Source:MGI Symbol;Acc:MGI:1924448]	-0.885394	0.855342	NA	-0.903923	0.852349	NA	0	1	NA	0	1	NA	0	0	0	0.017786	0	0	0	0	0.0176254	0	0	0	0	0	0	0	0	0	0.112409	0	0	0	0	0.1063	0	0	0	0	0	0
4930408K08Rik	ENSMUSG00000105638	RIKEN cDNA 4930408K08 gene [Source:MGI Symbol;Acc:MGI:1924115]	NA	NA	NA	NA	NA	NA	NA	NA	NA	NA	NA	NA	0	0	0	0	0	0	0	0	0	0	0	0	0	0	0	0	0	0	0	0	0	0	0	0	0	0	0	0	0	0
4930408O17Rik	ENSMUSG00000021101	RIKEN cDNA 4930408O17 gene [Source:MGI Symbol;Acc:MGI:1921178]	NA	NA	NA	NA	NA	NA	NA	NA	NA	NA	NA	NA	0	0	0	0	0	0	0	0	0	0	0	0	0	0	0	0	0	0	0	0	0	0	0	0	0	0	0	0	0	0
4930412B13Rik	ENSMUSG00000086221	RIKEN cDNA 4930412B13 gene [Source:MGI Symbol;Acc:MGI:1921188]	NA	NA	NA	NA	NA	NA	NA	NA	NA	NA	NA	NA	0	0	0	0	0	0	0	0	0	0	0	0	0	0	0	0	0	0	0	0	0	0	0	0	0	0	0	0	0	0
4930412C18Rik	ENSMUSG00000085558	RIKEN cDNA 4930412C18 gene [Source:MGI Symbol;Acc:MGI:2443490]	NA	NA	NA	NA	NA	NA	NA	NA	NA	NA	NA	NA	0	0	0	0	0	0	0	0	0	0	0	0	0	0	0	0	0	0	0	0	0	0	0	0	0	0	0	0	0	0
4930412E21Rik	ENSMUSG00000102203	RIKEN cDNA 4930412E21 gene [Source:MGI Symbol;Acc:MGI:1924114]	NA	NA	NA	NA	NA	NA	NA	NA	NA	NA	NA	NA	0	0	0	0	0	0	0	0	0	0	0	0	0	0	0	0	0	0	0	0	0	0	0	0	0	0	0	0	0	0
4930412F09Rik	ENSMUSG00000085321	RIKEN cDNA 4930412F09 gene [Source:MGI Symbol;Acc:MGI:1921177]	0	1	NA	0	1	NA	0	1	NA	-1.59246	0.74111	NA	0	0	0	0	0	0	0	0	0	0	0	0	0	0.0318588	0	0	0	0	0	0	0	0	0	0	0	0	0	0	0.211122	0
4930412F12Rik	ENSMUSG00000110289	RIKEN cDNA 4930412F12 gene [Source:MGI Symbol;Acc:MGI:1922099]	0.462696	0.493845	0.699554	-0.316575	0.612976	0.73884	-0.755594	0.210589	0.31391	-0.0969335	0.876941	0.913179	0.0775321	0.0552271	0.0554113	0.0558005	0.044382	0.0442547	0.0883129	0.0442336	0.110593	0.077473	0.165438	0.0992092	0.0990055	0.0440522	0.0999271	0.495385	0.34933	0.351733	0.352664	0.278793	0.279926	0.54927	0.272251	0.666993	0.488029	1.02243	0.607267	0.657534	0.291925	0.751203
4930412M03Rik	ENSMUSG00000051008	RIKEN cDNA 4930412M03 gene [Source:MGI Symbol;Acc:MGI:2443570]	-0.747988	0.0988964	0.246055	-1.32914	0.00234612	0.00759496	-1.57733	0.000245476	0.000751664	-0.273194	0.55573	0.654526	0.14665	0.131621	0.102713	0.206869	0.279125	0.190432	0.365403	0.307475	0.322143	0.395653	0.540313	0.291903	0.101956	0.233306	0.220511	0.937009	0.832544	0.651988	1.30743	1.75337	1.20455	2.27266	1.89247	1.94286	2.49235	3.33919	1.78676	0.67713	1.54607	1.6577
4930412O13Rik	ENSMUSG00000025783	RIKEN cDNA 4930412O13 gene [Source:MGI Symbol;Acc:MGI:1921185]	-0.524463	0.0299007	0.0993166	-0.916111	0.000102204	0.00043627	-1.10543	2.02824e-06	8.12765e-06	-1.12935	9.76519e-07	3.43434e-06	0.330339	0.44708	0.566616	0.677582	0.709116	0.659942	0.846614	0.859872	0.930624	0.860586	0.951589	1.30332	1.14832	1.13788	1.26545	2.11068	2.82793	3.59669	4.28238	4.45443	4.17436	5.26559	5.29239	5.61264	5.42112	5.88091	7.97772	7.62642	7.54054	9.51301
4930413E15Rik	ENSMUSG00000107144	RIKEN cDNA 4930413E15 gene [Source:MGI Symbol;Acc:MGI:1921877]	NA	NA	NA	NA	NA	NA	NA	NA	NA	NA	NA	NA	0	0	0	0	0	0	0	0	0	0	0	0	0	0	0	0	0	0	0	0	0	0	0	0	0	0	0	0	0	0
4930413F20Rik	ENSMUSG00000115526	RIKEN cDNA 4930413F20 gene [Source:MGI Symbol;Acc:MGI:1918887]	NA	NA	NA	NA	NA	NA	NA	NA	NA	NA	NA	NA	0	0	0	0	0	0	0	0	0	0	0	0	0	0	0	0	0	0	0	0	0	0	0	0	0	0	0	0	0	0
4930413G21Rik	ENSMUSG00000108452	RIKEN cDNA 4930413G21 gene [Source:MGI Symbol;Acc:MGI:1921201]	-0.0445451	0.834766	0.915282	0.0573658	0.790117	0.869285	-0.185268	0.379648	0.499012	0.312683	0.148089	0.228242	1.11572	0.83448	1.2641	1.025	1.29849	1.18004	1.0793	1.03204	1.09766	1.31161	1.27439	1.35535	1.04294	0.799405	1.28292	7.12882	5.27837	8.02411	6.47808	8.15667	7.46412	6.71279	6.35205	6.62002	8.2623	7.87587	8.29618	6.92658	5.2975	9.64435
4930415C11Rik	ENSMUSG00000114437	RIKEN cDNA 4930415C11 gene [Source:MGI Symbol;Acc:MGI:1921130]	NA	NA	NA	NA	NA	NA	NA	NA	NA	NA	NA	NA	0	0	0	0	0	0	0	0	0	0	0	0	0	0	0	0	0	0	0	0	0	0	0	0	0	0	0	0	0	0
4930415H17Rik	ENSMUSG00000082344	RIKEN cDNA 4930415H17 gene [Source:MGI Symbol;Acc:MGI:1921101]	NA	NA	NA	NA	NA	NA	NA	NA	NA	NA	NA	NA	0	0	0	0	0	0	0	0	0	0	0	0	0	0	0	0	0	0	0	0	0	0	0	0	0	0	0	0	0	0
4930415L06Rik	ENSMUSG00000035387	RIKEN cDNA 4930415L06 gene [Source:MGI Symbol;Acc:MGI:3588286]	NA	NA	NA	NA	NA	NA	NA	NA	NA	NA	NA	NA	0	0	0	0	0	0	0	0	0	0	0	0	0	0	0	0	0	0	0	0	0	0	0	0	0	0	0	0	0	0
4930417H01Rik	ENSMUSG00000087017	RIKEN cDNA 4930417H01 gene [Source:MGI Symbol;Acc:MGI:3041209]	0.266829	0.117468	0.27682	0.24829	0.145193	0.25608	-0.273545	0.0925172	0.158863	0.755976	1.65977e-05	5.13474e-05	0.785716	0.878261	0.924385	0.748182	0.709254	0.819339	0.774493	0.741364	0.750046	0.983553	1.12631	1.26319	0.626009	0.600961	0.623181	5.02027	5.5553	5.86769	4.72857	4.4553	5.18259	4.81703	4.56299	4.52357	6.19574	6.96069	7.73206	4.15757	3.98245	4.68477
4930417O13Rik	ENSMUSG00000108129	RIKEN cDNA 4930417O13 gene [Source:MGI Symbol;Acc:MGI:1921120]	-1.63178	0.168693	0.354299	-0.961686	0.432859	0.582236	-1.05753	0.384325	0.503487	-4.92342	1.14994e-05	3.61451e-05	0.0146617	0	0	0.00369325	0.00734375	0.0366134	0	0.00731919	0.0219594	0.0219758	0	0.0109439	0.236631	0.153073	0.1433	0.0936798	0	0	0.0233417	0.046131	0.231592	0	0.0450486	0.132438	0.138433	0	0.0669883	1.57156	1.01438	1.07726
4930417O22Rik	ENSMUSG00000071818	RIKEN cDNA 4930417O22 gene [Source:MGI Symbol;Acc:MGI:1921137]	NA	NA	NA	NA	NA	NA	NA	NA	NA	NA	NA	NA	0	0	0	0	0	0	0	0	0	0	0	0	0	0	0	0	0	0	0	0	0	0	0	0	0	0	0	0	0	0
4930419G24Rik	ENSMUSG00000087625	RIKEN cDNA 4930419G24 gene [Source:MGI Symbol;Acc:MGI:1921124]	NA	NA	NA	NA	NA	NA	NA	NA	NA	NA	NA	NA	0	0	0	0	0	0	0	0	0	0	0	0	0	0	0	0	0	0	0	0	0	0	0	0	0	0	0	0	0	0
4930420N18Rik	ENSMUSG00000104199	RIKEN cDNA 4930420N18 gene [Source:MGI Symbol;Acc:MGI:1921202]	NA	NA	NA	NA	NA	NA	NA	NA	NA	NA	NA	NA	0	0	0	0	0	0	0	0	0	0	0	0	0	0	0	0	0	0	0	0	0	0	0	0	0	0	0	0	0	0
4930421C12Rik	ENSMUSG00000106851	RIKEN cDNA 4930421C12 gene [Source:MGI Symbol;Acc:MGI:1926038]	NA	NA	NA	NA	NA	NA	NA	NA	NA	NA	NA	NA	0	0	0	0	0	0	0	0	0	0	0	0	0	0	0	0	0	0	0	0	0	0	0	0	0	0	0	0	0	0
4930421P07Rik	ENSMUSG00000086422	RIKEN cDNA 4930421P07 gene [Source:MGI Symbol;Acc:MGI:1921025]	NA	NA	NA	NA	NA	NA	NA	NA	NA	NA	NA	NA	0	0	0	0	0	0	0	0	0	0	0	0	0	0	0	0	0	0	0	0	0	0	0	0	0	0	0	0	0	0
4930422C21Rik	ENSMUSG00000110476	RIKEN cDNA 4930422C21 gene [Source:MGI Symbol;Acc:MGI:1923031]	NA	NA	NA	NA	NA	NA	NA	NA	NA	NA	NA	NA	0	0	0	0	0	0	0	0	0	0	0	0	0	0	0	0	0	0	0	0	0	0	0	0	0	0	0	0	0	0
4930422I22Rik	ENSMUSG00000112513	RIKEN cDNA 4930422I22 gene [Source:MGI Symbol;Acc:MGI:1921893]	NA	NA	NA	NA	NA	NA	NA	NA	NA	NA	NA	NA	0	0	0	0	0	0	0	0	0	0	0	0	0	0	0	0	0	0	0	0	0	0	0	0	0	0	0	0	0	0
4930422M22Rik	ENSMUSG00000100281	RIKEN cDNA 4930422M22 gene [Source:MGI Symbol;Acc:MGI:1921024]	-0.277229	0.321518	0.540554	-0.33357	0.231541	0.368269	-0.458054	0.095873	0.163778	-0.854586	0.00130639	0.00317908	0.515595	0.394198	0.63626	0.640729	0.602587	0.738196	0.650912	0.652049	0.720745	0.944538	0.770126	0.581557	1.02417	0.956973	1.3955	3.29436	2.49344	4.03877	4.04946	3.78525	4.66934	4.0484	4.01327	4.34685	5.94997	4.75946	3.55976	6.80192	6.34167	10.4907
4930423C22Rik	ENSMUSG00000102249	RIKEN cDNA 4930423C22 gene [Source:MGI Symbol;Acc:MGI:1921878]	NA	NA	NA	NA	NA	NA	NA	NA	NA	NA	NA	NA	0	0	0	0	0	0	0	0	0	0	0	0	0	0	0	0	0	0	0	0	0	0	0	0	0	0	0	0	0	0
4930423D22Rik	ENSMUSG00000113303	RIKEN cDNA 4930423D22 gene [Source:MGI Symbol;Acc:MGI:1921884]	NA	NA	NA	NA	NA	NA	NA	NA	NA	NA	NA	NA	0	0	0	0	0	0	0	0	0	0	0	0	0	0	0	0	0	0	0	0	0	0	0	0	0	0	0	0	0	0
4930423D24Rik	ENSMUSG00000112753	RIKEN cDNA 4930423D24 gene [Source:MGI Symbol;Acc:MGI:1921142]	NA	NA	NA	NA	NA	NA	NA	NA	NA	NA	NA	NA	0	0	0	0	0	0	0	0	0	0	0	0	0	0	0	0	0	0	0	0	0	0	0	0	0	0	0	0	0	0
4930423M02Rik	ENSMUSG00000086066	RIKEN cDNA 4930423M02 gene [Source:MGI Symbol;Acc:MGI:1921122]	0	1	NA	0	1	NA	0	1	NA	-0.686891	0.887527	NA	0	0	0	0	0	0	0	0	0	0	0	0	0	0	0.013554	0	0	0	0	0	0	0	0	0	0	0	0	0	0	0.101892
4930425K10Rik	ENSMUSG00000106880	RIKEN cDNA 4930425K10 gene [Source:MGI Symbol;Acc:MGI:1921115]	0	1	NA	0	1	NA	0	1	NA	-0.686891	0.887527	NA	0	0	0	0	0	0	0	0	0	0	0	0	0	0	0.0219229	0	0	0	0	0	0	0	0	0	0	0	0	0	0	0.164805
4930425K24Rik	ENSMUSG00000113605	RIKEN cDNA 4930425K24 gene [Source:MGI Symbol;Acc:MGI:1926166]	NA	NA	NA	NA	NA	NA	NA	NA	NA	NA	NA	NA	0	0	0	0	0	0	0	0	0	0	0	0	0	0	0	0	0	0	0	0	0	0	0	0	0	0	0	0	0	0
4930425L21Rik	ENSMUSG00000107396	RIKEN cDNA 4930425L21 gene [Source:MGI Symbol;Acc:MGI:1925379]	NA	NA	NA	NA	NA	NA	NA	NA	NA	NA	NA	NA	0	0	0	0	0	0	0	0	0	0	0	0	0	0	0	0	0	0	0	0	0	0	0	0	0	0	0	0	0	0
4930425O10Rik	ENSMUSG00000105838	RIKEN cDNA 4930425O10 gene [Source:MGI Symbol;Acc:MGI:1921885]	-0.0690175	0.66474	0.818283	-0.980282	1.52719e-10	1.30317e-09	-1.50001	2.39803e-23	2.88728e-22	-0.160246	0.306973	0.413405	1.67754	1.83332	1.67849	1.78289	1.84164	2.13476	3.05761	3.45299	4.11869	4.91397	5.30884	5.60327	2.57906	2.42203	1.99261	10.7185	11.5964	10.6545	11.268	11.5685	13.5031	19.0171	21.2527	24.84	30.9548	32.8091	34.298	17.1285	16.0503	14.9795
4930425P05Rik	ENSMUSG00000115120	RIKEN cDNA 4930425P05 gene [Source:MGI Symbol;Acc:MGI:1921132]	NA	NA	NA	NA	NA	NA	NA	NA	NA	NA	NA	NA	0	0	0	0	0	0	0	0	0	0	0	0	0	0	0	0	0	0	0	0	0	0	0	0	0	0	0	0	0	0
4930426D05Rik	ENSMUSG00000043168	RIKEN cDNA 4930426D05 gene [Source:MGI Symbol;Acc:MGI:1921894]	0	1	NA	0	1	NA	0	1	NA	-0.686891	0.887527	NA	0	0	0	0	0	0	0	0	0	0	0	0	0	0.00539826	0	0	0	0	0	0	0	0	0	0	0	0	0	0	0.0357732	0
4930426I24Rik	ENSMUSG00000097323	RIKEN cDNA 4930426I24 gene [Source:MGI Symbol;Acc:MGI:1921125]	-1.21933	0.0394202	0.124026	-1.90739	0.000773093	0.00278879	-2.81995	2.41025e-07	1.06369e-06	-2.53154	3.86102e-06	1.27465e-05	0.0396741	0.0527527	0.0529286	0.133251	0.158976	0.0660497	0.184529	0.250869	0.132047	0.317151	0.434571	0.355365	0.380905	0.26299	0.371194	0.253494	0.333678	0.335973	0.842157	0.998632	0.417787	1.14769	1.54407	0.796385	1.99784	2.68569	2.17522	2.52974	1.74278	2.79045
4930426L09Rik	ENSMUSG00000026736	RIKEN cDNA 4930426L09 gene [Source:MGI Symbol;Acc:MGI:1921879]	-1.25898	6.86329e-05	0.000540757	-1.59978	2.57828e-07	1.58223e-06	-1.38361	9.99455e-06	3.70267e-05	-1.65271	6.9958e-08	2.70695e-07	0.212175	0.189317	0.111734	0.382564	0.447471	0.468496	0.467456	0.602065	0.546363	0.591406	0.455918	0.400101	0.576737	0.577389	0.794797	1.35568	1.19749	0.709251	2.41784	2.81086	2.96339	2.90738	3.70562	3.29514	3.72547	2.81762	2.44905	3.83033	3.82624	5.9749
4930428D20Rik	ENSMUSG00000107073	RIKEN cDNA 4930428D20 gene [Source:MGI Symbol;Acc:MGI:1925360]	NA	NA	NA	NA	NA	NA	NA	NA	NA	NA	NA	NA	0	0	0	0	0	0	0	0	0	0	0	0	0	0	0	0	0	0	0	0	0	0	0	0	0	0	0	0	0	0
4930428E07Rik	ENSMUSG00000112967	RIKEN cDNA 4930428E07 gene [Source:MGI Symbol;Acc:MGI:1921117]	NA	NA	NA	NA	NA	NA	NA	NA	NA	NA	NA	NA	0	0	0	0	0	0	0	0	0	0	0	0	0	0	0	0	0	0	0	0	0	0	0	0	0	0	0	0	0	0
4930428N03Rik	ENSMUSG00000089887	RIKEN cDNA 4930428N03 gene [Source:MGI Symbol;Acc:MGI:1921121]	NA	NA	NA	NA	NA	NA	NA	NA	NA	NA	NA	NA	0	0	0	0	0	0	0	0	0	0	0	0	0	0	0	0	0	0	0	0	0	0	0	0	0	0	0	0	0	0
4930428O21Rik	ENSMUSG00000106333	RIKEN cDNA 4930428O21 gene [Source:MGI Symbol;Acc:MGI:1923034]	-0.941085	0.000991608	0.00572518	-0.727262	0.0119426	0.0320116	-1.06832	0.0001653	0.000520748	-0.367842	0.20734	0.300983	0.290274	0.270797	0.2717	0.462304	0.675372	0.551842	0.307972	0.523532	0.598372	0.701741	0.559448	0.624378	0.353398	0.40035	0.544418	1.85469	1.71288	1.72466	2.9218	4.24246	3.49059	1.91546	3.22227	3.60881	4.42051	3.45744	3.82186	2.34705	2.65304	4.09267
4930429C20Rik	ENSMUSG00000115286	RIKEN cDNA 4930429C20 gene [Source:MGI Symbol;Acc:MGI:1921107]	NA	NA	NA	NA	NA	NA	NA	NA	NA	NA	NA	NA	0	0	0	0	0	0	0	0	0	0	0	0	0	0	0	0	0	0	0	0	0	0	0	0	0	0	0	0	0	0
4930429D17Rik	ENSMUSG00000104956	RIKEN cDNA 4930429D17 gene [Source:MGI Symbol;Acc:MGI:1921874]	NA	NA	NA	NA	NA	NA	NA	NA	NA	NA	NA	NA	0	0	0	0	0	0	0	0	0	0	0	0	0	0	0	0	0	0	0	0	0	0	0	0	0	0	0	0	0	0
4930429F24Rik	ENSMUSG00000086918	RIKEN cDNA 4930429F24 gene [Source:MGI Symbol;Acc:MGI:1921883]	0.0763632	0.970271	NA	-2.42985	0.171403	0.290984	-0.789175	0.687411	0.77649	-2.78909	0.109824	0.176939	0.010719	0	0	0.0108003	0	0	0.0213665	0	0.0428112	0	0.0106737	0.0106679	0.010646	0.0319741	0.0537254	0.068488	0	0	0.068259	0	0	0.132891	0	0.258196	0	0.0659644	0.0652989	0.0707041	0.211886	0.403882
4930429H19Rik	ENSMUSG00000108530	RIKEN cDNA 4930429H19 gene [Source:MGI Symbol;Acc:MGI:1921147]	NA	NA	NA	NA	NA	NA	NA	NA	NA	NA	NA	NA	0	0	0	0	0	0	0	0	0	0	0	0	0	0	0	0	0	0	0	0	0	0	0	0	0	0	0	0	0	0
4930429P21Rik	ENSMUSG00000102144	RIKEN cDNA 4930429P21 gene [Source:MGI Symbol;Acc:MGI:1921105]	NA	NA	NA	NA	NA	NA	NA	NA	NA	NA	NA	NA	0	0	0	0	0	0	0	0	0	0	0	0	0	0	0	0	0	0	0	0	0	0	0	0	0	0	0	0	0	0
4930430E12Rik	ENSMUSG00000085295	RIKEN cDNA 4930430E12 gene [Source:MGI Symbol;Acc:MGI:1918889]	0	1	NA	-0.903935	0.852347	NA	0	1	NA	0	1	NA	0	0	0	0	0	0	0.0143071	0	0	0	0	0	0	0	0	0	0	0	0	0	0	0.0889841	0	0	0	0	0	0	0	0
4930430F08Rik	ENSMUSG00000046567	RIKEN cDNA 4930430F08 gene [Source:MGI Symbol;Acc:MGI:1921197]	0.203786	0.0111584	0.0443467	0.27721	0.000604105	0.00222805	0.435478	8.93874e-08	4.12121e-07	0.856956	7.00234e-25	6.84115e-24	1.6124	1.46554	1.54577	1.39181	1.40196	1.4524	1.26285	1.36098	1.34035	1.21422	1.2126	1.26104	1.05215	1.05075	0.976047	10.3023	9.27004	9.81202	8.79633	8.80663	9.18692	7.85443	8.37661	8.08371	7.64878	7.49398	7.7189	6.98771	6.96314	7.33745
4930430F21Rik	ENSMUSG00000115474	RIKEN cDNA 4930430F21 gene [Source:MGI Symbol;Acc:MGI:1921034]	NA	NA	NA	NA	NA	NA	NA	NA	NA	NA	NA	NA	0	0	0	0	0	0	0	0	0	0	0	0	0	0	0	0	0	0	0	0	0	0	0	0	0	0	0	0	0	0
4930430O22Rik	ENSMUSG00000107353	RIKEN cDNA 4930430O22 gene [Source:MGI Symbol;Acc:MGI:1925404]	NA	NA	NA	NA	NA	NA	NA	NA	NA	NA	NA	NA	0	0	0	0	0	0	0	0	0	0	0	0	0	0	0	0	0	0	0	0	0	0	0	0	0	0	0	0	0	0
4930431F10Rik	ENSMUSG00000111494	RIKEN cDNA 4930431F10 gene [Source:MGI Symbol;Acc:MGI:1918888]	NA	NA	NA	NA	NA	NA	NA	NA	NA	NA	NA	NA	0	0	0	0	0	0	0	0	0	0	0	0	0	0	0	0	0	0	0	0	0	0	0	0	0	0	0	0	0	0
4930431F12Rik	ENSMUSG00000062496	RIKEN cDNA 4930431F12 gene [Source:MGI Symbol;Acc:MGI:1923033]	-0.885405	0.85534	NA	0	1	NA	0	1	NA	0	1	NA	0	0	0	0	0.00721233	0	0	0	0	0	0	0	0	0	0	0	0	0	0	0.0453054	0	0	0	0	0	0	0	0	0	0
4930431L21Rik	ENSMUSG00000105475	RIKEN cDNA 4930431L21 gene [Source:MGI Symbol;Acc:MGI:1921204]	NA	NA	NA	NA	NA	NA	NA	NA	NA	NA	NA	NA	0	0	0	0	0	0	0	0	0	0	0	0	0	0	0	0	0	0	0	0	0	0	0	0	0	0	0	0	0	0
4930431P03Rik	ENSMUSG00000075042	RIKEN cDNA 4930431P03 gene [Source:MGI Symbol;Acc:MGI:1921145]	NA	NA	NA	NA	NA	NA	NA	NA	NA	NA	NA	NA	0	0	0	0	0	0	0	0	0	0	0	0	0	0	0	0	0	0	0	0	0	0	0	0	0	0	0	0	0	0
4930431P19Rik	ENSMUSG00000109147	RIKEN cDNA 4930431P19 gene [Source:MGI Symbol;Acc:MGI:1921136]	-0.51007	0.667136	NA	-0.526956	0.656856	0.772828	-0.475664	0.688297	0.777011	-2.81375	0.00786509	0.016796	0.0110124	0	0.0110186	0.00554799	0.00551588	0.0220002	0.0109757	0.0164923	0.00549789	0.011004	0.00548293	0.0164399	0.0164061	0.0766484	0.0938334	0.0703628	0	0.0699424	0.0350638	0.0346489	0.139159	0.0682643	0.101508	0.033158	0.0693179	0.0338851	0.10063	0.108959	0.507934	0.705394
4930431P22Rik	ENSMUSG00000115709	RIKEN cDNA 4930431P22 gene [Source:MGI Symbol;Acc:MGI:1921133]	NA	NA	NA	NA	NA	NA	NA	NA	NA	NA	NA	NA	0	0	0	0	0	0	0	0	0	0	0	0	0	0	0	0	0	0	0	0	0	0	0	0	0	0	0	0	0	0
4930432B10Rik	ENSMUSG00000097007	RIKEN cDNA 4930432B10 gene [Source:MGI Symbol;Acc:MGI:1921869]	0	1	NA	0	1	NA	-3.9143	0.266251	NA	0	1	NA	0	0	0	0	0	0	0	0	0	0.023425	0.0233439	0.0233312	0	0	0	0	0	0	0	0	0	0	0	0	0.147562	0.144267	0.142812	0	0	0
4930432E11Rik	ENSMUSG00000046958	RIKEN cDNA 4930432E11 gene [Source:MGI Symbol;Acc:MGI:3045259]	-0.885406	0.780868	NA	-0.903936	0.776403	NA	-1.74524	0.576847	NA	-1.58711	0.611803	NA	0	0	0	0.00151012	0	0	0	0.00149636	0	0	0.00298482	0	0.00148854	0.00149022	0	0	0	0	0.00954408	0	0	0	0.00920987	0	0	0.0184465	0	0.00988596	0.0098754	0
4930432H08Rik	ENSMUSG00000106594	RIKEN cDNA 4930432H08 gene [Source:MGI Symbol;Acc:MGI:1921031]	0	1	NA	-0.903935	0.852347	NA	0	1	NA	0	1	NA	0	0	0	0	0	0	0	0	0.01267	0	0	0	0	0	0	0	0	0	0	0	0	0	0	0.0764132	0	0	0	0	0	0
4930432J09Rik	ENSMUSG00000115727	RIKEN cDNA 4930432J09 gene [Source:MGI Symbol;Acc:MGI:1921127]	NA	NA	NA	NA	NA	NA	NA	NA	NA	NA	NA	NA	0	0	0	0	0	0	0	0	0	0	0	0	0	0	0	0	0	0	0	0	0	0	0	0	0	0	0	0	0	0
4930432L08Rik	ENSMUSG00000087037	RIKEN cDNA 4930432L08 gene [Source:MGI Symbol;Acc:MGI:1921871]	NA	NA	NA	NA	NA	NA	NA	NA	NA	NA	NA	NA	0	0	0	0	0	0	0	0	0	0	0	0	0	0	0	0	0	0	0	0	0	0	0	0	0	0	0	0	0	0
4930432M17Rik	ENSMUSG00000074248	RIKEN cDNA 4930432M17 gene [Source:MGI Symbol;Acc:MGI:3588188]	NA	NA	NA	NA	NA	NA	NA	NA	NA	NA	NA	NA	0	0	0	0	0	0	0	0	0	0	0	0	0	0	0	0	0	0	0	0	0	0	0	0	0	0	0	0	0	0
4930432O09Rik	ENSMUSG00000112846	RIKEN cDNA 4930432O09 gene [Source:MGI Symbol;Acc:MGI:1921897]	NA	NA	NA	NA	NA	NA	NA	NA	NA	NA	NA	NA	0	0	0	0	0	0	0	0	0	0	0	0	0	0	0	0	0	0	0	0	0	0	0	0	0	0	0	0	0	0
4930433B08Rik	ENSMUSG00000102699	RIKEN cDNA 4930433B08 gene [Source:MGI Symbol;Acc:MGI:1921209]	NA	NA	NA	NA	NA	NA	NA	NA	NA	NA	NA	NA	0	0	0	0	0	0	0	0	0	0	0	0	0	0	0	0	0	0	0	0	0	0	0	0	0	0	0	0	0	0
4930433E05Rik	ENSMUSG00000115720	RIKEN cDNA 4930433E05 gene [Source:MGI Symbol;Acc:MGI:1925381]	NA	NA	NA	NA	NA	NA	NA	NA	NA	NA	NA	NA	0	0	0	0	0	0	0	0	0	0	0	0	0	0	0	0	0	0	0	0	0	0	0	0	0	0	0	0	0	0
4930433I11Rik	ENSMUSG00000091692	RIKEN cDNA 4930433I11 gene [Source:MGI Symbol;Acc:MGI:2685327]	NA	NA	NA	NA	NA	NA	NA	NA	NA	NA	NA	NA	0	0	0	0	0	0	0	0	0	0	0	0	0	0	0	0	0	0	0	0	0	0	0	0	0	0	0	0	0	0
4930433J02Rik	ENSMUSG00000103478	RIKEN cDNA 4930433J02 gene [Source:MGI Symbol;Acc:MGI:1921914]	NA	NA	NA	NA	NA	NA	NA	NA	NA	NA	NA	NA	0	0	0	0	0	0	0	0	0	0	0	0	0	0	0	0	0	0	0	0	0	0	0	0	0	0	0	0	0	0
4930433N12Rik	ENSMUSG00000042360	RIKEN cDNA 4930433N12 gene [Source:MGI Symbol;Acc:MGI:2149746]	NA	NA	NA	NA	NA	NA	NA	NA	NA	NA	NA	NA	0	0	0	0	0	0	0	0	0	0	0	0	0	0	0	0	0	0	0	0	0	0	0	0	0	0	0	0	0	0
4930434B07Rik	ENSMUSG00000100850	RIKEN cDNA 4930434B07 gene [Source:MGI Symbol;Acc:MGI:1921223]	NA	NA	NA	NA	NA	NA	NA	NA	NA	NA	NA	NA	0	0	0	0	0	0	0	0	0	0	0	0	0	0	0	0	0	0	0	0	0	0	0	0	0	0	0	0	0	0
4930434F21Rik	ENSMUSG00000111655	RIKEN cDNA 4930434F21 gene [Source:MGI Symbol;Acc:MGI:1921213]	NA	NA	NA	NA	NA	NA	NA	NA	NA	NA	NA	NA	0	0	0	0	0	0	0	0	0	0	0	0	0	0	0	0	0	0	0	0	0	0	0	0	0	0	0	0	0	0
4930434J06Rik	ENSMUSG00000115304	RIKEN cDNA 4930434J06 gene [Source:MGI Symbol;Acc:MGI:1921917]	NA	NA	NA	NA	NA	NA	NA	NA	NA	NA	NA	NA	0	0	0	0	0	0	0	0	0	0	0	0	0	0	0	0	0	0	0	0	0	0	0	0	0	0	0	0	0	0
4930434O05Rik	ENSMUSG00000107839	RIKEN cDNA 4930434O05 gene [Source:MGI Symbol;Acc:MGI:1925364]	NA	NA	NA	NA	NA	NA	NA	NA	NA	NA	NA	NA	0	0	0	0	0	0	0	0	0	0	0	0	0	0	0	0	0	0	0	0	0	0	0	0	0	0	0	0	0	0
4930435C17Rik	ENSMUSG00000102085	RIKEN cDNA 4930435C17 gene [Source:MGI Symbol;Acc:MGI:1925412]	NA	NA	NA	NA	NA	NA	NA	NA	NA	NA	NA	NA	0	0	0	0	0	0	0	0	0	0	0	0	0	0	0	0	0	0	0	0	0	0	0	0	0	0	0	0	0	0
4930435F18Rik	ENSMUSG00000114290	RIKEN cDNA 4930435F18 gene [Source:MGI Symbol;Acc:MGI:1921930]	NA	NA	NA	NA	NA	NA	NA	NA	NA	NA	NA	NA	0	0	0	0	0	0	0	0	0	0	0	0	0	0	0	0	0	0	0	0	0	0	0	0	0	0	0	0	0	0
4930435M08Rik	ENSMUSG00000115689	RIKEN cDNA 4930435M08 gene [Source:MGI Symbol;Acc:MGI:1921901]	NA	NA	NA	NA	NA	NA	NA	NA	NA	NA	NA	NA	0	0	0	0	0	0	0	0	0	0	0	0	0	0	0	0	0	0	0	0	0	0	0	0	0	0	0	0	0	0
4930435N07Rik	ENSMUSG00000109551	RIKEN cDNA 4930435N07 gene [Source:MGI Symbol;Acc:MGI:1923047]	NA	NA	NA	NA	NA	NA	NA	NA	NA	NA	NA	NA	0	0	0	0	0	0	0	0	0	0	0	0	0	0	0	0	0	0	0	0	0	0	0	0	0	0	0	0	0	0
4930437M23Rik	ENSMUSG00000105688	RIKEN cDNA 4930437M23 gene [Source:MGI Symbol;Acc:MGI:1921226]	NA	NA	NA	NA	NA	NA	NA	NA	NA	NA	NA	NA	0	0	0	0	0	0	0	0	0	0	0	0	0	0	0	0	0	0	0	0	0	0	0	0	0	0	0	0	0	0
4930438A08Rik	ENSMUSG00000069873	RIKEN cDNA 4930438A08 gene [Source:MGI Symbol;Acc:MGI:1921238]	1.31331	0.0212463	0.0750189	-0.405738	0.419813	0.569517	2.21221	0.000551551	0.00159044	3.02441	2.64402e-05	8.01334e-05	0.0622754	0.170785	0.13241	0.0784353	0.0467888	0.031103	0.201721	0.132125	0.170999	0.031114	0.0232547	0.0309894	0.0309258	0.0232205	0	0.397904	1.08027	0.840495	0.495718	0.293912	0.196737	1.25462	0.81321	1.03131	0.195998	0.143716	0.189688	0.20539	0.153878	0
4930438E09Rik	ENSMUSG00000093472	RIKEN cDNA 4930438E09 gene [Source:MGI Symbol;Acc:MGI:1921227]	NA	NA	NA	NA	NA	NA	NA	NA	NA	NA	NA	NA	0	0	0	0	0	0	0	0	0	0	0	0	0	0	0	0	0	0	0	0	0	0	0	0	0	0	0	0	0	0
4930439A04Rik	ENSMUSG00000086064	RIKEN cDNA 4930439A04 gene [Source:MGI Symbol;Acc:MGI:1925369]	0	1	NA	0	1	NA	-0.848224	0.861352	NA	0	1	NA	0	0	0	0	0	0	0	0	0	0	0.0188432	0	0	0	0	0	0	0	0	0	0	0	0	0	0	0.116453	0	0	0	0
4930439D14Rik	ENSMUSG00000101905	RIKEN cDNA 4930439D14 gene [Source:MGI Symbol;Acc:MGI:1925417]	0.735395	0.132323	0.302511	0.2882	0.537226	0.675535	-0.0174744	0.969213	0.976434	0.726411	0.128211	0.202023	0.499223	0.724137	0.635733	0.640198	0.36371	0.181333	0.588025	0.54374	0.453154	0.725589	0.858652	0.451676	0.495824	0.451259	0.409451	3.18975	4.58041	4.03542	4.04611	2.28471	1.14699	3.65727	3.34665	2.733	4.57073	5.30655	2.76475	3.29296	2.9904	3.07805
4930440C22Rik	ENSMUSG00000100518	RIKEN cDNA 4930440C22 gene [Source:MGI Symbol;Acc:MGI:1921939]	0	1	NA	-0.903935	0.852347	NA	0	1	NA	0	1	NA	0	0	0	0	0	0	0	0.0101225	0	0	0	0	0	0	0	0	0	0	0	0	0	0	0.0623027	0	0	0	0	0	0	0
4930440I19Rik	ENSMUSG00000085431	RIKEN cDNA 4930440I19 gene [Source:MGI Symbol;Acc:MGI:1925408]	NA	NA	NA	NA	NA	NA	NA	NA	NA	NA	NA	NA	0	0	0	0	0	0	0	0	0	0	0	0	0	0	0	0	0	0	0	0	0	0	0	0	0	0	0	0	0	0
4930441H08Rik	ENSMUSG00000108669	RIKEN cDNA 4930441H08 gene [Source:MGI Symbol;Acc:MGI:1925406]	NA	NA	NA	NA	NA	NA	NA	NA	NA	NA	NA	NA	0	0	0	0	0	0	0	0	0	0	0	0	0	0	0	0	0	0	0	0	0	0	0	0	0	0	0	0	0	0
4930441J16Rik	ENSMUSG00000085405	RIKEN cDNA 4930441J16 gene [Source:MGI Symbol;Acc:MGI:1921212]	NA	NA	NA	NA	NA	NA	NA	NA	NA	NA	NA	NA	0	0	0	0	0	0	0	0	0	0	0	0	0	0	0	0	0	0	0	0	0	0	0	0	0	0	0	0	0	0
4930442G10Rik	ENSMUSG00000113974	RIKEN cDNA 4930442G10 gene [Source:MGI Symbol;Acc:MGI:1921236]	NA	NA	NA	NA	NA	NA	NA	NA	NA	NA	NA	NA	0	0	0	0	0	0	0	0	0	0	0	0	0	0	0	0	0	0	0	0	0	0	0	0	0	0	0	0	0	0
4930442G15Rik	ENSMUSG00000111629	RIKEN cDNA 4930442G15 gene [Source:MGI Symbol;Acc:MGI:1925410]	2.93562	0.184228	NA	1.04346	0.623926	NA	-0.22192	0.910665	NA	1.28287	0.547361	0.647398	0.0162928	0.0162478	0.032604	0	0	0	0	0	0.0325365	0.0162804	0	0.0648607	0	0	0.0326651	0.104102	0.102773	0.206959	0	0	0	0	0	0.196229	0.102556	0	0.397017	0	0	0.24556
4930442H23Rik	ENSMUSG00000053603	RIKEN cDNA 4930442H23 gene [Source:MGI Symbol;Acc:MGI:1922144]	0.379857	0.0713834	0.193361	0.179453	0.387185	0.537443	0.47972	0.0235455	0.0487554	0.905586	3.07995e-05	9.26733e-05	1.2694	0.887431	0.864203	0.830715	0.786578	0.836609	0.926053	0.797013	1.04535	0.771521	0.755817	0.807503	0.584888	0.754708	0.603451	8.11073	5.6133	5.48567	5.25019	4.94102	5.29183	5.75967	4.9055	6.30455	4.86007	4.67102	4.94279	3.88447	5.0013	4.53645
4930442J19Rik	ENSMUSG00000087609	RIKEN cDNA 4930442J19 gene [Source:MGI Symbol;Acc:MGI:1921910]	NA	NA	NA	NA	NA	NA	NA	NA	NA	NA	NA	NA	0	0	0	0	0	0	0	0	0	0	0	0	0	0	0	0	0	0	0	0	0	0	0	0	0	0	0	0	0	0
4930442L01Rik	ENSMUSG00000087223	RIKEN cDNA 4930442L01 gene [Source:MGI Symbol;Acc:MGI:1914833]	NA	NA	NA	NA	NA	NA	NA	NA	NA	NA	NA	NA	0	0	0	0	0	0	0	0	0	0	0	0	0	0	0	0	0	0	0	0	0	0	0	0	0	0	0	0	0	0
4930442P19Rik	ENSMUSG00000103608	RIKEN cDNA 4930442P19 gene [Source:MGI Symbol;Acc:MGI:2447822]	NA	NA	NA	NA	NA	NA	NA	NA	NA	NA	NA	NA	0	0	0	0	0	0	0	0	0	0	0	0	0	0	0	0	0	0	0	0	0	0	0	0	0	0	0	0	0	0
4930443G03Rik	ENSMUSG00000108147	RIKEN cDNA 4930443G03 gene [Source:MGI Symbol;Acc:MGI:1922123]	NA	NA	NA	NA	NA	NA	NA	NA	NA	NA	NA	NA	0	0	0	0	0	0	0	0	0	0	0	0	0	0	0	0	0	0	0	0	0	0	0	0	0	0	0	0	0	0
4930443O20Rik	ENSMUSG00000086969	RIKEN cDNA 4930443O20 gene [Source:MGI Symbol;Acc:MGI:1921937]	NA	NA	NA	NA	NA	NA	NA	NA	NA	NA	NA	NA	0	0	0	0	0	0	0	0	0	0	0	0	0	0	0	0	0	0	0	0	0	0	0	0	0	0	0	0	0	0
4930444A19Rik	ENSMUSG00000101674	RIKEN cDNA 4930444A19 gene [Source:MGI Symbol;Acc:MGI:1921230]	0.111019	0.529529	0.726717	-0.342311	0.0472037	0.103053	-0.628676	0.000217176	0.000669455	-1.02852	7.22598e-10	3.25068e-09	0.721137	0.786185	0.868299	0.763559	0.691796	0.872946	1.23038	0.927445	0.976339	1.41064	1.18059	1.37458	1.63883	1.83513	2.3831	4.60765	4.97289	5.51167	4.82575	4.34563	5.52168	7.65243	5.70829	5.88835	8.88611	7.29617	8.41391	10.8841	12.161	17.915
4930444E06Rik	ENSMUSG00000085127	RIKEN cDNA 4930444E06 gene [Source:MGI Symbol;Acc:MGI:1922124]	NA	NA	NA	NA	NA	NA	NA	NA	NA	NA	NA	NA	0	0	0	0	0	0	0	0	0	0	0	0	0	0	0	0	0	0	0	0	0	0	0	0	0	0	0	0	0	0
4930444F02Rik	ENSMUSG00000110737	RIKEN cDNA 4930444F02 gene [Source:MGI Symbol;Acc:MGI:1921218]	0	1	NA	-0.903923	0.852349	NA	-0.848213	0.861354	NA	0	1	NA	0	0	0	0	0	0	0	0	0.00236767	0	0	0.00235995	0	0	0	0	0	0	0	0	0	0	0	0.0142795	0	0	0.0144454	0	0	0
4930444G20Rik	ENSMUSG00000069712	RIKEN cDNA 4930444G20 gene [Source:MGI Symbol;Acc:MGI:2149738]	1.40453	0.395695	NA	-0.204505	0.886077	0.935078	1.43698	0.384568	0.503769	-0.858315	0.531368	0.633627	0.0091894	0.00916403	0.0275838	0.0185183	0	0	0	0.0458739	0.00917555	0	0.0183012	0	0.0182537	0.0274115	0.0552708	0.058715	0.0579656	0.175093	0.117037	0	0	0	0.282348	0.0553382	0	0.113103	0	0.12123	0.181651	0.415499
4930444K16Rik	ENSMUSG00000112494	RIKEN cDNA 4930444K16 gene [Source:MGI Symbol;Acc:MGI:1923044]	NA	NA	NA	NA	NA	NA	NA	NA	NA	NA	NA	NA	0	0	0	0	0	0	0	0	0	0	0	0	0	0	0	0	0	0	0	0	0	0	0	0	0	0	0	0	0	0
4930444P10Rik	ENSMUSG00000067795	RIKEN cDNA 4930444P10 gene [Source:MGI Symbol;Acc:MGI:1923049]	0.0763613	0.980259	NA	1.01962	0.741101	NA	-1.3685	0.645124	NA	-1.212	0.683322	NA	0.00789763	0	0	0.00795759	0	0	0	0	0	0	0.0235928	0	0.00784387	0.0157055	0	0.0504613	0	0	0.0502926	0	0	0	0	0	0	0.145806	0	0.0520942	0.104077	0
4930445B16Rik	ENSMUSG00000091061	RIKEN cDNA 4930445B16 gene [Source:MGI Symbol;Acc:MGI:1922130]	NA	NA	NA	NA	NA	NA	NA	NA	NA	NA	NA	NA	0	0	0	0	0	0	0	0	0	0	0	0	0	0	0	0	0	0	0	0	0	0	0	0	0	0	0	0	0	0
4930445E18Rik	ENSMUSG00000115355	RIKEN cDNA 4930445E18 gene [Source:MGI Symbol;Acc:MGI:1925365]	-0.885405	0.85534	NA	0	1	NA	0	1	NA	0	1	NA	0	0	0	0.00945107	0	0	0	0	0	0	0	0	0	0	0	0	0	0	0.0597315	0	0	0	0	0	0	0	0	0	0	0
4930445N08Rik	ENSMUSG00000087205	RIKEN cDNA 4930445N08 gene [Source:MGI Symbol;Acc:MGI:1925372]	NA	NA	NA	NA	NA	NA	NA	NA	NA	NA	NA	NA	0	0	0	0	0	0	0	0	0	0	0	0	0	0	0	0	0	0	0	0	0	0	0	0	0	0	0	0	0	0
4930445N18Rik	ENSMUSG00000097738	RIKEN cDNA 4930445N18 gene [Source:MGI Symbol;Acc:MGI:1921235]	-0.885414	0.77098	NA	-0.903943	0.766325	NA	-2.7513	0.341961	NA	0	1	NA	0	0	0	0.00974274	0	0	0	0	0.00965474	0.00966195	0.00962848	0.0192465	0	0	0	0	0	0	0.0615749	0	0	0	0	0.0582283	0.060864	0.059505	0.117809	0	0	0
4930447A16Rik	ENSMUSG00000022288	RIKEN cDNA 4930447A16 gene [Source:MGI Symbol;Acc:MGI:1922142]	NA	NA	NA	NA	NA	NA	NA	NA	NA	NA	NA	NA	0	0	0	0	0	0	0	0	0	0	0	0	0	0	0	0	0	0	0	0	0	0	0	0	0	0	0	0	0	0
4930447C04Rik	ENSMUSG00000021098	RIKEN cDNA 4930447C04 gene [Source:MGI Symbol;Acc:MGI:1923051]	NA	NA	NA	NA	NA	NA	NA	NA	NA	NA	NA	NA	0	0	0	0	0	0	0	0	0	0	0	0	0	0	0	0	0	0	0	0	0	0	0	0	0	0	0	0	0	0
4930447C11Rik	ENSMUSG00000107964	RIKEN cDNA 4930447C11 gene [Source:MGI Symbol;Acc:MGI:1922113]	NA	NA	NA	NA	NA	NA	NA	NA	NA	NA	NA	NA	0	0	0	0	0	0	0	0	0	0	0	0	0	0	0	0	0	0	0	0	0	0	0	0	0	0	0	0	0	0
4930447F04Rik	ENSMUSG00000031182	RIKEN cDNA 4930447F04 gene [Source:MGI Symbol;Acc:MGI:1922112]	NA	NA	NA	NA	NA	NA	NA	NA	NA	NA	NA	NA	0	0	0	0	0	0	0	0	0	0	0	0	0	0	0	0	0	0	0	0	0	0	0	0	0	0	0	0	0	0
4930447F24Rik	ENSMUSG00000102224	RIKEN cDNA 4930447F24 gene [Source:MGI Symbol;Acc:MGI:1924123]	-0.507447	0.685569	NA	0.475081	0.731585	0.826918	-0.213121	0.867768	0.913564	-0.30807	0.80585	0.861071	0.0108402	0.0216205	0.0108463	0.021845	0.0217186	0.0216562	0	0.0324689	0	0.0108319	0.0107944	0.0323656	0.0322992	0.0107786	0.0217332	0.0692626	0.136757	0.0688488	0.138062	0.136429	0.136983	0	0.199841	0	0.068234	0.0667105	0.198112	0.214512	0.0714275	0.16338
4930447J18Rik	ENSMUSG00000115609	RIKEN cDNA 4930447J18 gene [Source:MGI Symbol;Acc:MGI:1921211]	NA	NA	NA	NA	NA	NA	NA	NA	NA	NA	NA	NA	0	0	0	0	0	0	0	0	0	0	0	0	0	0	0	0	0	0	0	0	0	0	0	0	0	0	0	0	0	0
4930447K03Rik	ENSMUSG00000113591	RIKEN cDNA 4930447K03 gene [Source:MGI Symbol;Acc:MGI:1921231]	-0.0460296	0.830517	0.913429	-0.463856	0.0258708	0.0623807	-0.886252	1.13649e-05	4.18149e-05	-0.127407	0.544168	0.644812	0.946339	0.754981	0.804843	0.969416	0.948006	0.819247	0.927467	1.41725	1.24413	1.76515	1.69622	1.53832	1.17487	1.14483	0.980268	6.04656	4.77551	5.10887	6.12679	5.95506	5.18201	5.76846	8.72298	7.50344	11.1193	10.4828	9.41619	7.80278	7.58659	7.36918
4930447M23Rik	ENSMUSG00000087674	RIKEN cDNA 4930447M23 gene [Source:MGI Symbol;Acc:MGI:1918902]	NA	NA	NA	NA	NA	NA	NA	NA	NA	NA	NA	NA	0	0	0	0	0	0	0	0	0	0	0	0	0	0	0	0	0	0	0	0	0	0	0	0	0	0	0	0	0	0
4930447N08Rik	ENSMUSG00000106583	RIKEN cDNA 4930447N08 gene [Source:MGI Symbol;Acc:MGI:1918897]	NA	NA	NA	NA	NA	NA	NA	NA	NA	NA	NA	NA	0	0	0	0	0	0	0	0	0	0	0	0	0	0	0	0	0	0	0	0	0	0	0	0	0	0	0	0	0	0
4930448A20Rik	ENSMUSG00000108382	RIKEN cDNA 4930448A20 gene [Source:MGI Symbol;Acc:MGI:1921243]	NA	NA	NA	NA	NA	NA	NA	NA	NA	NA	NA	NA	0	0	0	0	0	0	0	0	0	0	0	0	0	0	0	0	0	0	0	0	0	0	0	0	0	0	0	0	0	0
4930448C13Rik	ENSMUSG00000113644	RIKEN cDNA 4930448C13 gene [Source:MGI Symbol;Acc:MGI:1921222]	0	1	NA	-0.903923	0.852349	NA	0	1	NA	-0.686879	0.887529	NA	0	0	0	0	0	0	0	0.00944103	0	0	0	0	0.0093917	0	0	0	0	0	0	0	0	0	0.0581082	0	0	0	0	0.0623739	0	0
4930448D08Rik	ENSMUSG00000086824	RIKEN cDNA 4930448D08 gene [Source:MGI Symbol;Acc:MGI:1921921]	NA	NA	NA	NA	NA	NA	NA	NA	NA	NA	NA	NA	0	0	0	0	0	0	0	0	0	0	0	0	0	0	0	0	0	0	0	0	0	0	0	0	0	0	0	0	0	0
4930448E22Rik	ENSMUSG00000097463	RIKEN cDNA 4930448E22 gene [Source:MGI Symbol;Acc:MGI:1921931]	NA	NA	NA	NA	NA	NA	NA	NA	NA	NA	NA	NA	0	0	0	0	0	0	0	0	0	0	0	0	0	0	0	0	0	0	0	0	0	0	0	0	0	0	0	0	0	0
4930448F12Rik	ENSMUSG00000113470	RIKEN cDNA 4930448F12 gene [Source:MGI Symbol;Acc:MGI:1921242]	NA	NA	NA	NA	NA	NA	NA	NA	NA	NA	NA	NA	0	0	0	0	0	0	0	0	0	0	0	0	0	0	0	0	0	0	0	0	0	0	0	0	0	0	0	0	0	0
4930448H16Rik	ENSMUSG00000089879	RIKEN cDNA 4930448H16 gene [Source:MGI Symbol;Acc:MGI:1922122]	0.0763466	0.984811	NA	1.01961	0.799299	NA	0.113528	0.977415	NA	0.274862	0.945355	NA	0	0.0280135	0	0	0	0.0280597	0	0	0	0.0280696	0	0	0	0.0279314	0	0	0.177195	0	0	0	0.177487	0	0	0	0.17682	0	0	0	0.185096	0
4930448I06Rik	ENSMUSG00000104072	RIKEN cDNA 4930448I06 gene [Source:MGI Symbol;Acc:MGI:1922147]	NA	NA	NA	NA	NA	NA	NA	NA	NA	NA	NA	NA	0	0	0	0	0	0	0	0	0	0	0	0	0	0	0	0	0	0	0	0	0	0	0	0	0	0	0	0	0	0
4930448I18Rik	ENSMUSG00000104870	RIKEN cDNA 4930448I18 gene [Source:MGI Symbol;Acc:MGI:1921215]	NA	NA	NA	NA	NA	NA	NA	NA	NA	NA	NA	NA	0	0	0	0	0	0	0	0	0	0	0	0	0	0	0	0	0	0	0	0	0	0	0	0	0	0	0	0	0	0
4930448K20Rik	ENSMUSG00000082843	RIKEN cDNA 4930448K20 gene [Source:MGI Symbol;Acc:MGI:1921912]	NA	NA	NA	NA	NA	NA	NA	NA	NA	NA	NA	NA	0	0	0	0	0	0	0	0	0	0	0	0	0	0	0	0	0	0	0	0	0	0	0	0	0	0	0	0	0	0
4930449A18Rik	ENSMUSG00000074589	RIKEN cDNA 4930449A18 gene [Source:MGI Symbol;Acc:MGI:1921922]	NA	NA	NA	NA	NA	NA	NA	NA	NA	NA	NA	NA	0	0	0	0	0	0	0	0	0	0	0	0	0	0	0	0	0	0	0	0	0	0	0	0	0	0	0	0	0	0
4930449C09Rik	ENSMUSG00000115676	RIKEN cDNA 4930449C09 gene [Source:MGI Symbol;Acc:MGI:1921244]	NA	NA	NA	NA	NA	NA	NA	NA	NA	NA	NA	NA	0	0	0	0	0	0	0	0	0	0	0	0	0	0	0	0	0	0	0	0	0	0	0	0	0	0	0	0	0	0
4930449E01Rik	ENSMUSG00000022116	RIKEN cDNA 4930449E01 gene [Source:MGI Symbol;Acc:MGI:1922114]	1.66955	0.465908	NA	1.65928	0.468911	NA	2.59543	0.272076	NA	2.75676	0.243386	0.3424	0.0274752	0.0547987	0	0.0276838	0	0	0.0273837	0	0	0	0	0.0136722	0	0.0136595	0	0.175551	0.34662	0	0.174964	0	0	0.170315	0	0	0	0	0.0836883	0	0.0905189	0
4930449I04Rik	ENSMUSG00000105459	RIKEN cDNA 4930449I04 gene [Source:MGI Symbol;Acc:MGI:1921205]	0	1	NA	0	1	NA	-2.76743	0.542215	NA	-0.686863	0.882221	NA	0	0	0	0	0	0	0	0	0	0	0.014447	0.0433175	0.0144095	0	0	0	0	0	0	0	0	0	0	0	0	0.0892839	0.26515	0.0956993	0	0
4930449I24Rik	ENSMUSG00000079093	RIKEN cDNA 4930449I24 gene [Source:MGI Symbol;Acc:MGI:1914660]	NA	NA	NA	NA	NA	NA	NA	NA	NA	NA	NA	NA	0	0	0	0	0	0	0	0	0	0	0	0	0	0	0	0	0	0	0	0	0	0	0	0	0	0	0	0	0	0
4930451E10Rik	ENSMUSG00000069223	RIKEN cDNA 4930451E10 gene [Source:MGI Symbol;Acc:MGI:1925361]	-0.0067238	0.966918	0.982876	-0.303437	0.058634	0.123394	-0.571061	0.000325721	0.00097835	-0.356027	0.0252678	0.0485194	4.0551	3.75505	3.89437	4.14061	4.57002	3.72509	4.78135	4.39206	5.82042	5.96948	6.29131	6.48607	6.74246	6.62408	4.68199	25.9098	23.752	24.7202	26.169	28.7073	23.5624	29.738	27.0325	35.1032	37.6038	38.8809	39.7017	44.7793	43.8965	35.1969
4930451I11Rik	ENSMUSG00000045989	RIKEN cDNA 4930451I11 gene [Source:MGI Symbol;Acc:MGI:1925368]	0	1	NA	0	1	NA	0	1	NA	-0.686891	0.887527	NA	0	0	0	0	0	0	0	0	0	0	0	0	0	0	0.0321506	0	0	0	0	0	0	0	0	0	0	0	0	0	0	0.241693
4930452G13Rik	ENSMUSG00000115422	RIKEN cDNA 4930452G13 gene [Source:MGI Symbol;Acc:MGI:1921239]	NA	NA	NA	NA	NA	NA	NA	NA	NA	NA	NA	NA	0	0	0	0	0	0	0	0	0	0	0	0	0	0	0	0	0	0	0	0	0	0	0	0	0	0	0	0	0	0
4930452L12Rik	ENSMUSG00000112175	RIKEN cDNA 4930452L12 gene [Source:MGI Symbol;Acc:MGI:1921224]	NA	NA	NA	NA	NA	NA	NA	NA	NA	NA	NA	NA	0	0	0	0	0	0	0	0	0	0	0	0	0	0	0	0	0	0	0	0	0	0	0	0	0	0	0	0	0	0
4930452N14Rik	ENSMUSG00000099933	RIKEN cDNA 4930452N14 gene [Source:MGI Symbol;Acc:MGI:1925362]	NA	NA	NA	NA	NA	NA	NA	NA	NA	NA	NA	NA	0	0	0	0	0	0	0	0	0	0	0	0	0	0	0	0	0	0	0	0	0	0	0	0	0	0	0	0	0	0
4930453C13Rik	ENSMUSG00000113987	RIKEN cDNA 4930453C13 gene [Source:MGI Symbol;Acc:MGI:1922143]	0	1	NA	0	1	NA	0	1	NA	-0.686891	0.887527	NA	0	0	0	0	0	0	0	0	0	0	0	0	0	0.0211767	0	0	0	0	0	0	0	0	0	0	0	0	0	0	0.140334	0
4930453H23Rik	ENSMUSG00000087358	RIKEN cDNA 4930453H23 gene [Source:MGI Symbol;Acc:MGI:1921933]	NA	NA	NA	NA	NA	NA	NA	NA	NA	NA	NA	NA	0	0	0	0	0	0	0	0	0	0	0	0	0	0	0	0	0	0	0	0	0	0	0	0	0	0	0	0	0	0
4930453L07Rik	ENSMUSG00000109215	RIKEN cDNA 4930453L07 gene [Source:MGI Symbol;Acc:MGI:1921938]	NA	NA	NA	NA	NA	NA	NA	NA	NA	NA	NA	NA	0	0	0	0	0	0	0	0	0	0	0	0	0	0	0	0	0	0	0	0	0	0	0	0	0	0	0	0	0	0
4930453N24Rik	ENSMUSG00000059920	RIKEN cDNA 4930453N24 gene [Source:MGI Symbol;Acc:MGI:1914859]	-0.236988	6.99753e-05	0.000550166	-0.25343	2.12068e-05	0.000100603	-0.109337	0.067828	0.122073	-0.00247123	0.966985	0.976021	3.10626	3.03213	2.93535	3.85297	3.7017	3.75948	3.68288	3.73307	3.82364	3.53089	3.48592	3.544	3.81423	3.61427	3.5367	19.8472	19.1792	18.6326	24.3511	23.2528	23.78	22.906	22.9765	23.0606	22.2423	21.5433	21.6931	25.3318	23.951	26.5872
4930453O03Rik	ENSMUSG00000085420	RIKEN cDNA 4930453O03 gene [Source:MGI Symbol;Acc:MGI:1922135]	NA	NA	NA	NA	NA	NA	NA	NA	NA	NA	NA	NA	0	0	0	0	0	0	0	0	0	0	0	0	0	0	0	0	0	0	0	0	0	0	0	0	0	0	0	0	0	0
4930455B14Rik	ENSMUSG00000097898	RIKEN cDNA 4930455B14 gene [Source:MGI Symbol;Acc:MGI:1922109]	0	1	NA	0	1	NA	0	1	NA	-0.686891	0.887527	NA	0	0	0	0	0	0	0	0	0	0	0	0	0	0.0113526	0	0	0	0	0	0	0	0	0	0	0	0	0	0	0.0752316	0
4930455C13Rik	ENSMUSG00000112654	RIKEN cDNA 4930455C13 gene [Source:MGI Symbol;Acc:MGI:1921240]	0.297198	0.00580558	0.0258018	0.471241	1.41264e-05	6.86458e-05	0.597926	3.95336e-08	1.88557e-07	1.14065	7.80377e-25	7.59327e-24	10.131	11.4437	10.5531	10.5304	8.89826	8.26522	8.70947	7.97366	7.43098	8.18817	8.06419	6.68996	5.46815	5.7926	6.33728	64.7312	72.3853	66.9874	66.5532	55.8959	52.2803	54.1693	49.0767	44.8166	51.5801	49.8375	40.9497	36.3161	38.3864	47.6406
4930455G09Rik	ENSMUSG00000085761	RIKEN cDNA 4930455G09 gene [Source:MGI Symbol;Acc:MGI:1926167]	NA	NA	NA	NA	NA	NA	NA	NA	NA	NA	NA	NA	0	0	0	0	0	0	0	0	0	0	0	0	0	0	0	0	0	0	0	0	0	0	0	0	0	0	0	0	0	0
4930455H04Rik	ENSMUSG00000080907	RIKEN cDNA 4930455H04 gene [Source:MGI Symbol;Acc:MGI:1921904]	0.0840506	0.962852	NA	0.63608	0.737219	NA	0.704885	0.710378	NA	0.278747	0.877212	0.913214	0	0.0242324	0.0121566	0.024484	0.0121711	0	0	0	0.0242629	0.0121405	0	0.0120919	0.0241341	0.0120807	0	0	0.153278	0.0771661	0.154741	0.076455	0	0	0	0.146331	0.0764771	0	0.0740152	0.160284	0.0800563	0
4930455J16Rik	ENSMUSG00000114384	RIKEN cDNA 4930455J16 gene [Source:MGI Symbol;Acc:MGI:1914835]	NA	NA	NA	NA	NA	NA	NA	NA	NA	NA	NA	NA	0	0	0	0	0	0	0	0	0	0	0	0	0	0	0	0	0	0	0	0	0	0	0	0	0	0	0	0	0	0
4930455M05Rik	ENSMUSG00000114787	RIKEN cDNA 4930455M05 gene [Source:MGI Symbol;Acc:MGI:1926168]	NA	NA	NA	NA	NA	NA	NA	NA	NA	NA	NA	NA	0	0	0	0	0	0	0	0	0	0	0	0	0	0	0	0	0	0	0	0	0	0	0	0	0	0	0	0	0	0
4930456G14Rik	ENSMUSG00000102985	RIKEN cDNA 4930456G14 gene [Source:MGI Symbol;Acc:MGI:1921928]	NA	NA	NA	NA	NA	NA	NA	NA	NA	NA	NA	NA	0	0	0	0	0	0	0	0	0	0	0	0	0	0	0	0	0	0	0	0	0	0	0	0	0	0	0	0	0	0
4930456L15Rik	ENSMUSG00000078618	RIKEN cDNA 4930456L15 gene [Source:MGI Symbol;Acc:MGI:1918900]	-2.14429	0.269696	NA	0.0578354	0.978821	NA	-1.78205	0.365572	0.484654	-1.94438	0.316919	0.424014	0.0137492	0	0	0	0.0275468	0.0412016	0	0	0.0137285	0.0274775	0	0.0273674	0	0.0410131	0.0275654	0.0878495	0	0	0	0.17304	0.260614	0	0	0.0827971	0.17309	0	0.167518	0	0.271786	0.207224
4930458A03Rik	ENSMUSG00000105531	RIKEN cDNA 4930458A03 gene [Source:MGI Symbol;Acc:MGI:2685681]	NA	NA	NA	NA	NA	NA	NA	NA	NA	NA	NA	NA	0	0	0	0	0	0	0	0	0	0	0	0	0	0	0	0	0	0	0	0	0	0	0	0	0	0	0	0	0	0
4930458B22Rik	ENSMUSG00000109861	RIKEN cDNA 4930458B22 gene [Source:MGI Symbol;Acc:MGI:1914885]	NA	NA	NA	NA	NA	NA	NA	NA	NA	NA	NA	NA	0	0	0	0	0	0	0	0	0	0	0	0	0	0	0	0	0	0	0	0	0	0	0	0	0	0	0	0	0	0
4930458D05Rik	ENSMUSG00000087611	RIKEN cDNA 4930458D05 gene [Source:MGI Symbol;Acc:MGI:1923052]	-0.819266	0.308441	0.526812	-0.835266	0.299192	0.445633	-2.12492	0.004173	0.0102946	-2.12965	0.00386207	0.00871652	0.0159995	0.0106369	0.0106723	0.0107473	0.0373979	0.0213089	0.026577	0.0212987	0.0213005	0.053291	0.0637276	0.0583853	0.0847497	0.0795427	0.032077	0.102228	0.0672818	0.0677445	0.0679239	0.234921	0.134786	0.165298	0.131091	0.128464	0.335698	0.393843	0.357381	0.562856	0.527114	0.241139
4930458K08Rik	ENSMUSG00000111903	RIKEN cDNA 4930458K08 gene [Source:MGI Symbol;Acc:MGI:1922127]	NA	NA	NA	NA	NA	NA	NA	NA	NA	NA	NA	NA	0	0	0	0	0	0	0	0	0	0	0	0	0	0	0	0	0	0	0	0	0	0	0	0	0	0	0	0	0	0
4930459C07Rik	ENSMUSG00000112762	RIKEN cDNA 4930459C07 gene [Source:MGI Symbol;Acc:MGI:1922131]	NA	NA	NA	NA	NA	NA	NA	NA	NA	NA	NA	NA	0	0	0	0	0	0	0	0	0	0	0	0	0	0	0	0	0	0	0	0	0	0	0	0	0	0	0	0	0	0
4930459L07Rik	ENSMUSG00000105234	RIKEN cDNA 4930459L07 gene [Source:MGI Symbol;Acc:MGI:1925413]	NA	NA	NA	NA	NA	NA	NA	NA	NA	NA	NA	NA	0	0	0	0	0	0	0	0	0	0	0	0	0	0	0	0	0	0	0	0	0	0	0	0	0	0	0	0	0	0
4930461C15Rik	ENSMUSG00000086827	RIKEN cDNA 4930461C15 gene [Source:MGI Symbol;Acc:MGI:1922133]	NA	NA	NA	NA	NA	NA	NA	NA	NA	NA	NA	NA	0	0	0	0	0	0	0	0	0	0	0	0	0	0	0	0	0	0	0	0	0	0	0	0	0	0	0	0	0	0
4930461G14Rik	ENSMUSG00000097651	RIKEN cDNA 4930461G14 gene [Source:MGI Symbol;Acc:MGI:1922129]	NA	NA	NA	NA	NA	NA	NA	NA	NA	NA	NA	NA	0	0	0	0	0	0	0	0	0	0	0	0	0	0	0	0	0	0	0	0	0	0	0	0	0	0	0	0	0	0
4930463O16Rik	ENSMUSG00000020033	RIKEN cDNA 4930463O16 gene [Source:MGI Symbol;Acc:MGI:1923054]	NA	NA	NA	NA	NA	NA	NA	NA	NA	NA	NA	NA	0	0	0	0	0	0	0	0	0	0	0	0	0	0	0	0	0	0	0	0	0	0	0	0	0	0	0	0	0	0
4930465I24Rik	ENSMUSG00000109986	RIKEN cDNA 4930465I24 gene [Source:MGI Symbol;Acc:MGI:1925260]	NA	NA	NA	NA	NA	NA	NA	NA	NA	NA	NA	NA	0	0	0	0	0	0	0	0	0	0	0	0	0	0	0	0	0	0	0	0	0	0	0	0	0	0	0	0	0	0
4930465K09Rik	ENSMUSG00000115063	RIKEN cDNA 4930465K09 gene [Source:MGI Symbol;Acc:MGI:1922230]	-1.41137	0.629148	NA	-0.820043	0.783463	NA	-0.757038	0.799791	NA	1.23667	0.684101	NA	0	0.0308308	0	0	0.0619412	0.0308817	0.0616263	0	0	0.0617852	0	0	0	0	0	0	0.195015	0	0	0.389094	0.195337	0.38329	0	0	0.389206	0	0	0	0	0
4930465K10Rik	ENSMUSG00000056682	RIKEN cDNA 4930465K10 gene [Source:MGI Symbol;Acc:MGI:1914890]	-1.30407	0.0707121	0.192385	-0.86475	0.243814	0.383155	-0.15149	0.846687	0.897583	-0.86342	0.237931	0.336449	0.0394818	0.0131243	0.0790081	0.0928236	0.171389	0.0788755	0.118051	0.0788379	0.052563	0.0526022	0.02621	0.0785873	0.091497	0.117772	0.079156	0.252266	0.0830153	0.501517	0.586653	1.07661	0.498914	0.734227	0.485237	0.31701	0.331359	0.16198	0.481039	0.607667	0.780452	0.595057
4930465M20Rik	ENSMUSG00000085641	RIKEN cDNA 4930465M20 gene [Source:MGI Symbol;Acc:MGI:1922218]	-0.885383	0.855344	NA	-0.903912	0.852351	NA	0	1	NA	-0.686868	0.887531	NA	0	0	0	0	0	0.0101526	0	0	0.0101486	0	0	0	0	0	0.0101887	0	0	0	0	0	0.0642188	0	0	0.0612069	0	0	0	0	0	0.0765939
4930466I24Rik	ENSMUSG00000087317	RIKEN cDNA 4930466I24 gene [Source:MGI Symbol;Acc:MGI:1923066]	NA	NA	NA	NA	NA	NA	NA	NA	NA	NA	NA	NA	0	0	0	0	0	0	0	0	0	0	0	0	0	0	0	0	0	0	0	0	0	0	0	0	0	0	0	0	0	0
4930466K18Rik	ENSMUSG00000112332	RIKEN cDNA 4930466K18 gene [Source:MGI Symbol;Acc:MGI:1922219]	0.507181	0.171118	0.357958	0.641541	0.0887528	0.172749	-0.650941	0.0532305	0.0992163	-0.598973	0.0735427	0.1251	0.323698	0.376605	0.485821	0.326156	0.270223	0.287411	0.125463	0.359093	0.305254	0.521116	0.752106	0.7338	0.821598	0.697359	0.648975	2.06825	2.38215	3.08383	2.06133	1.69745	1.81797	0.78033	2.21017	1.841	3.28269	4.64809	4.49164	5.45655	4.62126	4.87868
4930467D21Rik	ENSMUSG00000097516	RIKEN cDNA 4930467D21 gene [Source:MGI Symbol;Acc:MGI:1923064]	NA	NA	NA	NA	NA	NA	NA	NA	NA	NA	NA	NA	0	0	0	0	0	0	0	0	0	0	0	0	0	0	0	0	0	0	0	0	0	0	0	0	0	0	0	0	0	0
4930467E23Rik	ENSMUSG00000096265	RIKEN cDNA 4930467E23 gene [Source:MGI Symbol;Acc:MGI:1923056]	NA	NA	NA	NA	NA	NA	NA	NA	NA	NA	NA	NA	0	0	0	0	0	0	0	0	0	0	0	0	0	0	0	0	0	0	0	0	0	0	0	0	0	0	0	0	0	0
4930467J12Rik	ENSMUSG00000114879	RIKEN cDNA 4930467J12 gene [Source:MGI Symbol;Acc:MGI:1922159]	NA	NA	NA	NA	NA	NA	NA	NA	NA	NA	NA	NA	0	0	0	0	0	0	0	0	0	0	0	0	0	0	0	0	0	0	0	0	0	0	0	0	0	0	0	0	0	0
4930467K11Rik	ENSMUSG00000097370	RIKEN cDNA 4930467K11 gene [Source:MGI Symbol;Acc:MGI:1922178]	-2.37406	0.619737	NA	0	1	NA	0	1	NA	0	1	NA	0	0	0	0	0.0451494	0.0225099	0	0	0	0	0	0	0	0	0	0	0	0	0	0.283613	0.142383	0	0	0	0	0	0	0	0	0
4930469B13Rik	ENSMUSG00000068776	RIKEN cDNA 4930469B13 gene [Source:MGI Symbol;Acc:MGI:1925259]	NA	NA	NA	NA	NA	NA	NA	NA	NA	NA	NA	NA	0	0	0	0	0	0	0	0	0	0	0	0	0	0	0	0	0	0	0	0	0	0	0	0	0	0	0	0	0	0
4930469K13Rik	ENSMUSG00000085684	RIKEN cDNA 4930469K13 gene [Source:MGI Symbol;Acc:MGI:1924124]	0.00878682	0.969719	0.984397	-0.252916	0.264799	0.406284	-0.704614	0.0012977	0.00350553	-0.625387	0.00412538	0.00925646	0.56344	0.827219	0.861297	0.709647	0.815291	0.844218	1.18552	0.859442	0.750121	1.26677	1.34031	1.35516	1.47673	1.30722	1.41203	3.60006	5.23244	5.46723	4.48503	5.12139	5.33997	7.37346	5.28975	4.52402	7.97984	8.28325	8.29503	9.80757	8.66269	10.615
4930470B04Rik	ENSMUSG00000104365	RIKEN cDNA 4930470B04 gene [Source:MGI Symbol;Acc:MGI:1923057]	NA	NA	NA	NA	NA	NA	NA	NA	NA	NA	NA	NA	0	0	0	0	0	0	0	0	0	0	0	0	0	0	0	0	0	0	0	0	0	0	0	0	0	0	0	0	0	0
4930470G03Rik	ENSMUSG00000085788	RIKEN cDNA 4930470G03 gene [Source:MGI Symbol;Acc:MGI:1922171]	0.027176	0.793914	0.894949	-0.130674	0.204974	0.334518	-0.135372	0.187524	0.28574	-0.054371	0.594831	0.688136	2.11733	2.03181	2.2118	2.08645	2.2678	2.24799	2.22309	2.52612	2.48644	2.40846	2.76478	2.36568	2.5526	2.74086	2.67648	13.5285	12.8519	14.0398	13.1865	14.2456	14.2193	13.8267	15.5479	14.9959	15.1717	17.0866	14.4805	16.9528	18.1631	20.1205
4930470O06Rik	ENSMUSG00000110406	RIKEN cDNA 4930470O06 gene [Source:MGI Symbol;Acc:MGI:1922267]	NA	NA	NA	NA	NA	NA	NA	NA	NA	NA	NA	NA	0	0	0	0	0	0	0	0	0	0	0	0	0	0	0	0	0	0	0	0	0	0	0	0	0	0	0	0	0	0
4930470P17Rik	ENSMUSG00000043583	RIKEN cDNA 4930470P17 gene [Source:MGI Symbol;Acc:MGI:1914887]	NA	NA	NA	NA	NA	NA	NA	NA	NA	NA	NA	NA	0	0	0	0	0	0	0	0	0	0	0	0	0	0	0	0	0	0	0	0	0	0	0	0	0	0	0	0	0	0
4930471C04Rik	ENSMUSG00000091686	RIKEN cDNA 4930471C04 gene [Source:MGI Symbol;Acc:MGI:1925426]	NA	NA	NA	NA	NA	NA	NA	NA	NA	NA	NA	NA	0	0	0	0	0	0	0	0	0	0	0	0	0	0	0	0	0	0	0	0	0	0	0	0	0	0	0	0	0	0
4930471D02Rik	ENSMUSG00000097689	RIKEN cDNA 4930471D02 gene [Source:MGI Symbol;Acc:MGI:1922173]	NA	NA	NA	NA	NA	NA	NA	NA	NA	NA	NA	NA	0	0	0	0	0	0	0	0	0	0	0	0	0	0	0	0	0	0	0	0	0	0	0	0	0	0	0	0	0	0
4930471E15Rik	ENSMUSG00000113228	RIKEN cDNA 4930471E15 gene [Source:MGI Symbol;Acc:MGI:1922270]	NA	NA	NA	NA	NA	NA	NA	NA	NA	NA	NA	NA	0	0	0	0	0	0	0	0	0	0	0	0	0	0	0	0	0	0	0	0	0	0	0	0	0	0	0	0	0	0
4930471E19Rik	ENSMUSG00000112716	RIKEN cDNA 4930471E19 gene [Source:MGI Symbol;Acc:MGI:1922162]	NA	NA	NA	NA	NA	NA	NA	NA	NA	NA	NA	NA	0	0	0	0	0	0	0	0	0	0	0	0	0	0	0	0	0	0	0	0	0	0	0	0	0	0	0	0	0	0
4930471G24Rik	ENSMUSG00000114509	RIKEN cDNA 4930471G24 gene [Source:MGI Symbol;Acc:MGI:1922189]	NA	NA	NA	NA	NA	NA	NA	NA	NA	NA	NA	NA	0	0	0	0	0	0	0	0	0	0	0	0	0	0	0	0	0	0	0	0	0	0	0	0	0	0	0	0	0	0
4930473A02Rik	ENSMUSG00000060029	RIKEN cDNA 4930473A02 gene [Source:MGI Symbol;Acc:MGI:2447823]	0.00473626	0.962597	0.980632	-0.218683	0.0294316	0.0695228	-0.481447	1.3623e-06	5.55914e-06	-0.545134	3.93325e-08	1.55287e-07	8.31407	9.05219	8.76999	9.09957	8.86156	9.61001	9.81918	11.418	10.3798	12.814	13.7023	12.8663	16.7791	15.8208	13.3999	53.1222	57.2582	55.669	57.51	55.6654	60.7866	61.0713	70.2762	62.6012	80.7199	84.6816	78.7554	111.437	104.841	100.734
4930473D10Rik	ENSMUSG00000089934	RIKEN cDNA 4930473D10 gene [Source:MGI Symbol;Acc:MGI:1925262]	NA	NA	NA	NA	NA	NA	NA	NA	NA	NA	NA	NA	0	0	0	0	0	0	0	0	0	0	0	0	0	0	0	0	0	0	0	0	0	0	0	0	0	0	0	0	0	0
4930473H19Rik	ENSMUSG00000113087	RIKEN cDNA 4930473H19 gene [Source:MGI Symbol;Acc:MGI:1922176]	0.170762	0.483441	0.691283	0.624269	0.0142351	0.0371693	1.15965	1.67902e-05	6.04601e-05	1.5033	5.25116e-08	2.05504e-07	0.780333	0.751344	0.578849	0.677808	0.673885	0.631634	0.522958	0.416411	0.483614	0.349538	0.308135	0.361528	0.213799	0.294306	0.391118	4.98588	4.75251	3.67434	4.2838	4.23312	3.9953	3.25259	2.56295	2.9167	2.20186	1.90431	2.21294	1.41992	1.95031	2.94023
4930473O22Rik	ENSMUSG00000112484	RIKEN cDNA 4930473O22 gene [Source:MGI Symbol;Acc:MGI:1922275]	NA	NA	NA	NA	NA	NA	NA	NA	NA	NA	NA	NA	0	0	0	0	0	0	0	0	0	0	0	0	0	0	0	0	0	0	0	0	0	0	0	0	0	0	0	0	0	0
4930474B08Rik	ENSMUSG00000103978	RIKEN cDNA 4930474B08 gene [Source:MGI Symbol;Acc:MGI:1922186]	NA	NA	NA	NA	NA	NA	NA	NA	NA	NA	NA	NA	0	0	0	0	0	0	0	0	0	0	0	0	0	0	0	0	0	0	0	0	0	0	0	0	0	0	0	0	0	0
4930474H06Rik	ENSMUSG00000087109	RIKEN cDNA 4930474H06 gene [Source:MGI Symbol;Acc:MGI:3697432]	-0.0392397	0.759322	0.87728	0.0619405	0.629554	0.751484	-0.254767	0.045626	0.0867791	0.889276	9.8039e-12	4.99866e-11	7.13195	6.44804	6.326	7.00025	7.36007	7.2673	7.38394	6.11799	6.32313	10.2188	8.25485	7.21015	3.60276	4.92119	4.43752	45.569	40.786	40.1553	44.2421	46.2335	45.9681	45.925	37.6554	38.1351	64.3715	51.0158	44.1339	23.9273	32.6118	33.3591
4930474H20Rik	ENSMUSG00000115001	RIKEN cDNA 4930474H20 gene [Source:MGI Symbol;Acc:MGI:1922217]	NA	NA	NA	NA	NA	NA	NA	NA	NA	NA	NA	NA	0	0	0	0	0	0	0	0	0	0	0	0	0	0	0	0	0	0	0	0	0	0	0	0	0	0	0	0	0	0
4930474N05Rik	ENSMUSG00000096405	RIKEN cDNA 4930474N05 gene [Source:MGI Symbol;Acc:MGI:3586330]	NA	NA	NA	NA	NA	NA	NA	NA	NA	NA	NA	NA	0	0	0	0	0	0	0	0	0	0	0	0	0	0	0	0	0	0	0	0	0	0	0	0	0	0	0	0	0	0
4930474N09Rik	ENSMUSG00000113210	RIKEN cDNA 4930474N09 gene [Source:MGI Symbol;Acc:MGI:1914889]	-0.823978	0.794725	NA	0.0578224	0.985681	NA	1.07533	0.738553	NA	0.274868	0.93201	NA	0.0138544	0	0	0	0.0138788	0.013839	0.0138083	0	0	0	0	0	0	0.0137757	0	0.0885218	0	0	0	0.0871821	0.0875363	0.0858818	0	0	0	0	0	0	0.0912887	0
4930477E14Rik	ENSMUSG00000097539	RIKEN cDNA 4930477E14 gene [Source:MGI Symbol;Acc:MGI:1922199]	NA	NA	NA	NA	NA	NA	NA	NA	NA	NA	NA	NA	0	0	0	0	0	0	0	0	0	0	0	0	0	0	0	0	0	0	0	0	0	0	0	0	0	0	0	0	0	0
4930477G07Rik	ENSMUSG00000113268	RIKEN cDNA 4930477G07 gene [Source:MGI Symbol;Acc:MGI:1925418]	NA	NA	NA	NA	NA	NA	NA	NA	NA	NA	NA	NA	0	0	0	0	0	0	0	0	0	0	0	0	0	0	0	0	0	0	0	0	0	0	0	0	0	0	0	0	0	0
4930477N07Rik	ENSMUSG00000112155	RIKEN cDNA 4930477N07 gene [Source:MGI Symbol;Acc:MGI:1922155]	-1.82144	0.304224	NA	1.01963	0.610665	NA	-2.58996	0.129643	0.21072	-1.2078	0.507171	0.61214	0	0	0.0265505	0.026737	0.0531645	0.0265059	0	0	0	0.0530306	0.0792703	0.0528182	0.0527098	0.0263847	0	0	0	0.168534	0.16898	0.333962	0.167659	0	0	0	0.334058	0.489898	0.323304	0.350066	0.174846	0
4930477O15Rik	ENSMUSG00000104999	RIKEN cDNA 4930477O15 gene [Source:MGI Symbol;Acc:MGI:1922233]	1.03812	0.830739	NA	0.0578053	0.990503	NA	1.0753	0.824773	NA	0.274849	0.95487	NA	0.0149613	0	0	0	0	0	0	0.0149375	0	0	0	0	0	0.0148762	0	0.0955938	0	0	0	0	0	0	0.091938	0	0	0	0	0	0.0985817	0
4930478E11Rik	ENSMUSG00000115245	RIKEN cDNA 4930478E11 gene [Source:MGI Symbol;Acc:MGI:1922188]	NA	NA	NA	NA	NA	NA	NA	NA	NA	NA	NA	NA	0	0	0	0	0	0	0	0	0	0	0	0	0	0	0	0	0	0	0	0	0	0	0	0	0	0	0	0	0	0
4930478K11Rik	ENSMUSG00000097847	RIKEN cDNA 4930478K11 gene [Source:MGI Symbol;Acc:MGI:1925261]	0	1	NA	-0.903935	0.852347	NA	0	1	NA	0	1	NA	0	0	0	0	0	0	0	0.0227509	0	0	0	0	0	0	0	0	0	0	0	0	0	0	0.140029	0	0	0	0	0	0	0
4930478M09Rik	ENSMUSG00000106950	RIKEN cDNA 4930478M09 gene [Source:MGI Symbol;Acc:MGI:1922156]	-1.81106	0.685979	NA	1.0196	0.823631	NA	1.07531	0.814166	NA	1.23665	0.786913	NA	0	0	0.0146469	0.0442494	0	0.0146223	0	0	0	0	0	0	0	0	0	0	0	0.0929737	0.27966	0	0.0924912	0	0	0	0	0	0	0	0	0
4930478P22Rik	ENSMUSG00000106762	RIKEN cDNA 4930478P22 gene [Source:MGI Symbol;Acc:MGI:1922154]	NA	NA	NA	NA	NA	NA	NA	NA	NA	NA	NA	NA	0	0	0	0	0	0	0	0	0	0	0	0	0	0	0	0	0	0	0	0	0	0	0	0	0	0	0	0	0	0
4930479D17Rik	ENSMUSG00000085238	RIKEN cDNA 4930479D17 gene [Source:MGI Symbol;Acc:MGI:1922175]	-0.332698	0.819071	NA	0.646079	0.690606	0.797506	-1.62179	0.227021	0.333319	0.278561	0.853893	0.897884	0	0.0219565	0.0440595	0.0665534	0.0220561	0	0.021944	0	0.0219841	0.0880021	0.0219243	0.109562	0.0218674	0.0218921	0.022071	0	0.138882	0.279675	0.420623	0.138549	0	0.136482	0	0.132587	0.554355	0.135494	0.670638	0.14523	0.145075	0.165919
4930479H17Rik	ENSMUSG00000109049	RIKEN cDNA 4930479H17 gene [Source:MGI Symbol;Acc:MGI:1925421]	NA	NA	NA	NA	NA	NA	NA	NA	NA	NA	NA	NA	0	0	0	0	0	0	0	0	0	0	0	0	0	0	0	0	0	0	0	0	0	0	0	0	0	0	0	0	0	0
4930480C01Rik	ENSMUSG00000106768	RIKEN cDNA 4930480C01 gene [Source:MGI Symbol;Acc:MGI:1922236]	1.66809	0.177902	NA	0.241	0.818288	0.888124	-0.29373	0.770358	0.840035	-1.90469	0.0434555	0.0788582	0	0.108199	0.0542797	0	0	0.0541886	0.0720911	0.0722171	0	0.0903462	0.05402	0.0719875	0.14368	0.215763	0.380669	0	0.684393	0.34455	0	0	0.342761	0.448377	0.444486	0	0.569122	0.333849	0.440641	0.954231	1.42982	2.86169
4930480E11Rik	ENSMUSG00000035651	RIKEN cDNA 4930480E11 gene [Source:MGI Symbol;Acc:MGI:1922160]	NA	NA	NA	NA	NA	NA	NA	NA	NA	NA	NA	NA	0	0	0	0	0	0	0	0	0	0	0	0	0	0	0	0	0	0	0	0	0	0	0	0	0	0	0	0	0	0
4930480G23Rik	ENSMUSG00000086332	RIKEN cDNA 4930480G23 gene [Source:MGI Symbol;Acc:MGI:1922238]	NA	NA	NA	NA	NA	NA	NA	NA	NA	NA	NA	NA	0	0	0	0	0	0	0	0	0	0	0	0	0	0	0	0	0	0	0	0	0	0	0	0	0	0	0	0	0	0
4930480K02Rik	ENSMUSG00000107567	RIKEN cDNA 4930480K02 gene [Source:MGI Symbol;Acc:MGI:1922185]	NA	NA	NA	NA	NA	NA	NA	NA	NA	NA	NA	NA	0	0	0	0	0	0	0	0	0	0	0	0	0	0	0	0	0	0	0	0	0	0	0	0	0	0	0	0	0	0
4930480K15Rik	ENSMUSG00000090160	RIKEN cDNA 4930480K15 gene [Source:MGI Symbol;Acc:MGI:1926050]	NA	NA	NA	NA	NA	NA	NA	NA	NA	NA	NA	NA	0	0	0	0	0	0	0	0	0	0	0	0	0	0	0	0	0	0	0	0	0	0	0	0	0	0	0	0	0	0
4930480M12Rik	ENSMUSG00000113115	RIKEN cDNA 4930480M12 gene [Source:MGI Symbol;Acc:MGI:1922180]	NA	NA	NA	NA	NA	NA	NA	NA	NA	NA	NA	NA	0	0	0	0	0	0	0	0	0	0	0	0	0	0	0	0	0	0	0	0	0	0	0	0	0	0	0	0	0	0
4930481A15Rik	ENSMUSG00000086938	RIKEN cDNA 4930481A15 gene [Source:MGI Symbol;Acc:MGI:1922181]	0.0878475	0.67193	0.823288	-0.202693	0.327359	0.475435	-0.129463	0.531642	0.642909	0.304424	0.142286	0.220589	3.855	5.11371	4.03184	4.28735	3.80349	4.86786	4.04513	6.11461	5.38886	4.04103	5.3742	5.89972	5.16521	4.34657	3.1863	24.6312	32.346	25.5928	27.0964	23.8923	30.7909	25.1591	37.6346	32.5005	25.4558	33.2131	36.1126	34.3041	28.8039	23.9531
4930481B07Rik	ENSMUSG00000085956	RIKEN cDNA 4930481B07 gene [Source:MGI Symbol;Acc:MGI:1922187]	0.206463	0.680658	0.827802	-1.48738	0.000517849	0.00194095	-1.61132	0.000145646	0.000462425	-1.80203	1.5622e-05	4.84693e-05	0.109348	0.0545229	0.0875276	0.0661068	0.0876322	0.0764581	0.174373	0.272935	0.283875	0.262235	0.326658	0.239419	0.369252	0.315306	0.372689	0.698669	0.344876	0.555596	0.4178	0.550476	0.483623	1.08453	1.67987	1.71207	1.6519	2.01878	1.4655	2.45234	2.08947	2.80169
4930483J18Rik	ENSMUSG00000047938	RIKEN cDNA 4930483J18 gene [Source:MGI Symbol;Acc:MGI:1914888]	-0.660969	0.428672	0.644963	-0.943396	0.250599	0.390675	-1.29316	0.107627	0.180198	-0.140933	0.869163	0.908129	0.0276384	0.0551241	0.0414809	0.0417723	0.0969046	0.0690189	0.0688657	0.068986	0.110387	0.138086	0.16513	0.0275067	0.0686256	0.0824437	0.0138529	0.176593	0.348678	0.263307	0.264004	0.608722	0.436568	0.428316	0.424599	0.665748	0.869854	1.02052	0.16837	0.455769	0.546338	0.104139
4930483K19Rik	ENSMUSG00000086241	RIKEN cDNA 4930483K19 gene [Source:MGI Symbol;Acc:MGI:1922203]	-0.484264	0.0511374	0.150911	0.404131	0.127751	0.231052	0.61115	0.0232068	0.0481751	0.890814	0.00107984	0.00265874	0.592705	0.630473	0.632576	1.00861	0.949998	0.789393	0.616985	0.355058	0.486601	0.486964	0.485277	0.34082	0.510181	0.379794	0.31688	3.78705	3.98796	4.01538	6.37452	5.96757	4.99318	3.83739	2.18533	2.93471	3.06755	2.99906	2.08619	3.38831	2.51682	2.38215
4930483O08Rik	ENSMUSG00000109816	RIKEN cDNA 4930483O08 gene [Source:MGI Symbol;Acc:MGI:1922220]	NA	NA	NA	NA	NA	NA	NA	NA	NA	NA	NA	NA	0	0	0	0	0	0	0	0	0	0	0	0	0	0	0	0	0	0	0	0	0	0	0	0	0	0	0	0	0	0
4930484H19Rik	ENSMUSG00000112832	RIKEN cDNA 4930484H19 gene [Source:MGI Symbol;Acc:MGI:1923063]	NA	NA	NA	NA	NA	NA	NA	NA	NA	NA	NA	NA	0	0	0	0	0	0	0	0	0	0	0	0	0	0	0	0	0	0	0	0	0	0	0	0	0	0	0	0	0	0
4930486F22Rik	ENSMUSG00000112493	RIKEN cDNA 4930486F22 gene [Source:MGI Symbol;Acc:MGI:1925420]	NA	NA	NA	NA	NA	NA	NA	NA	NA	NA	NA	NA	0	0	0	0	0	0	0	0	0	0	0	0	0	0	0	0	0	0	0	0	0	0	0	0	0	0	0	0	0	0
4930486I03Rik	ENSMUSG00000089914	RIKEN cDNA 4930486I03 gene [Source:MGI Symbol;Acc:MGI:1922278]	NA	NA	NA	NA	NA	NA	NA	NA	NA	NA	NA	NA	0	0	0	0	0	0	0	0	0	0	0	0	0	0	0	0	0	0	0	0	0	0	0	0	0	0	0	0	0	0
4930486L24Rik	ENSMUSG00000050345	RIKEN cDNA 4930486L24 gene [Source:MGI Symbol;Acc:MGI:1922258]	NA	NA	NA	NA	NA	NA	NA	NA	NA	NA	NA	NA	0	0	0	0	0	0	0	0	0	0	0	0	0	0	0	0	0	0	0	0	0	0	0	0	0	0	0	0	0	0
4930486N12Rik	ENSMUSG00000108697	RIKEN cDNA 4930486N12 gene [Source:MGI Symbol;Acc:MGI:1922207]	NA	NA	NA	NA	NA	NA	NA	NA	NA	NA	NA	NA	0	0	0	0	0	0	0	0	0	0	0	0	0	0	0	0	0	0	0	0	0	0	0	0	0	0	0	0	0	0
4930487D11Rik	ENSMUSG00000106932	RIKEN cDNA 4930487D11 gene [Source:MGI Symbol;Acc:MGI:1925422]	NA	NA	NA	NA	NA	NA	NA	NA	NA	NA	NA	NA	0	0	0	0	0	0	0	0	0	0	0	0	0	0	0	0	0	0	0	0	0	0	0	0	0	0	0	0	0	0
4930488B22Rik	ENSMUSG00000092578	RIKEN cDNA 4930488B22 gene [Source:MGI Symbol;Acc:MGI:1922221]	NA	NA	NA	NA	NA	NA	NA	NA	NA	NA	NA	NA	0	0	0	0	0	0	0	0	0	0	0	0	0	0	0	0	0	0	0	0	0	0	0	0	0	0	0	0	0	0
4930488L21Rik	ENSMUSG00000097520	RIKEN cDNA 4930488L21 gene [Source:MGI Symbol;Acc:MGI:1923059]	NA	NA	NA	NA	NA	NA	NA	NA	NA	NA	NA	NA	0	0	0	0	0	0	0	0	0	0	0	0	0	0	0	0	0	0	0	0	0	0	0	0	0	0	0	0	0	0
4930488N15Rik	ENSMUSG00000110592	RIKEN cDNA 4930488N15 gene [Source:MGI Symbol;Acc:MGI:1922282]	NA	NA	NA	NA	NA	NA	NA	NA	NA	NA	NA	NA	0	0	0	0	0	0	0	0	0	0	0	0	0	0	0	0	0	0	0	0	0	0	0	0	0	0	0	0	0	0
4930488N24Rik	ENSMUSG00000099476	RIKEN cDNA 4930488N24 gene [Source:MGI Symbol;Acc:MGI:1922261]	NA	NA	NA	NA	NA	NA	NA	NA	NA	NA	NA	NA	0	0	0	0	0	0	0	0	0	0	0	0	0	0	0	0	0	0	0	0	0	0	0	0	0	0	0	0	0	0
4930500F04Rik	ENSMUSG00000107214	RIKEN cDNA 4930500F04 gene [Source:MGI Symbol;Acc:MGI:1922182]	NA	NA	NA	NA	NA	NA	NA	NA	NA	NA	NA	NA	0	0	0	0	0	0	0	0	0	0	0	0	0	0	0	0	0	0	0	0	0	0	0	0	0	0	0	0	0	0
4930500F10Rik	ENSMUSG00000097592	RIKEN cDNA 4930500F10 gene [Source:MGI Symbol;Acc:MGI:1922262]	0.0763562	0.977319	NA	-1.41787	0.578762	NA	0.113538	0.96628	NA	0.274872	0.918483	NA	0	0	0.0133186	0	0.0133346	0	0.0265335	0	0.013291	0	0.0132549	0	0	0	0.0133436	0	0	0.0845423	0	0.0837632	0	0.165028	0	0.080159	0	0.0819166	0	0	0	0.10031
4930500L23Rik	ENSMUSG00000106056	RIKEN cDNA 4930500L23 gene [Source:MGI Symbol;Acc:MGI:1922223]	NA	NA	NA	NA	NA	NA	NA	NA	NA	NA	NA	NA	0	0	0	0	0	0	0	0	0	0	0	0	0	0	0	0	0	0	0	0	0	0	0	0	0	0	0	0	0	0
4930500M09Rik	ENSMUSG00000044306	RIKEN cDNA 4930500M09 gene [Source:MGI Symbol;Acc:MGI:3630173]	-0.130469	0.64555	0.807062	-0.17397	0.539122	0.677229	0.132751	0.644187	0.741757	0.359421	0.213025	0.307795	0.500355	0.436602	0.542357	0.682708	0.449024	0.583097	0.768811	0.457929	0.510009	0.468725	0.446342	0.539469	0.310593	0.435322	0.647867	3.19698	2.76165	3.4427	4.31477	2.82062	3.68829	4.78169	2.81849	3.07589	2.95266	2.75843	3.30213	2.06277	2.88479	4.87035
4930502A04Rik	ENSMUSG00000111303	RIKEN cDNA 4930502A04 gene [Source:MGI Symbol;Acc:MGI:1922201]	NA	NA	NA	NA	NA	NA	NA	NA	NA	NA	NA	NA	0	0	0	0	0	0	0	0	0	0	0	0	0	0	0	0	0	0	0	0	0	0	0	0	0	0	0	0	0	0
4930502C17Rik	ENSMUSG00000106584	RIKEN cDNA 4930502C17 gene [Source:MGI Symbol;Acc:MGI:1922225]	NA	NA	NA	NA	NA	NA	NA	NA	NA	NA	NA	NA	0	0	0	0	0	0	0	0	0	0	0	0	0	0	0	0	0	0	0	0	0	0	0	0	0	0	0	0	0	0
4930502E09Rik	ENSMUSG00000086799	RIKEN cDNA 4930502E09 gene [Source:MGI Symbol;Acc:MGI:1922245]	1.03816	0.692611	NA	0.0578331	0.98243	NA	-1.80821	0.461152	NA	-2.20133	0.363044	0.471702	0	0.0215203	0	0	0	0	0	0	0.0215473	0	0	0.0859083	0.021433	0.0214572	0.0865299	0	0.136123	0	0	0	0	0	0	0.129953	0	0	0.525851	0.142345	0.142193	0.65049
4930503B20Rik	ENSMUSG00000090202	RIKEN cDNA 4930503B20 gene [Source:MGI Symbol;Acc:MGI:1922264]	0	1	NA	-0.903935	0.852347	NA	0	1	NA	0	1	NA	0	0	0	0	0	0	0	0.0067666	0	0	0	0	0	0	0	0	0	0	0	0	0	0	0.0416475	0	0	0	0	0	0	0
4930503E14Rik	ENSMUSG00000072595	RIKEN cDNA 4930503E14 gene [Source:MGI Symbol;Acc:MGI:1922204]	NA	NA	NA	NA	NA	NA	NA	NA	NA	NA	NA	NA	0	0	0	0	0	0	0	0	0	0	0	0	0	0	0	0	0	0	0	0	0	0	0	0	0	0	0	0	0	0
4930503E24Rik	ENSMUSG00000112364	RIKEN cDNA 4930503E24 gene [Source:MGI Symbol;Acc:MGI:1922280]	0	1	NA	-0.903925	0.82376	NA	-0.848214	0.834459	NA	-1.58759	0.692561	NA	0	0	0	0	0	0	0	0	0.0122042	0	0.012171	0	0.0121395	0.0121532	0	0	0	0	0	0	0	0	0	0.0736044	0	0.0752182	0	0.0806229	0.0805367	0
4930503F20Rik	ENSMUSG00000115751	RIKEN cDNA 4930503F20 gene [Source:MGI Symbol;Acc:MGI:1925257]	NA	NA	NA	NA	NA	NA	NA	NA	NA	NA	NA	NA	0	0	0	0	0	0	0	0	0	0	0	0	0	0	0	0	0	0	0	0	0	0	0	0	0	0	0	0	0	0
4930503H13Rik	ENSMUSG00000082612	RIKEN cDNA 4930503H13 gene [Source:MGI Symbol;Acc:MGI:1922191]	NA	NA	NA	NA	NA	NA	NA	NA	NA	NA	NA	NA	0	0	0	0	0	0	0	0	0	0	0	0	0	0	0	0	0	0	0	0	0	0	0	0	0	0	0	0	0	0
4930503L19Rik	ENSMUSG00000044906	RIKEN cDNA 4930503L19 gene [Source:MGI Symbol;Acc:MGI:1922045]	-0.122534	0.261868	0.473734	-0.245927	0.0233209	0.0569746	-0.420556	8.31669e-05	0.000273065	-0.531075	4.58295e-07	1.65851e-06	1.12349	1.10689	1.12412	1.31387	1.26558	1.28449	1.22767	1.51362	1.3921	1.60054	1.56354	1.67945	1.87318	1.84837	2.13033	7.17843	7.00143	7.13555	8.30374	7.94997	8.1248	7.63561	9.31611	8.39585	10.0823	9.66284	10.28	12.4405	12.2488	16.0148
4930503O07Rik	ENSMUSG00000103692	RIKEN cDNA 4930503O07 gene [Source:MGI Symbol;Acc:MGI:1922192]	0.0751503	0.897748	0.94936	-0.672818	0.227056	0.362662	-0.569375	0.307924	0.424865	-1.1358	0.0355888	0.0660807	0.281883	0.224883	0.225633	0.25562	0.282379	0.197098	0.280943	0.365864	0.562915	0.760503	0.196484	0.224432	0.61592	0.868868	0.452111	1.80107	1.42246	1.43225	1.61554	1.77381	1.24671	1.74735	2.25184	3.39497	4.79067	1.21429	1.37376	4.09056	5.75782	3.39875
4930504D19Rik	ENSMUSG00000107926	RIKEN cDNA 4930504D19 gene [Source:MGI Symbol;Acc:MGI:1925267]	NA	NA	NA	NA	NA	NA	NA	NA	NA	NA	NA	NA	0	0	0	0	0	0	0	0	0	0	0	0	0	0	0	0	0	0	0	0	0	0	0	0	0	0	0	0	0	0
4930505A04Rik	ENSMUSG00000040919	RIKEN cDNA 4930505A04 gene [Source:MGI Symbol;Acc:MGI:1922337]	NA	NA	NA	NA	NA	NA	NA	NA	NA	NA	NA	NA	0	0	0	0	0	0	0	0	0	0	0	0	0	0	0	0	0	0	0	0	0	0	0	0	0	0	0	0	0	0
4930505G20Rik	ENSMUSG00000093551	RIKEN cDNA 4930505G20 gene [Source:MGI Symbol;Acc:MGI:1922338]	NA	NA	NA	NA	NA	NA	NA	NA	NA	NA	NA	NA	0	0	0	0	0	0	0	0	0	0	0	0	0	0	0	0	0	0	0	0	0	0	0	0	0	0	0	0	0	0
4930505K13Rik	ENSMUSG00000109414	RIKEN cDNA 4930505K13 gene [Source:MGI Symbol;Acc:MGI:1922323]	NA	NA	NA	NA	NA	NA	NA	NA	NA	NA	NA	NA	0	0	0	0	0	0	0	0	0	0	0	0	0	0	0	0	0	0	0	0	0	0	0	0	0	0	0	0	0	0
4930505K14Rik	ENSMUSG00000085740	RIKEN cDNA 4930505K14 gene [Source:MGI Symbol;Acc:MGI:1925265]	NA	NA	NA	NA	NA	NA	NA	NA	NA	NA	NA	NA	0	0	0	0	0	0	0	0	0	0	0	0	0	0	0	0	0	0	0	0	0	0	0	0	0	0	0	0	0	0
4930505M18Rik	ENSMUSG00000093540	RIKEN cDNA 4930505M18 gene [Source:MGI Symbol;Acc:MGI:1914891]	NA	NA	NA	NA	NA	NA	NA	NA	NA	NA	NA	NA	0	0	0	0	0	0	0	0	0	0	0	0	0	0	0	0	0	0	0	0	0	0	0	0	0	0	0	0	0	0
4930505N22Rik	ENSMUSG00000097690	RIKEN cDNA 4930505N22 gene [Source:MGI Symbol;Acc:MGI:1922306]	-0.230247	0.607185	0.782179	-0.719651	0.0982387	0.187849	-0.420076	0.341159	0.459536	-0.286842	0.514994	0.619481	0.206893	0.257902	0.258762	0.364811	0.259071	0.27555	0.360856	0.464768	0.413162	0.361787	0.549384	0.137271	0.46234	0.342861	0.259246	1.32193	1.63132	1.64254	2.30564	1.6274	1.74294	2.24438	2.86059	2.4918	2.27902	3.39525	0.840249	3.07058	2.27207	1.94889
4930505O20Rik	ENSMUSG00000086912	RIKEN cDNA 4930505O20 gene [Source:MGI Symbol;Acc:MGI:1921959]	NA	NA	NA	NA	NA	NA	NA	NA	NA	NA	NA	NA	0	0	0	0	0	0	0	0	0	0	0	0	0	0	0	0	0	0	0	0	0	0	0	0	0	0	0	0	0	0
4930506C21Rik	ENSMUSG00000087478	RIKEN cDNA 4930506C21 gene [Source:MGI Symbol;Acc:MGI:1922310]	0.220913	0.0686847	0.188595	-0.1042	0.386414	0.536749	0.00506793	0.966445	0.974598	0.579535	2.02507e-06	6.89011e-06	4.84514	4.93003	4.54386	4.5013	4.01456	4.48701	5.05817	5.22279	5.707	5.10403	4.76743	5.51676	4.30647	4.10721	3.13644	30.9577	31.1841	28.8429	28.4486	25.2181	28.3819	31.4597	32.1455	34.4192	32.1521	29.4632	33.7685	28.601	27.2176	23.5782
4930507D05Rik	ENSMUSG00000097129	RIKEN cDNA 4930507D05 gene [Source:MGI Symbol;Acc:MGI:1921956]	0.325193	0.0568835	0.163766	1.03635	1.24648e-08	8.84033e-08	1.40236	1.01246e-13	7.42485e-13	1.76445	7.15477e-20	5.69391e-19	1.20819	1.18714	1.24443	1.05624	1.10353	0.914007	0.646354	0.48783	0.709629	0.603635	0.451158	0.43323	0.423518	0.450496	0.418554	7.71965	7.50904	7.89922	6.67554	6.93198	5.7814	4.02005	3.00252	4.27981	3.8025	2.7882	2.65183	2.81274	2.98535	3.14649
4930507D10Rik	ENSMUSG00000086703	RIKEN cDNA 4930507D10 gene [Source:MGI Symbol;Acc:MGI:1922293]	NA	NA	NA	NA	NA	NA	NA	NA	NA	NA	NA	NA	0	0	0	0	0	0	0	0	0	0	0	0	0	0	0	0	0	0	0	0	0	0	0	0	0	0	0	0	0	0
4930509E16Rik	ENSMUSG00000096986	RIKEN cDNA 4930509E16 gene [Source:MGI Symbol;Acc:MGI:1922365]	-0.167653	0.647204	0.807387	-0.151406	0.680075	0.789378	0.0317929	0.931597	0.95805	0.911313	0.0207538	0.0406348	0.300959	0.327412	0.328504	0.413514	0.232968	0.491929	0.340859	0.478036	0.286846	0.27339	0.367798	0.367599	0.176629	0.299248	0.137133	1.92295	2.07099	2.08523	2.61344	1.46343	3.11162	2.12	2.94225	1.72998	1.72218	2.27303	2.2501	1.17306	1.98306	1.0309
4930509G22Rik	ENSMUSG00000096959	RIKEN cDNA 4930509G22 gene [Source:MGI Symbol;Acc:MGI:1914984]	-0.207267	0.669495	0.821525	0.413705	0.422106	0.571424	-1.40594	0.00190431	0.00500587	-1.00768	0.0275506	0.0525928	0.0591033	0.065489	0.0854196	0.125721	0.0723645	0.0590374	0.0523612	0.0458961	0.0655713	0.229671	0.235415	0.137251	0.136969	0.111005	0.263322	0.377636	0.41424	0.542216	0.794567	0.45457	0.373432	0.325665	0.282484	0.395464	1.44678	1.45489	0.840122	0.909664	0.735608	1.97952
4930509H03Rik	ENSMUSG00000105659	RIKEN cDNA 4930509H03 gene [Source:MGI Symbol;Acc:MGI:1922357]	0	1	NA	0	1	NA	0	1	NA	-0.686891	0.887527	NA	0	0	0	0	0	0	0	0	0	0	0	0	0	0.0133335	0	0	0	0	0	0	0	0	0	0	0	0	0	0	0.0883584	0
4930509J09Rik	ENSMUSG00000102362	RIKEN cDNA 4930509J09 gene [Source:MGI Symbol;Acc:MGI:1921943]	NA	NA	NA	NA	NA	NA	NA	NA	NA	NA	NA	NA	0	0	0	0	0	0	0	0	0	0	0	0	0	0	0	0	0	0	0	0	0	0	0	0	0	0	0	0	0	0
4930509K18Rik	ENSMUSG00000087137	RIKEN cDNA 4930509K18 gene [Source:MGI Symbol;Acc:MGI:1923069]	NA	NA	NA	NA	NA	NA	NA	NA	NA	NA	NA	NA	0	0	0	0	0	0	0	0	0	0	0	0	0	0	0	0	0	0	0	0	0	0	0	0	0	0	0	0	0	0
4930510E17Rik	ENSMUSG00000032048	RIKEN cDNA 4930510E17 gene [Source:MGI Symbol;Acc:MGI:1921945]	NA	NA	NA	NA	NA	NA	NA	NA	NA	NA	NA	NA	0	0	0	0	0	0	0	0	0	0	0	0	0	0	0	0	0	0	0	0	0	0	0	0	0	0	0	0	0	0
4930511A02Rik	ENSMUSG00000097841	RIKEN cDNA 4930511A02 gene [Source:MGI Symbol;Acc:MGI:1921962]	NA	NA	NA	NA	NA	NA	NA	NA	NA	NA	NA	NA	0	0	0	0	0	0	0	0	0	0	0	0	0	0	0	0	0	0	0	0	0	0	0	0	0	0	0	0	0	0
4930511E03Rik	ENSMUSG00000108187	RIKEN cDNA 4930511E03 gene [Source:MGI Symbol;Acc:MGI:1926023]	NA	NA	NA	NA	NA	NA	NA	NA	NA	NA	NA	NA	0	0	0	0	0	0	0	0	0	0	0	0	0	0	0	0	0	0	0	0	0	0	0	0	0	0	0	0	0	0
4930511J24Rik	ENSMUSG00000112940	RIKEN cDNA 4930511J24 gene [Source:MGI Symbol;Acc:MGI:1921964]	NA	NA	NA	NA	NA	NA	NA	NA	NA	NA	NA	NA	0	0	0	0	0	0	0	0	0	0	0	0	0	0	0	0	0	0	0	0	0	0	0	0	0	0	0	0	0	0
4930511M06Rik	ENSMUSG00000086607	RIKEN cDNA 4930511M06 gene [Source:MGI Symbol;Acc:MGI:1922334]	0	1	NA	0	1	NA	0	1	NA	-0.686891	0.887527	NA	0	0	0	0	0	0	0	0	0	0	0	0	0	0	0.00392514	0	0	0	0	0	0	0	0	0	0	0	0	0	0	0.0295073
4930511M18Rik	ENSMUSG00000104791	RIKEN cDNA 4930511M18 gene [Source:MGI Symbol;Acc:MGI:1922313]	NA	NA	NA	NA	NA	NA	NA	NA	NA	NA	NA	NA	0	0	0	0	0	0	0	0	0	0	0	0	0	0	0	0	0	0	0	0	0	0	0	0	0	0	0	0	0	0
4930511O05Rik	ENSMUSG00000086698	RIKEN cDNA 4930511O05 gene [Source:MGI Symbol;Acc:MGI:1922371]	NA	NA	NA	NA	NA	NA	NA	NA	NA	NA	NA	NA	0	0	0	0	0	0	0	0	0	0	0	0	0	0	0	0	0	0	0	0	0	0	0	0	0	0	0	0	0	0
4930512B01Rik	ENSMUSG00000020992	RIKEN cDNA 4930512B01 gene [Source:MGI Symbol;Acc:MGI:1921974]	-0.0827713	0.65681	0.813877	-0.137168	0.460091	0.607144	-0.24549	0.180044	0.276697	-0.993448	8.9065e-09	3.69701e-08	0.265471	0.222379	0.240829	0.296018	0.251755	0.26871	0.342198	0.261514	0.229728	0.282953	0.327793	0.32057	0.573029	0.608871	0.567718	1.6962	1.40663	1.5287	1.87086	1.58144	1.69968	2.12833	1.60958	1.3855	1.78242	2.02579	1.96223	3.8057	4.03487	4.26783
4930512H18Rik	ENSMUSG00000086866	RIKEN cDNA 4930512H18 gene [Source:MGI Symbol;Acc:MGI:1922361]	0	1	NA	-0.903935	0.852347	NA	0	1	NA	0	1	NA	0	0	0	0	0	0	0	0	0.0100982	0	0	0	0	0	0	0	0	0	0	0	0	0	0	0.0609029	0	0	0	0	0	0
4930512J16Rik	ENSMUSG00000107622	RIKEN cDNA 4930512J16 gene [Source:MGI Symbol;Acc:MGI:1922381]	0	1	NA	0	1	NA	0	1	NA	-1.58267	0.742683	NA	0	0	0	0	0	0	0	0	0	0	0	0	0	0.00820678	0.00827382	0	0	0	0	0	0	0	0	0	0	0	0	0	0.0543847	0.0621986
4930512M02Rik	ENSMUSG00000062511	RIKEN cDNA 4930512M02 gene [Source:MGI Symbol;Acc:MGI:1922360]	0	1	NA	0	1	NA	0	1	NA	-2.58558	0.587501	NA	0	0	0	0	0	0	0	0	0	0	0	0	0.0516444	0.0172342	0	0	0	0	0	0	0	0	0	0	0	0	0	0.34299	0.114208	0
4930512P04Rik	ENSMUSG00000106125	RIKEN cDNA 4930512P04 gene [Source:MGI Symbol;Acc:MGI:1925434]	NA	NA	NA	NA	NA	NA	NA	NA	NA	NA	NA	NA	0	0	0	0	0	0	0	0	0	0	0	0	0	0	0	0	0	0	0	0	0	0	0	0	0	0	0	0	0	0
4930513D17Rik	ENSMUSG00000106741	RIKEN cDNA 4930513D17 gene [Source:MGI Symbol;Acc:MGI:1922345]	NA	NA	NA	NA	NA	NA	NA	NA	NA	NA	NA	NA	0	0	0	0	0	0	0	0	0	0	0	0	0	0	0	0	0	0	0	0	0	0	0	0	0	0	0	0	0	0
4930513N10Rik	ENSMUSG00000074136	RIKEN cDNA 4930513N10 gene [Source:MGI Symbol;Acc:MGI:2443064]	-0.0499987	0.721188	0.854658	0.240054	0.0897371	0.174334	0.451991	0.00148978	0.00398372	0.273395	0.0518776	0.0923308	1.52346	1.51552	1.37414	1.75054	1.49232	1.59298	1.46229	1.20634	1.21768	1.31233	1.14711	1.02699	1.30812	1.25363	1.85067	9.73406	9.58615	8.72261	11.0636	9.37423	10.0761	9.09484	7.42487	7.34391	8.26682	7.08927	6.28626	8.68772	8.30756	13.9124
4930513N20Rik	ENSMUSG00000109225	RIKEN cDNA 4930513N20 gene [Source:MGI Symbol;Acc:MGI:1922358]	NA	NA	NA	NA	NA	NA	NA	NA	NA	NA	NA	NA	0	0	0	0	0	0	0	0	0	0	0	0	0	0	0	0	0	0	0	0	0	0	0	0	0	0	0	0	0	0
4930513O06Rik	ENSMUSG00000031270	RIKEN cDNA 4930513O06 gene [Source:MGI Symbol;Acc:MGI:1922375]	NA	NA	NA	NA	NA	NA	NA	NA	NA	NA	NA	NA	0	0	0	0	0	0	0	0	0	0	0	0	0	0	0	0	0	0	0	0	0	0	0	0	0	0	0	0	0	0
4930515B02Rik	ENSMUSG00000087045	RIKEN cDNA 4930515B02 gene [Source:MGI Symbol;Acc:MGI:1922378]	NA	NA	NA	NA	NA	NA	NA	NA	NA	NA	NA	NA	0	0	0	0	0	0	0	0	0	0	0	0	0	0	0	0	0	0	0	0	0	0	0	0	0	0	0	0	0	0
4930515G01Rik	ENSMUSG00000092183	RIKEN cDNA 4930515G01 gene [Source:MGI Symbol;Acc:MGI:1914892]	-0.691805	0.043876	0.134398	-0.801449	0.0188488	0.0473645	-0.876478	0.00962839	0.0220124	-0.889315	0.00799048	0.0170397	0.20905	0.28665	0.209168	0.408109	0.405747	0.391531	0.416706	0.443524	0.417469	0.274169	0.572459	0.546141	0.596927	0.571619	0.406021	1.33571	1.81316	1.32773	2.57928	2.54877	2.47657	2.59174	2.72983	2.51778	1.72708	3.53785	3.34297	3.96442	3.788	3.05227
4930515G13Rik	ENSMUSG00000049202	RIKEN cDNA 4930515G13 gene [Source:MGI Symbol;Acc:MGI:1922348]	NA	NA	NA	NA	NA	NA	NA	NA	NA	NA	NA	NA	0	0	0	0	0	0	0	0	0	0	0	0	0	0	0	0	0	0	0	0	0	0	0	0	0	0	0	0	0	0
4930515G16Rik	ENSMUSG00000104819	RIKEN cDNA 4930515G16 gene [Source:MGI Symbol;Acc:MGI:1922320]	NA	NA	NA	NA	NA	NA	NA	NA	NA	NA	NA	NA	0	0	0	0	0	0	0	0	0	0	0	0	0	0	0	0	0	0	0	0	0	0	0	0	0	0	0	0	0	0
4930515L19Rik	ENSMUSG00000085157	RIKEN cDNA 4930515L19 gene [Source:MGI Symbol;Acc:MGI:1922383]	NA	NA	NA	NA	NA	NA	NA	NA	NA	NA	NA	NA	0	0	0	0	0	0	0	0	0	0	0	0	0	0	0	0	0	0	0	0	0	0	0	0	0	0	0	0	0	0
4930516B21Rik	ENSMUSG00000097504	RIKEN cDNA 4930516B21 gene [Source:MGI Symbol;Acc:MGI:1922364]	0.538579	0.330761	0.550305	0.85932	0.132125	0.237652	-0.152115	0.77305	0.841811	-0.591393	0.24925	0.349474	0.231781	0.176755	0.136418	0.109901	0.122923	0.163427	0.135887	0.149737	0.0272272	0.21798	0.190072	0.244245	0.270827	0.16268	0.560363	1.48094	1.11803	0.865939	0.694585	0.772164	1.03373	0.845163	0.921611	0.164209	1.37313	1.17466	1.49504	1.79867	1.07805	4.21254
4930516K23Rik	ENSMUSG00000109824	RIKEN cDNA 4930516K23 gene [Source:MGI Symbol;Acc:MGI:1924125]	NA	NA	NA	NA	NA	NA	NA	NA	NA	NA	NA	NA	0	0	0	0	0	0	0	0	0	0	0	0	0	0	0	0	0	0	0	0	0	0	0	0	0	0	0	0	0	0
4930517E11Rik	ENSMUSG00000085496	RIKEN cDNA 4930517E11 gene [Source:MGI Symbol;Acc:MGI:1921952]	NA	NA	NA	NA	NA	NA	NA	NA	NA	NA	NA	NA	0	0	0	0	0	0	0	0	0	0	0	0	0	0	0	0	0	0	0	0	0	0	0	0	0	0	0	0	0	0
4930517E14Rik	ENSMUSG00000111246	Riken cDNA 4930517E14 gene [Source:MGI Symbol;Acc:MGI:5608878]	0.115689	0.810386	0.903774	-0.257476	0.582953	0.714554	0.619947	0.219217	0.323997	0.576911	0.242888	0.341899	0.0822315	0.0710706	0.0493668	0.0828559	0.0549175	0.0602359	0.109277	0.0383137	0.104003	0.0383455	0.0491305	0.0545598	0.0598926	0.0436075	0.0604501	0.525412	0.449545	0.313364	0.523656	0.344974	0.381013	0.679657	0.235815	0.627247	0.241551	0.303632	0.333965	0.39777	0.288978	0.454435
4930517G19Rik	ENSMUSG00000108784	RIKEN cDNA 4930517G19 gene [Source:MGI Symbol;Acc:MGI:1921977]	2.52771	0.594775	NA	2.50918	0.597479	NA	1.60311	0.735848	NA	2.72623	0.566168	NA	0	0.0096944	0.0194535	0	0	0	0	0	0	0.00971384	0	0	0	0	0	0	0.0613204	0.123484	0	0	0	0	0	0	0.0611908	0	0	0	0	0
4930517J16Rik	ENSMUSG00000102880	RIKEN cDNA 4930517J16 gene [Source:MGI Symbol;Acc:MGI:1921972]	NA	NA	NA	NA	NA	NA	NA	NA	NA	NA	NA	NA	0	0	0	0	0	0	0	0	0	0	0	0	0	0	0	0	0	0	0	0	0	0	0	0	0	0	0	0	0	0
4930517L18Rik	ENSMUSG00000104225	RIKEN cDNA 4930517L18 gene [Source:MGI Symbol;Acc:MGI:1925431]	NA	NA	NA	NA	NA	NA	NA	NA	NA	NA	NA	NA	0	0	0	0	0	0	0	0	0	0	0	0	0	0	0	0	0	0	0	0	0	0	0	0	0	0	0	0	0	0
4930517O19Rik	ENSMUSG00000054391	RIKEN cDNA 4930517O19 gene [Source:MGI Symbol;Acc:MGI:1922325]	NA	NA	NA	NA	NA	NA	NA	NA	NA	NA	NA	NA	0	0	0	0	0	0	0	0	0	0	0	0	0	0	0	0	0	0	0	0	0	0	0	0	0	0	0	0	0	0
4930518C09Rik	ENSMUSG00000092309	RIKEN cDNA 4930518C09 gene [Source:MGI Symbol;Acc:MGI:1922330]	NA	NA	NA	NA	NA	NA	NA	NA	NA	NA	NA	NA	0	0	0	0	0	0	0	0	0	0	0	0	0	0	0	0	0	0	0	0	0	0	0	0	0	0	0	0	0	0
4930518I15Rik	ENSMUSG00000074629	RIKEN cDNA 4930518I15 gene [Source:MGI Symbol;Acc:MGI:1921954]	0.704317	0.218596	0.421955	0.553873	0.32651	0.474541	-0.815662	0.109101	0.182264	-1.87933	0.000120765	0.000339465	0.171374	0.0976578	0.110231	0.0246679	0.134888	0.0855917	0.122002	0.0977725	0.0488903	0.293561	0.170651	0.255837	0.376889	0.462515	0.84669	1.09498	0.617719	0.699713	0.155903	0.847324	0.541397	0.758805	0.601776	0.29486	1.84924	1.05464	1.566	2.50306	3.06499	6.365
[truncated: 51,991 more rows]
