# Supplementary material for: MYC-driven synthesis of Siglec ligands is a glycoimmune checkpoint
Source: Proc Natl Acad Sci U S A. 2023 Mar 10;120(11):e2215376120. doi: 10.1073/pnas.2215376120 (PMC10089186; doi:10.1073/pnas.2215376120)
Supplement: Supplementary file 6 — Dataset S05 (XLSX) [file pnas.2215376120.sd05.xlsx]

## Sheet: Read Me
Column Information
Columns A	UniProtKB Protein ID. IDs beginning with "CON" are contaminants, "REV" indicates reverse peptide sequence.
Columns B-D	Label free quantification (LFQ) of wild type samples
Columns E-G	Label free quantification (LFQ) of St6galnac4 knockout cells
Columns H-J	Label free quantification (LFQ) of sialidase-treated wild type cells
Column K	Cell membrane protein?
Column L	Secreted protein?

## Sheet: Siglec Immunoprecipitation
UniProtKB Protein ID	LFQ intensity WT_sample1	LFQ intensity WT_sample2	LFQ intensity WT_sample3	LFQ intensity KO_sample1	LFQ intensity KO_sample2	LFQ intensity KO_sample3	LFQ intensity WT_Sialidase_sample1	LFQ intensity WT_Sialidase_sample2	LFQ intensity WT_Sialidase_sample3	Cell Membrane Protein?	Secreted protein?
sp|A2A432|CUL4B_MOUSE	957620	0	1675000	1801200	2461400	1855000	869110	2209200	1726700
sp|A2A4P0|DHX8_MOUSE	0	0	0	796100	0	1870300	0	624940	0
sp|A2A6Q5|CDC27_MOUSE	0	633060	0	0	0	0	0	0	0
sp|A2ABV5|MED14_MOUSE	0	0	0	3410100	421500	0	0	0	0
sp|A2ADA5|PUSL1_MOUSE	0	8457900	3059200	9479200	6035200	5713800	0	7235700	0
sp|A2ADY9|DDI2_MOUSE	0	1564000	2520800	1267700	0	0	0	0	0
sp|A2AGT5|CKAP5_MOUSE	33858000	28563000	13635000	34960000	45376000	37594000	3888100	790100	1544200
sp|A2AIV2|VIR_MOUSE	3702400	0	2049400	3625800	2310600	2384900	0	0	3283400
sp|A2AJN7|S4A11_MOUSE	0	0	0	15528000	15374000	0	59490000	51070000	46727000	+
sp|A2AKG8|FOCAD_MOUSE	2144200	2052200	2838600	0	1808400	0	2570300	2128500	1388800
sp|A2AN08|UBR4_MOUSE	3559200	5919900	5511700	2595500	2553800	3666000	2932600	3455800	1674700
sp|A2AQ07|TBB1_MOUSE	0	0	2992600	0	0	0	0	0	0
sp|A2AQP0|MYH7B_MOUSE	470730000	0	0	0	0	0	0	4442700000	5030100000
sp|A2AR02|PPIG_MOUSE	15610000	10941000	8786300	10666000	10638000	12247000	8811600	8169600	10464000
sp|A2BDX3|MOCS3_MOUSE	26455000	94535000	13683000	53656000	28544000	12516000	4465600	15344000	11187000
sp|A2BE28|LAS1L_MOUSE	2922900	5468400	3629700	5499600	5137900	6223400	4023300	0	4260300
sp|A2BH40|ARI1A_MOUSE	13796000	10082000	5185100	3898100	4747000	3007100	0	0	0
sp|A2RSY6|TRM1L_MOUSE	5199900	1200000	6153400	13014000	15238000	22998000	2933600	2544400	0
sp|A2RTL5|RSRC2_MOUSE	1293200	2498400	3370300	6671000	3269400	5679000	0	0	0
sp|A6H611|MIPEP_MOUSE	0	0	1011200	848680	0	0	0	0	0
sp|A6H8H2|DEN4C_MOUSE	2192100	820030	0	0	0	0	0	3596500	881510	+
sp|A6PWY4|WDR76_MOUSE	0	0	0	4345200	5045500	3339200	738920	0	0
sp|A6X8Z5|RHG31_MOUSE	740170	0	613770	0	0	0	0	0	0
sp|B1ARD6|SLFN9_MOUSE	3389100	3235600	0	10964000	4402400	7752000	4379600	0	0
sp|B1AZI6|THOC2_MOUSE	23674000	20024000	14776000	14148000	15536000	13863000	14365000	19018000	18808000
sp|B2RQC6|PYR1_MOUSE	177800000	173960000	193520000	152240000	178630000	176640000	126300000	131020000	136400000
sp|B2RR83|YTDC2_MOUSE	1187900	832790	682160	0	926020	1708700	0	0	0
sp|B2RRE7|OTUD4_MOUSE	3314200	2033700	0	3422200	3737200	4047600	0	0	0
sp|B2RWS6|EP300_MOUSE	0	0	0	873340	1509300	0	0	0	0
sp|B2RX14|TUT4_MOUSE	0	573330	0	0	931050	786880	0	0	0
sp|B2RY56|RBM25_MOUSE	80457000	61929000	83657000	86157000	70727000	71257000	85083000	95391000	77143000
sp|B7ZCC9|AGRG4_MOUSE	0	0	0	0	0	0	0	0	0
sp|B9EJ86|OSBL8_MOUSE	6764700	1921500	775400	0	0	765310	1330300	0	0
sp|C0HKD9|MFA1B_MOUSE;sp|C0HKD8|MFA1A_MOUSE	801530	355220	0	1406700	382570	792510	0	0	0
sp|Q8CGP6|H2A1H_MOUSE;sp|Q8R1M2|H2AJ_MOUSE;sp|Q8CGP7|H2A1K_MOUSE;sp|Q8CGP5|H2A1F_MOUSE;sp|Q8BFU2|H2A3_MOUSE;sp|C0HKE9|H2A1P_MOUSE;sp|C0HKE8|H2A1O_MOUSE;sp|C0HKE7|H2A1N_MOUSE;sp|C0HKE6|H2A1I_MOUSE;sp|C0HKE5|H2A1G_MOUSE;sp|C0HKE4|H2A1E_MOUSE;sp|C0HKE3|H2A1D_MOUSE;sp|C0HKE2|H2A1C_MOUSE;sp|C0HKE1|H2A1B_MOUSE	1526400	174510000	336170000	201840000	143810000	280820000	2838600	272850000	512520000
sp|D3YXK2|SAFB1_MOUSE	5905200	15216000	16279000	32129000	39246000	25970000	870270	0	819240
sp|D3Z6Q9|BIN2_MOUSE	3311900	5562700	5287200	8882100	6046400	3199300	0	0	0
sp|D3Z7P3|GLSK_MOUSE	38026000	57630000	50629000	47291000	35223000	36553000	35945000	26004000	20021000
sp|E9PV24|FIBA_MOUSE	12875000	1211200	3002600	2354400	7292500	1879500	4866700	7858500	10034000		+
sp|E9PVA8|GCN1_MOUSE	77871000	69927000	70032000	54248000	60374000	62967000	44905000	50169000	50244000
sp|E9PVX6|KI67_MOUSE	12913000	14924000	13335000	12082000	12584000	4610500	0	0	0
sp|E9Q1P8|I2BP2_MOUSE	2305400	1854000	2174200	1629300	1686400	1876000	0	0	0
sp|E9Q394|AKP13_MOUSE	0	0	1198000	1920300	5184400	0	0	0	0
sp|E9Q3L2|PI4KA_MOUSE	0	0	0	391080	0	1554900	0	492580	0	+
sp|E9Q3S4|M3K19_MOUSE	19699000	14095000	11866000	110180000	12360000	6087000	11877000	10487000	13734000
sp|E9Q4Z2|ACACB_MOUSE	5856500	1500100	1379200	672270	396020	709200	0	0	877300
sp|E9Q555|RN213_MOUSE	32446000	5735500	4590500	12713000	0	7008400	0	54341000	0
sp|E9Q5C9|NOLC1_MOUSE	11266000	8454000	21104000	18311000	17976000	17312000	754890	0	1348300
sp|E9Q5G3|KIF23_MOUSE	0	0	2060000	1967400	2155100	1354900	238920	0	0
sp|E9Q5K9|YTDC1_MOUSE	0	1649500	5403900	4550300	5559400	3280800	10630000	18351000	4149100
sp|E9Q6J5|BD1L1_MOUSE	1302000	2715200	1971400	2585600	10606000	6241900	716200	0	0
sp|E9Q735|UBE4A_MOUSE	982820	1230300	741530	895480	0	2568400	2282900	1610300	0
sp|E9Q7E2|ARID2_MOUSE	1568000	0	1192600	1461600	2087900	2133200	974860	1544400	0
sp|E9Q7G0|NUMA1_MOUSE	21382000	33817000	12544000	28875000	11955000	28597000	0	474120	0
sp|E9Q8D0|DJC21_MOUSE	1899800	1449300	0	1702300	2067900	880350	784190	1276300	0
sp|G5E870|TRIPC_MOUSE	2429600	2809200	2539700	3169300	6008600	4894900	0	0	0
sp|O08528|HXK2_MOUSE	13878000	16814000	28609000	12977000	5429700	11528000	4091700	11504000	14537000
sp|O08547|SC22B_MOUSE	30787000	6515300	6850000	7305900	10914000	8173500	4365800	27978000	1748500
sp|O08553|DPYL2_MOUSE	15559000	6929900	8680300	10496000	8116600	17001000	2199400	0	12355000
sp|O08573|LEG9_MOUSE	135940000	134050000	134200000	68724000	95850000	72469000	14261000	21267000	20059000		+
sp|O08582|GTPB1_MOUSE	80562000	78020000	100990000	144430000	106400000	89017000	68730000	83339000	58396000
sp|O08583|THOC4_MOUSE;sp|Q9JJW6|ALRF2_MOUSE	121730000	120800000	192240000	232960000	336450000	205200000	6765800	7951800	9251400
sp|O08585|CLCA_MOUSE	808720	1519200	0	0	0	0	0	0	0
sp|O08600|NUCG_MOUSE	0	0	0	2440900	1461700	1412200	0	0	0
sp|O08663|MAP2_MOUSE	36237000	22449000	30433000	49861000	66150000	53403000	9251600	2467900	1939200
sp|O08664|BCL7C_MOUSE	3557900	0	0	4166200	0	0	0	2897100	0
sp|O08709|PRDX6_MOUSE	35857000	21382000	12667000	18423000	13793000	47000000	24495000	25665000	9807500
sp|O08740|RPB11_MOUSE	916270	0	2141500	1951600	0	2664100	0	6283800	0
sp|O08749|DLDH_MOUSE	1710300	1167100	587520	544140	0	24749000	2473000	1950900	0
sp|O08756|HCD2_MOUSE	14716000	11851000	15858000	12599000	22152000	21414000	12864000	13451000	11543000
sp|O08759|UBE3A_MOUSE	10240000	7723600	6017800	7303400	6115600	7917700	5545900	6068000	10947000
sp|O08784|TCOF_MOUSE	149730000	141710000	179820000	297680000	382670000	251670000	388710	0	0
sp|O08788|DCTN1_MOUSE	2235100	12348000	0	1964400	2053000	2474200	0	0	0
sp|O08795|GLU2B_MOUSE	0	1636300	0	0	0	2141500	1304500	2528000	1251400
sp|O08807|PRDX4_MOUSE	27913000	18918000	33242000	10941000	18274000	32999000	22407000	23459000	41787000		+
sp|O08810|U5S1_MOUSE	219030000	228300000	246180000	229610000	253370000	266160000	379460000	428550000	373950000
sp|O08900|IKZF3_MOUSE	0	0	2332700	1934700	3767800	2388300	1867800	0	8687500
sp|O08914|FAAH1_MOUSE	0	0	1835800	0	0	0	0	0	0
sp|O08915|AIP_MOUSE	0	0	1105200	1687500	1112100	0	0	0	0
sp|O08992|SDCB1_MOUSE	4976100	14396000	16029000	3506600	2676700	1354000	2723000	2439900	405370	+	+
sp|O08997|ATOX1_MOUSE	0	0	0	0	0	0	0	0	0
sp|O09005|DEGS1_MOUSE	3756300	2070300	2146200	1104200	0	0	2768100	0	0
sp|O09061|PSB1_MOUSE	0	0	960690	0	0	3796800	0	0	0
sp|O09106|HDAC1_MOUSE	68264000	83420000	85075000	83731000	99192000	87800000	66763000	59751000	96311000
sp|O09110|MP2K3_MOUSE	1205100	2408200	3370600	7692100	9029700	8032700	2844800	0	2910600
sp|O09117|SYPL1_MOUSE	1305300	1328300	1022900	2193000	2190900	1291700	0	0	1944900
sp|O09131|GSTO1_MOUSE	0	0	0	509750	0	741850	0	0	0
sp|O09167|RL21_MOUSE	201920000	148050000	199690000	339490000	201310000	206490000	294820000	231750000	227670000
sp|O35129|PHB2_MOUSE	63251000	57443000	64379000	39903000	55672000	81572000	64602000	52692000	34565000	+
sp|O35130|NEP1_MOUSE	2566300	2536500	2338000	1773700	2325700	4667200	2573800	4130600	3993500
sp|O35134|RPA1_MOUSE	5082800	15874000	13049000	10131000	13732000	11755000	13735000	14011000	26324000
sp|O35144|TERF2_MOUSE	0	0	4831300	0	3328300	0	0	0	0
sp|O35218|CPSF2_MOUSE	3706500	2148400	8425100	6776800	1098700	7832800	5516700	3748900	5532600
sp|O35226|PSMD4_MOUSE	8866200	6420100	12068000	14465000	13949000	10596000	13397000	8942200	10050000
sp|O35280|CHK1_MOUSE	0	0	0	0	0	4210200	0	0	0
sp|O35286|DHX15_MOUSE	171270000	156870000	144440000	146730000	154160000	155490000	224580000	191710000	179840000
sp|O35295|PURB_MOUSE	14996000	15008000	20978000	73389000	66641000	53916000	26359000	28410000	39934000
sp|O35326|SRSF5_MOUSE	81497000	102740000	40600000	57101000	52500000	132080000	81162000	67131000	61952000
sp|O35343|IMA3_MOUSE	0	952030	1378300	4370700	6240000	0	0	0	1806100
sp|O35344|IMA4_MOUSE	3918000	2064900	2877300	3683100	3337200	2767200	1722700	2378300	2333900
sp|O35381|AN32A_MOUSE;sp|Q64G17|AN32C_MOUSE	4830200	1135500	0	2850800	1735600	5645800	4528000	5194900	0
sp|O35382|EXOC4_MOUSE	0	424140	552660	1117800	1410700	1292600	1001300	411610	0
sp|O35435|PYRD_MOUSE	18631000	19793000	13075000	9631400	22962000	30789000	5226200	7786200	862140
sp|O35465|FKBP8_MOUSE	0	3781900	0	0	0	0	0	0	0
sp|O35490|BHMT1_MOUSE	4744000	0	0	0	1712600	0	0	0	0
sp|O35492|CLK3_MOUSE	0	1299400	0	1625500	0	742310	2021200	1798200	2252900
sp|O35593|PSDE_MOUSE	13736000	15965000	7750800	28426000	23083000	25499000	15447000	5128300	10835000
sp|O35609|SCAM3_MOUSE	3874900	5477100	6119600	3538400	3113400	4616300	0	0	0
sp|O35638|STAG2_MOUSE	17399000	11972000	16654000	8837200	9485500	11826000	17001000	8093200	4718900
sp|O35643|AP1B1_MOUSE	9278100	6124800	3446100	4763400	7472800	7663300	6519400	3708900	6492600
sp|O35654|DPOD2_MOUSE	0	4646400	0	3923300	0	0	3170100	0	2521500
sp|O35658|C1QBP_MOUSE	12317000	11505000	8890000	8046600	8503800	30097000	27867000	12583000	21174000	+	+
sp|O35680|RT12_MOUSE	4968900	3066500	10817000	4799400	12659000	8244500	12834000	4164500	10735000
sp|O35683|NDUA1_MOUSE	0	0	0	0	0	6151600	0	0	0
sp|O35685|NUDC_MOUSE	4044000	4544100	0	867310	0	1691000	3465200	5338600	1101800
sp|O35691|PININ_MOUSE	12021000	14158000	11403000	11854000	11971000	11112000	2335600	286360	0
sp|O35704|SPTC1_MOUSE	0	0	0	0	0	0	0	0	0
sp|Q9CQJ4|RING2_MOUSE;sp|O35730|RING1_MOUSE	0	1694600	0	3375200	1668200	0	0	0	0
sp|O35737|HNRH1_MOUSE	148850000	214910000	252360000	473180000	341920000	307740000	104570000	118210000	156000000
sp|O35841|API5_MOUSE	18334000	15688000	23705000	11119000	10698000	15797000	1376700	0	0
sp|O35855|BCAT2_MOUSE	55658000	47011000	43746000	35748000	30582000	35725000	57761000	49864000	34587000
sp|O35857|TIM44_MOUSE	16824000	19020000	9670000	13655000	19925000	30951000	1289300	3686200	10377000
sp|O35864|CSN5_MOUSE	0	349010	0	306140	0	0	0	294980	0
sp|O35874|SATT_MOUSE	8656500	8793800	5020700	10275000	9182100	10234000	10905000	0	4650900
sp|O35892|SP100_MOUSE	0	1445600	0	2172600	2695400	3742200	0	0	2499900
sp|O35900|LSM2_MOUSE	0	0	5076000	5144800	6711800	8335900	0	0	0
sp|O35972|RM23_MOUSE	27437000	21428000	25580000	31160000	38140000	38625000	41160000	45075000	64122000
sp|O54692|ZW10_MOUSE	1916000	0	0	0	5101900	3711600	0	0	0
sp|O54734|OST48_MOUSE	53748000	51926000	52531000	30707000	34556000	39472000	43469000	43696000	19991000
sp|O54774|AP3D1_MOUSE	2659200	513520	0	1380800	1292200	2177900	0	0	0
sp|O54785|LIMK2_MOUSE	0	0	0	4719200	3773100	2316500	1932500	0	4394600
sp|O54786|DFFA_MOUSE	0	0	0	3381800	2642000	0	0	0	0
sp|O54788|DFFB_MOUSE	0	619980	0	0	383010	0	318770	0	0
sp|O54825|BYST_MOUSE	0	2713400	0	752930	567170	519560	3007900	0	0
sp|O54833|CSK22_MOUSE	5239100	15280000	6184000	4521700	6958600	6010800	14749000	4384300	15376000
sp|O54879|HMGB3_MOUSE	0	0	0	0	0	0	4051400	4154000	0
sp|O54941|SMCE1_MOUSE	6695600	21620000	22065000	13900000	11155000	7173300	3490300	2711000	0
sp|O54946|DNJB6_MOUSE	0	0	0	2825700	3082900	0	2955800	0	0
sp|O54957|LAT_MOUSE	601390	815540	0	4511400	0	2301700	0	0	0	+
sp|O54962|BAF_MOUSE	2891700	3592500	0	7530100	6669900	13308000	1294100	2296700	5442700
sp|O54984|ASNA_MOUSE	3583900	4793800	4510500	2619900	3309300	2791000	2819200	2217600	1701200
sp|O55013|TPPC3_MOUSE	0	873120	0	0	0	0	0	0	0
sp|O55022|PGRC1_MOUSE	973540	1612100	0	0	0	0	1057100	0	0
sp|O55023|IMPA1_MOUSE	3774200	1982400	2549200	1014300	0	1395800	1827100	0	0
sp|O55028|BCKD_MOUSE	4093300	1646500	1143800	2501000	3927500	2595700	6449800	14811000	4302300
sp|O55029|COPB2_MOUSE	28979000	41494000	43741000	58366000	63892000	53978000	53863000	37301000	51671000
sp|O55125|NIPS1_MOUSE	19760000	22564000	17921000	18633000	13645000	10868000	19535000	33594000	16598000
sp|O55126|NIPS2_MOUSE	1267600	1015800	3833400	2190000	327560	227750	0	892550	1362000
sp|O55128|SAP18_MOUSE	9693100	9317200	17219000	21905000	16383000	16586000	9366900	10138000	14338000
sp|O55131|SEPT7_MOUSE	8776900	4824600	1779700	0	1825400	7032300	5584300	2270800	1987200
sp|O55135|IF6_MOUSE	16819000	20173000	28449000	30099000	37849000	39019000	11927000	28922000	41067000
sp|O55142|RL35A_MOUSE	132380000	229470000	72338000	114180000	65321000	60480000	98417000	231290000	127600000
sp|O55143|AT2A2_MOUSE	45397000	59504000	71564000	42457000	69684000	48885000	38416000	30017000	21914000
sp|O55201|SPT5H_MOUSE	36240000	32269000	45432000	39481000	37136000	43590000	137210000	131960000	131790000
sp|O55222|ILK_MOUSE	1178900	2259200	1036300	1817400	1738200	1081600	957270	0	984440	+
sp|O55236|MCE1_MOUSE	0	0	0	616520	653750	714730	0	0	0
sp|O70126|AURKB_MOUSE	1519600	662560	898320	1124500	632740	394270	0	0	0
sp|O70133|DHX9_MOUSE	230490000	213970000	188430000	238350000	239950000	200750000	488660000	484450000	457320000
sp|O70152|DPM1_MOUSE	2449300	11816000	0	5510300	7437900	1463100	9274900	5276000	0
sp|O70194|EIF3D_MOUSE	112950000	128610000	123640000	165550000	161920000	137780000	74336000	82653000	87847000
sp|O70251|EF1B_MOUSE	71767000	84468000	118680000	96758000	114990000	164520000	3806400	6056200	4105400
sp|O70252|HMOX2_MOUSE	0	2503300	2094200	0	0	7362200	0	0	0
sp|O70293|GRK6_MOUSE	0	0	0	0	0	1445900	0	0	0
sp|O70305|ATX2_MOUSE	0	0	4415400	4277100	0	0	0	0	0
sp|O70310|NMT1_MOUSE	225080000	286060000	171450000	171610000	266220000	172830000	185760000	209090000	82336000
sp|O70311|NMT2_MOUSE	5997500	3515800	0	3500100	3319200	2695200	5762500	4692000	3729200
sp|O70318|E41L2_MOUSE	17618000	14901000	34579000	17011000	11969000	14968000	32836000	40709000	12362000	+
sp|O70325|GPX4_MOUSE	11486000	7010000	5862600	4823100	4052400	3385200	11077000	6840000	5197500
sp|O70338|RNH1_MOUSE	0	0	629120	642530	530060	1168600	974970	0	0
sp|O70378|EMC8_MOUSE	4445500	5186000	15353000	7422800	6532100	12176000	6903100	6539500	10779000
sp|O70435|PSA3_MOUSE	0	1421400	0	1035400	1375000	3715600	0	3143200	0
sp|O70439|STX7_MOUSE	0	0	0	0	0	2898400	0	0	0
sp|O70456|1433S_MOUSE	0	0	12456000	12518000	12078000	8288300	0	0	11843000		+
sp|O70494|SP3_MOUSE	0	0	0	2754200	0	0	0	0	0
sp|O70503|DHB12_MOUSE	44516000	31401000	33598000	27828000	35366000	20418000	29990000	31808000	43755000
sp|O70551|SRPK1_MOUSE	5886400	13278000	8029600	31652000	22175000	23614000	3701700	5964800	7626600
sp|O70572|NSMA_MOUSE	2745300	1080700	0	1832900	0	0	0	0	0
sp|O70579|PM34_MOUSE	12662000	19330000	4628100	5564900	2732100	7984900	12194000	9152100	4280100
sp|O70591|PFD2_MOUSE	1175400	1723100	2579100	1254100	2276200	4220900	1489400	886660	0
sp|O88351|IKKB_MOUSE	0	0	0	1778700	1824400	2388300	0	0	0
sp|O88441|MTX2_MOUSE	6743300	2477700	2203600	3279200	3587200	0	0	5197200	0
sp|O88455|DHCR7_MOUSE	20410000	11974000	14996000	8623000	7308100	9173300	11506000	21149000	8125900
sp|O88487|DC1I2_MOUSE	2206100	1655000	4504000	3187700	4114300	3451700	2136900	0	0
sp|O88522|NEMO_MOUSE	0	0	0	0	0	1416400	0	0	0
sp|O88532|ZFR_MOUSE	10427000	16853000	17806000	16676000	22526000	14248000	945510	4279000	2663500
sp|O88544|CSN4_MOUSE	3024000	2604400	2960100	0	0	0	2917500	4479700	3186100
sp|O88545|CSN6_MOUSE	0	0	0	0	1223900	873390	0	0	508590
sp|O88554|PARP2_MOUSE	4616600	3184500	4719600	4733700	7492300	6826000	0	1005600	0
sp|O88569|ROA2_MOUSE	705270000	634700000	479020000	452030000	444800000	699030000	132880000	72160000	52467000		+
sp|O88573|AFF1_MOUSE	7698800	2783600	5156900	6089000	5534200	2376300	0	2331000	0
sp|O88587|COMT_MOUSE	0	0	0	551970	0	3686400	0	0	0	+
sp|O88622|PARG_MOUSE	0	0	2114300	3800100	5151400	5545800	0	0	2451900
sp|O88627|S28A2_MOUSE	0	0	0	0	0	0	0	0	0
sp|O88630|GOSR1_MOUSE	0	0	0	7022500	0	0	0	0	0
sp|O88653|LTOR3_MOUSE	0	0	0	0	0	586890	0	0	0
sp|O88665|BRD7_MOUSE	1445600	1625700	2024800	4849000	0	2564900	0	0	0
sp|O88685|PRS6A_MOUSE	48691000	59628000	63573000	41752000	57085000	62832000	68969000	69443000	42745000
sp|O88696|CLPP_MOUSE	9791200	20003000	20243000	14630000	10618000	8755100	0	3084700	0
sp|O88712|CTBP1_MOUSE	13596000	9866500	8591800	11109000	10093000	9883300	7412100	8400500	9399800
sp|O88736|DHB7_MOUSE	0	4019500	5005700	5500700	3827600	4529700	3004900	0	4209600
sp|O88796|RPP30_MOUSE	23316000	14094000	12177000	29617000	15920000	18750000	9746200	6694200	7576300
sp|O88844|IDHC_MOUSE	19866000	25803000	28440000	14767000	10693000	12734000	21389000	18138000	0
sp|O88890|SH21A_MOUSE	20105000	9867600	34812000	19143000	14769000	17460000	6599800	0	0
sp|Q8C5D8|PIAS2_MOUSE;sp|O88907|PIAS1_MOUSE	0	0	0	0	0	0	0	0	0
sp|O88967|YMEL1_MOUSE	8926800	13989000	17784000	26702000	19969000	15467000	10573000	25921000	2762900
sp|O89023|TPP1_MOUSE	0	0	3655900	2817700	0	684340	1099800	0	0
sp|O89051|ITM2B_MOUSE	0	0	0	0	0	0	0	0	0	+	+
sp|O89053|COR1A_MOUSE	43138000	50546000	43119000	17405000	26407000	27401000	11059000	15015000	2595500
sp|O89079|COPE_MOUSE	4351600	22592000	30147000	20898000	26172000	41359000	3886000	1231600	0
sp|O89086|RBM3_MOUSE	54446000	26043000	41566000	22909000	45204000	119910000	0	0	0
sp|O89090|SP1_MOUSE	0	1448200	1663800	1539300	1813400	1662600	0	0	1902700
sp|O89100|GRAP2_MOUSE	8710700	5295900	8138200	14381000	29444000	28355000	0	0	0
sp|O89112|LANC1_MOUSE	4078700	4546500	4594200	4412800	4282900	2549000	3589800	6334700	8262900	+
sp|P00375|DYR_MOUSE	42368000	43445000	41420000	47723000	56832000	44198000	57134000	43336000	58640000
sp|P00397|COX1_MOUSE	4169800	9749800	3882300	0	0	0	6452000	4572000	3732100
sp|P00405|COX2_MOUSE	42937000	87786000	85350000	47356000	93285000	83402000	79834000	110830000	54608000
sp|P01731|CD8A_MOUSE	8125900	7868200	0	2436200	3583800	4964100	6498300	2934900	2958800	+
sp|P01831|THY1_MOUSE	49998000	140920000	65372000	22068000	30801000	71158000	31340000	20510000	21737000	+
sp|P01849|TCA_MOUSE	588190	851660	0	0	0	0	559920	0	0
sp|P01852|TCB1_MOUSE;sp|P01851|TCB2_MOUSE	1113400	1623000	1606800	1392000	0	679840	4458000	2738200	0
sp|P01898|HA10_MOUSE;sp|P01899|HA11_MOUSE	0	4238800	2053800	0	3598800	3840900	0	0	0
sp|P02340|P53_MOUSE	18944000	20029000	23666000	28968000	42989000	45072000	16581000	18571000	17743000
sp|P03911|NU4M_MOUSE	0	0	0	0	0	0	0	0	0
sp|P03930|ATP8_MOUSE	29525000	28134000	25377000	29109000	25082000	20521000	16094000	21635000	44793000
sp|P03958|ADA_MOUSE	0	2618800	1229500	0	1160700	9415700	1029300	2333200	0	+
sp|P04235|CD3D_MOUSE	1455800	3850800	2606900	1566700	0	645470	1899200	2152200	1987900
sp|P04627|ARAF_MOUSE;sp|Q99N57|RAF1_MOUSE;sp|P28028|BRAF_MOUSE	0	0	3419900	5743700	2517900	1852600	9840700	4527700	2188200
sp|P05064|ALDOA_MOUSE	6836600	8950000	8174600	9292200	0	34512000	20809000	11789000	10272000
sp|P05132|KAPCA_MOUSE	5254500	6079200	4280700	7827500	4503100	3346800	9496900	2663600	3105900	+
sp|P05201|AATC_MOUSE	0	0	0	198870	0	4449800	0	0	0
sp|P05202|AATM_MOUSE	1901900	6496100	2601800	2652500	4496900	65724000	7109600	5902000	1775800	+
sp|P05213|TBA1B_MOUSE	2637300000	2378200000	1739700000	1867500000	1584100000	2020400000	1772600000	1718800000	1687500000
sp|P06151|LDHA_MOUSE	93294000	115810000	106540000	75806000	63881000	233050000	147580000	112970000	106400000
sp|P06240|LCK_MOUSE	7148600	13724000	18988000	6473100	4903700	11060000	7726700	7395400	0	+
sp|P06332|CD4_MOUSE	26398000	28041000	27561000	19087000	12333000	22988000	11802000	18670000	15221000	+
sp|P06745|G6PI_MOUSE;CON__Q3ZBD7	0	805180	0	569640	1849300	17712000	2089600	1637900	825120		+
sp|P06800|PTPRC_MOUSE	29752000	29564000	22496000	6079300	3548600	9342400	7596800	10781000	1837400	+
sp|P07607|TYSY_MOUSE	0	5630700	4318400	2552800	4330900	2923500	7019600	0	3503800
sp|P07742|RIR1_MOUSE	76502000	75350000	81465000	82339000	82049000	87168000	86937000	74405000	57657000
sp|P07901|HS90A_MOUSE	405860000	495970000	432020000	422840000	333520000	393660000	408810000	413670000	434170000	+
sp|P08030|APT_MOUSE	8183700	3996200	6214200	6081800	4886100	7756400	4978100	6476100	4546000
sp|P08043|ZFP2_MOUSE;sp|Q6P560|ZN182_MOUSE	0	0	0	0	0	0	0	0	0
sp|P08113|ENPL_MOUSE	9808900	6091500	15627000	12697000	10308000	20162000	40102000	60597000	28941000
sp|P08228|SODC_MOUSE	0	0	0	9286200	6852200	42201000	20117000	23580000	22733000
sp|P08249|MDHM_MOUSE	99800000	82746000	110710000	84920000	102540000	244040000	88641000	93857000	122340000
sp|P08414|KCC4_MOUSE	6579100	7276800	13552000	6746600	5650900	7873600	5301300	4412300	8516900
sp|P08556|RASN_MOUSE;sp|P32883|RASK_MOUSE	5836100	5390700	3681400	9037500	2429300	2773600	2367300	2738000	2713900	+
sp|P08752|GNAI2_MOUSE	17504000	18791000	22102000	14266000	15818000	16928000	17653000	8301900	10072000	+
sp|P08775|RPB1_MOUSE	54025000	63000000	72181000	65086000	50724000	66334000	62009000	66369000	100150000
sp|P09055|ITB1_MOUSE	0	0	0	0	0	0	0	0	0	+
sp|P09103|PDIA1_MOUSE	2354000	1578900	884690	1601100	1055100	10257000	2430000	1513700	0	+	+
sp|P09405|NUCL_MOUSE	3601300000	4072200000	2843800000	3951700000	2844700000	3963200000	3997100000	3827700000	4414300000
sp|P09411|PGK1_MOUSE	91295000	80110000	86443000	93055000	88216000	160290000	82267000	95877000	58328000
sp|P09671|SODM_MOUSE	2512500	0	1730100	0	4387800	12586000	11609000	5260600	6284600
sp|P09838|TDT_MOUSE	16860000	24121000	21697000	46455000	52780000	56416000	19115000	9278000	7918400
sp|P09925|SURF1_MOUSE	6464400	6666500	7197600	6265300	7901400	8574500	5906500	13837000	8691100
sp|Q4VGL6|RC3H1_MOUSE;sp|P0C090|RC3H2_MOUSE	0	0	0	0	0	0	0	0	0
sp|Q3THW5|H2AV_MOUSE;sp|P0C0S6|H2AZ_MOUSE	190760000	111270000	129200000	153740000	244950000	154710000	103450000	88066000	178510000
sp|P0C7N9|PSMG4_MOUSE	0	0	0	217670	1205700	850840	0	0	0
sp|P0DP28|CALM3_MOUSE;sp|P0DP27|CALM2_MOUSE;sp|P0DP26|CALM1_MOUSE;sp|Q9D6P8|CALL3_MOUSE	0	29498000	0	11081000	24634000	55728000	17953000	23379000	19187000
sp|P10126|EF1A1_MOUSE	1643800000	2092700000	1923100000	2555500000	1973600000	2550200000	1087700000	1084300000	1087300000	+
sp|P10300|CD8B_MOUSE	13296000	14202000	17735000	1748000	7967900	10521000	23297000	23490000	37764000
sp|P10518|HEM2_MOUSE	0	0	0	0	0	0	0	0	0
sp|P10605|CATB_MOUSE	35348000	67103000	38008000	47497000	63634000	74696000	49952000	56333000	36323000	+	+
sp|P10639|THIO_MOUSE	20191000	22610000	17044000	25710000	8384100	21368000	36680000	29203000	16564000		+
sp|P10649|GSTM1_MOUSE	1263500	12545000	12544000	10963000	10172000	21532000	20359000	24082000	17976000
sp|P10755|ZFP14_MOUSE;sp|Q6P9Y7|ZFP82_MOUSE	0	0	0	0	4902700	0	1105600	2222500	0
sp|P10852|4F2_MOUSE	37008000	35831000	36013000	22922000	35664000	27118000	49553000	37364000	42067000	+
sp|Q8CGP2|H2B1P_MOUSE;sp|Q8CGP1|H2B1K_MOUSE;sp|Q6ZWY9|H2B1C_MOUSE;sp|Q64525|H2B2B_MOUSE;sp|Q64478|H2B1H_MOUSE;sp|Q64475|H2B1B_MOUSE;sp|P10854|H2B1M_MOUSE;sp|P10853|H2B1F_MOUSE	520350000	655780000	560400000	1070800000	922680000	979370000	1404600000	1417400000	837910000
sp|P11031|TCP4_MOUSE	2297000	2807300	3161400	3254400	2762700	3333000	0	7729400	398840
sp|P11103|PARP1_MOUSE	243960000	240190000	267480000	181700000	160270000	151830000	58161000	51379000	50154000
sp|P11157|RIR2_MOUSE	7548300	9062500	5413400	10182000	13416000	13325000	0	0	0
sp|P11276|FINC_MOUSE	20726000	3606700	26396000	7266900	15343000	9195300	15772000	9133200	9928100		+
sp|P11352|GPX1_MOUSE	4158200	4147100	3032500	1376300	1541100	0	0	0	0
sp|P11440|CDK1_MOUSE	82054000	58204000	94717000	78595000	77092000	73253000	63216000	59459000	46097000
sp|P11499|HS90B_MOUSE	2345800000	1789600000	1951200000	1618300000	1524300000	1813200000	2105300000	1772300000	2017700000	+	+
sp|P11881|ITPR1_MOUSE	0	0	0	0	0	0	0	0	0
sp|P11942|CD3G_MOUSE	3187500	2824300	9034300	5387500	2289700	2065900	3194400	2887500	6103700
sp|P11983|TCPA_MOUSE	155880000	225220000	217270000	203960000	226760000	198650000	319300000	254420000	265890000
sp|P12367|KAP2_MOUSE	1890500	10599000	7685200	8526200	7100900	10929000	3348100	4296400	11036000	+
sp|P12382|PFKAL_MOUSE	26473000	32374000	31671000	47261000	38094000	47655000	39567000	28873000	36367000
sp|P12787|COX5A_MOUSE	449020	2909300	2207500	0	2716300	2398300	3399700	1239500	1348700
sp|P12815|PDCD6_MOUSE	12966000	6695600	4726000	3171300	3006200	6875600	13411000	6213000	2096000
sp|P12970|RL7A_MOUSE	477890000	621180000	550920000	653230000	662670000	564210000	844530000	830390000	741770000
sp|P13011|ACOD2_MOUSE;sp|Q99PL7|SCD3_MOUSE;sp|P13516|ACOD1_MOUSE	3909400	8999800	4537600	0	8505300	3956400	7784500	0	13385000
sp|P13439|UMPS_MOUSE	58740000	63043000	45081000	38869000	46705000	55997000	75275000	62584000	29821000
sp|P13705|MSH3_MOUSE	0	0	859330	1093800	902430	585710	0	0	0
sp|P13864|DNMT1_MOUSE	248080000	257850000	210570000	304080000	214280000	282440000	88769000	78367000	70440000
sp|P14115|RL27A_MOUSE	385860000	211780000	191620000	159400000	198580000	166480000	562130000	398110000	165640000
sp|P14131|RS16_MOUSE	645910000	704630000	399680000	467510000	295350000	223700000	767640000	699760000	493970000
sp|P14148|RL7_MOUSE	339550000	441030000	460050000	650270000	705660000	528040000	354950000	544170000	360030000
sp|P14152|MDHC_MOUSE	14938000	14903000	18844000	10409000	15302000	52779000	17392000	23956000	17759000
sp|P14206|RSSA_MOUSE	692750000	774550000	559860000	440020000	561830000	590860000	575880000	660090000	499520000	+
sp|P14211|CALR_MOUSE	0	0	2804900	2036600	3079600	15779000	4022400	3079800	0
sp|P14576|SRP54_MOUSE	9488300	9414800	6814000	25032000	30453000	20207000	8330600	1793800	8132400
sp|P14685|PSMD3_MOUSE	42892000	33725000	51558000	47325000	43378000	49749000	56931000	48918000	56061000
sp|P14733|LMNB1_MOUSE	59437000	59300000	70077000	58015000	51479000	56830000	12449000	4920500	12605000
sp|P14824|ANXA6_MOUSE	4281300	2361800	2172000	3548000	3526900	3809700	2434100	4684400	4594100
sp|P14869|RLA0_MOUSE	647500000	582000000	401610000	815540000	463940000	518470000	559490000	601980000	767530000
sp|P15379|CD44_MOUSE	20390000	35653000	21796000	5142500	3030100	4986600	0	0	0	+
sp|P15532|NDKA_MOUSE	2620000	3932100	17204000	8823100	10430000	53201000	21498000	30587000	21795000
sp|P15702|LEUK_MOUSE	260910000	371830000	343860000	33485000	25140000	8716600	0	0	0	+	+
sp|P15864|H12_MOUSE	137220000	112810000	115970000	144110000	229320000	151330000	153490000	104170000	103870000
sp|P16045|LEG1_MOUSE	8265400	6065700	5396600	0	1092100	4458900	4889400	10123000	5939600		+
sp|P16125|LDHB_MOUSE	23364000	20856000	27248000	22458000	14875000	69573000	34700000	38603000	29823000
sp|P16254|SRP14_MOUSE	13353000	17915000	18013000	18942000	24020000	18666000	14900000	22890000	22678000
sp|P16330|CN37_MOUSE	317010000	282740000	261460000	322220000	290290000	246220000	332980000	336240000	336780000
sp|P16332|MUTA_MOUSE	9386900	3002200	4752200	3757700	4680300	4163800	2989600	1553300	3676800
sp|P16460|ASSY_MOUSE	26901000	4391200	10978000	10283000	0	3261700	15789000	28047000	28935000
sp|P16627|HS71L_MOUSE	12080000	0	0	0	0	1000700	0	8151200	0
sp|P16675|PPGB_MOUSE	0	941450	0	0	0	0	929860	0	846580
sp|P16858|G3P_MOUSE	3734100000	5679700000	3539600000	4185000000	3160100000	5243300000	2668300000	2098000000	2377300000
sp|P17047|LAMP2_MOUSE	11322000	10563000	4623300	10034000	0	16607000	15187000	14907000	0	+
sp|P17095|HMGA1_MOUSE	8157300	5544800	11205000	17187000	13664000	14629000	0	0	0
sp|P17182|ENOA_MOUSE	1302700000	1470600000	1551500000	1194400000	1485900000	1560800000	884850000	890100000	1037000000	+
sp|P17225|PTBP1_MOUSE	289760000	317210000	307670000	441860000	673800000	506090000	95318000	105440000	101070000
sp|P17426|AP2A1_MOUSE	1363400	10491000	6685500	11905000	12218000	8534200	55529000	18406000	32483000	+
sp|P17427|AP2A2_MOUSE	41468000	23410000	23304000	18568000	14318000	32723000	106720000	81423000	45153000
sp|P17710|HXK1_MOUSE	5074100	2268000	2351400	0	3257700	1466100	1770200	0	0
sp|P17742|PPIA_MOUSE	329690000	349650000	606920000	392310000	444220000	1232700000	446280000	357570000	650860000		+
sp|P17751|TPIS_MOUSE	79233000	92487000	110360000	90999000	108170000	170550000	80469000	98862000	107030000
sp|P17809|GTR1_MOUSE	1106800	762720	0	0	304890	409700	0	345270	0	+
sp|P17918|PCNA_MOUSE	381590000	491540000	623280000	600720000	569120000	697880000	536710000	468490000	561990000
sp|P18155|MTDC_MOUSE	3895400	0	0	0	3048000	3388300	0	0	0
sp|P18572|BASI_MOUSE	33895000	45084000	39186000	25804000	30396000	31011000	66907000	90310000	55554000	+
sp|P18654|KS6A3_MOUSE	22123000	15723000	17147000	12826000	21001000	19440000	10563000	0	8641600
sp|P18760|COF1_MOUSE	208550000	253070000	212190000	255580000	290820000	267450000	117840000	164090000	243370000
sp|P19096|FAS_MOUSE	270840000	312240000	305000000	239670000	250180000	254100000	313540000	364070000	292930000
sp|P19157|GSTP1_MOUSE;sp|P46425|GSTP2_MOUSE	148210000	104540000	73216000	60841000	63829000	73181000	97568000	45581000	44324000
sp|P19182|IFRD1_MOUSE	0	0	0	0	1527300	1106000	0	691020	0
sp|P19253|RL13A_MOUSE	145400000	98680000	203670000	294280000	231740000	204550000	124700000	140340000	143140000
sp|P19426|NELFE_MOUSE	5626100	7493200	8197500	14984000	18381000	19141000	0	0	0
sp|P19536|COX5B_MOUSE	0	4940700	21161000	9579900	7889100	2008800	3369500	617980	6491400
sp|P19783|COX41_MOUSE	17029000	30007000	18685000	16211000	18246000	22817000	15905000	7204600	14080000
sp|P20029|BIP_MOUSE	15763000	15541000	14646000	12573000	7964300	23652000	15053000	3131900	7256200
sp|P20108|PRDX3_MOUSE	2724100	0	0	0	0	13958000	0	0	0
sp|P20664|PRI1_MOUSE	2671400	22243000	11777000	31518000	20000000	17675000	3784600	18941000	1512100
sp|P21107|TPM3_MOUSE	0	0	8069500	3852400	1799500	9167300	0	0	0
sp|P21550|ENOB_MOUSE	0	0	1770700	401810	0	3755600	496860	0	0
sp|P21619|LMNB2_MOUSE	716770	2125200	5366900	1771700	2012800	2241900	866720	0	0
sp|P21956|MFGM_MOUSE	0	0	0	0	0	0	0	0	0		+
sp|P21995|EMB_MOUSE	0	2237500	0	3069500	3254600	4712600	0	0	1728500	+
sp|P22227|ZFP42_MOUSE;sp|Q3TTC2|TYY2_MOUSE;sp|Q00899|TYY1_MOUSE	0	2320200	0	5288900	0	0	6565900	6502700	9792600
sp|P22646|CD3E_MOUSE	25805000	28214000	17016000	26899000	13108000	13163000	10808000	11879000	19375000	+
sp|P23116|EIF3A_MOUSE	140630000	144820000	133940000	142920000	151950000	127000000	134210000	136920000	119180000
sp|P23198|CBX3_MOUSE	30362000	30413000	21997000	28301000	37907000	36257000	9609200	15883000	14764000
sp|P23249|MOV10_MOUSE	1909600	1222400	2795700	6034000	4203600	4363000	16578000	11702000	7590200
sp|P23475|XRCC6_MOUSE	17427000	20248000	15097000	5089200	10880000	27101000	4471000	0	6922600
sp|P23506|PIMT_MOUSE	824340	1388800	999220	0	5997300	3298900	0	0	0
sp|P23591|FCL_MOUSE	9143800	12594000	14111000	4478300	9564000	6141500	10237000	8043300	9171900
sp|P24161|CD3Z_MOUSE	1300400	2448500	0	3718000	0	872400	0	0	0	+
sp|P24369|PPIB_MOUSE	0	0	0	0	0	0	0	0	0
sp|P24472|GSTA4_MOUSE	18696000	13250000	8011000	0	2308000	8209000	17340000	5858900	4275800
sp|P24547|IMDH2_MOUSE	43514000	37961000	62793000	35731000	31995000	43077000	29083000	27401000	21733000
sp|P24788|CD11B_MOUSE	3168800	2846000	3144400	0	3128900	3303400	0	0	1552800
sp|P24860|CCNB1_MOUSE	12783000	19759000	22811000	40493000	22133000	39836000	2956200	347280	1102700
sp|P25206|MCM3_MOUSE	435160000	357480000	410440000	531470000	491010000	491430000	616770000	534310000	637730000
sp|P25444|RS2_MOUSE	1058700000	852570000	789870000	752610000	613460000	884170000	1696100000	1548000000	951270000
sp|P25976|UBF1_MOUSE	22131000	6236200	0	1826300	0	5970900	9021900	6785600	5373600
sp|P26039|TLN1_MOUSE	10128000	6409800	0	4650500	0	16966000	7132600	1788400	6539300
sp|P26040|EZRI_MOUSE	1980000	8140400	8934900	5247700	5722600	24168000	251250000	315230000	247210000
sp|P26041|MOES_MOUSE	0	0	3371200	4132300	4366000	8401700	19315000	21842000	29820000	+
sp|P26043|RADI_MOUSE	2989200	8978700	20438000	4064500	6784900	5520600	103730000	69851000	33477000
sp|P26350|PTMA_MOUSE	86560000	106970000	102460000	76937000	88986000	438000000	165270000	120160000	158830000
sp|P26369|U2AF2_MOUSE	186850000	176610000	149440000	162320000	182640000	210010000	115390000	79892000	92690000
sp|P26443|DHE3_MOUSE	1023400	15648000	7802800	2169500	1669900	6215300	2848700	0	0
sp|P26516|PSMD7_MOUSE	16874000	20972000	22049000	13717000	12837000	24894000	14295000	10556000	17657000
sp|P26638|SYSC_MOUSE	80389000	62369000	75796000	72241000	48163000	57233000	56064000	54948000	96539000
sp|P26645|MARCS_MOUSE	1068600	2218100	778730	637100	846760	1234900	839020	0	1651800
sp|P26883|FKB1A_MOUSE	0	0	3557100	0	2957400	5119800	3414800	0	0
sp|P27048|RSMB_MOUSE;sp|P63163|RSMN_MOUSE	43185000	86966000	56411000	29648000	23695000	36502000	231640000	35974000	41344000
sp|P27546|MAP4_MOUSE	1069000	1460900	2691100	4811000	4640600	4232500	0	0	0
sp|P27612|PLAP_MOUSE	3502000	14730000	12462000	4691400	7113800	3035500	2404700	2879200	2671500
sp|P27641|XRCC5_MOUSE	8769200	1987900	1839400	3806300	1106400	5567600	0	0	0
sp|P27659|RL3_MOUSE	469680000	498810000	599800000	852370000	990460000	765230000	760730000	658660000	907640000
sp|P27661|H2AX_MOUSE	0	0	0	0	0	0	0	0	0
sp|P27773|PDIA3_MOUSE	34191000	32501000	47699000	52314000	37330000	58707000	53049000	47755000	50896000
sp|P27870|VAV_MOUSE	10640000	13051000	12168000	17280000	14141000	7123600	11366000	7510300	9129000
sp|P28271|ACOC_MOUSE	9945500	10637000	6921600	4266300	10458000	3316100	8478300	11479000	9894600
sp|P28352|APEX1_MOUSE	388490000	332240000	260280000	195580000	259660000	417820000	213490000	227230000	143000000
sp|P28474|ADHX_MOUSE	17578000	15420000	18570000	13826000	14030000	16506000	12356000	19051000	13011000
sp|P28656|NP1L1_MOUSE	33012000	37050000	55143000	38284000	43063000	78494000	188330000	162050000	190050000
sp|P28658|ATX10_MOUSE	9844100	8905000	10034000	2422800	5261100	9797300	3315700	8220700	1559900
sp|P28659|CELF1_MOUSE	2385700	5277900	6812400	2597400	638650	3670500	5356900	2359700	6887300
sp|P28667|MRP_MOUSE	2259700	943590	4647500	0	3734200	3630600	876010	0	0	+
sp|P28738|KIF5C_MOUSE	1424000	1707700	3503500	3953600	2689300	1976700	1437800	0	0
sp|P28740|KIF2A_MOUSE	4146100	6224300	3972600	14154000	10133000	9995400	15246000	7083300	10392000
sp|P28798|GRN_MOUSE	30675000	41200000	49110000	33961000	42871000	39223000	99451000	114290000	101230000		+
sp|P28843|DPP4_MOUSE	1710700	202840	0	1097200	0	824890	997140	2011900	964680	+	+
sp|P28867|KPCD_MOUSE	0	0	0	180720	0	0	0	0	0	+
sp|P29341|PABP1_MOUSE	135850000	132560000	138600000	192430000	175940000	200030000	168950000	197450000	235210000
sp|P29351|PTN6_MOUSE	4865900	3668300	6740500	10526000	21459000	22506000	0	1485300	1603500
sp|P29387|GBB4_MOUSE	0	2013000	4298000	0	0	3783400	0	4132500	0
sp|P29595|NEDD8_MOUSE	1061200	938100	1243900	1336600	0	2816900	2570500	0	3166400
sp|P29758|OAT_MOUSE	19337000	22201000	24235000	19391000	10214000	17819000	22801000	21856000	26574000
sp|P30285|CDK4_MOUSE	3897300	2729800	1120300	4951900	9588000	6718300	8894200	4923300	5774100
sp|P30415|NKTR_MOUSE	0	0	960730	1167800	1655000	1551000	0	0	0	+
sp|P30416|FKBP4_MOUSE	31832000	25410000	23435000	18729000	11360000	38373000	39501000	18468000	18688000
sp|P30681|HMGB2_MOUSE	60684000	36829000	56118000	62430000	52885000	119230000	408680000	247340000	511450000		+
sp|P31041|CD28_MOUSE	0	0	0	0	1881600	0	0	0	0
sp|P31230|AIMP1_MOUSE	180370000	200060000	173910000	222050000	267460000	265040000	100010000	111050000	137490000		+
sp|P31266|SUH_MOUSE	0	2777400	5953900	4773000	0	5063700	7381000	8402400	9731300
sp|P31324|KAP3_MOUSE	0	0	3966200	0	1489800	0	0	0	2432300	+
sp|P31786|ACBP_MOUSE	1456100	1184800	6876600	0	2755100	10810000	2946000	2832200	6013000
sp|P31938|MP2K1_MOUSE	0	0	0	0	0	1561700	0	0	0
sp|P32067|LA_MOUSE	188400000	159750000	180880000	154240000	211080000	165470000	168620000	229270000	190260000
sp|P32233|DRG1_MOUSE	19361000	18146000	26002000	34946000	48038000	32451000	7668300	9279800	12782000
sp|P32921|SYWC_MOUSE	15112000	21021000	23082000	22824000	25661000	25939000	12317000	14277000	20758000
sp|P33174|KIF4_MOUSE	16204000	23094000	24940000	34222000	31280000	26430000	24754000	16565000	27990000
sp|P33609|DPOLA_MOUSE	3620200	14539000	5142000	10549000	16375000	18979000	8881300	9466600	9347000
sp|P33610|PRI2_MOUSE	30237000	23496000	19114000	24765000	32538000	32951000	15836000	17076000	11411000
sp|P33611|DPOA2_MOUSE	2643900	2600000	3773500	3893300	5024700	4204600	4254200	0	0
sp|P34022|RANG_MOUSE	28897000	16226000	24072000	14709000	15831000	36365000	5794200	1630000	3686200
sp|P34884|MIF_MOUSE	31201000	32783000	14232000	9296900	8298200	39784000	36120000	15236000	4444000		+
sp|P35278|RAB5C_MOUSE	14343000	16643000	17921000	14838000	19097000	17991000	11440000	6922800	6854200	+
sp|P35279|RAB6A_MOUSE;sp|P61294|RAB6B_MOUSE	24905000	27394000	33347000	30343000	31470000	24127000	32420000	31700000	35580000
sp|P35282|RAB21_MOUSE	8095600	5364500	7334500	3681700	15459000	5642300	3617600	4970800	0
sp|P35293|RAB18_MOUSE	4505000	4875500	9204100	7885700	3298300	5566200	8212600	4205100	6092900	+
sp|P35486|ODPA_MOUSE	55767000	69483000	73406000	56155000	58024000	52683000	55391000	50372000	65035000
sp|P35550|FBRL_MOUSE	145020000	148860000	150900000	123740000	91030000	116840000	218610000	227980000	203890000
sp|P35564|CALX_MOUSE	132720000	113350000	89099000	61563000	73066000	69531000	47622000	52685000	50456000
sp|P35585|AP1M1_MOUSE	0	793140	0	4577000	882520	3137900	41544000	32306000	68058000
sp|P35601|RFC1_MOUSE	22110000	17163000	15489000	16284000	14951000	16105000	18072000	14345000	8734900
sp|P35700|PRDX1_MOUSE	133810000	159800000	135100000	105920000	66821000	106710000	158660000	116870000	132680000
sp|P35922|FMR1_MOUSE	12241000	12330000	10734000	16779000	18789000	29060000	12666000	7013800	3200100	+
sp|P35951|LDLR_MOUSE	0	1471000	0	1418100	0	3504700	0	0	0	+
sp|P35979|RL12_MOUSE	530220000	504870000	450960000	718850000	556180000	508460000	644420000	820330000	791250000
sp|P35980|RL18_MOUSE	562470000	220530000	417210000	816030000	655950000	405020000	517450000	950910000	924460000
sp|P36536|SAR1A_MOUSE	0	1234500	1575800	858230	1234500	0	10997000	1361700	0
sp|P36552|HEM6_MOUSE	0	881560	0	818090	415310	0	0	0	0
sp|P36916|GNL1_MOUSE	1269400	2711700	1845700	6779400	2693600	2051100	1884200	514080	0
sp|P37913|DNLI1_MOUSE	158800000	195910000	178220000	214900000	239330000	204470000	164110000	125540000	111890000
sp|P38060|HMGCL_MOUSE	16724000	12262000	6652800	2646900	15181000	6602400	3285000	12352000	6323300
sp|P38647|GRP75_MOUSE	166160000	218430000	163600000	114710000	143170000	161360000	138690000	126770000	119340000
sp|P39054|DYN2_MOUSE	11556000	10352000	8899300	8224200	16373000	14650000	8406400	12578000	6243000
sp|P39098|MA1A2_MOUSE	0	0	0	1482200	1732800	3172500	0	0	0
sp|P39749|FEN1_MOUSE	128540000	129240000	110640000	100580000	104510000	80834000	50511000	33117000	40097000
sp|P40124|CAP1_MOUSE	2853700	4061900	2856900	6938000	2419300	3262900	5264100	5427100	3459700	+
sp|P40142|TKT_MOUSE	65404000	60198000	84433000	44670000	45882000	156490000	135260000	110550000	126790000
sp|P40336|VP26A_MOUSE	0	1078200	0	0	0	0	0	0	0
sp|P41105|RL28_MOUSE	255770000	217940000	209900000	320820000	382110000	275090000	165320000	197920000	247540000
sp|P41241|CSK_MOUSE	3294900	5097800	6855900	8690300	6499900	12872000	6220000	2041800	7524100	+
sp|P42209|SEPT1_MOUSE	3660200	3862000	3876800	7723300	9964500	4579600	2993800	3808100	0
sp|P42227|STAT3_MOUSE	2621400	0	0	2730400	4093800	1790100	0	0	0
sp|P42230|STA5A_MOUSE	74286000	69851000	57165000	78800000	102140000	87808000	55416000	55949000	56526000
sp|P42232|STA5B_MOUSE	7516200	6283600	6717000	9296000	8967000	12277000	7319500	10495000	5348000
sp|P42669|PURA_MOUSE	18916000	13886000	26197000	39187000	61201000	25467000	27683000	37448000	61082000
sp|P42932|TCPQ_MOUSE	265990000	326440000	195930000	175710000	180210000	188230000	330590000	325540000	237790000
sp|P43024|CX6A1_MOUSE	28659000	15966000	0	0	0	6113200	21061000	0	0
sp|P43247|MSH2_MOUSE	57598000	49119000	43390000	56755000	59966000	68729000	42246000	10057000	27345000
sp|P43274|H14_MOUSE	16743000	16985000	36446000	30873000	34104000	35512000	13314000	24973000	20399000
sp|P43275|H11_MOUSE	33929000	18047000	21001000	36736000	23830000	21855000	0	3079600	448230
sp|P43276|H15_MOUSE	17320000	7499800	17694000	34889000	29402000	22779000	1989800	2264900	4462500
sp|P43277|H13_MOUSE	35604000	14081000	13369000	34051000	3301500	27322000	0	0	0
sp|P43404|ZAP70_MOUSE	29859000	35332000	38035000	72089000	63778000	53488000	36839000	31802000	33539000	+
sp|P43883|PLIN2_MOUSE	0	4335200	2272300	532350	0	0	0	0	0
sp|P45376|ALDR_MOUSE	6540000	4065800	1977200	7114500	3444300	32691000	7368200	0	0
sp|P45952|ACADM_MOUSE	17186000	26075000	16866000	19123000	11163000	23163000	1441500	21716000	13025000
sp|P46061|RAGP1_MOUSE	18572000	8298100	9742800	4730900	9350500	8394300	3640700	4095200	9431900
sp|P46460|NSF_MOUSE	30021000	36441000	34171000	38847000	47114000	47617000	30813000	14509000	28363000
sp|P46467|VPS4B_MOUSE	29776000	7722300	6030200	9476100	13384000	8033600	6900100	4175400	3120200
sp|P46471|PRS7_MOUSE	30291000	41209000	51518000	44852000	45727000	53650000	36735000	45185000	40824000
sp|P46638|RB11B_MOUSE;sp|P62492|RB11A_MOUSE	17753000	21795000	29278000	29115000	19216000	35330000	21170000	27326000	23664000
sp|P46662|MERL_MOUSE	0	0	0	0	0	0	0	0	0	+
sp|P46664|PURA2_MOUSE	0	0	0	0	0	1397800	0	0	0
sp|P46718|PDCD2_MOUSE	0	0	0	0	0	0	0	0	0
sp|P46737|BRCC3_MOUSE	0	0	707840	5686700	0	390780	0	1020400	0
sp|P46935|NEDD4_MOUSE	5979900	7275700	8894700	12365000	20954000	19697000	5791600	6315700	8344700	+
sp|P46978|STT3A_MOUSE	5507800	4927900	6704400	9372400	7257600	6771000	3661400	5054900	0
sp|P47738|ALDH2_MOUSE	20224000	17848000	14487000	1870100	2423700	3838300	27365000	15908000	8235700
sp|P47753|CAZA1_MOUSE	19333000	22891000	17017000	18188000	2985700	17547000	9675700	8407700	14836000
sp|P47754|CAZA2_MOUSE	0	16897000	20579000	11677000	15768000	4357500	4646700	0	7471400
sp|P47757|CAPZB_MOUSE	0	5658000	10194000	7035400	9351200	19031000	9753700	5966800	7800800
sp|P47758|SRPRB_MOUSE	4113400	2839500	3451900	3024500	4965000	4536200	0	2015600	0
sp|P47802|MTX1_MOUSE	0	1611300	3222900	3202000	0	1016800	2912100	2061700	1897300
sp|P47809|MP2K4_MOUSE	0	0	0	2037800	0	3787900	0	0	0
sp|P47856|GFPT1_MOUSE	0	2006600	2071400	0	4916600	0	0	0	0
sp|P47857|PFKAM_MOUSE	67472000	76723000	82215000	89046000	105660000	86589000	79679000	44405000	110950000
sp|P47911|RL6_MOUSE	667440000	861090000	441620000	554660000	658010000	716370000	880930000	960640000	552560000
sp|P47915|RL29_MOUSE	94296000	100690000	175790000	207700000	267690000	157920000	0	0	0
sp|P47955|RLA1_MOUSE	65970000	89622000	138060000	139370000	148560000	161120000	145720000	170140000	203700000
sp|P47962|RL5_MOUSE	356260000	269300000	284140000	376290000	366290000	382360000	164470000	153050000	130340000
sp|P47963|RL13_MOUSE	479290000	610400000	512130000	648310000	584580000	431620000	424380000	530940000	331930000
sp|P47964|RL36_MOUSE	96192000	95455000	157590000	257050000	181330000	152570000	84774000	196840000	83563000
sp|P48024|EIF1_MOUSE	3403200	6952600	3062100	1838800	10352000	9315300	0	0	0
sp|P48036|ANXA5_MOUSE	0	0	0	0	0	0	928990	373530	0
sp|P48193|41_MOUSE	29640000	31496000	42403000	44406000	41018000	47031000	34038000	29208000	136700000
sp|P48771|CX7A2_MOUSE	2285500	3341100	3188500	3228500	0	3173500	2984300	4288900	3738400
sp|P48962|ADT1_MOUSE	276700000	199790000	148590000	103190000	146470000	196190000	287980000	273380000	166670000
sp|P49194|RET3_MOUSE	0	0	0	0	0	0	0	0	0		+
sp|P49312|ROA1_MOUSE	270390000	220970000	287210000	416460000	514990000	557050000	22796000	16859000	58549000
sp|P49586|PCY1A_MOUSE;sp|Q811Q9|PCY1B_MOUSE	1753600	2366400	2586000	714030	1100100	2140500	3493700	0	2012200
sp|P49717|MCM4_MOUSE	314700000	246690000	306010000	296290000	297660000	330330000	236530000	204000000	286460000
sp|P49718|MCM5_MOUSE	547100000	464080000	336460000	437650000	632010000	575990000	540020000	550820000	493180000
sp|P49722|PSA2_MOUSE	1196900	1104600	1379400	565790	1714900	6396300	0	1187500	0
sp|P49769|PSN1_MOUSE	0	2852300	0	0	2081600	0	0	1170600	0	+
sp|P49962|SRP09_MOUSE	0	9042400	7185200	7113400	0	7472800	0	10959000	11994000
sp|P50096|IMDH1_MOUSE	0	1029300	1629900	1391900	0	0	1137700	0	0
sp|P50136|ODBA_MOUSE	0	5536400	7783700	9867900	10737000	12447000	2014900	3031000	907470
sp|P50171|DHB8_MOUSE	5204100	6705800	8334000	6617100	8244000	7856100	5983100	7013200	7953700
sp|P50247|SAHH_MOUSE	208430000	185200000	210360000	201070000	213270000	192190000	179100000	156230000	144560000
sp|P50431|GLYC_MOUSE	29854000	29537000	38561000	26198000	14741000	24218000	34417000	30676000	30349000
sp|P50516|VATA_MOUSE	2571500	8209900	6128900	4673000	0	13283000	7143100	3882700	5654500
sp|P50544|ACADV_MOUSE	14102000	19751000	6400300	11199000	12515000	12584000	5104000	9394800	12365000
sp|P50580|PA2G4_MOUSE	548800000	779930000	646420000	707970000	748500000	639910000	550670000	513130000	483220000
sp|P50637|TSPO_MOUSE	10144000	7913900	8859800	0	1726900	11891000	17922000	13804000	0
sp|P51150|RAB7A_MOUSE	72888000	68459000	64588000	54931000	49605000	69484000	65673000	50394000	67195000
sp|P51174|ACADL_MOUSE	27550000	29819000	33902000	57415000	70244000	45315000	28385000	43380000	16494000
sp|P51175|PPOX_MOUSE	4308800	0	2494300	4446000	0	0	3004100	0	0
sp|P51410|RL9_MOUSE	379840000	311590000	255620000	336060000	310360000	372180000	482510000	386800000	407050000
sp|P51660|DHB4_MOUSE	5297200	3020600	5001200	3524100	3413600	3511000	4746100	2065500	5130700
sp|P51859|HDGF_MOUSE	1596000	1441200	0	3761500	2078900	11879000	0	4713500	0		+
sp|P51863|VA0D1_MOUSE	0	7053500	0	9323300	5410400	3303000	0	0	12104000
sp|P51881|ADT2_MOUSE	1299000000	1503400000	813340000	729780000	644130000	909610000	1523000000	1298700000	1067700000
sp|P51912|AAAT_MOUSE	9453500	6472300	6050500	9523100	9979600	6633900	2986700	0	6516200	+
sp|P51943|CCNA2_MOUSE	0	1426900	0	2674900	0	0	0	0	0
sp|P52293|IMA1_MOUSE	29492000	22398000	15450000	28264000	26792000	47270000	6159600	5064000	8489900
sp|P52332|JAK1_MOUSE	358660	610420	1579500	0	0	0	0	0	0
sp|P52431|DPOD1_MOUSE	4329600	12263000	2368500	2458100	665360	1782700	1959900	0	2285000
sp|P52432|RPAC1_MOUSE	2059000	3128000	9808800	5616500	5598100	4036900	7140500	16669000	5178500
sp|P52479|UBP10_MOUSE	9033500	4953600	3792500	13621000	7024300	7302700	0	4214600	3045000
sp|P52480|KPYM_MOUSE	954180000	1005600000	1039600000	960820000	972220000	1185600000	808150000	752920000	940350000
sp|P52482|UB2E1_MOUSE;sp|Q91W82|UB2E2_MOUSE;sp|P52483|UB2E3_MOUSE	5337300	4354000	10090000	6186500	0	9297500	6201600	10107000	0
sp|P52875|TM165_MOUSE	1424200	2835100	2598100	8235600	3448800	2935500	2730900	0	4412100
sp|P53026|RL10A_MOUSE	465350000	401400000	356300000	456400000	411620000	422040000	607910000	637090000	611910000
sp|P53811|PIPNB_MOUSE	3097400	2382000	7087600	8344700	4319900	3639100	10185000	12051000	11875000
sp|P53986|MOT1_MOUSE	143320000	261260000	82496000	84510000	110670000	90514000	89301000	151860000	68980000	+
sp|P53994|RAB2A_MOUSE;sp|P59279|RAB2B_MOUSE	27177000	19692000	30332000	17995000	14046000	27463000	25709000	29974000	27771000
sp|P53995|APC1_MOUSE	11471000	7378900	3612400	9933600	8891100	11731000	5397100	3197000	883030
sp|P53996|CNBP_MOUSE	4968400	5250900	11693000	14209000	6895400	21303000	4354400	3221500	4615200
sp|P54071|IDHP_MOUSE	0	0	0	19007000	9165200	7798500	0	0	0
sp|P54103|DNJC2_MOUSE	35358000	38252000	32485000	49909000	53095000	62012000	24514000	33971000	33296000
sp|P54227|STMN1_MOUSE	4817000	6426700	5181500	1761600	2146100	22991000	6005500	7961100	4617800
sp|P54276|MSH6_MOUSE	75083000	74405000	89335000	107510000	112120000	104090000	117460000	72826000	77512000
sp|P54729|NUB1_MOUSE	4536400	2393200	2316400	3373000	7995700	1523300	0	2834200	0
sp|P54775|PRS6B_MOUSE	32851000	41665000	47832000	43524000	43156000	37350000	36506000	34739000	39893000
sp|P54822|PUR8_MOUSE	22092000	22008000	33190000	15740000	16768000	30648000	22182000	15870000	15956000
sp|P54823|DDX6_MOUSE	56499000	35400000	38083000	44641000	46480000	45101000	57574000	49998000	64327000
sp|P54923|ADPRH_MOUSE	0	5176200	6978400	2296100	6852400	5867300	4282500	3417200	0
sp|P55096|ABCD3_MOUSE	0	0	486150	316090	868550	863690	0	0	0
sp|P55258|RAB8A_MOUSE;sp|P61028|RAB8B_MOUSE	7844300	10870000	14839000	4715800	14651000	10472000	0	12310000	9923700	+
sp|P55264|ADK_MOUSE	113230000	56931000	49385000	51166000	28096000	34615000	42423000	37884000	6049300
sp|P55821|STMN2_MOUSE	3112300	4994500	8219400	4037900	3768100	11964000	0	5298600	7944800
sp|P56135|ATPK_MOUSE	68026000	135160000	131960000	152940000	167270000	179130000	243990000	126530000	92368000
sp|P56183|RRP1_MOUSE	4921600	2707300	6285100	4684500	4684000	4694600	12314000	5590600	8187200
sp|P56379|ATP68_MOUSE	8260700	23297000	22162000	7664100	8728600	7179600	7691000	6752300	3947400
sp|P56382|ATP5E_MOUSE	7628900	2758200	6806900	5988500	6624600	7109900	0	5813400	0
sp|P56391|CX6B1_MOUSE	0	0	10375000	3860400	0	4468700	11962000	0	11439000
sp|P56395|CYB5_MOUSE	12832000	20464000	12536000	12799000	6627700	12387000	11280000	14450000	24946000
sp|P56399|UBP5_MOUSE	9514900	2421100	3444500	2728200	3861000	5626800	4469900	3976300	3313000
sp|P56480|ATPB_MOUSE	1059400000	1012000000	1022400000	810860000	1071600000	1454900000	917400000	837830000	1042700000
sp|P56671|MAZ_MOUSE	2794800	4321400	5869300	4691300	8423000	2490400	8949700	14681000	10833000
sp|P56873|SSA27_MOUSE	0	0	498050	479540	0	2017900	0	0	0
sp|P56959|FUS_MOUSE	17169000	42062000	46953000	92574000	85852000	71915000	6122900	882800	15868000
sp|P56960|EXOSX_MOUSE	80732000	91414000	82283000	122970000	103550000	95911000	47790000	43309000	23166000
sp|P57759|ERP29_MOUSE	0	0	0	0	0	0	0	79213000	0
sp|P57776|EF1D_MOUSE	169480000	182640000	278590000	224750000	177250000	190830000	3805900	1756500	6354100
sp|P57780|ACTN4_MOUSE;sp|Q7TPR4|ACTN1_MOUSE	0	3996000	71102000	36163000	36278000	37478000	0	0	99994000
sp|P57784|RU2A_MOUSE	14964000	9958700	2045100	5763700	5556300	13611000	6007700	9355800	0
sp|P58021|TM9S2_MOUSE	7301800	10210000	8355400	7900900	3246600	3693700	3959700	4001400	3133500
sp|P58044|IDI1_MOUSE	3393100	3756800	2390600	0	0	5569500	0	3365400	0
sp|P58059|RT21_MOUSE	25530000	8907000	12052000	19262000	16147000	18481000	15631000	19556000	10852000
sp|P58064|RT06_MOUSE	4851500	7352100	10469000	17599000	13877000	10296000	12167000	18804000	18264000
sp|P58137|ACOT8_MOUSE	0	0	0	0	0	0	0	0	0
sp|P58252|EF2_MOUSE	321460000	344860000	348360000	375700000	379020000	488300000	353250000	458090000	342390000
sp|P58281|OPA1_MOUSE	28044000	29039000	26202000	16723000	17333000	16221000	20712000	16697000	11608000
sp|P58466|CTDS1_MOUSE	0	0	0	0	0	0	0	0	0
sp|P58468|F207A_MOUSE	5041300	4170300	4354000	5354700	5326700	5147200	0	0	0
sp|P58501|PAXB1_MOUSE	11270000	3875000	7062600	7021300	8139600	0	0	0	0
sp|P58742|AAAS_MOUSE	0	0	3130000	1285800	2539000	3292000	47168000	2215200	0
sp|P58854|GCP3_MOUSE	0	1450800	1279000	841520	1704500	1169600	0	0	0
sp|P59017|B2L13_MOUSE	2362500	0	3095600	4139400	6863700	13324000	2801600	3787900	2213100
sp|P59048|PDRG1_MOUSE	4018500	911640	3511600	4440100	2440000	702080	1866700	4599700	7900300
sp|P59235|NUP43_MOUSE	803140	811030	1608400	880800	1489900	1202300	0	0	0
sp|P59328|WDHD1_MOUSE	33131000	60519000	62503000	74209000	76695000	86787000	28664000	0	41585000
sp|P59481|LMA2L_MOUSE	6227400	5122400	2982200	2903700	3216300	3575100	3919000	2049700	0
sp|P59708|SF3B6_MOUSE	27578000	21317000	19320000	25444000	27483000	32389000	17939000	16306000	23713000
sp|P59999|ARPC4_MOUSE	18031000	13800000	16679000	13603000	4213500	11684000	16423000	15484000	20274000
sp|P60003|ELOF1_MOUSE	0	0	0	11813000	24314000	0	0	0	0
sp|P60060|SC61G_MOUSE	2968200	4158700	2389200	2498200	5050200	4319500	2537800	2804400	0
sp|P60122|RUVB1_MOUSE	133650000	136750000	105030000	119950000	126950000	131080000	108110000	97911000	92644000
sp|P60229|EIF3E_MOUSE	32451000	45691000	40036000	32169000	32145000	31730000	44260000	39461000	38638000
sp|P60330|ESPL1_MOUSE	8671600	8038400	8605300	29714000	24845000	34118000	1064900	1086800	1274500
sp|P60335|PCBP1_MOUSE	131720000	122350000	153500000	156870000	160390000	163690000	101910000	107140000	114960000
sp|P60603|ROMO1_MOUSE	0	4361800	0	0	0	2680500	0	0	0
sp|P60710|ACTB_MOUSE	2967400000	3830800000	4124800000	4397800000	4596700000	4301800000	2808400000	3049400000	3737300000
sp|P60762|MO4L1_MOUSE	16712000	9331700	4077600	11421000	5920900	8192000	0	0	0
sp|P60766|CDC42_MOUSE	63407000	51416000	53302000	35521000	59633000	55254000	48427000	74144000	73331000	+
sp|P60824|CIRBP_MOUSE	0	0	0	0	1377500	4247800	0	0	0
sp|P60843|IF4A1_MOUSE	369830000	500230000	431860000	558360000	436740000	642150000	687260000	535080000	514480000
sp|P60867|RS20_MOUSE	281230000	303210000	329080000	289530000	260970000	191140000	267210000	270910000	343740000
sp|P61027|RAB10_MOUSE	4288200	4844900	5591700	4047700	8095900	5994400	4673900	3662800	7177800
sp|P62838|UB2D2_MOUSE;sp|P61079|UB2D3_MOUSE	19756000	9652600	28594000	26824000	11172000	8206900	7809700	23594000	7987400
sp|P61082|UBC12_MOUSE	22771000	24892000	29581000	25168000	29705000	20923000	17364000	27789000	32693000
sp|P61089|UBE2N_MOUSE	0	6185500	2691300	3577600	3855500	9253600	22658000	24842000	4931000
sp|P61161|ARP2_MOUSE	8540000	9093100	11670000	10283000	7437000	15112000	12387000	18918000	20222000
sp|P61164|ACTZ_MOUSE	11092000	11118000	12025000	22903000	13724000	5800500	9100600	11207000	7678300
sp|P84078|ARF1_MOUSE;sp|P61205|ARF3_MOUSE;sp|Q8BSL7|ARF2_MOUSE	153330000	178680000	85822000	96901000	124340000	198710000	186740000	124400000	119650000
sp|P61211|ARL1_MOUSE	10156000	7511400	4264300	3428800	2750500	8245100	8209900	9500200	4966400
sp|P61222|ABCE1_MOUSE	28674000	24264000	27730000	33861000	19315000	17872000	24565000	13556000	23359000
sp|P61255|RL26_MOUSE	201330000	233350000	278720000	329090000	220510000	227220000	207960000	283570000	180790000
sp|P61290|PSME3_MOUSE	21483000	17107000	12229000	2336200	11766000	14694000	18898000	16123000	5742700
sp|P61327|MGN_MOUSE;sp|Q9CQL1|MGN2_MOUSE	21151000	19616000	15664000	22958000	14639000	9758800	61759000	78364000	63086000
sp|P61358|RL27_MOUSE	283070000	431050000	466710000	645410000	446860000	306620000	497830000	332400000	418270000
sp|P61514|RL37A_MOUSE	120790000	145900000	199940000	191740000	218380000	176970000	115840000	129050000	257080000
sp|P61620|S61A1_MOUSE	34525000	45725000	14203000	10554000	13698000	15091000	24637000	36486000	13588000
sp|P61750|ARF4_MOUSE	27138000	9274800	0	10011000	7265600	2881200	6380200	15659000	3788100
sp|P61804|DAD1_MOUSE	11184000	11799000	13344000	10115000	17353000	12674000	10444000	16393000	0
sp|P61924|COPZ1_MOUSE	1667100	1640700	5165500	7157500	0	5762800	0	0	3875400
sp|P61963|DCAF7_MOUSE	0	0	0	0	0	0	0	3525200	0
sp|P61965|WDR5_MOUSE	12699000	20480000	16877000	23542000	30627000	24707000	26259000	32522000	38258000
sp|P61967|AP1S1_MOUSE	0	1064900	1397100	0	1381400	2321100	1141400	0	0
sp|P61971|NTF2_MOUSE	0	13889000	9284800	25954000	16131000	34605000	12340000	8011200	12863000
sp|P61979|HNRPK_MOUSE	524200000	441740000	387810000	406860000	462180000	608080000	457050000	486980000	276150000
sp|P61982|1433G_MOUSE	1390400	2315300	3328500	1861700	2507400	3910600	2065400	1932500	3275100
sp|P62071|RRAS2_MOUSE	426830	0	651100	0	0	0	0	791750	835570	+
sp|P62075|TIM13_MOUSE	3365200	3903900	3233000	2328200	4323200	6182300	0	0	4312500
sp|P62077|TIM8B_MOUSE	0	0	0	239670	396720	708300	0	0	0
sp|P62082|RS7_MOUSE	747150000	666410000	627780000	848090000	1053900000	970460000	694260000	870170000	739020000
sp|P62137|PP1A_MOUSE	111180000	94707000	72685000	105960000	51777000	72462000	126730000	141290000	74844000
sp|P62141|PP1B_MOUSE	16792000	27620000	24291000	22170000	11379000	16324000	20642000	18071000	18850000
sp|P62192|PRS4_MOUSE	67837000	37815000	35544000	36260000	47114000	65239000	42457000	41109000	27089000
sp|P62196|PRS8_MOUSE	54795000	47983000	45353000	47864000	45244000	45026000	32590000	45417000	33912000
sp|P62242|RS8_MOUSE	996090000	784460000	940080000	1322400000	1125800000	1050400000	1805400000	1497000000	1630300000
sp|P62245|RS15A_MOUSE	373050000	451500000	367300000	337970000	202700000	348930000	585360000	329520000	563730000
sp|P62259|1433E_MOUSE	15468000	10692000	12235000	8335000	2840500	35834000	17427000	8502200	11414000
sp|P62264|RS14_MOUSE	348060000	446830000	579180000	773450000	1076100000	629780000	483270000	352240000	472270000
sp|P62267|RS23_MOUSE	219700000	228200000	194160000	239570000	262540000	263530000	262880000	211220000	362300000
sp|P62270|RS18_MOUSE	432370000	619620000	711620000	761820000	939140000	461530000	704600000	1086100000	854290000
sp|P62281|RS11_MOUSE	435820000	421650000	430880000	572570000	464070000	467000000	569830000	713690000	725280000
sp|P62301|RS13_MOUSE	813470000	587020000	439780000	643360000	539980000	477640000	813790000	1305400000	457720000
sp|P62305|RUXE_MOUSE	59027000	56936000	64445000	18247000	46455000	79031000	72743000	85946000	58199000
sp|P62307|RUXF_MOUSE	22142000	27520000	38977000	30756000	56667000	38576000	29128000	25116000	20532000
sp|P62309|RUXG_MOUSE	28862000	24087000	32873000	32023000	40532000	22548000	30586000	10519000	41811000
sp|P62315|SMD1_MOUSE	82509000	68847000	83321000	68988000	82888000	107820000	139420000	120510000	93997000
sp|P62317|SMD2_MOUSE	85639000	125780000	106140000	109210000	103840000	84536000	151890000	112080000	95822000
sp|P62320|SMD3_MOUSE	104920000	101010000	107950000	114510000	130320000	108640000	102310000	87236000	100340000
sp|P62322|LSM5_MOUSE	3586200	2822200	3790500	1807300	4762600	5682000	1455300	0	2156100
sp|P62331|ARF6_MOUSE	15132000	23439000	15213000	22509000	7613800	19392000	25225000	28189000	0	+
sp|P62334|PRS10_MOUSE	53102000	54331000	69523000	56379000	57320000	67692000	65711000	68744000	47445000
sp|P62482|KCAB2_MOUSE	28778000	19587000	14531000	11238000	6161800	16573000	103210000	56353000	33432000	+
sp|P62702|RS4X_MOUSE	1072000000	1077900000	834640000	1047000000	971520000	895390000	1300200000	1356200000	1071900000
sp|P63330|PP2AA_MOUSE;sp|P62715|PP2AB_MOUSE	30305000	38973000	31832000	26556000	21275000	38569000	43087000	36443000	42830000
sp|P62717|RL18A_MOUSE	254260000	230070000	239610000	282480000	223870000	265600000	421650000	417990000	554480000
sp|P62743|AP2S1_MOUSE	1823000	3485900	7258900	5719900	3439800	5065500	28725000	13194000	29268000	+
sp|P62751|RL23A_MOUSE	193790000	299570000	313520000	307550000	307640000	283980000	132860000	142870000	113970000
sp|P62754|RS6_MOUSE	499760000	437720000	744780000	690690000	756570000	446640000	1154800000	922670000	1398800000
sp|P62774|MTPN_MOUSE	1631400	0	1281400	973320	1674600	2371200	1210800	0	1672200
sp|P62806|H4_MOUSE	673760000	883120000	671120000	736180000	511700000	768200000	892880000	474230000	561320000
sp|P62821|RAB1A_MOUSE	66176000	69278000	64850000	51603000	73200000	69299000	56930000	66033000	47357000
sp|P62827|RAN_MOUSE	720670000	783880000	711600000	587310000	648920000	705260000	650480000	702930000	804120000
sp|P62830|RL23_MOUSE	313090000	416820000	401960000	496510000	404250000	333240000	564330000	484840000	436550000
sp|P62835|RAP1A_MOUSE	3130500	1807000	5810200	0	4331100	3937100	1982100	3088300	4412000	+
sp|P62843|RS15_MOUSE	264830000	229700000	197520000	151380000	237040000	221890000	215900000	142380000	237230000
sp|P62849|RS24_MOUSE	417700000	330980000	356160000	264190000	394580000	433700000	345950000	244660000	500750000
sp|P62852|RS25_MOUSE	724370000	533600000	440710000	555610000	328140000	374810000	839730000	651670000	373190000
sp|P62855|RS26_MOUSE	303590000	197700000	256940000	376890000	179190000	423160000	370620000	515530000	276060000
sp|P62858|RS28_MOUSE	7501400	14036000	19483000	7741000	10974000	16756000	7660400	0	2186500
sp|P62862|RS30_MOUSE	13312000	9592400	21397000	54106000	49387000	23375000	0	0	0
sp|P62869|ELOB_MOUSE	3817400	2097500	0	0	0	0	4091600	0	0
sp|P62874|GBB1_MOUSE	20894000	4973700	11982000	12791000	6935800	19394000	12514000	6313800	4173700
sp|P62876|RPAB5_MOUSE	5868500	3944500	9351400	6095300	4496800	5099900	9015900	17928000	9763400
sp|P62878|RBX1_MOUSE	3804100	7555000	9979800	4494600	7892900	5046600	3374900	8964700	0
sp|P62880|GBB2_MOUSE	48984000	40402000	66374000	37118000	61044000	56720000	38472000	38396000	53559000
sp|P62889|RL30_MOUSE	388180000	627100000	573420000	758250000	689550000	816770000	1132200000	1115000000	1182400000
sp|P62892|RL39_MOUSE	6332700	7716100	6469200	38144000	12979000	29932000	721270	2077400	0
sp|P62900|RL31_MOUSE	258100000	263450000	183330000	392540000	243660000	171740000	257340000	182580000	234920000
sp|P62908|RS3_MOUSE	1068700000	1223100000	1293900000	1249200000	1200500000	1073400000	1615000000	2007100000	1642100000
sp|P62911|RL32_MOUSE	215980000	141650000	212920000	325310000	186140000	171100000	222080000	165690000	181230000
sp|P62915|TF2B_MOUSE	7312800	11008000	0	6051400	6206200	10471000	0	0	0
sp|P62918|RL8_MOUSE	329620000	370130000	507700000	597760000	633220000	497680000	526560000	682970000	578120000
sp|P62960|YBOX1_MOUSE	366220000	450240000	251010000	346530000	362960000	440460000	312970000	472280000	318620000		+
sp|P62962|PROF1_MOUSE;CON__P02584	52256000	61188000	44324000	44378000	49410000	75964000	53505000	66852000	63750000
sp|P62983|RS27A_MOUSE;sp|P62984|RL40_MOUSE;sp|P0CG49|UBB_MOUSE;sp|P0CG50|UBC_MOUSE	329720000	228990000	300660000	206630000	228430000	246590000	205910000	310790000	231940000
sp|P62996|TRA2B_MOUSE	122730000	89605000	103680000	109130000	154970000	148300000	171240000	173170000	212760000
sp|P63001|RAC1_MOUSE	0	948590	3415800	0	0	1178400	2844800	1399700	5688600	+
sp|P63005|LIS1_MOUSE	0	1502800	1129600	0	0	6025400	0	0	0
sp|P63017|HSP7C_MOUSE	511350000	620580000	414460000	285160000	365470000	643730000	542960000	467700000	448790000	+
sp|P63028|TCTP_MOUSE	7665900	7480600	11804000	10712000	8704200	21597000	7453900	6551700	8022900
sp|P63030|MPC1_MOUSE	2407900	6154300	4629900	3426100	3321600	2218000	2282800	3521500	3592300
sp|P63037|DNJA1_MOUSE	17269000	16707000	40553000	40179000	47706000	46637000	49845000	22085000	59422000
sp|P63038|CH60_MOUSE	2360100000	2329500000	1986400000	1657700000	2036000000	2173800000	1252500000	1254600000	1327900000
sp|P63073|IF4E_MOUSE	33620000	23741000	27589000	25064000	14917000	25777000	25403000	41620000	38237000
sp|P63085|MK01_MOUSE	5713600	9078100	17512000	7904000	8886900	6083600	6120500	10362000	2752800
sp|P63087|PP1G_MOUSE	12526000	4732700	5662000	6342200	12745000	9135100	4055400	5018900	0
sp|P63101|1433Z_MOUSE	20759000	20803000	23909000	18524000	21845000	58810000	32499000	29798000	34334000
sp|P63154|CRNL1_MOUSE	10149000	7616000	12589000	18032000	15015000	21867000	6209700	32202000	8884000
sp|P63158|HMGB1_MOUSE	20731000	32569000	60469000	52638000	38380000	69588000	1152200000	1206800000	1546500000	+	+
sp|P63166|SUMO1_MOUSE	1377500	2186800	1571900	0	845070	2426100	2109800	1103200	574470	+
sp|P63168|DYL1_MOUSE	11747000	17940000	15251000	38882000	14517000	15682000	14388000	13431000	4033700
sp|P63242|IF5A1_MOUSE	165530000	140300000	128920000	105040000	106180000	145640000	276340000	220880000	205860000
sp|P63260|ACTG_MOUSE	9653800	23772000	30250000	26600000	55836000	55679000	11234000	6829100	14904000
sp|Q9Z199|SPT4B_MOUSE;sp|P63271|SPT4A_MOUSE	7231300	8362500	2949700	3289800	2967900	4829800	10950000	28713000	15476000
sp|P63276|RS17_MOUSE	351060000	518550000	288690000	388010000	631360000	517010000	330100000	366330000	197460000
sp|P63280|UBC9_MOUSE	8289400	4085800	2364200	2682100	3036900	5164700	5606400	2830800	5070500
sp|P63323|RS12_MOUSE	91485000	76481000	97428000	74883000	68894000	82440000	117720000	135210000	96742000
sp|P63325|RS10_MOUSE	203150000	200250000	135260000	132000000	233610000	198920000	123030000	52065000	62974000
sp|P67778|PHB_MOUSE	63228000	50723000	72766000	51091000	37513000	72897000	45247000	39326000	50733000	+
sp|P67871|CSK2B_MOUSE	13300000	13967000	27756000	34373000	26038000	26046000	8558700	8057400	25217000
sp|P67984|RL22_MOUSE	211570000	206920000	279010000	283810000	332810000	307860000	197430000	310350000	402880000
sp|P68033|ACTC_MOUSE;sp|P68134|ACTS_MOUSE;sp|P63268|ACTH_MOUSE;sp|P62737|ACTA_MOUSE	185060000	474950000	276800000	395910000	262200000	538360000	415590000	60471000	109520000
sp|P68037|UB2L3_MOUSE	12010000	24454000	6872400	5965500	6261500	17075000	15394000	12341000	9617500
sp|P68040|RACK1_MOUSE	784180000	684810000	658000000	553650000	549030000	627850000	731170000	662730000	728030000	+
sp|P68181|KAPCB_MOUSE	6661400	5827100	6475600	9198800	10879000	8981700	5656300	33480000	8967800	+
sp|P68254|1433T_MOUSE	43835000	33168000	23383000	23373000	17643000	37730000	26064000	27245000	27945000
sp|P68368|TBA4A_MOUSE	21922000	23941000	24569000	17962000	26650000	29706000	16370000	16124000	15541000
sp|P68369|TBA1A_MOUSE;sp|P05214|TBA3_MOUSE	30135000	25251000	18334000	14852000	18256000	26967000	18758000	20006000	18936000
sp|P68372|TBB4B_MOUSE;sp|Q9D6F9|TBB4A_MOUSE	1566600000	2004500000	1731400000	1653800000	1789000000	1957700000	1423700000	1041400000	1732400000
sp|P68373|TBA1C_MOUSE;sp|Q9JJZ2|TBA8_MOUSE	5079000	4830300	4089800	0	0	5812300	6832900	0	4208700
sp|P68404|KPCB_MOUSE	26265000	27089000	26389000	23181000	17114000	31152000	45523000	33306000	45952000
sp|P68510|1433F_MOUSE	0	0	0	819680	1495100	472310	0	837380	788190
sp|P70122|SBDS_MOUSE	2394300	0	0	0	0	0	0	0	0
sp|P70168|IMB1_MOUSE	87477000	84978000	80711000	46294000	74214000	75530000	43108000	62677000	64765000
sp|P70195|PSB7_MOUSE	0	0	0	0	0	6393500	0	0	0
sp|P70218|M4K1_MOUSE	5228500	2657300	0	8432800	7448700	4189400	2515200	0	0
sp|P70245|EBP_MOUSE	0	0	7267700	2483600	4863200	3479600	1324100	1409000	4857000
sp|P70269|CATE_MOUSE	0	0	0	0	0	7595100	0	0	0
sp|P70279|SURF6_MOUSE	1984400	2046500	2788600	1558800	3027000	2261800	0	2129300	0
sp|P70288|HDAC2_MOUSE	0	7754800	11047000	11655000	4127900	6889000	9997900	10097000	11033000
sp|P70290|EM55_MOUSE	13831000	15366000	16753000	16588000	15353000	18279000	12391000	6167400	11640000	+
sp|P70296|PEBP1_MOUSE	0	2007400	3117700	1773700	0	19541000	4109200	3159300	4487600
sp|P70302|STIM1_MOUSE	1393600	1152100	1356600	1372000	0	2203400	0	1250300	1282700	+
sp|P70303|PYRG2_MOUSE	4298400	2229900	0	0	0	0	0	0	0
sp|P70318|TIAR_MOUSE	1845100	0	2311400	3362200	3957700	4889500	0	2727500	1857700
sp|P70333|HNRH2_MOUSE	7266200	10306000	22201000	20938000	31721000	24142000	9442400	0	14400000
sp|P70349|HINT1_MOUSE	50290000	38497000	46651000	32338000	20376000	50251000	25123000	28259000	27820000
sp|P70351|EZH1_MOUSE	0	2265300	0	0	0	4054900	0	0	0
sp|P70372|ELAV1_MOUSE	84725000	63793000	82364000	90485000	104860000	75140000	15695000	23537000	17097000
sp|P70388|RAD50_MOUSE	3275700	7291100	13074000	18265000	21390000	21901000	5893400	0	3379600
sp|P70398|USP9X_MOUSE	0	1074400	1614200	845710	1664300	1543000	3833500	6210100	2223900
sp|P70404|IDHG1_MOUSE	76728000	97533000	81177000	82022000	62992000	74012000	104510000	102430000	73201000
sp|P70441|NHRF1_MOUSE	0	0	0	467360	0	735200	0	0	0	+
sp|P70658|CXCR4_MOUSE	8980400	19991000	31295000	23005000	26030000	17975000	6489400	6803000	9011700	+
sp|P70662|LDB1_MOUSE;sp|O55203|LDB2_MOUSE	0	0	0	0	0	0	0	0	0
sp|Q60817|NACA_MOUSE;sp|P70670|NACAM_MOUSE	23799000	26258000	27999000	14292000	7139500	46264000	286990000	162590000	205440000
sp|P70671|IRF3_MOUSE	11936000	0	0	0	0	4517300	0	5170900	0
sp|P70677|CASP3_MOUSE	8712600	5144300	5000300	1903700	1883000	4306700	4672100	7979300	6618500
sp|P70697|DCUP_MOUSE	26509000	19211000	17307000	11341000	10979000	16343000	14317000	20134000	18183000
sp|P70698|PYRG1_MOUSE	91545000	108260000	76164000	82693000	104850000	73048000	108400000	117000000	115380000
sp|P70699|LYAG_MOUSE	551780	0	0	274610	626270	434030	392370	0	0
sp|P70700|RPA2_MOUSE	0	796160	0	0	684750	1574000	3208400	2826700	1697000
sp|P80313|TCPH_MOUSE	147830000	146510000	123610000	87827000	101280000	115840000	170540000	209190000	184060000
sp|P80314|TCPB_MOUSE	278250000	230050000	229170000	221620000	226510000	271240000	391400000	305220000	374380000
sp|P80315|TCPD_MOUSE	203680000	208230000	240630000	187250000	210580000	207160000	312760000	281720000	277830000
sp|P80316|TCPE_MOUSE	213640000	202080000	160960000	188800000	188610000	247060000	234830000	298420000	235030000
sp|P80317|TCPZ_MOUSE	123920000	140700000	169590000	146000000	123250000	135100000	227250000	181900000	221430000
sp|P80318|TCPG_MOUSE	346860000	257230000	255510000	204790000	224190000	272500000	346370000	288230000	316300000
sp|P83870|PHF5A_MOUSE	7796100	7337400	6601400	9651400	10576000	6905900	3292300	3292500	10239000
sp|P83882|RL36A_MOUSE	89639000	76308000	84979000	69090000	25512000	23389000	48286000	77340000	87407000
sp|P83887|TBG1_MOUSE;sp|Q8VCK3|TBG2_MOUSE	7630800	9550300	8369300	12134000	7629500	5618700	7010000	5771900	12332000
sp|P83940|ELOC_MOUSE	0	3870200	5265600	5053300	3667800	5812000	4636200	9309700	2334400
sp|P84084|ARF5_MOUSE	15570000	12777000	13120000	6818700	14754000	15721000	14123000	17214000	18165000
sp|P84089|ERH_MOUSE	67849000	91295000	106530000	184530000	147090000	126080000	25710000	10161000	17505000
sp|P84091|AP2M1_MOUSE	12181000	13053000	13145000	17447000	17891000	17364000	57871000	54226000	46157000
sp|P84096|RHOG_MOUSE	18460000	16587000	21752000	7806900	14641000	10427000	11337000	22605000	16688000	+
sp|P84099|RL19_MOUSE	115820000	165560000	172910000	205420000	230420000	211740000	165570000	169430000	242340000
sp|P84104|SRSF3_MOUSE	150840000	200030000	234920000	313920000	170500000	172820000	493770000	355440000	399870000
sp|P84228|H32_MOUSE	169110000	232990000	212630000	347670000	259960000	284790000	198170000	249680000	221720000
sp|P85094|ISC2A_MOUSE	5897300	8705700	0	5074200	0	0	2384800	3558500	0
sp|P97300|NPTN_MOUSE	8264400	2178800	2970300	2811600	2165900	3492900	4175600	4217500	7864500	+
sp|P97304|RPAC2_MOUSE	0	1033300	0	3326300	4846800	3389300	0	0	0
sp|P97310|MCM2_MOUSE	162990000	205660000	177590000	192710000	197970000	205800000	157060000	165670000	173750000
sp|P97311|MCM6_MOUSE	219020000	182750000	161040000	150740000	156020000	176060000	173440000	190950000	179760000
sp|P97333|NRP1_MOUSE	0	2433100	5380200	2970600	7308000	2665000	0	0	0	+
sp|P97351|RS3A_MOUSE	1038200000	1402300000	1602000000	1820900000	1436100000	1306500000	1660300000	1889700000	1812300000
sp|P97355|SPSY_MOUSE	0	0	0	0	0	0	0	0	0
sp|P97363|SPTC2_MOUSE	493560	409980	0	0	0	190650	0	931540	1006300
sp|P97370|AT1B3_MOUSE	18944000	24677000	19631000	25597000	10499000	18522000	34728000	30346000	22988000	+
sp|P97372|PSME2_MOUSE	0	0	0	0	0	1792900	0	0	0
sp|P97376|FRG1_MOUSE	7247500	13027000	14303000	11059000	7798200	14126000	8744600	13545000	6666800
sp|P97377|CDK2_MOUSE	0	22019000	4301000	28786000	27279000	17564000	14999000	7203200	11270000
sp|P97379|G3BP2_MOUSE	8520300	2750400	4819300	12090000	21007000	26115000	0	0	1272700
sp|P97384|ANX11_MOUSE	1680800	1839300	1933100	1844500	1072100	1264000	2085500	4514900	0
sp|P97386|DNLI3_MOUSE	1229500	1492600	2207500	1015600	2009200	836650	3869100	0	467240
sp|P97450|ATP5J_MOUSE	10937000	23463000	18803000	17223000	12050000	20285000	13115000	18690000	37527000
sp|P97452|BOP1_MOUSE	18509000	17569000	22799000	27903000	18534000	17170000	25141000	26899000	34114000
sp|P97461|RS5_MOUSE	260020000	256700000	404640000	408720000	503160000	383710000	321230000	283230000	441020000
sp|P97470|PP4C_MOUSE	0	802020	0	0	0	2145000	0	0	0
sp|P97480|EYA3_MOUSE	0	408530	0	0	0	702420	771830	0	0
sp|P97496|SMRC1_MOUSE	50344000	50355000	70423000	89421000	39832000	77886000	23753000	16609000	2433600
sp|P97742|CPT1A_MOUSE	12975000	29602000	9884700	9028000	0	5221600	22892000	21805000	20887000
sp|P97760|RPB3_MOUSE	6546100	16205000	12998000	13727000	10729000	17019000	16882000	17521000	14080000
sp|P97770|THUM3_MOUSE	18626000	13434000	16323000	24958000	17857000	19051000	16118000	20989000	15479000
sp|P97789|XRN1_MOUSE	9005800	12566000	9493700	12772000	10641000	10649000	5775000	6217100	2574400	+
sp|P97801|SMN_MOUSE	8133000	10178000	6640300	11778000	13124000	13525000	0	0	0
sp|P97807|FUMH_MOUSE	63752000	74710000	71767000	49171000	59520000	87073000	100470000	70501000	59498000
sp|P97820|M4K4_MOUSE;sp|Q9JM52|MINK1_MOUSE;sp|P83510|TNIK_MOUSE	0	0	1188200	915120	0	554970	0	0	0
sp|P97822|AN32E_MOUSE	90519000	78841000	46835000	36940000	46133000	67087000	70311000	64392000	18923000
sp|P97823|LYPA1_MOUSE	18497000	17307000	13406000	11486000	15750000	26302000	12747000	18711000	6682600	+
sp|P97855|G3BP1_MOUSE	45294000	44392000	62951000	135260000	141510000	187580000	831690	4385300	3273000
sp|P97868|RBBP6_MOUSE	1059900	4241000	1931300	13258000	12769000	9528100	3744100	684980	0
sp|P97930|KTHY_MOUSE	4158100	2502900	942690	0	0	0	9237000	2955700	2753400
sp|P99024|TBB5_MOUSE	771300000	845430000	946690000	616240000	985500000	829410000	430450000	354300000	646460000
sp|P99026|PSB4_MOUSE	0	0	0	0	0	5580900	723020	0	0
sp|P99027|RLA2_MOUSE	96937000	97596000	91995000	111510000	96895000	162760000	205420000	172200000	185380000
sp|Q00417|TCF7_MOUSE	22399000	26732000	25642000	34768000	42440000	19607000	19494000	30334000	20635000
sp|Q00422|GABPA_MOUSE	9283400	2354300	3411000	6854300	4633400	4622000	3373800	2933400	7467000
sp|Q00547|HMMR_MOUSE	12667000	14652000	13534000	46013000	49043000	27898000	1155200	987800	196360
sp|Q00612|G6PD1_MOUSE	6767000	12030000	4996900	20700000	23398000	27475000	12450000	7864500	4875100
sp|Q00PI9|HNRL2_MOUSE	50683000	61316000	53026000	89032000	70614000	69324000	106430000	123040000	101710000
sp|Q01147|CREB1_MOUSE;sp|P81269|ATF1_MOUSE	2185900	4508300	0	1343600	3097700	2220400	4632800	3536200	4531200
sp|Q01320|TOP2A_MOUSE	330240000	454680000	394980000	103630000	118310000	107380000	396420000	427630000	389020000
sp|Q01768|NDKB_MOUSE	0	0	0	0	1061600	4662400	0	0	0
sp|Q01853|TERA_MOUSE	15891000	6826200	9695200	5020500	12930000	45055000	11050000	8251900	12264000
sp|Q02053|UBA1_MOUSE	153580000	147580000	185050000	144490000	201000000	171720000	139940000	100660000	128980000
sp|Q02248|CTNB1_MOUSE	2459500	5358700	3166800	5244100	5842900	3104300	2401300	1956000	6089000	+
sp|Q03147|CDK7_MOUSE	0	3345400	0	0	0	1792100	0	0	0
sp|Q03265|ATPA_MOUSE	1037900000	1090500000	1165000000	1019500000	880910000	886710000	836410000	895450000	744010000	+
sp|Q03267|IKZF1_MOUSE	3689300	3270400	5595800	5120800	6848500	4314600	3957200	4163700	10163000
sp|Q04692|SMRCD_MOUSE	0	0	2466400	0	2846000	2928400	0	0	3688100
sp|Q04750|TOP1_MOUSE	9148300	5992500	4617500	9022200	7184100	7277000	5025200	11861000	10266000
sp|Q04841|3MG_MOUSE	1039900	1234500	1551900	1674400	2030800	936350	0	0	0
sp|Q05144|RAC2_MOUSE	111920000	65124000	183280000	100500000	105690000	65798000	71999000	89226000	85297000
sp|Q05512|MARK2_MOUSE	1947400	9545500	0	11667000	7983900	8599000	1725600	0	0	+
sp|Q05816|FABP5_MOUSE	2383200	4101500	6436000	0	1144900	21734000	5032800	3917300	2770000		+
sp|Q05920|PYC_MOUSE	40565000	18196000	15809000	16127000	14877000	9421500	29170000	36348000	49138000
sp|Q05921|RN5A_MOUSE	12442000	22115000	9068100	10062000	29311000	9721700	6622000	9923500	22336000
sp|Q05CL8|LARP7_MOUSE	9656300	9707900	16195000	11357000	22124000	17855000	8220100	20099000	28510000
sp|Q05D44|IF2P_MOUSE	212670000	224660000	234740000	377210000	445530000	401350000	56388000	48287000	29386000
sp|Q06180|PTN2_MOUSE	8104800	10547000	16438000	15032000	19237000	12591000	5354100	2830100	6942300	+
sp|Q06185|ATP5I_MOUSE	90046000	41558000	34798000	37940000	37916000	30661000	18103000	3530200	0
sp|Q07076|ANXA7_MOUSE	22633000	31922000	23339000	29211000	38938000	33354000	19698000	18571000	8721700
sp|Q07139|ECT2_MOUSE	0	0	2791000	3235800	0	1122600	0	0	0
sp|Q07231|ZSC21_MOUSE	0	461700	0	744230	246860	752930	868670	1369700	1727300
sp|Q07417|ACADS_MOUSE	21698000	42941000	45052000	47909000	86674000	62220000	30368000	22019000	35410000
sp|Q07797|LG3BP_MOUSE	3634400	3818100	0	1785000	0	3141200	5857700	5748800	7022000		+
sp|Q07832|PLK1_MOUSE	0	1904700	3624300	5297900	4771200	5535400	0	6571400	4337100
sp|Q08024|PEBB_MOUSE	0	711940	0	0	0	0	0	0	0
sp|Q08288|LYAR_MOUSE	97296000	146660000	115290000	149240000	140000000	138440000	7932000	2432500	7522400
sp|Q08943|SSRP1_MOUSE	171410000	153120000	147880000	148590000	125320000	132820000	135370000	132420000	135500000
sp|Q09143|CTR1_MOUSE	1830700	9366900	6786700	4816600	4311200	7626100	6310900	9131600	8262700	+
sp|Q09XV5|CHD8_MOUSE	4490900	6941200	7218200	12899000	16092000	19569000	674680	0	1537300
sp|Q0P678|ZCH18_MOUSE	31175000	32051000	37117000	56308000	45521000	36612000	1267000	0	1299900
sp|Q0VBL3|RBM15_MOUSE	18659000	9848700	16265000	25859000	28561000	15756000	1910200	1878000	2881000
sp|Q0VGB7|PP4R2_MOUSE	0	0	0	0	0	0	0	0	0
sp|Q149F1|RUSD2_MOUSE	0	3039600	2885700	3535400	1937700	2002800	2700700	0	839630
sp|Q14AI6|RUSD3_MOUSE	0	0	0	450080	376630	278620	0	0	0
sp|Q14AX6|CDK12_MOUSE	3989000	2019500	1609500	3669000	2218300	3432600	3985600	0	0
sp|Q14C51|PTCD3_MOUSE	31383000	37929000	49913000	48207000	59159000	59238000	37140000	61247000	35834000
sp|Q14CH7|SYAM_MOUSE	2201400	1602500	5182500	2844600	3596200	2774100	1694100	0	2610600
sp|Q1HFZ0|NSUN2_MOUSE	191580000	216710000	237300000	324150000	396540000	325760000	202460000	159480000	213730000		+
sp|Q91VK1|BZW2_MOUSE;sp|Q2L4X1|BZW2_MUSMM	10336000	8182700	7282500	6918100	7204400	6307600	4157700	3859800	4443700
sp|Q2NL51|GSK3A_MOUSE	719070	0	0	0	2332500	2008600	0	0	0
sp|Q2TPA8|HSDL2_MOUSE	0	0	0	0	0	0	0	0	0
sp|Q2YDW2|MSTO1_MOUSE	0	0	1401100	2782600	1420000	1703300	771690	0	0
sp|Q31125|S39A7_MOUSE	0	0	1474100	847990	1205200	836190	0	0	844040
sp|Q3KNM2|MARH5_MOUSE	0	0	0	0	0	0	0	0	0
sp|Q3TBD2|HMHA1_MOUSE	465300	635190	672490	1084100	1353500	1105400	462960	279070	0
sp|Q3TBW2|RM10_MOUSE	8792900	4933800	1476300	4354900	14027000	9240600	6532200	9211300	0
sp|Q3TCH7|CUL4A_MOUSE	0	1471200	1335600	346040	2205600	1762500	1336300	3897900	0
sp|Q3TCJ1|ABRX2_MOUSE	1450500	3071200	2692600	5134800	1021000	2211800	778440	1944700	1933400
sp|Q3TDN2|FAF2_MOUSE	3574100	3640800	3793700	3269500	5956700	4904500	1873200	3132300	3570100
sp|Q3TDQ1|STT3B_MOUSE	19409000	18056000	16361000	13913000	17511000	14342000	30237000	26772000	22429000
sp|Q3TEA8|HP1B3_MOUSE	46194000	62535000	54635000	56905000	42474000	39326000	69740000	102210000	51933000
sp|Q3TFD2|PCAT1_MOUSE	0	0	969230	0	0	0	0	0	0	+
sp|Q3THE2|ML12B_MOUSE;sp|Q9CQ19|MYL9_MOUSE	62205000	65488000	50252000	46475000	41791000	55896000	19511000	20462000	12359000
sp|Q3THG9|AASD1_MOUSE	5572400	6942000	4058000	11473000	18520000	13065000	5772200	4054700	3719700
sp|Q3THK3|T2FA_MOUSE	13592000	15581000	19787000	30732000	33677000	26424000	0	0	0
sp|Q3THK7|GUAA_MOUSE	83048000	80217000	75919000	56982000	76221000	72380000	68553000	68594000	92471000
sp|Q3THS6|METK2_MOUSE	48712000	64596000	44928000	54267000	52351000	49187000	29804000	29498000	28759000
sp|Q3TIU4|PDE12_MOUSE	4421500	4487600	5801100	3977800	996690	10246000	6477400	15225000	10412000
sp|Q3TIV5|ZC3HF_MOUSE	8383500	7452900	10738000	10511000	26898000	26947000	524740	0	0
sp|Q3TIX9|SNUT2_MOUSE	11399000	23009000	15280000	21593000	20646000	13582000	17614000	16439000	8612800
sp|Q3TJZ6|FA98A_MOUSE	2983700	4537700	1939700	4836300	5031400	6729300	9415500	8190600	8354500
sp|Q3TKT4|SMCA4_MOUSE	69710000	82531000	88516000	92800000	115490000	86287000	77002000	96298000	81369000
sp|Q3TLD5|RMP_MOUSE	0	0	0	2481500	2287400	3170800	0	0	0
sp|Q3TLH4|PRC2C_MOUSE	15806000	36670000	23302000	62717000	105440000	71110000	0	2138300	0
sp|Q3TLR7|DTL_MOUSE	3187500	2763000	2752500	4725200	4443300	3735400	1868900	1289100	0
sp|Q3TMX7|QSOX2_MOUSE	902980	470180	273260	0	384610	408550	52544	0	0
sp|Q3TSG4|ALKB5_MOUSE	9310800	6850300	11280000	9021600	14082000	11232000	0	0	0
sp|Q3TUH1|TAM41_MOUSE	14358000	0	9493700	9235200	10147000	7222800	4097700	3129800	9032300
sp|Q3TUU5|TEX30_MOUSE	6052500	7874100	7584000	4485200	6446200	7310500	7288200	7357900	7362500
sp|Q3TV70|NR2CA_MOUSE	0	1257500	0	1813800	1819200	1628100	2097800	0	1578300
sp|Q3TWF6|WDR70_MOUSE	5264800	7554600	6166900	6276100	0	5166900	7617100	9369400	12476000
sp|Q3TWW8|SRSF6_MOUSE	111100000	95572000	108340000	118880000	145490000	100750000	88546000	132050000	112900000
sp|Q3TX08|TRM1_MOUSE	4647000	5925700	6074600	4311600	5476300	2883100	4692600	7484600	3257800
sp|Q3TXS7|PSMD1_MOUSE	33079000	48347000	38881000	40551000	35447000	34520000	38021000	33492000	39838000
sp|Q3TYS2|CYBC1_MOUSE	7226100	660860	0	2234600	1034600	1605400	3743600	2337000	2704700
sp|Q3TZX8|NOL9_MOUSE	0	0	2344400	3210900	5212200	3422200	3500300	1911400	2421700
sp|Q3TZZ7|ESYT2_MOUSE	7065700	4082700	4652600	4654800	4343300	7086900	0	2376800	2247900	+
sp|Q3U0V1|FUBP2_MOUSE	5390000	3017200	6096000	3314400	6533100	9249800	2679200	2679500	6531000
sp|Q3U0V2|TRADD_MOUSE	0	0	0	980680	1161400	0	0	0	0
sp|Q3U186|SYRM_MOUSE	15698000	3238400	1917100	0	3925700	5523600	1955100	2790700	0
sp|Q3U1G5|I20L2_MOUSE	1239500	0	1961500	2672500	7544200	4507200	0	1185600	0
sp|Q3U1J4|DDB1_MOUSE	5831600	3919100	0	2981300	1690200	13236000	7662400	0	8113600
sp|Q3U2A8|SYVM_MOUSE	2610800	0	2033400	2383900	2165600	1110900	0	1487600	1523300
sp|Q3U308|CTU2_MOUSE	491960	843680	439080	729480	0	516440	0	0	0
sp|Q3U319|BRE1B_MOUSE;sp|Q5DTM8|BRE1A_MOUSE	0	0	1391400	2480700	0	0	0	0	0
sp|Q3U7R1|ESYT1_MOUSE	5198800	2587200	3177400	2160100	0	2776400	2770500	2540500	2495500	+
sp|Q3U821|WDR75_MOUSE	0	0	0	992080	955940	843000	0	0	0
sp|Q3U9G9|LBR_MOUSE	169100000	125430000	123730000	152720000	125440000	103780000	137830000	121490000	118120000
sp|Q3U9N9|MOT10_MOUSE	0	4789500	2610400	3671400	4079100	7168900	1537500	1711300	0	+
sp|Q3UA06|PCH2_MOUSE	3610500	2648800	2476400	1855000	2234900	2146600	4364400	3479700	2762500
sp|Q3UB74|TBRG1_MOUSE	0	0	0	0	0	0	0	0	0
sp|Q3UDE2|TTL12_MOUSE	125830000	102830000	73889000	68125000	51009000	70060000	99086000	88111000	87424000
sp|Q3UEB3|PUF60_MOUSE	37313000	78649000	66722000	72215000	75608000	80717000	4181600	0	0
sp|Q3UFB2|BCD1_MOUSE	0	2932500	3137900	15314000	13579000	6092900	8783600	4253500	5334300
sp|Q3UFF7|LYPL1_MOUSE	0	0	0	761590	1438800	1106800	1046400	0	0
sp|Q3UFM5|NOM1_MOUSE	691870	370530	348750	658400	304210	163550	0	0	0
sp|Q3UFY7|5NT3B_MOUSE	0	0	4734700	3187500	1669500	1633400	0	7083000	6120700
sp|Q3UFY8|TM10C_MOUSE	9880900	14981000	9181900	12545000	11703000	21689000	10569000	7989600	1811200
sp|Q3UGP8|AG10B_MOUSE	0	0	1246900	0	0	923330	0	0	0	+
sp|Q3UGP9|LRC58_MOUSE	0	0	0	0	3437300	3071700	0	0	1438500
sp|Q3UH60|DIP2B_MOUSE	4096800	0	2666000	0	0	0	4501400	8287000	7671200
sp|Q3UHX9|CI114_MOUSE	0	0	1463500	1260300	761170	861870	371840	0	0
sp|Q3UJB9|EDC4_MOUSE	1105300	1949300	2715000	2237200	1588200	2249800	3030100	4698100	2499200
sp|Q3UJD6|UBP19_MOUSE	947130	1112700	2097400	2755400	1522000	1425400	1716700	0	0
sp|Q3UJU9|RMD3_MOUSE	0	0	0	1893700	2577800	0	0	0	0
sp|Q3UKJ7|SMU1_MOUSE	0	0	0	0	0	0	0	156090	0
sp|Q3UL36|ARGL1_MOUSE	14223000	21520000	25154000	13269000	38809000	32133000	0	1054900	0
sp|Q3ULF4|SPG7_MOUSE	8575800	9773400	12596000	1109700	2172400	823080	9225300	27191000	74053000
sp|Q3ULJ0|GPD1L_MOUSE	6767900	1062000	0	1766300	2258000	1804700	3179800	0	0
sp|Q3UM18|LSG1_MOUSE	6019700	1711300	1908400	1249800	2064600	538150	2789700	0	1948600
sp|Q3UM45|PP1R7_MOUSE	2151300	1584000	6247200	0	0	3126600	2630200	0	3754300
sp|Q3UMB5|SMCR8_MOUSE	882120	0	3287600	0	0	0	16028000000	283950000	19925000000
sp|Q3UMB9|WASC4_MOUSE	753190	0	0	0	0	2161900	1367000	1580900	1127700
sp|Q3UMC0|AFG2H_MOUSE	1212500	416390	1159500	7246200	2323500	18611000	1459900	877150	2065000
sp|Q3UMQ8|NAF1_MOUSE	0	0	0	0	2176700	5054300	0	0	0
sp|Q3UMR5|MCU_MOUSE	0	0	0	1956600	3794000	6375400	1355800	0	0
sp|Q3UMU9|HDGR2_MOUSE	21113000	20157000	25421000	24821000	34648000	17613000	0	0	0
sp|Q3UMY5|EMAL4_MOUSE	22392000	22490000	13844000	30001000	40991000	46156000	378180	4136500	2788600
sp|Q3UN02|LCLT1_MOUSE	0	0	0	1809700	6143600	2088500	0	3177200	0
sp|Q3UPF5|ZCCHV_MOUSE	4209500	4358500	4781800	7656900	8511000	11647000	3340200	9663200	5202700
sp|Q3UPL0|SC31A_MOUSE	6942300	9514900	9442300	11417000	13190000	13169000	5431400	1137100	9372600
sp|Q3UQ44|IQGA2_MOUSE	2134800	0	0	1705200	3435000	2784700	0	1858400	0
sp|Q3UQ84|SYTM_MOUSE	16019000	20103000	12264000	19678000	21733000	18941000	29850000	33674000	38615000
sp|Q3URE1|ACSF3_MOUSE	0	0	1518100	0	0	4371800	0	0	0
sp|Q3URQ0|TEX10_MOUSE	8210600	2698300	977600	7072100	4007300	3147600	3553600	1714600	1933000
sp|Q3URS9|CCD51_MOUSE	0	0	0	619270	0	748360	0	0	0
sp|Q3UV17|K22O_MOUSE	5102700	1900000	3554400	0	0	1014200	947010	6637600	2140700
sp|Q3UVG3|F91A1_MOUSE	0	0	0	0	1685100	1476400	0	0	0
sp|Q3UYV9|NCBP1_MOUSE	40771000	35501000	39566000	33115000	24070000	22236000	32788000	40459000	65115000
sp|Q3UZ39|LRRF1_MOUSE	0	826000	1888000	3863900	7206300	3254200	0	0	0
sp|Q3V0C5|UBP48_MOUSE	0	0	1676100	0	2903800	2100600	0	0	0
sp|Q3V1L4|5NTC_MOUSE	1279000	5137000	1760500	258260	99945	4328200	43321000	37527000	41977000
sp|Q3V1V3|ESF1_MOUSE	0	0	3491800	5621300	5817800	3485200	0	0	0
sp|Q3V300|KIF22_MOUSE	4084000	4904600	5037700	2595900	4265400	4008100	1751200	1297100	0
sp|Q3V3E1|UBS3A_MOUSE	796530	956770	0	0	2876500	0	0	0	0
sp|Q3V3R1|C1TM_MOUSE	54409000	71991000	52608000	50761000	62202000	55149000	41542000	45758000	42346000
sp|Q3V3V9|CARL2_MOUSE	0	0	0	2413100	0	2673100	0	0	0	+
sp|Q497V5|SRBD1_MOUSE	1030800	1043300	0	1622700	1078400	1131900	0	2421600	0
sp|Q499X9|SYMM_MOUSE	3815600	1727800	0	2957500	2353700	3471800	0	0	1976700
sp|Q4FK66|PR38A_MOUSE	6114700	8398800	8392300	8922100	4196500	6786700	6991700	6213900	9963200
sp|Q4FZF3|DDX49_MOUSE	2003900	1059400	2334600	2163900	2991400	2153200	0	0	0
sp|Q4KML4|ABRAL_MOUSE	0	0	0	0	2356800	7442400	2458600	0	0
sp|Q4V9W2|SR1IP_MOUSE	3223000	2253900	4996000	6223400	5717200	3531000	1616900	2523700	1240200
sp|Q4VA53|PDS5B_MOUSE	58822000	67187000	73803000	39095000	53191000	41742000	50410000	50882000	59758000
sp|Q4VBD9|GZF1_MOUSE	950700	643890	0	1211200	1110700	1467900	1373600	0	0
sp|Q4VBE8|WDR18_MOUSE	1464800	1692900	1971700	5388800	3881900	579410	3262500	0	1911400
sp|Q501J6|DDX17_MOUSE	255860000	252380000	239700000	291960000	313350000	231090000	291590000	283430000	269120000
sp|Q505B7|ARCH_MOUSE	0	0	0	1174500	1550400	1231300	0	0	0
sp|Q505D1|ANR28_MOUSE	952740	948960	1092600	1170000	1253100	937090	0	0	2250400
sp|Q505D7|OPA3_MOUSE	631350	6756700	0	0	0	0	990440	0	0
sp|Q505F5|LRC47_MOUSE	15490000	17251000	11717000	26011000	23914000	22465000	5474500	7297200	2208700
sp|Q52KE7|CCNL1_MOUSE	0	1508200	0	3604000	3543000	3503200	1488100	0	2522100
sp|Q52KI8|SRRM1_MOUSE	273330000	332120000	367480000	298690000	493180000	305840000	7706000	3770700	0
sp|Q569Z5|DDX46_MOUSE	137310000	123720000	97387000	149960000	123940000	134050000	116810000	105310000	98888000
sp|Q569Z6|TR150_MOUSE	154240000	147660000	131600000	138500000	146170000	101280000	39722000	75152000	65316000
sp|Q571H0|NPA1P_MOUSE	0	1469700	0	0	0	1923400	0	0	0
sp|Q5BLK4|TUT7_MOUSE	257560	1864100	791680	0	0	0	529160	0	1023800
sp|Q5DW34|EHMT1_MOUSE	0	0	0	0	0	3988800	0	0	0
sp|Q5EG47|AAPK1_MOUSE;sp|Q8BRK8|AAPK2_MOUSE	0	0	1211900	597990	0	2260400	1259400	0	0
sp|Q5F2E7|NUFP2_MOUSE	0	1211200	1047700	2511600	0	1769100	0	0	0
sp|Q5F2E8|TAOK1_MOUSE;sp|Q6ZQ29|TAOK2_MOUSE	0	715900	0	0	0	0	0	0	0
sp|Q5FWK3|RHG01_MOUSE	0	0	0	0	0	0	0	0	0
sp|Q5H8C4|VP13A_MOUSE	0	0	695240	0	0	0	0	0	0
sp|Q5NCR9|NSRP1_MOUSE	3557100	2357700	1276400	2025400	1262100	2390900	0	0	0
sp|Q5PSV9|MDC1_MOUSE	0	0	0	2719700	2889400	0	0	0	0
sp|Q5RJG1|NOL10_MOUSE	6476300	3127700	2048400	8087700	5113300	7310500	0	18928000	15476000
sp|Q5SF07|IF2B2_MOUSE	2480000	3277100	3353800	15332000	13463000	11068000	1263700	5264400	2874800
sp|Q5SFM8|RBM27_MOUSE	8309500	9970000	15411000	16346000	0	10716000	0	0	0
sp|Q5SQX6|CYFP2_MOUSE	25773000	35157000	25558000	17512000	18453000	12443000	68364000	94000000	70652000
sp|Q5SSI6|UTP18_MOUSE	2878000	2552900	2038000	1580600	4255900	3011400	3487700	1881600	0
sp|Q5SSW2|PSME4_MOUSE	4920400	7748000	1185500	6136200	3572800	5858200	10454000	11021000	0
sp|Q5SUA5|MYO1G_MOUSE	51328000	61980000	50093000	47520000	49955000	53882000	41022000	33498000	17964000	+
sp|Q5SUF2|LC7L3_MOUSE	60237000	55091000	62443000	53283000	93339000	50837000	18005000	28902000	19359000
sp|Q5SUQ9|CTC1_MOUSE	3764700	9724100	11652000	11884000	15003000	14889000	11429000	6234800	8080200
sp|Q5SUR0|PUR4_MOUSE	100480000	100800000	119740000	68962000	73731000	90190000	84024000	74602000	81940000
sp|Q5SVQ0|KAT7_MOUSE	952540	927400	0	0	0	0	1736700	0	1125400
sp|Q5SW19|CLU_MOUSE	11738000	4930200	4747900	3230900	4894900	6588500	6236600	13337000	5721600
sp|Q5SWD9|TSR1_MOUSE	59409000	54639000	63242000	128380000	138570000	118230000	80431000	75873000	90813000
sp|Q5SWU9|ACACA_MOUSE	11736000	9081900	10919000	6039300	9411200	7557800	6839000	9373600	9646600
sp|Q5U3K5|RABL6_MOUSE	363980	0	0	504510	491920	258950	0	0	0
sp|Q5U458|DJC11_MOUSE	11965000	15599000	6405000	2986800	5390700	5121400	3568200	10841000	4870600
sp|Q5U4C3|SFR19_MOUSE	356320	0	0	281500	0	107520	0	278080	0
sp|Q5U4D9|THOC6_MOUSE	50781000	68104000	74686000	66746000	168090000	57899000	130200000	153760000	147520000
sp|Q5XG71|UTP20_MOUSE	927930	0	0	0	0	0	555140	0	323570
sp|Q5XJE5|LEO1_MOUSE	0	1389500	0	3449700	3463200	3477100	0	0	0
sp|Q5XJY5|COPD_MOUSE	7394000	10728000	10061000	15204000	10567000	15066000	2729400	0	1764500
sp|Q60520|SIN3A_MOUSE	0	1675200	1652500	5702900	4491200	1594800	3179600	0	3783700
sp|Q60596|XRCC1_MOUSE	3170100	3178600	4136200	3830000	6482700	3854100	93862	0	0
sp|Q60597|ODO1_MOUSE	104890000	105660000	84954000	70996000	69184000	65086000	76451000	70526000	80146000
sp|Q60605|MYL6_MOUSE	79122000	87588000	133750000	103040000	135850000	101780000	42565000	37973000	34890000
sp|Q60611|SATB1_MOUSE	1438800	6531200	870440	5897000	2919600	3182600	4298100	1619200	2050300
sp|Q60649|CLPB_MOUSE	0	2012900	2640200	2306200	0	0	0	0	0
sp|Q60664|LRMP_MOUSE	1852800	5324300	3662900	6610900	4080300	3069500	1239000	0	2251700
sp|Q60668|HNRPD_MOUSE	74192000	50354000	54701000	53025000	56187000	61516000	103680000	75194000	127030000
sp|Q60737|CSK21_MOUSE	36814000	20699000	29938000	49629000	30296000	42083000	38727000	20349000	35742000
sp|Q60749|KHDR1_MOUSE	148980000	78673000	38486000	22082000	44464000	34098000	25021000	52834000	46419000
sp|Q60759|GCDH_MOUSE	0	2012300	0	0	0	0	0	0	0
sp|Q60767|LY75_MOUSE	0	1257300	0	0	0	2054300	0	1999700	0
sp|Q60787|LCP2_MOUSE	28164000	13749000	26188000	58018000	40385000	41888000	0	9996100	0
sp|Q60838|DVL2_MOUSE	0	2830400	0	4755800	3219200	2351300	1588900	5362300	0	+
sp|Q60848|HELLS_MOUSE	13651000	14017000	13277000	21971000	29139000	13421000	8504800	13111000	9894900
sp|Q60864|STIP1_MOUSE	56295000	99076000	46346000	21375000	48228000	63168000	128550000	21794000	886260000
sp|Q60865|CAPR1_MOUSE	29877000	16977000	23284000	95713000	81426000	97261000	144750	205300	316090
sp|Q60872|IF1A_MOUSE	23225000	21145000	48772000	65929000	45978000	38013000	28796000	22974000	42800000
sp|Q60875|ARHG2_MOUSE	826020	0	0	0	697010	0	0	0	0
sp|Q60930|VDAC2_MOUSE	147150000	209410000	216920000	156020000	126980000	158070000	131200000	121580000	135700000
sp|Q60931|VDAC3_MOUSE	131150000	148530000	105880000	80061000	63858000	98518000	70195000	108980000	79518000
sp|Q60932|VDAC1_MOUSE	123320000	112350000	105430000	73024000	84079000	73335000	59432000	64132000	84221000	+
sp|Q60953|PML_MOUSE	994460	0	0	225360	0	735720	0	0	0
sp|Q60960|IMA5_MOUSE;sp|O35345|IMA7_MOUSE	1664600	0	0	1315800	1668900	1912500	0	0	0
sp|Q60972|RBBP4_MOUSE	148220000	153870000	190020000	167390000	125200000	157640000	63391000	18392000	37612000
sp|Q60973|RBBP7_MOUSE	29299000	23433000	33220000	20169000	22511000	37663000	26714000	2882500	26357000
sp|Q60974|NCOR1_MOUSE	0	0	0	0	0	0	0	0	0
sp|Q60996|2A5G_MOUSE	2021700	5403000	7375700	15508000	28806000	18262000	16078000	0	0
sp|Q61024|ASNS_MOUSE	3091700	4539500	7029400	8321000	7158000	5647500	3718700	2552200	5423700
sp|Q61029|LAP2B_MOUSE	100450000	87417000	127980000	199360000	195920000	171450000	359300	0	1907400
sp|Q61033|LAP2A_MOUSE	0	2065400	3297200	2707000	2138200	2278800	0	0	0
sp|Q61035|SYHC_MOUSE	19769000	9280100	6619200	16034000	14341000	12800000	11330000	8887600	10209000
sp|Q61074|PPM1G_MOUSE	6503900	3715400	6476100	5855600	9816900	6048100	5443600	0	5117900
sp|Q61102|ABCB7_MOUSE	4668000	11033000	9554200	13699000	7911300	5578200	9699500	11046000	5951100
sp|Q61103|REQU_MOUSE	5523600	7140800	7835300	12852000	6901000	5963000	10310000	3582900	5772100
sp|Q61133|GSTT2_MOUSE	0	0	0	0	0	0	2498300	0	0
sp|Q61136|PRP4B_MOUSE	65496000	76038000	73023000	94928000	77208000	85278000	13157000	15264000	0
sp|Q61151|2A5E_MOUSE	1484300	2733100	5978400	0	1059200	0	0	0	0
sp|Q61164|CTCF_MOUSE	7740900	13154000	12269000	14545000	16926000	14004000	25593000	8145000	29155000
sp|Q61171|PRDX2_MOUSE	0	7507900	5331800	2465800	2547900	11231000	4191300	0	11235000
sp|Q9WVP6|PAPOB_MOUSE;sp|Q61183|PAPOA_MOUSE	0	871310	1264200	2017800	0	2148300	1566800	1589900	0
sp|Q61187|TS101_MOUSE	0	1488700	1604800	666220	1554900	722700	0	0	0
sp|Q61188|EZH2_MOUSE	0	7127100	7022100	3611400	5672400	5275800	4880100	5265800	4771800
sp|Q61191|HCFC1_MOUSE	18870000	14144000	24000000	22744000	22760000	19523000	20664000	30922000	15309000
sp|Q61205|PA1B3_MOUSE	5809900	4429900	5997800	3842600	2396600	2466000	3776700	6903700	0
sp|Q61206|PA1B2_MOUSE	0	0	0	1195100	1224600	1781800	1792300	1529900	1120000
sp|Q61210|ARHG1_MOUSE	2252800	4100300	7190400	20107000	10494000	11392000	12335000	0	2866700
sp|Q61211|EIF2D_MOUSE	6484500	5618300	6520400	45001000	28594000	26442000	881270	1164600	4426000
sp|Q61216|MRE11_MOUSE	1981500	9182600	2491300	4180700	4222600	6947300	1012500	1913100	1976600
sp|Q61233|PLSL_MOUSE	0	0	0	0	0	3321300	0	0	0
sp|Q61263|SOAT1_MOUSE	0	0	2693700	1718700	0	1261200	0	1438700	1786600
sp|Q61316|HSP74_MOUSE	51781000	70389000	43739000	27102000	21318000	58876000	105460000	90991000	67072000
sp|Q61334|BAP29_MOUSE	0	3105100	3755600	3802700	3842000	2086000	2560600	2497700	0
sp|Q61335|BAP31_MOUSE	4799400	9949100	14620000	10460000	10290000	6799900	5402400	9910100	8061800
sp|Q61387|COX7R_MOUSE	2828000	2068900	2586400	6386600	3720800	3477100	0	0	0
sp|Q61425|HCDH_MOUSE	7963400	15820000	16385000	16796000	14733000	15255000	11779000	14008000	15531000
sp|Q61458|CCNH_MOUSE	0	1137900	0	0	0	1748000	0	0	0
sp|Q61510|TRI25_MOUSE	10134000	16284000	22444000	18964000	38252000	13811000	18018000	864370	4271600
sp|Q61543|GSLG1_MOUSE	1969500	12463000	2786800	8431900	13690000	14328000	17180000	24694000	18499000	+
sp|Q61545|EWS_MOUSE	8314600	8219400	15614000	16588000	16996000	20843000	2218000	0	3986000	+
sp|Q61550|RAD21_MOUSE	0	0	16301000	17432000	5311300	10793000	20982000	29735000	30874000
sp|Q61578|ADRO_MOUSE	0	4041200	0	6580300	5386500	4865500	7072300	2117900	8927400
sp|Q61584|FXR1_MOUSE	28755000	33516000	20159000	46236000	56530000	32989000	27974000	22156000	32905000
sp|Q61586|GPAT1_MOUSE	0	0	0	0	0	1104700	0	0	699780
sp|Q61595|KTN1_MOUSE	89698000	97171000	116460000	202790000	206870000	174960000	9641800	5086800	2301300
sp|Q61598|GDIB_MOUSE	12319000	17422000	15088000	10664000	19928000	28736000	21470000	7240300	20134000
sp|Q61599|GDIR2_MOUSE	0	2692200	0	0	0	4902700	0	0	0
sp|Q61655|DD19A_MOUSE	29667000	32299000	26575000	30234000	22341000	45552000	27472000	34820000	19761000
sp|Q61656|DDX5_MOUSE	719490000	673820000	655090000	759900000	659500000	626860000	618220000	606170000	480920000
sp|Q61686|CBX5_MOUSE	7360800	14059000	11438000	5815000	5544400	6515700	3053800	0	4295900
sp|Q61687|ATRX_MOUSE	1477900	10340000	90827000	0	0	0	0	19082000	220860000
sp|Q61699|HS105_MOUSE	14954000	19754000	15880000	18672000	12983000	25054000	17806000	10047000	23453000
sp|Q61733|RT31_MOUSE	10710000	18503000	17766000	13469000	15916000	18720000	3277400	6395600	10304000
sp|Q61735|CD47_MOUSE	0	0	0	0	0	0	0	0	0	+
sp|Q61739|ITA6_MOUSE	0	0	0	0	0	0	0	0	0	+
sp|Q61749|EI2BD_MOUSE	42312000	42018000	42539000	53244000	60501000	35271000	28078000	47444000	12144000
sp|Q61753|SERA_MOUSE	395670000	325400000	407180000	323030000	375590000	335490000	247430000	252540000	217470000
sp|Q61768|KINH_MOUSE	496520	1246400	0	1917500	897130	1001600	316630	0	184360
sp|Q61823|PDCD4_MOUSE	16111000	20159000	20800000	40691000	30686000	31884000	40620000	27325000	15331000
sp|Q61858|GPAN1_MOUSE	2555100	0	0	0	0	0	0	0	0
sp|Q61881|MCM7_MOUSE	214350000	270740000	276840000	261870000	292160000	268930000	240690000	338380000	252390000
sp|Q61937|NPM_MOUSE	794490000	1422500000	1654300000	1297000000	2396400000	1873300000	186450000	250430000	190350000
sp|Q61941|NNTM_MOUSE	37411000	40816000	24936000	30619000	33646000	39254000	30382000	25466000	36093000
sp|Q61990|PCBP2_MOUSE	69294000	76195000	75407000	48740000	84691000	69703000	43252000	65980000	68886000
sp|Q62018|CTR9_MOUSE	5388500	2672000	4377000	8025900	5134500	7110700	7969100	4622600	2220300
sp|Q62074|KPCI_MOUSE	0	0	0	0	0	1107200	684250	0	0
sp|Q62093|SRSF2_MOUSE	289190000	318560000	296120000	350050000	158070000	269970000	216950000	273570000	273240000
sp|Q62095|DDX3Y_MOUSE	14614000	16689000	17917000	13754000	16542000	15213000	24150000	12273000	29161000
sp|Q62130|PTN14_MOUSE	0	0	3283500	7090500	8895000	5905700	0	0	2085400
sp|Q62167|DDX3X_MOUSE;sp|P16381|DDX3L_MOUSE	285580000	278790000	316850000	415430000	463850000	372670000	334450000	320130000	288800000	+
sp|Q62170|SELPL_MOUSE	33191000	55205000	63603000	10979000	23236000	9288600	0	0	0	+
sp|Q62186|SSRD_MOUSE	28639000	23784000	28988000	57276000	37207000	46466000	26504000	41369000	29909000
sp|Q62187|TTF1_MOUSE	0	0	505420	1546800	622570	655280	0	0	0
sp|Q62189|SNRPA_MOUSE	45678000	29837000	25230000	25420000	21974000	19283000	35296000	20811000	15637000
sp|Q62193|RFA2_MOUSE	4883200	2945200	0	1089600	413870	1552200	1117700	0	0
sp|Q62203|SF3A2_MOUSE	4153200	10409000	14031000	9353600	3808900	4572900	5106400	9848900	0
sp|Q62217|SEM5A_MOUSE;sp|Q60519|SEM5B_MOUSE	0	537840	0	626670	0	0	0	0	0
sp|Q62241|RU1C_MOUSE	5419200	6768600	3603600	5495600	1949000	0	0	4198200	0
sp|Q62318|TIF1B_MOUSE	182850000	231820000	193570000	170030000	267160000	235390000	173110000	126630000	165890000
sp|Q62348|TSN_MOUSE	1064900	0	0	0	0	2223200	3269500	1773300	0
sp|Q62351|TFR1_MOUSE	105560000	148890000	95570000	50200000	61822000	78170000	92596000	109840000	89456000	+
sp|Q62376|RU17_MOUSE	38882000	38391000	44897000	36373000	28927000	27736000	47318000	44211000	41989000
sp|Q62383|SPT6H_MOUSE	0	1768700	3718300	2084900	1329400	2047700	1752400	0	4229600
sp|Q62388|ATM_MOUSE	1138900	721930	0	602840	892540	0	0	0	0
sp|Q62418|DBNL_MOUSE	10691000	5261600	4035800	2220500	0	10341000	2131200	1120800	4456400	+
sp|Q62419|SH3G1_MOUSE;sp|Q62420|SH3G2_MOUSE	2014500	0	1043600	0	0	1765700	0	0	0
sp|Q62425|NDUA4_MOUSE	84119000	95533000	133420000	123070000	113420000	94309000	105990000	133180000	122080000
sp|Q62448|IF4G2_MOUSE	8284400	5835100	7442000	11203000	17510000	8171500	10824000	6581200	6837900
sp|Q63850|NUP62_MOUSE	0	4021400	0	0	0	0	0	0	0
sp|Q63932|MP2K2_MOUSE	3007600	0	1856700	852890	4336100	4217300	1619700	0	2636500
sp|Q64012|RALY_MOUSE	93437000	94199000	87178000	80324000	68923000	77587000	54281000	52072000	26718000
sp|Q64105|SPRE_MOUSE	0	0	0	1493700	3353200	2140500	0	0	0
sp|Q64133|AOFA_MOUSE	7272700	9479900	11769000	4073800	9717800	9290300	16833000	10073000	17540000
sp|Q64152|BTF3_MOUSE	15658000	14336000	15584000	18287000	27685000	22728000	113640000	50681000	139220000
sp|Q64213|SF01_MOUSE	0	1805500	961260	6988800	8184200	4947500	0	0	0
sp|Q64253|LY6E_MOUSE	6411800	0	0	0	0	3257100	0	0	0	+
sp|Q64261|CDK6_MOUSE	0	6665000	1640900	27231000	17120000	15857000	1963800	0	4664600
sp|Q64310|SURF4_MOUSE	4782800	2862000	4824100	5081900	12142000	4593200	5595100	4160400	0
sp|Q64324|STXB2_MOUSE	1644000	2141100	2176500	2169400	3092700	2929400	1940200	2103700	4499000
sp|Q64364|ARF_MOUSE	7267000	5140700	3713600	2364500	6242400	3466700	5181700	8067800	9289400
sp|Q64378|FKBP5_MOUSE	125760000	117670000	127050000	125650000	119630000	121430000	125000000	137320000	171130000
sp|Q64433|CH10_MOUSE	14394000	9435400	19723000	7670600	7151600	24930000	11753000	12542000	23793000
sp|Q64511|TOP2B_MOUSE	35891000	63299000	70409000	4262300	2597400	1043300	52677000	50576000	56894000
sp|Q64514|TPP2_MOUSE	11545000	12191000	21156000	15674000	16910000	17131000	20825000	13027000	23579000
sp|Q64518|AT2A3_MOUSE	13334000	8902800	13951000	9812900	3928400	12849000	6332800	0	7783700
sp|Q64520|KGUA_MOUSE	816640	0	661080	0	0	4990300	1239400	0	0
sp|Q64521|GPDM_MOUSE	7503700	3025800	11241000	6112700	10337000	4980600	0	0	0
sp|Q64523|H2A2C_MOUSE;sp|Q6GSS7|H2A2A_MOUSE	534800000	773410000	541650000	861660000	750140000	638480000	321940000	279390000	697070000
sp|Q64674|SPEE_MOUSE	66600000	55099000	51585000	35900000	29120000	43158000	96410000	50052000	56099000
sp|Q64701|RBL1_MOUSE	0	0	0	0	3592400	2587000	0	0	0
sp|Q64737|PUR2_MOUSE	189060000	183930000	148240000	158420000	160450000	196080000	163890000	155050000	150860000
sp|Q65Z40|WAPL_MOUSE	3320700	1747600	0	1620000	2590500	12347000	6624900	0	3371000
sp|Q66GT5|PTPM1_MOUSE	1606100	1382400	0	2229100	1170100	0	1402000	0	0
sp|Q66JS6|EI3JB_MOUSE;sp|Q3UGC7|EI3JA_MOUSE	6746700	2668500	4607700	4858300	0	10917000	7707000	9469900	0
sp|Q689Z5|SBNO1_MOUSE	4732500	0	4320400	3006100	1978800	0	10614000	9289300	13564000
sp|Q68FD5|CLH1_MOUSE	208190000	256680000	154450000	106020000	125090000	161320000	140510000	118920000	124170000
sp|Q68FF6|GIT1_MOUSE;sp|Q9JLQ2|GIT2_MOUSE	0	1121500	1864600	0	0	0	11477000	2311700	0
sp|Q68FH4|GALK2_MOUSE	1397700	1580300	1510200	1839500	2119800	981400	2384700	0	0
sp|Q68FL6|SYMC_MOUSE	197580000	136470000	163030000	200260000	193320000	158780000	228750000	169380000	160340000
sp|Q68FM6|PPR29_MOUSE	0	0	2539000	5092300	5433800	2157100	0	0	0
sp|Q69ZA1|CDK13_MOUSE	1458500	1643700	1664100	3044400	4836200	2299400	0	0	0
sp|Q69ZQ2|ISY1_MOUSE	0	0	0	1885900	2559300	1607300	0	0	0
sp|Q69ZS7|HBS1L_MOUSE	16831000	12995000	8669200	9027800	6095400	11171000	15668000	20274000	6422600
sp|Q69ZX6|MOR2A_MOUSE	3668700	5249700	2737900	3788300	4520000	3863700	0	0	18278000
sp|Q6A026|PDS5A_MOUSE	130890000	130370000	110200000	119150000	111670000	124150000	59428000	65224000	52712000
sp|Q6A065|CE170_MOUSE	1087100	779300	0	1166700	1750100	1042200	0	0	0
sp|Q6A068|CDC5L_MOUSE	101610000	97269000	103190000	226820000	169050000	151040000	22139000	15638000	9130700
sp|Q6A0A2|LAR4B_MOUSE	7480900	12393000	8719400	31512000	36314000	17601000	3171100	3384600	4550400
sp|Q6A0A9|F120A_MOUSE	9262500	11929000	9111800	19548000	19547000	18375000	25011000	28362000	25846000	+
sp|Q6A0D4|RFTN1_MOUSE	0	0	750920	6448500	960520	896420	0	0	0	+
sp|Q6A4J8|UBP7_MOUSE	53013000	42882000	30673000	40784000	36061000	39812000	31113000	18419000	31836000
sp|Q6DFV1|CNDG2_MOUSE	19786000	21060000	6241400	25748000	5454200	14404000	16043000	26563000	3695000
sp|Q6DFV3|RHG21_MOUSE	0	0	0	0	0	0	0	53952000	256050000
sp|Q6DFW4|NOP58_MOUSE	114450000	112390000	98781000	118090000	111300000	115490000	126320000	89884000	86427000
sp|Q6DIC0|SMCA2_MOUSE	0	527670	1693100	2402300	2668500	1344400	0	2094300	1760700
sp|Q6DID3|SCAF8_MOUSE	7350700	6359100	6799000	12990000	1695000	5430200	7967600	6918600	4932400
sp|Q6EJB6|UT14B_MOUSE	3554000	3512200	1746400	6522200	13135000	10781000	669940	2556500	0
sp|Q6GQT9|NOMO1_MOUSE	1788500	4562300	8233800	4526300	5582100	3620800	2234900	4387800	5233100
sp|Q6GQV1|INY2B_MOUSE	0	0	4322500	0	0	4758100	4687900	0	0
sp|Q6GV12|KDSR_MOUSE	0	0	1879700	2006300	1192100	1008700	0	0	0
sp|Q6IQX8|ZN219_MOUSE	5112900	6173500	5688300	7350100	0	5930000	0	0	1948700
sp|Q6KCD5|NIPBL_MOUSE	0	2673300	0	0	0	0	1707300	0	0
sp|Q6NS46|RRP5_MOUSE	1303800	7730200	0	13612000	6634400	8749700	19722000	10913000	11122000
sp|Q6NSQ7|LTV1_MOUSE	1634500	0	0	0	0	3939100	0	0	0
sp|Q6NV83|SR140_MOUSE	31397000	27628000	30321000	36841000	46697000	31529000	10392000	12887000	6132900
sp|Q6NVF9|CPSF6_MOUSE	60080000	42674000	66258000	80551000	77188000	76951000	3590500	40544000	5815300
sp|Q6NXW6|RAD17_MOUSE	0	0	0	0	0	0	0	0	1208600
sp|Q6NZC7|S23IP_MOUSE	9662700	0	0	0	0	9628100	17664000	6877500	45762000
sp|Q6NZF1|ZC11A_MOUSE	19895000	22305000	20799000	24579000	26988000	25786000	0	0	0
sp|Q6NZJ6|IF4G1_MOUSE	30436000	38706000	25368000	72329000	98019000	84880000	6118800	15070000	7612000
sp|Q6NZN0|RBM26_MOUSE	7626000	8659600	0	6046600	8418700	10182000	0	2889100	5210000
sp|Q6NZP1|ZRAB3_MOUSE	0	0	0	1504200	0	790040	0	0	0
sp|Q6NZQ2|DDX31_MOUSE	0	0	0	606680	1478100	1888300	0	4380700	0
sp|Q6P069|SORCN_MOUSE	4214700	3948100	3091600	5680000	5451500	4443500	3271200	4007000	12877000
sp|Q6P1B1|XPP1_MOUSE	3895800	1712900	0	3473600	4089700	3623500	0	0	0
sp|Q6P1F6|2ABA_MOUSE	10899000	9849100	12287000	6188800	8323600	9934900	11206000	9766700	8135600
sp|Q6P2B1|TNPO3_MOUSE	16567000	12446000	9735200	7073200	5186900	6594900	8417600	5898000	4138000
sp|Q6P2K6|P4R3A_MOUSE	1654300	0	1804500	2138000	3290100	1956800	1181700	3177800	1543000
sp|Q6P3A8|ODBB_MOUSE	0	0	2416300	2552800	0	2685600	0	0	1558400
sp|Q6P4S8|INT1_MOUSE	9390100	7303500	7729400	11254000	11082000	5842200	2269400	0	1344800
sp|Q6P4T2|U520_MOUSE	456820000	362510000	318510000	342000000	354880000	360720000	639290000	604840000	481140000
sp|Q6P542|ABCF1_MOUSE	157760000	123390000	165450000	196660000	248880000	236540000	111770000	124600000	175800000
sp|Q6P5B0|RRP12_MOUSE	12774000	15386000	9985400	17556000	20808000	15168000	5861900	28281000	1040000
sp|Q6P5D8|SMHD1_MOUSE	84371000	73478000	69278000	116490000	131550000	108880000	49901000	48930000	59781000
sp|Q6P5E6|GGA2_MOUSE	0	0	78706000	35969000	80714000	21413000	113330000	0	288060000
sp|Q6P5F9|XPO1_MOUSE	97514000	90566000	66977000	49538000	57954000	67590000	105800000	64417000	56986000
sp|Q6P5G6|UBXN7_MOUSE	0	0	0	2349300	0	3178100	0	0	0
sp|Q6P6J0|ADAT2_MOUSE	0	0	2854600	0	0	0	3608900	0	0
sp|Q6P8X1|SNX6_MOUSE	0	0	9402200	3771700	2209300	1511600	1123700	909930	1230500
sp|Q6P9J9|ANO6_MOUSE	15684000	20474000	13872000	13408000	3746500	9788900	15153000	9028100	9870300	+
sp|Q6P9L6|KIF15_MOUSE	2615500	6667000	5868900	39872000	38335000	42283000	2454700	0	0	+
sp|Q6P9P6|KIF11_MOUSE	3420200	2396100	2447500	2636500	3478000	4706000	3699500	0	4410500
sp|Q6P9Q6|FKB15_MOUSE	0	0	0	0	0	0	0	0	0
sp|Q6P9R1|DDX51_MOUSE	1442500	1886900	2227300	5813300	3795600	2494600	1689800	4061800	0
sp|Q6P9R2|OXSR1_MOUSE	10404000	11145000	2965300	10113000	5170400	5758700	2529800	2240900	0
sp|Q6PA06|ATLA2_MOUSE	0	1132100	0	915970	0	1081700	0	0	0
sp|Q6PAC3|DCA13_MOUSE	2037200	1933500	0	6134500	4541900	3140100	0	4328000	0
sp|Q6PAJ1|BCR_MOUSE	0	0	0	0	0	0	0	0	0
sp|Q6PAM1|TXLNA_MOUSE	16200000	9524700	9838600	14859000	28782000	17612000	25702000	12114000	2783700
sp|Q6PAR5|GAPD1_MOUSE	0	3077800	5111400	3250300	6803200	1735300	3092100	2869800	2457800
sp|Q6PB66|LPPRC_MOUSE	392870000	379510000	319100000	341040000	338900000	355790000	404630000	430400000	310750000
sp|Q6PCM1|KDM3A_MOUSE	0	562290	0	601110	0	1288600	0	0	0
sp|Q6PCM2|INT6_MOUSE	2803300	960770	0	3129600	0	0	0	0	0
sp|Q6PCP5|MFF_MOUSE	0	0	0	0	0	0	0	0	0
sp|Q6PD03|2A5A_MOUSE	4408300	6048600	5646700	2543800	4246800	3281700	1868700	0	0
sp|Q6PD26|PIGS_MOUSE	0	0	0	0	0	0	1830300	3053600	0
sp|Q6PDG5|SMRC2_MOUSE	1459000	1765800	1916800	1524600	6185100	2858200	0	0	0
sp|Q6PDI5|ECM29_MOUSE	47989000	45193000	40050000	39647000	35033000	31829000	36356000	37095000	26567000
sp|Q6PDM2|SRSF1_MOUSE	165290000	162880000	185760000	249440000	229420000	227070000	264560000	257760000	278720000
sp|Q6PDN3|MYLK_MOUSE	2503300	787760	641230	1427700	440870	0	1114300	0	983460
sp|Q6PDQ2|CHD4_MOUSE	162060000	186050000	199630000	197290000	182970000	202820000	81898000	70586000	63638000
sp|Q6PDZ2|TAF1C_MOUSE	0	0	0	1661500	1092100	1316400	0	0	0
sp|Q6PE01|SNR40_MOUSE	64795000	61675000	63355000	61904000	60946000	46565000	71056000	41683000	57763000
sp|Q6PFD9|NUP98_MOUSE	24957000	49950000	85980000	88566000	12675000	50309000	97529000	106960000	67284000
sp|Q6PFR5|TRA2A_MOUSE	13870000	13449000	17961000	19275000	19949000	17334000	28811000	37112000	28576000
sp|Q6PGB6|NAA50_MOUSE	24062000	12562000	19975000	16931000	21764000	14627000	18729000	8600300	20607000
sp|Q6PGC1|DHX29_MOUSE	5326800	8215600	3015200	7294800	3638800	5565200	0	1254500	0
sp|Q6PGF3|MED16_MOUSE	0	0	2683300	2070800	4284200	0	0	0	0
sp|Q6PGG6|GNL3L_MOUSE	0	2644000	1079500	3147100	3100200	1921300	2251800	1729700	0
sp|Q6PGH1|BUD31_MOUSE	1934300	1527700	2050300	2244100	2847000	2301400	1076600	4391000	0
sp|Q6PHN9|RAB35_MOUSE	962530	2025100	1360800	1082800	2221200	748450	1511900	2033700	6927900	+
sp|Q6PHQ8|NAA35_MOUSE	2592700	1911300	2357000	1861600	369900	2938200	3154800	1918300	2921500
sp|Q6PHZ2|KCC2D_MOUSE;sp|P28652|KCC2B_MOUSE	0	2394400	2486100	2661900	3559400	4436200	0	0	0	+
sp|Q6PIP5|NUDC1_MOUSE	3176800	1589200	4259900	1767400	1637700	2510300	1347400	0	3732900
sp|Q6PJN8|DALD3_MOUSE	993880	891990	1255000	1533900	1993500	0	0	8008600	0
sp|Q6PR54|RIF1_MOUSE	6297600	9295100	4583200	10029000	7426700	10604000	1501800	7851400	1040000
sp|Q6RUT7|CSMT1_MOUSE	0	6843800	5330900	5326100	3216800	0	0	0	0
sp|Q6URW6|MYH14_MOUSE	16961000	10262000	5519500	0	6653000	6537400	0	0	0
sp|Q6VN19|RBP10_MOUSE;sp|P69566|RANB9_MOUSE	1907200	0	1440800	408340	0	1673900	1967900	0	1672600
sp|Q6Y7W8|GGYF2_MOUSE	0	1654200	5781400	2955700	6276200	3416900	0	0	0
sp|Q6ZPE2|MTMR5_MOUSE	2005400	0	1276600	2506000	1942700	2520000	0	0	0
sp|Q6ZPJ3|UBE2O_MOUSE	2727400	0	0	0	825250	1366200	3044800	0	0
sp|Q6ZPL9|DDX55_MOUSE	5044400	4149600	6377800	7776000	8412900	7598000	6834900	3386400	4555700
sp|Q6ZPR5|NSMA3_MOUSE	0	2504600	1745900	1406000	1103500	1385600	1463500	0	0
sp|Q6ZPZ3|ZC3H4_MOUSE	4940900	6299200	6852600	33316000	23639000	11950000	0	0	0
sp|Q6ZQ08|CNOT1_MOUSE	28357000	30873000	18009000	17495000	27303000	23527000	16241000	15506000	12955000
sp|Q6ZQ38|CAND1_MOUSE	55013000	36067000	23046000	25669000	31735000	32970000	36462000	27439000	5011600
sp|Q6ZQ58|LARP1_MOUSE	78748000	98533000	82834000	102230000	159400000	83611000	36657000	22640000	21181000
sp|Q6ZQ88|KDM1A_MOUSE	4549600	2021600	2308600	1997900	0	2439200	1683300	0	2638300
sp|Q6ZQB6|VIP2_MOUSE	1666100	0	2305300	2724100	3943400	3283600	896240	1447200	0
sp|Q6ZQH8|NU188_MOUSE	0	0	2422400	1593300	1218600	1810900	497970	0	0
sp|Q6ZQI3|MLEC_MOUSE	7730700	4765900	9820400	2657400	0	9441300	9005600	8893000	2594700
sp|Q6ZQK0|CNDD3_MOUSE	24970000	9123400	12615000	20435000	9674700	21702000	17383000	9615100	10563000
sp|Q6ZQL4|WDR43_MOUSE	7800900	5687300	5969400	5181300	3929300	4848300	5176900	4965700	6071600
sp|Q6ZWM4|LSM8_MOUSE	0	1530500	4060500	802730	1422800	2787300	0	0	0
sp|Q6ZWN5|RS9_MOUSE	752430000	776700000	834300000	1124400000	864380000	919500000	1468600000	1738000000	1393100000
sp|Q6ZWQ7|SPCS3_MOUSE	0	2245500	2292900	2504300	3362200	1996100	0	0	0
sp|Q6ZWU9|RS27_MOUSE	140540000	111940000	211470000	242700000	298000000	217760000	185900000	166370000	223600000
sp|Q6ZWV3|RL10_MOUSE;sp|P86048|RL10L_MOUSE	200760000	255600000	246360000	515450000	716630000	491100000	400660000	299750000	480690000
sp|Q6ZWV7|RL35_MOUSE	149740000	156320000	123840000	198350000	186570000	126520000	111150000	91305000	172940000
sp|Q6ZWX6|IF2A_MOUSE	135170000	106240000	113290000	176280000	86226000	140000000	62961000	51700000	49508000
sp|Q6ZWY3|RS27L_MOUSE	43021000	61540000	40874000	55128000	35660000	30171000	68129000	111880000	41471000
sp|Q75NR7|RECQ4_MOUSE	0	0	0	0	0	0	0	0	0
sp|Q76KJ5|RPA34_MOUSE	2497400	16055000	20497000	24074000	26919000	11548000	0	0	641370
sp|Q76MZ3|2AAA_MOUSE	85442000	63970000	70753000	53861000	52504000	53316000	39032000	38286000	32973000	+
sp|Q78IK2|ATPMD_MOUSE	42859000	44829000	47916000	55262000	78777000	54217000	51634000	60785000	71768000
sp|Q78IK4|MIC27_MOUSE	13103000	15383000	24471000	18358000	38138000	17119000	4988300	14333000	6961500
sp|Q78PY7|SND1_MOUSE	133150000	131670000	138320000	154480000	221490000	202650000	146920000	127760000	122850000
sp|Q78WZ7|RPA43_MOUSE	0	1954300	1139600	1916800	0	2852900	0	2066500	1689800
sp|Q78XF5|OSTC_MOUSE	4786400	4177200	10318000	0	33728000	0	13148000	6077400	9195000
sp|Q78ZA7|NP1L4_MOUSE	4430400	0	0	0	0	0	0	20209000	7743400
sp|Q791T5|MTCH1_MOUSE	0	0	0	0	0	0	0	0	0
sp|Q791V5|MTCH2_MOUSE	18395000	20029000	16727000	13077000	13393000	10394000	14116000	10429000	18859000
sp|Q7TMF2|ERI1_MOUSE	10448000	14648000	9889000	22107000	23282000	9816100	23370000	22270000	19755000
sp|Q7TMF3|NDUAC_MOUSE	0	0	792420	0	1159800	724680	0	0	0
sp|Q7TMK9|HNRPQ_MOUSE	210280000	205610000	235720000	254290000	254440000	308230000	245030000	156000000	187230000
sp|Q7TMM9|TBB2A_MOUSE	14871000	16729000	10175000	26682000	29466000	25362000	12084000	20230000	11497000
sp|Q7TMY4|THOC7_MOUSE	0	3316100	4170700	0	3313300	4125600	6717500	7713300	6955000
sp|Q7TMY8|HUWE1_MOUSE	0	332120	0	0	0	0	914970	1139200	1837800
sp|Q7TNC4|LC7L2_MOUSE	79445000	98824000	133900000	155090000	123960000	104570000	64252000	97278000	83109000
sp|Q7TNP2|2AAB_MOUSE	5008700	3501400	6193200	4387000	5357800	3950800	5085100	1592100	0
sp|Q7TNV0|DEK_MOUSE	60313000	83962000	92878000	69638000	68391000	68693000	126750000	173530000	106400000
sp|Q7TPD0|INT3_MOUSE	8384300	5377600	6533200	3281300	2477000	4076600	0	748070	2818500
sp|Q7TPH6|MYCB2_MOUSE	872090	1052300	0	975510	0	0	3342700	0	0
sp|Q7TPV4|MBB1A_MOUSE	428810000	332470000	194930000	249550000	305160000	327250000	389390000	388810000	251790000
sp|Q7TQH0|ATX2L_MOUSE	9535800	13747000	19930000	17735000	20704000	24548000	1844300	1495900	5362800
sp|Q7TQI3|OTUB1_MOUSE	19377000	32633000	22067000	24825000	23178000	22702000	34038000	33391000	13804000
sp|Q7TQK1|INT7_MOUSE	12464000	14453000	21452000	18403000	14270000	14864000	3649100	6448000	4333500
sp|Q7TQK4|EXOS3_MOUSE	31818000	10977000	5086000	12444000	9541000	27602000	11101000	11359000	37148000
sp|Q7TQK5|CCD93_MOUSE	1214900	875600	1184800	0	2033300	1302200	3455900	0	0
sp|Q7TSC1|PRC2A_MOUSE	12526000	19046000	20893000	25220000	26209000	15316000	0	0	0
sp|Q7TSG2|CTDP1_MOUSE	0	0	800610	0	0	989900	0	0	0
sp|Q7TSG3|FBX5_MOUSE	0	0	0	1039500	0	1483800	0	0	0
sp|Q7TSI0|ZNF12_MOUSE	2626100	0	0	21214000	0	0	43833000	0	23472000
sp|Q7TSI3|PP6R1_MOUSE	0	0	0	0	0	2180500	675900	824680	3126100
sp|Q7TT37|ELP1_MOUSE	28218000	26540000	26606000	29174000	27071000	25360000	29507000	23312000	16872000
sp|Q80SW1|SAHH2_MOUSE	8478700	5524400	13212000	7824900	5529400	6478000	11666000	9576500	980910	+
sp|Q80SY5|PR38B_MOUSE	6659300	8559600	11454000	14565000	17227000	9892400	13211000	11892000	15357000
sp|Q80SZ7|GBG5_MOUSE	811130	2646700	848030	0	0	965020	0	1372100	0	+
sp|Q80T69|RSBN1_MOUSE	4676800	1363500	1159500	2141000	1739000	806250	0	0	0
sp|Q80TA1|EPT1_MOUSE	0	1808500	0	0	1431000	1520900	0	0	0
sp|Q80TE0|RPAP1_MOUSE	0	391700	260730	0	0	0	0	0	0
sp|Q80TH2|ERBIN_MOUSE	826470	1064200	743830	1784800	3557200	2092000	0	714280	880570	+
sp|Q80TI1|PKHH1_MOUSE	0	0	27090000	19005000	17807000	0	0	0	0
sp|Q80TK0|K1107_MOUSE	0	388700	0	753930	0	913340	0	0	0
sp|Q80TP3|UBR5_MOUSE	0	0	0	2076900	2189400	1792400	0	0	1300100
sp|Q80TV8|CLAP1_MOUSE	0	5732000	0	4311100	5588600	4420100	0	0	0
sp|Q80U58|PUM2_MOUSE;sp|Q80U78|PUM1_MOUSE	0	1193300	1376500	0	0	0	4318500	1469300	1528600
sp|Q80U70|SUZ12_MOUSE	7713400	11939000	10057000	8759200	14158000	12804000	6275200	0	3106800
sp|Q80U72|SCRIB_MOUSE	1803300	3229200	2882600	1695300	3641900	2788900	2237300	1118900	1273600	+
sp|Q80U93|NU214_MOUSE	1921500	1146300	3672100	938660	1584100	2581900	0	0	0
sp|Q80UK8|INT2_MOUSE	0	1643800	0	0	1159300	0	0	0	0
sp|Q80UM3|NAA15_MOUSE	39419000	23661000	26161000	12605000	10093000	20124000	32548000	11967000	52198000
sp|Q80UM7|MOGS_MOUSE	90621000	36965000	27122000	33989000	35377000	33640000	23732000	12325000	9225400
sp|Q80UP3|DGKZ_MOUSE	4106200	13077000	14507000	35915000	23111000	20419000	19105000	31177000	17486000	+
sp|Q80UU1|ANKZ1_MOUSE	0	267800	871930	1368900	926780	1015400	565130	339820	0
sp|Q80UU2|RPP38_MOUSE	1588200	1676900	0	1317900	2969700	1181100	0	0	0
sp|Q80UU9|PGRC2_MOUSE	1743100	2537900	0	0	4887200	4624500	3686700	0	2314600
sp|Q80UW8|RPAB1_MOUSE	8829100	14092000	20791000	16501000	13569000	11924000	6635100	7047500	10802000
sp|Q80UY1|CARME_MOUSE	1224500	1350000	1994800	923900	1570900	1072200	0	0	0
sp|Q80UZ2|SDA1_MOUSE	9772300	5782500	10563000	15452000	11373000	8563700	0	2997800	3139000
sp|Q80V86|INT8_MOUSE	3069800	0	3825600	2096300	0	0	0	3377800	0
sp|Q80VD1|FA98B_MOUSE	69112000	61772000	44997000	70138000	57052000	58963000	33526000	33704000	13682000
sp|Q80W00|PP1RA_MOUSE	6912900	6354500	9469800	8038900	15747000	13408000	0	0	0
sp|Q80WJ7|LYRIC_MOUSE	54646000	71096000	79217000	84528000	102020000	116480000	2836900	1078500	702330
sp|Q80WQ2|VAC14_MOUSE	3753900	0	621610	1373600	820390	0	0	0	0
sp|Q80WS3|FBLL1_MOUSE	22960000	12571000	29099000	19724000	24403000	13061000	37841000	18574000	31600000
sp|Q80X41|VRK1_MOUSE	14805000	13278000	9027000	14726000	0	16492000	6607100	5841800	5313600
sp|Q80X50|UBP2L_MOUSE	0	2880800	1854500	7888100	3341800	4848900	0	0	0
sp|Q80X73|PELO_MOUSE	951420	882740	388110	0	1302100	696420	701280	1639300	642770
sp|Q80X82|SYMPK_MOUSE	2516600	6639100	15895000	8987300	8696100	10055000	4468400	3775000	3141600	+
sp|Q80X85|RT07_MOUSE	19175000	22456000	26552000	12464000	14773000	35670000	13420000	13710000	4697700
sp|Q80XC2|TRM61_MOUSE	0	1642000	761510	1506300	2210700	2954000	1567700	5916000	3971500
sp|Q80XC6|NRDE2_MOUSE	745370	0	2574600	3046300	2372500	2363800	1557200	1913100	3138100
sp|Q80XL6|ACD11_MOUSE	0	0	0	0	0	1339200	0	0	0
sp|Q80XN0|BDH_MOUSE	66623000	70317000	47333000	45190000	61282000	59892000	78144000	56916000	46459000
sp|Q80XP8|FA76B_MOUSE	8149500	7676000	0	8819700	14975000	0	0	0	0
sp|Q80XU3|NUCKS_MOUSE	1849600	2911900	2591200	736890	848120	696630	947720	0	1343400
sp|Q80Y14|GLRX5_MOUSE	1294600	1021000	0	1026700	645540	0	0	415020	0
sp|Q80Y44|DDX10_MOUSE	3487700	2262900	3467500	2566900	2619700	3176500	0	3492100	3802300
sp|Q80Y81|RNZ2_MOUSE	2080800	4863300	6744500	0	0	4312400	0	0	0
sp|Q80Y86|MK15_MOUSE	2851000	0	0	0	0	1781500	0	0	0
sp|Q80YD1|SUV3_MOUSE	4953900	10371000	14094000	13962000	0	11583000	11400000	0	0
sp|Q80YQ2|MED23_MOUSE	2847200	2116600	0	0	0	0	0	0	0
sp|Q80YR4|ZN598_MOUSE	1122600	706330	344440	496110	466730	395280	0	0	0
sp|Q80YR5|SAFB2_MOUSE	0	1872300	0	1353100	2491100	1370000	0	0	0
sp|Q80YV2|NIPA_MOUSE	691520	570550	0	652510	833720	480550	0	0	0
sp|Q80ZK0|RT10_MOUSE	13664000	9163600	17458000	39739000	28380000	19011000	27361000	19100000	28669000
sp|Q80ZK9|WDTC1_MOUSE	0	0	0	1751400	1937800	2397100	0	0	586820
sp|Q80ZQ9|ABITM_MOUSE	2315100	5930800	7323400	6004100	3596000	7708200	4969200	5273900	8002100
sp|Q80ZS3|RT26_MOUSE	23042000	19829000	20708000	16511000	38836000	37553000	25462000	22551000	31385000
sp|Q80ZV0|RNH2B_MOUSE	19587000	11916000	13617000	20978000	8467700	13011000	8744700	16163000	6350600
sp|Q80ZW2|THEM6_MOUSE	14227000	16364000	16493000	17308000	19591000	9886800	22258000	10845000	11616000		+
sp|Q810B6|ANFY1_MOUSE	0	596320	0	703990	0	0	0	0	0
sp|Q810D6|GRWD1_MOUSE	0	0	745110	0	0	0	0	0	692700
sp|Q810V0|MPP10_MOUSE	0	0	1467800	2291200	3499500	0	0	0	0
sp|Q811M1|RHG15_MOUSE	4019200	3497600	0	3684600	4171100	2731100	0	1844400	2860700
sp|Q812A5|PRR5_MOUSE	0	0	0	0	940990	998420	0	0	0
sp|Q8BFP9|PDK1_MOUSE	7767500	4759100	5326900	5003100	7608400	7838500	3678200	1898400	5199700
sp|Q8BFQ4|WDR82_MOUSE	6081100	7697100	8460300	7466500	10091000	7818200	5691700	14869000	4711200
sp|Q8BFR5|EFTU_MOUSE	225700000	244180000	292950000	252200000	312790000	261350000	213490000	220790000	263070000
sp|Q8BFV2|PCID2_MOUSE	3686200	3597400	2840200	1644000	3097900	2425600	2867200	7077500	1975600
sp|Q8BFY9|TNPO1_MOUSE	62030000	63357000	41276000	35994000	36548000	52086000	48282000	38811000	22907000
sp|Q8BG05|ROA3_MOUSE	601420000	599160000	702140000	528550000	877730000	802090000	352770000	177500000	220840000
sp|Q8BG17|NOL12_MOUSE	4819800	2091000	3168600	9805400	4489400	4587200	5943600	0	0
sp|Q8BG30|NELFA_MOUSE	7235900	7760500	9813200	27294000	37678000	29671000	0	0	896740
sp|Q8BG32|PSD11_MOUSE	36438000	23590000	30206000	24612000	28219000	32157000	35051000	22061000	23936000
sp|Q8BG81|PDIP3_MOUSE	59134000	52868000	59445000	69859000	40913000	52002000	2101600	1308400	0
sp|Q8BGA5|KRR1_MOUSE	0	1708800	1410500	1540000	1784600	1285200	1526400	2265500	0
sp|Q8BGB5|LIMD2_MOUSE	0	0	0	8353000	5611400	4944800	0	0	0
sp|Q8BGD9|IF4B_MOUSE	6222900	16364000	26962000	44155000	51581000	39636000	0	2689900	0
sp|Q8BGH2|SAM50_MOUSE	36205000	52148000	34326000	20694000	14826000	21561000	5604500	3036700	11172000
sp|Q8BGK6|YLAT2_MOUSE	2236400	2199400	1553600	0	3386800	3031800	0	2856200	4284000	+
sp|Q8BGQ7|SYAC_MOUSE	5561100	13839000	18610000	22120000	27464000	22502000	4469400	6877100	10326000
sp|Q8BGS0|MAK16_MOUSE	0	0	472580	364360	1116700	0	0	0	0
sp|Q8BGS1|E41L5_MOUSE	637180	0	849300	1189300	0	609600	2385500	0	2160500
sp|Q8BGS2|BOLA2_MOUSE	0	0	0	0	0	354470	637720	0	0
sp|Q8BGT7|SPF30_MOUSE	10470000	12984000	17625000	19293000	16416000	16602000	0	0	0
sp|Q8BGW0|THMS1_MOUSE	9283500	12432000	23392000	8505000	3398700	18177000	12632000	10141000	12860000
sp|Q8BGX0|TRI23_MOUSE	6221600	3352300	1727800	1070800	970300	3163100	2633600	1919100	1502800
sp|Q8BGX2|TIM29_MOUSE	9434500	2052400	1972400	2031500	2399500	1407000	1282500	0	0
sp|Q8BGY7|F210A_MOUSE	0	0	0	0	0	0	0	0	0
sp|Q8BGZ4|CDC23_MOUSE	13623000	14988000	10377000	7267900	7706200	11390000	3126000	3793700	4061300
sp|Q8BH15|CNO10_MOUSE	5140500	943290	1532100	2758300	2360700	1555500	1279800	1687300	639420
sp|Q8BH24|TM9S4_MOUSE	6765600	3301500	6058100	3329900	2202200	2984500	3849200	2583200	4001800
sp|Q8BH43|WASF2_MOUSE	1843800	0	5607200	3583400	3385400	3062700	5280900	4581600	6867400	+
sp|Q8BH58|TIPRL_MOUSE	2237200	4350500	3498700	3704200	4538800	4974700	5140800	5386500	7076300
sp|Q8BH59|CMC1_MOUSE	48322000	46019000	46261000	40376000	47919000	40488000	35294000	49952000	26068000
sp|Q8BH74|NU107_MOUSE	1623100	2257500	2323600	3324100	3699100	3659500	2183000	0	0
sp|Q8BH79|ANO10_MOUSE	0	0	0	0	0	0	0	0	0	+
sp|Q8BH95|ECHM_MOUSE	16913000	14400000	23979000	27534000	17744000	16101000	8627800	6226500	7273200
sp|Q8BHB4|WDR3_MOUSE	3938200	3038100	3020200	3775300	2315100	1812200	1568400	0	0
sp|Q8BHC4|DCAKD_MOUSE	2689800	3626400	0	3074800	1710200	3754100	1904300	0	3997100
sp|Q8BHD0|RB39A_MOUSE	0	0	3830600	19190000	0	0	0	0	0	+
sp|Q8BHD7|PTBP3_MOUSE	6011700	3905600	2114300	5092700	4005500	3733500	8306900	4886300	8150300
sp|Q8BHE8|MAIP1_MOUSE	0	4280100	0	2329400	1244100	1390500	2942800	0	3383200
sp|Q8BHF7|PGPS1_MOUSE	0	0	0	1633500	0	596190	0	0	0
sp|Q8BHI7|ELOV5_MOUSE	0	12097000	7453100	8253400	1101500	18203000	34206000	16847000	0
sp|Q8BHJ9|SLU7_MOUSE	6066200	6235300	2283600	1991600	2932800	2138200	1722100	0	971180
sp|Q8BHN3|GANAB_MOUSE	1381900	0	0	2500600	1031700	1149200	0	2587800	1427000
sp|Q8BHS3|RBM22_MOUSE	12494000	4169400	5933800	8462100	4645100	6657200	1641600	2983500	2603500
sp|Q8BHX3|BOREA_MOUSE	0	0	829660	1411000	769060	890470	606240	0	0
sp|Q8BI72|CARF_MOUSE	6039000	6855700	8116400	10985000	10396000	9867500	0	0	0
sp|Q8BIG4|FBX28_MOUSE	0	0	0	1199000	0	0	0	0	0
sp|Q8BIG7|CMTD1_MOUSE	8227800	4334800	7663500	5926700	10701000	9125900	7113500	20955000	5634000
sp|Q8BIJ6|SYIM_MOUSE	0	0	0	2088000	0	1842800	0	0	0
sp|Q8BIP0|SYDM_MOUSE	0	2143700	5262800	3728400	4601900	2945200	5670800	8396400	10937000
sp|Q8BIW1|PRUN1_MOUSE	0	718100	0	0	0	4391200	0	0	0
sp|Q8BIW9|CTF18_MOUSE	7440600	3001600	3993300	6155800	4345100	8704000	4711500	3806200	5196200
sp|Q8BIZ6|SNIP1_MOUSE	0	0	2714600	4993000	1462400	0	0	2287800	0
sp|Q8BJ03|COX15_MOUSE	4124100	4566900	2302700	3330800	3244200	1468500	2298100	241020	0
sp|Q8BJ05|ZC3HE_MOUSE	0	2620900	1251400	2355600	1318700	1443800	0	0	0
sp|Q8BJ64|CHDH_MOUSE	77321000	106940000	129100000	117320000	103530000	92028000	106720000	102490000	47796000
sp|Q8BJ71|NUP93_MOUSE	19581000	32340000	18739000	20579000	26106000	24833000	17615000	18614000	7679100
sp|Q8BJ90|ZN771_MOUSE	833490	1080200	1426700	1803700	3289700	2499800	3786000	2116100	0
sp|Q8BJL0|SMAL1_MOUSE	2298900	0	4374700	7375700	6160300	2320400	3368300	2361800	3365400
sp|Q8BJS4|SUN2_MOUSE	7425500	3912300	4936300	6294500	3741400	4278400	2061700	2069700	2919400
sp|Q8BJW5|NOL11_MOUSE	0	413770	456310	322400	0	0	0	0	0
sp|Q8BJW6|EIF2A_MOUSE	9857100	8349000	15586000	17636000	23339000	23004000	731710	0	0
sp|Q8BJY1|PSMD5_MOUSE	3991900	6856300	3336200	0	2532000	1889600	4018400	4499900	0
sp|Q8BJZ4|RT35_MOUSE	35668000	27988000	36689000	39282000	47259000	34382000	33241000	50185000	34801000
sp|Q8BK08|TMM11_MOUSE	16498000	5681000	8219000	7760800	8927700	4095100	6688300	2597000	5577200
sp|Q8BK63|KC1A_MOUSE	7631700	5204600	6443700	13115000	8641000	9237200	5445200	5933500	9122200
sp|Q8BK64|AHSA1_MOUSE	31590000	28775000	33696000	33564000	34485000	35010000	31351000	20068000	24128000
sp|Q8BK67|RCC2_MOUSE	459810000	436080000	516240000	467080000	438100000	430820000	301020000	231310000	306720000	+
sp|Q8BK72|RT27_MOUSE	25887000	32032000	30513000	32884000	30628000	25730000	27018000	30012000	28514000
sp|Q8BKC5|IPO5_MOUSE	129710000	116870000	97120000	60530000	74792000	90661000	109390000	100370000	65024000
sp|Q8BKE6|CP20A_MOUSE	9618500	6388400	2885200	5300000	3422500	5864500	6711900	0	2392000
sp|Q8BKF1|RPOM_MOUSE	0	0	2187900	1168200	0	0	1350400	1746900	956840
sp|Q8BKH7|SIN1_MOUSE	1763700	653630	0	785950	1955200	2796100	0	1132800	0	+
sp|Q8BKJ9|SIR7_MOUSE	4892900	0	0	1097600	1827600	2905400	0	0	0
sp|Q8BKS9|PUM3_MOUSE	3257600	4293600	7758500	9014400	6294900	4638300	6504300	4634700	1611300
sp|Q8BKT7|THOC5_MOUSE	10316000	9980500	14964000	11565000	12546000	7304900	40783000	27027000	27600000
sp|Q8BKX6|SMG1_MOUSE	5062900	1158400	0	0	0	1747200	0	0	0
sp|Q8BKZ9|ODPX_MOUSE	0	4436300	3035700	2541400	4549900	2719500	2896600	0	4298800
sp|Q8BL74|TF3C2_MOUSE	3169300	1995500	2043300	2307000	2032800	2143500	2746700	0	2733600
sp|Q8BL95|CF298_MOUSE	0	0	576050	893230	814100	0	0	0	0
sp|Q8BL97|SRSF7_MOUSE	195450000	208370000	220140000	252670000	290980000	302080000	405450000	260520000	391430000
sp|Q8BLN5|ERG7_MOUSE	5393200	6664900	6225500	3916200	4065500	4419800	4316100	4341600	5148400
sp|Q8BLY2|SYTC2_MOUSE	0	0	1781600	5952100	4417200	2650000	0	0	0
sp|Q8BM39|PRP18_MOUSE	0	0	0	3734800	0	0	0	0	0
sp|Q8BMA6|SRP68_MOUSE	241920000	126750000	133020000	258120000	288370000	249600000	197420000	208180000	166540000
sp|Q8BMC4|NOP9_MOUSE	7823400	7464500	8697700	13350000	24027000	14106000	5337200	5600900	8113300
sp|Q8BMF4|ODP2_MOUSE	11169000	18017000	12801000	7748500	9442100	20615000	24114000	20240000	13875000
sp|Q8BMJ2|SYLC_MOUSE	146290000	174060000	140260000	174810000	214730000	189900000	182580000	164040000	141680000
sp|Q8BMJ3|IF1AX_MOUSE	7647200	4721900	3782200	12471000	1991600	5058400	3139300	4821800	3615500
sp|Q8BML9|SYQ_MOUSE	129990000	100660000	94238000	131340000	94167000	91645000	69267000	65572000	57338000
sp|Q8BMP6|GCP60_MOUSE	0	0	0	1512600	0	755220	601490	0	1177500
sp|Q8BMQ2|TF3C4_MOUSE	0	4324900	5509000	4631900	4022400	2541600	1738000	3511600	5593100
sp|Q8BMS1|ECHA_MOUSE	265210000	227450000	258320000	303920000	305700000	246980000	245090000	258250000	254470000
sp|Q8BMZ5|SEN34_MOUSE	583410	656840	0	551910	1998600	1029000	0	0	357630
sp|Q8BNI4|DERL2_MOUSE	0	0	0	2436600	0	1640300	0	0	0
sp|Q8BNV1|TRM2A_MOUSE	12695000	9628400	4419300	7381700	7551500	8709200	9022700	5969500	11315000
sp|Q8BP47|SYNC_MOUSE	71590000	70585000	86707000	120230000	118540000	129500000	99290000	77575000	85134000
sp|Q8BP48|MAP11_MOUSE	3041500	1340200	0	2236000	1908200	1731200	1647900	1716000	1657100
sp|Q8BP67|RL24_MOUSE	264450000	204770000	193130000	186290000	158080000	177300000	271630000	234210000	226010000
sp|Q8BP92|RCN2_MOUSE	4236100	6011900	5139900	4700500	4266200	4290200	2714200	0	0
sp|Q8BPU7|ELMO1_MOUSE	17986000	16388000	13936000	28909000	22968000	33953000	12589000	8503200	11386000	+
sp|Q8BPY9|FIGL1_MOUSE	0	924670	0	0	0	0	0	0	0
sp|Q8BQM4|HEAT3_MOUSE	2612300	3977800	6504700	24414000	12904000	8212900	8791200	5012900	4749600
sp|Q8BQR4|KANL2_MOUSE	0	2622700	1237500	0	0	1001500	1086600	911250	840290
sp|Q8BQZ5|CPSF4_MOUSE	4930300	6762000	3836600	3904600	5955900	7607700	5690700	5451700	0
sp|Q8BRF7|SCFD1_MOUSE	11320000	13578000	15098000	13517000	11391000	10808000	12461000	8401700	2881000
sp|Q8BRN9|C2D1B_MOUSE	0	0	0	0	1405500	0	0	0	0
sp|Q8BRT1|CLAP2_MOUSE	3100700	5802800	13857000	24047000	32573000	25879000	10045000	33236000	13462000	+
sp|Q8BSF4|PISD_MOUSE	0	0	0	0	0	813980	0	0	0
sp|Q8BSK8|KS6B1_MOUSE	1886000	0	4081300	4804300	4257300	4474900	0	0	0
sp|Q8BSM7|LAT3_MOUSE	18886000	25225000	19487000	12841000	0	9015100	21562000	24131000	8246900
sp|Q8BSP2|CNDH2_MOUSE	4280600	5992400	9470200	6994500	13285000	9963900	4811400	0	0
sp|Q8BSQ9|PB1_MOUSE	10504000	12959000	17563000	18042000	16907000	13623000	11621000	6789700	12264000
sp|Q8BT60|CPNE3_MOUSE	0	873430	1628100	2927500	2218200	2394100	1216500	0	1974900	+
sp|Q8BTI8|SRRM2_MOUSE	63954000	78171000	97652000	114390000	137090000	117210000	12991000	3013800	18674000
sp|Q8BTM8|FLNA_MOUSE	17638000	14848000	6215900	12333000	12174000	12339000	2556200	4993300	0
sp|Q8BTT6|DIEXF_MOUSE	1219400	1606500	0	1005100	965110	1069100	0	0	1854600
sp|Q8BTU1|CFA20_MOUSE	0	0	3509200	5514400	5244600	7522900	0	3834900	7151300
sp|Q8BTV2|CPSF7_MOUSE	1757300	2252200	0	1525200	0	1293500	1019600	0	1263500
sp|Q8BTW3|EXOS6_MOUSE	9787400	15250000	12389000	23669000	31721000	13284000	2701400	0	5371800
sp|Q8BTX9|HSDL1_MOUSE	89415000	26965000	32884000	29656000	29263000	34027000	35224000	45297000	41086000
sp|Q8BTZ4|APC5_MOUSE	1845900	1858900	1748500	1237700	1102200	1335800	757360	0	0
sp|Q8BTZ7|GMPPB_MOUSE	0	0	0	0	13125000	3402800	0	0	0
sp|Q8BU11|TOX4_MOUSE	1019900	1684400	1139800	2059800	1744800	1584500	0	0	2375900
sp|Q8BU14|SEC62_MOUSE	33259000	9872300	10216000	12760000	13151000	6470900	9624800	19126000	13660000
sp|Q8BU30|SYIC_MOUSE	152540000	135670000	127800000	189020000	164650000	160990000	183770000	155540000	160400000
sp|Q8BU33|ILVBL_MOUSE	0	0	0	472020	1261700	711160	0	0	0
sp|Q8BU88|RM22_MOUSE	34178000	31951000	39326000	49250000	66057000	40132000	45592000	45818000	47494000
sp|Q8BUI3|LRWD1_MOUSE	6273100	6785000	4276400	7183900	10348000	7357100	1484400	0	1034600
sp|Q8BUM3|PTN7_MOUSE	13527000	1399800	0	0	5071000	4082900	0	0	0
sp|Q8BUN5|SMAD3_MOUSE;sp|Q9JIW5|SMAD9_MOUSE	0	7919800	14774000	7947300	14679000	10074000	10769000	4215100	4939000
sp|Q8BVA5|LDAH_MOUSE	979100	814720	0	0	628070	0	0	0	0
sp|Q8BVE3|VATH_MOUSE	8224400	3055000	4182300	5824900	6368800	7619700	2525900	0	10601000
sp|Q8BVI4|DHPR_MOUSE	0	0	8637400	2742600	5242300	0	0	0	5732500
sp|Q8BVK9|SP110_MOUSE	4132100	5251100	7409200	7559700	9438600	5555400	0	3386900	0
sp|Q8BVU0|LRCH3_MOUSE	0	0	0	0	1292100	768690	0	0	0
sp|Q8BVY0|RL1D1_MOUSE	212860000	162070000	201780000	246310000	307990000	266860000	163390000	213600000	225790000
sp|Q8BW10|NOB1_MOUSE	7701900	4872100	14948000	27482000	7746500	12724000	846780	2576400	0
sp|Q8BWT1|THIM_MOUSE	22388000	32753000	30439000	14186000	22866000	30907000	16822000	16168000	12713000
sp|Q8BWU5|OSGEP_MOUSE	12268000	7193600	11537000	12334000	11269000	9653700	8640700	992810	12025000
sp|Q8BWW4|LARP4_MOUSE	5963200	4471000	6622400	18193000	27468000	19741000	0	0	1567800
sp|Q8BWY3|ERF1_MOUSE	4478600	9673000	5192000	6177400	5294800	8691400	16605000	12974000	13665000
sp|Q8BWY9|CIP2A_MOUSE	73816000	11957000	190250000	44521000	106330000	55733000	85765000	108710000	754710000
sp|Q8BX09|RBBP5_MOUSE	0	930380	0	0	908510	791620	687550	0	0
sp|Q8BX10|PGAM5_MOUSE	44572000	30441000	40333000	29840000	38399000	27507000	91888000	74367000	73923000
sp|Q8BX17|GEMI5_MOUSE	75090000	72413000	55447000	81283000	68973000	81497000	41430000	34129000	44884000
sp|Q8BX80|ENASE_MOUSE	2784900	2725200	7574000	3999300	3475800	3676100	1168900	0	1615600
sp|Q8BXG3|IFT57_MOUSE	1054900	5735100	1951200	3735700	1892200	2950400	0	0	0
sp|Q8BXV2|BRI3B_MOUSE	12363000	13451000	8433900	19613000	13178000	9134900	10286000	14466000	9598200
sp|Q8BXZ1|TMX3_MOUSE	8146200	11283000	16576000	7337700	3195300	6740900	5900700	7992500	8183600
sp|Q8BY71|HAT1_MOUSE	26264000	20102000	14096000	7195500	9947600	14656000	13198000	12581000	12200000
sp|Q8BYA0|TBCD_MOUSE	1374600	0	0	0	0	0	770160	0	0	+
sp|Q8BYL4|SYYM_MOUSE	0	0	4827200	9379600	0	0	5238100	4812200	4970400
sp|Q8BZH4|POGZ_MOUSE	1873100	3078900	2907500	2491800	3184800	2009300	5012100	3493400	4926400
sp|Q8BZM1|GLMN_MOUSE	5172500	5828000	0	970830	3529400	1971000	2824600	3111700	0
sp|Q8BZR9|NCBP3_MOUSE	1379700	0	2567200	2162200	2823300	0	0	0	0
sp|Q8BZX4|SREK1_MOUSE	5484600	15921000	12987000	8904100	11496000	21915000	0	0	3447300
sp|Q8C050|KS6A5_MOUSE	3146300	4055300	2652400	5079300	4107900	7368100	2116700	2373500	0
sp|Q8C052|MAP1S_MOUSE	2221500	2470200	2794200	3594300	5003100	6615100	0	1329200	2267100
sp|Q8C0C7|SYFA_MOUSE	163970000	115180000	122390000	140590000	164330000	128520000	131100000	111230000	157120000
sp|Q8C0E2|VP26B_MOUSE	0	0	1123400	1574300	1254300	1270900	0	0	0
sp|Q8C129|LCAP_MOUSE	0	0	0	2027100	0	0	0	0	0	+
sp|Q8C147|DOCK8_MOUSE	16202000	23429000	19631000	24946000	21466000	21001000	22097000	38436000	22245000	+
sp|Q8C156|CND2_MOUSE	2716000	16835000	16464000	16510000	17832000	16218000	10570000	5021800	7354600
sp|Q8C166|CPNE1_MOUSE	4391700	4994500	3908900	0	4449900	4490600	3037500	1689300	3129100	+
sp|Q8C172|CERS6_MOUSE	0	882600	1000800	0	2121200	873060	803610	1050200	597630
sp|Q8C196|CPSM_MOUSE	5436100	496650	0	731990	1594100	427780	0	1761000	1055600
sp|Q8C1B7|SEP11_MOUSE;sp|Q9R1T4|SEPT6_MOUSE	0	0	1933400	828930	1628300	1950200	2000400	0	3181900
sp|Q8C1Q6|SMIM4_MOUSE	6702000	6133200	0	0	13918000	8447800	4353600	7609300	7321900
sp|Q8C1S0|MED19_MOUSE	0	973560	0	5226200	9610300	5321700	0	0	2189800
sp|Q8C2E7|WASC5_MOUSE	0	0	0	0	0	0	0	0	0
sp|Q8C2K5|RASL3_MOUSE	0	0	0	0	2042700	0	0	0	0
sp|Q8C2Q3|RBM14_MOUSE	17898000	18336000	26177000	22832000	21939000	24888000	17249000	20816000	32873000
sp|Q8C3I8|HGH1_MOUSE	0	2092300	4718200	4048800	7123900	5608900	0	0	0
sp|Q8C3J5|DOCK2_MOUSE	75524000	61388000	63636000	86384000	88144000	85179000	70380000	58384000	46029000
sp|Q8C3X8|LMF2_MOUSE	0	1708800	0	1906200	1561400	2574800	539630	0	0
sp|Q8C4J7|TBL3_MOUSE	3629300	1020300	0	727720	1366100	1500300	1278300	0	0
sp|Q8C4Y3|NELFB_MOUSE	2445000	0	0	1936300	2553400	1692700	2080100	2313400	2309000
sp|Q8C570|RAE1L_MOUSE	5944000	9190800	5949000	21425000	9164800	8731600	0	0	0
sp|Q8C5H8|NAKD2_MOUSE	3328600	5837900	9083400	6151800	3847600	4950000	3975800	3675900	3954000
sp|Q8C5L3|CNOT2_MOUSE	68216000	9414600	24548000	3469700	6964500	7751500	0	0	0
sp|Q8C5L7|RBM34_MOUSE	627020	726860	0	949560	0	965370	905970	1083600	0
sp|Q8C5N3|CWC22_MOUSE	0	1846100	1991300	1934500	3860500	2927500	3802900	2787200	2579300
sp|Q8C5Q4|GRSF1_MOUSE	1026300	697690	2024000	0	0	1712100	0	0	0
sp|Q8C6B9|AROS_MOUSE	0	8633800	8716800	2870200	4026700	4704400	0	0	0
sp|Q8C6G8|WDR26_MOUSE	1352200	723140	3229100	0	0	2026900	0	0	1742200
sp|Q8C708|CP054_MOUSE	7471400	8404400	8372300	2587100	0	3054900	0	0	2095800
sp|Q8C7R4|UBA6_MOUSE	0	2844200	1523500	0	542770	4847300	1798800	0	1642500
sp|Q8C7V3|UTP15_MOUSE	987890	15355000	9567500	14800000	11501000	13743000	3731100	18899000	7981500
sp|Q8C7V8|CC134_MOUSE	1657400	0	0	0	0	2060400	0	0	0		+
sp|Q8C7X2|EMC1_MOUSE	3623200	3149200	3286600	4279100	0	0	1208100	1081800	4064000
sp|Q8C827|ZFP62_MOUSE	0	22478000	0	18925000	0	0	15353000	0	19556000
sp|Q8C854|MYEF2_MOUSE	12787000	13390000	6350800	19007000	14781000	12287000	10675000	2158600	10158000
sp|Q8C9B9|DIDO1_MOUSE	1564300	832710	0	0	1612900	1179800	0	0	0
sp|Q8CAQ8|MIC60_MOUSE	161970000	204710000	220800000	82154000	102480000	81316000	24906000	34838000	17308000
sp|Q8CAY6|THIC_MOUSE	984920	1073200	0	0	0	569340	2948000	2670100	0
sp|Q8CB77|ELOA1_MOUSE	72078000	33229000	47566000	35345000	18468000	20327000	22592000	25475000	24784000
sp|Q8CBW3|ABI1_MOUSE	10833000	5386200	8842200	4185300	3617400	7136400	5354300	7695100	12962000
sp|Q8CC27|CACB2_MOUSE	255140000	30464000	37494000	18290000	35907000	9262600	38025000	98334000	72535000	+
sp|Q8CC88|VWA8_MOUSE	3855400	8502400	3710000	2988500	6467900	4134300	1480400	1420100	1372000
sp|Q8CCF0|PRP31_MOUSE	70054000	50486000	58970000	82409000	99010000	87980000	75939000	57012000	49444000
sp|Q8CCJ3|UFL1_MOUSE	0	0	0	529610	0	0	0	0	0
sp|Q8CCP0|NEMF_MOUSE	5278900	4843600	4494700	13248000	9966900	15717000	4349300	5466900	290740
sp|Q8CCS6|PABP2_MOUSE	25737000	15957000	13138000	27168000	52647000	52821000	0	1269300	0
sp|Q8CD10|MICU2_MOUSE	0	1185800	0	2337800	8008000	3132500	0	0	0
sp|Q8CD15|RIOX2_MOUSE	0	0	0	0	0	0	0	1158100	0
sp|Q8CD92|TTC27_MOUSE	0	0	0	0	0	0	0	0	0
sp|Q8CDG3|VCIP1_MOUSE	0	1862900	0	0	1892700	2231000	0	0	0
sp|Q8CDN6|TXNL1_MOUSE	25605000	35164000	26107000	26045000	15914000	31414000	24755000	36721000	17119000
sp|Q8CE96|TRM6_MOUSE	17212000	4093000	0	9445300	15746000	13898000	10729000	27778000	12498000
sp|Q8CEC6|PPWD1_MOUSE	11008000	0	0	0	3050300	1785300	3722100	3512700	2530600
sp|Q8CES0|NAA30_MOUSE	0	1350400	0	969600	2190100	0	0	0	0
sp|Q8CFC7|CLASR_MOUSE	574210	0	0	1373800	959220	591980	0	0	0
sp|Q8CFE2|HPF1_MOUSE	56335000	50796000	49772000	87703000	70364000	47419000	57399000	56867000	65725000
sp|Q8CFE3|RCOR1_MOUSE	0	0	0	0	5238800	0	0	0	0
sp|Q8CFE6|S38A2_MOUSE	5328300	5123100	5232900	4980800	0	3824000	10272000	0	0	+
sp|Q8CFI0|NED4L_MOUSE	2168400	1981900	2288300	1519700	1205900	4238500	0	0	1940900
sp|Q8CFI5|SYPM_MOUSE	4293800	7226400	12320000	8580300	10198000	4527600	7303600	3522300	3530400
sp|Q8CFI7|RPB2_MOUSE	68587000	71983000	64660000	78126000	62805000	59681000	98570000	83384000	92177000
sp|Q8CFQ3|AQR_MOUSE	11015000	16485000	17513000	19315000	11774000	14982000	34156000	24972000	43596000
sp|Q8CFV9|RIFK_MOUSE	0	0	657060	0	0	0	0	0	854830
sp|Q8CG46|SMC5_MOUSE	0	0	0	0	0	1753800	0	0	0
sp|Q8CG47|SMC4_MOUSE	129680000	170600000	193160000	202870000	213370000	158790000	202320000	190120000	171920000
sp|Q8CG48|SMC2_MOUSE	188780000	182230000	193970000	202970000	223880000	179160000	191600000	198550000	203580000
sp|Q8CG76|ARK72_MOUSE	16349000	19729000	30342000	14526000	19771000	19266000	17374000	18246000	18599000
sp|Q8CGA0|PPM1F_MOUSE	0	987250	1462800	0	0	0	5442300	1700800	1931500
sp|Q8CGC4|LS14B_MOUSE	3802100	5092800	2802100	6364000	3670800	9854000	0	0	0
sp|Q8CGC6|RBM28_MOUSE	10212000	7764600	3534900	4438200	8614700	15308000	7870100	21692000	9360500
sp|Q8CGC7|SYEP_MOUSE	777100000	729440000	904560000	1253000000	1292400000	1084000000	771790000	799910000	891150000
sp|Q8CGF7|TCRG1_MOUSE	17545000	21698000	11867000	14158000	9543400	7983400	11183000	16382000	9956000
sp|Q8CGK3|LONM_MOUSE	157080000	156440000	150650000	112000000	117530000	116670000	137500000	108620000	133080000
sp|Q8CGY8|OGT1_MOUSE	0	3539600	3052100	3772900	2985200	2216200	0	868500	0	+
sp|Q8CGZ0|CHERP_MOUSE	2007600	11011000	2682900	3297000	4178000	4714700	0	9777200	0
sp|Q8CH18|CCAR1_MOUSE	9893800	14167000	21649000	9972000	10239000	13713000	24052000	15380000	21022000
sp|Q8CH25|SLTM_MOUSE	3149900	5151900	6969000	7025100	8311300	7300100	0	0	0
sp|Q8CH72|TRI32_MOUSE	0	1870100	0	0	0	0	0	0	0
sp|Q8CHG3|GCC2_MOUSE	18176000	5944300	22596000	22898000	27729000	10659000	13579000	16276000	23263000
sp|Q8CHI8|EP400_MOUSE	0	473990	763160	794340	1313000	982190	0	0	0
sp|Q8CHP5|PYM1_MOUSE	2243500	6354900	2641600	5365700	6483800	5949600	979530	872380	0
sp|Q8CHT0|AL4A1_MOUSE	958510	951430	1431400	0	0	0	853840	0	0
sp|Q8CHT3|INT5_MOUSE	6100400	3481300	2417300	3631900	2801500	1575800	1979400	0	1448100
sp|Q8CHW4|EI2BE_MOUSE	8329500	8153200	13118000	13593000	16874000	13361000	4366400	20576000	7991400
sp|Q8CHY6|P66A_MOUSE	15274000	18547000	21744000	19476000	22434000	8847400	0	0	0
sp|Q8CI11|GNL3_MOUSE	77339000	60575000	51937000	73772000	111540000	90078000	98712000	102600000	76913000
sp|Q8CI94|PYGB_MOUSE	7121800	11145000	13157000	6517600	8707800	9113200	12659000	8664900	11860000
sp|Q8CIE6|COPA_MOUSE	55575000	72080000	75838000	64121000	68799000	65540000	100800000	108360000	99257000		+
sp|Q8CIG8|ANM5_MOUSE	43779000	40127000	60313000	47762000	27038000	33991000	56438000	28931000	31372000
sp|Q8CIM3|D2HDH_MOUSE	0	0	0	0	0	370540	0	0	0
sp|Q8CIM8|INT4_MOUSE	3000800	2631500	3871400	1925000	4167700	2717500	1006700	1963000	0
sp|Q8CIN4|PAK2_MOUSE	5338300	2539400	966570	2582300	0	0	7468000	0	3018800	+
sp|Q8CJG0|AGO2_MOUSE	7035400	5560100	6164800	8055500	15897000	9092600	16924000	15535000	15736000
sp|Q8JZK9|HMCS1_MOUSE	19251000	26121000	29573000	30805000	27970000	28009000	53353000	27371000	35651000
sp|Q8JZM0|TFB1M_MOUSE	0	10580000	0	9259400	0	3140400	13563000	0	4721000
sp|Q8JZM7|CDC73_MOUSE	12038000	12165000	10339000	28830000	23532000	18112000	2227500	1450100	0
sp|Q8JZN5|ACAD9_MOUSE	66979000	59609000	50464000	44973000	35106000	41393000	43458000	40565000	28230000
sp|Q8JZQ2|AFG32_MOUSE	4274600	4198800	0	6256700	4562900	5829800	1636700	5357100	0
sp|Q8JZQ9|EIF3B_MOUSE	86716000	82914000	96761000	113030000	126870000	127210000	57012000	46535000	77278000
sp|Q8JZR0|ACSL5_MOUSE	4938200	2779300	0	2470700	3192700	3394500	0	0	0	+
sp|Q8JZS9|RM48_MOUSE	1427700	10553000	9436700	8250400	7760500	8507300	0	0	15360000
sp|Q8JZU2|TXTP_MOUSE	8641100	12335000	9088400	13867000	19872000	13468000	12888000	11710000	8771900
sp|Q8JZX4|SPF45_MOUSE	3662000	4112800	5027100	5547200	6907000	6197800	1190100	1117000	0
sp|Q8K019|BCLF1_MOUSE	9710700	48390000	30278000	71442000	76954000	36714000	842290	0	496160
sp|Q8K0D5|EFGM_MOUSE	22073000	19691000	20195000	10306000	10800000	11679000	15362000	2345600	13491000
sp|Q8K0E8|FIBB_MOUSE	1132700	0	0	562190	739450	345340	0	6270700	1513900		+
sp|Q8K0V4|CNOT3_MOUSE	0	676740	751680	672580	517410	509330	0	0	0
sp|Q8K0Z7|TACO1_MOUSE	0	0	0	0	0	0	0	0	0
sp|Q8K114|INT9_MOUSE	0	1385800	1696800	1166500	2326900	2555600	0	0	0
sp|Q8K1B8|URP2_MOUSE	0	0	0	1795300	0	0	0	0	0
sp|Q8K1J6|TRNT1_MOUSE	3388700	4452000	6999400	7772200	6910700	5136100	9934600	1975500	6844200
sp|Q8K1M6|DNM1L_MOUSE	24774000	13374000	15970000	12412000	15761000	14707000	9696500	9985100	10526000
sp|Q8K1N4|SPAS2_MOUSE	3486200	3724100	14008000	15892000	28068000	9655400	354640	490400	4003200
sp|Q8K1R3|PNPT1_MOUSE	0	1307200	2917900	1395100	0	1906700	2686800	0	0
sp|Q8K1X1|WDR11_MOUSE	0	0	0	0	0	0	0	0	0
sp|Q8K1X4|NCKPL_MOUSE	1364000	4784500	6733400	2841300	0	3833300	18783000	10192000	23896000
sp|Q8K202|RPA49_MOUSE	0	1579400	0	1587100	1930600	0	0	0	0
sp|Q8K224|NAT10_MOUSE	26357000	21315000	20877000	35876000	39451000	29895000	20901000	25346000	30643000
sp|Q8K268|ABCF3_MOUSE	2047400	2114400	2108600	3943100	1642300	1019400	2392600	4541000	0
sp|Q8K273|MMGT1_MOUSE	0	0	4160800	3102000	0	0	0	0	0
sp|Q8K274|KT3K_MOUSE	3137800	9998900	6051100	9151500	6110200	5446300	4303500	6721900	2974100
sp|Q8K284|TF3C1_MOUSE	3270300	838910	4569300	4652800	6535300	10615000	10888000	0	4694300
sp|Q8K297|GT251_MOUSE	537940	786330	422950	838820	0	0	0	704670	0
sp|Q8K298|ANLN_MOUSE	11707000	16988000	0	22026000	32409000	45984000	41958000	63772000	0
sp|Q8K2A7|INT10_MOUSE	0	0	0	0	0	0	1009300	0	0
sp|Q8K2B3|SDHA_MOUSE	42250000	40072000	40287000	36436000	30516000	30420000	39945000	34370000	46966000
sp|Q8K2C9|HACD3_MOUSE	8249200	0	6886400	7537800	14984000	0	6014800	19581000	0
sp|Q8K2D3|EDC3_MOUSE	6381400	6281700	6581900	7909200	6450500	6387100	814750	4334600	4043300
sp|Q8K2F0|BRD3_MOUSE	3667300	2189500	0	1846900	0	0	0	0	0
sp|Q8K2F8|LS14A_MOUSE	1576400	2321700	1104200	1838200	1671000	800820	0	0	0
sp|Q8K2H2|OTU6B_MOUSE	12504000	4986500	6177800	8179800	6274600	8423300	2910600	0	0
sp|Q8K2H4|ACAP1_MOUSE	7830700	5435500	4217000	5522100	9812200	8746600	5122700	7588500	0
sp|Q8K2M0|RM38_MOUSE	7183300	9872300	9595900	9829100	10176000	7410900	19024000	8842600	10679000
sp|Q8K2T1|NMRL1_MOUSE	22462000	28113000	34864000	37320000	19622000	27362000	17859000	8723800	10783000
sp|Q8K2T8|PAF1_MOUSE	0	8387600	8738000	14649000	14659000	21746000	3084600	0	2549000
sp|Q8K2V6|IPO11_MOUSE	0	2411500	0	0	0	0	268980	855540	0
sp|Q8K2X3|STN1_MOUSE	0	3941000	2515600	4848800	4132900	2348500	3295900	3224800	4118500
sp|Q8K2Y7|RM47_MOUSE	16700000	11232000	20016000	18590000	13808000	10119000	37618000	19191000	19681000
sp|Q8K2Z4|CND1_MOUSE	92307000	100350000	107750000	119920000	145610000	152490000	76446000	112210000	152280000
sp|Q8K301|DDX52_MOUSE	0	1210500	2154600	1127100	0	0	911020	0	0
sp|Q8K310|MATR3_MOUSE	70434000	71594000	78870000	109200000	111840000	86965000	186800000	194570000	164290000
sp|Q8K363|DDX18_MOUSE	95594000	92365000	41354000	60914000	38795000	85252000	122560000	81063000	62467000
sp|Q8K396|MND1_MOUSE	0	0	143000000	0	0	0	0	0	53552000
sp|Q8K3A9|MEPCE_MOUSE	6469300	10913000	18044000	43324000	23163000	22008000	26533000	0	33686000
sp|Q8K3I9|GLCI1_MOUSE	0	0	370300	0	1229500	600240	0	0	0
sp|Q8K3J1|NDUS8_MOUSE	1630900	1920100	0	1175100	2273700	1382000	0	0	0
sp|Q8K3W0|BABA2_MOUSE	0	1461000	2592900	1754300	4616500	3350500	0	0	0
sp|Q8K411|PREP_MOUSE	5763700	4086500	4388500	9203400	8715600	19065000	4683600	0	4233700
sp|Q8K4B0|MTA1_MOUSE;sp|Q924K8|MTA3_MOUSE	3661800	4293300	3220600	5227500	2109600	4726900	3252100	6763100	3197000
sp|Q8K4F6|NSUN5_MOUSE	0	2120900	0	5319700	3074300	3396600	0	2889600	1313700
sp|Q8K4L0|DDX54_MOUSE	0	0	0	1512000	3985400	1335400	0	0	0
sp|Q8K4P0|WDR33_MOUSE	4767000	9700900	10095000	10568000	12057000	8181000	6899300	2163000	2611400
sp|Q8K4Q0|RPTOR_MOUSE	0	0	0	0	1878600	1308100	0	0	0
sp|Q8K4R9|DLGP5_MOUSE	17870000	12910000	7398600	13742000	13130000	18763000	0	0	0
sp|Q8K4Z5|SF3A1_MOUSE	22467000	8988300	45980000	16190000	17687000	16028000	3499900	7751500	1888200
sp|Q8N9S3|AHSA2_MOUSE	462160	0	0	2923300	0	1603900	0	0	0
sp|Q8QZT1|THIL_MOUSE	65006000	79411000	100290000	119870000	103650000	111480000	33019000	20208000	31762000
sp|Q8QZV7|INT13_MOUSE	796200	1474400	1284200	1292100	1858000	578630	0	2027900	1657900
sp|Q8QZY1|EIF3L_MOUSE	59670000	79299000	37705000	48497000	56442000	43621000	52034000	40559000	25207000
sp|Q8QZY9|SF3B4_MOUSE	12716000	0	15674000	9565500	16445000	26176000	7375300	2028500	14105000
sp|Q8QZZ7|TPRKB_MOUSE	0	3554300	0	3343300	2175200	4461300	0	0	0
sp|Q8R010|AIMP2_MOUSE	73759000	75724000	52997000	74559000	89730000	82762000	88096000	78680000	67981000
sp|Q8R035|ICT1_MOUSE	4387900	4351500	5272600	4704500	4457400	3122600	2698300	2400500	0
sp|Q8R050|ERF3A_MOUSE	0	5351700	15265000	11841000	13410000	10306000	16192000	13733000	17966000
sp|Q8R059|GALE_MOUSE	16037000	17137000	13679000	5450000	8314900	7589900	13545000	8944500	12093000
sp|Q8R080|GTSE1_MOUSE	0	211140	0	622220	1042400	489200	0	0	0
sp|Q8R081|HNRPL_MOUSE	425670000	598780000	455140000	409380000	504810000	569490000	160130000	69076000	105830000
sp|Q8R0A0|T2FB_MOUSE	11047000	11349000	10090000	10024000	18541000	23524000	0	0	0
sp|Q8R0F5|RBMX2_MOUSE	5105300	1658600	4018700	8549600	8330800	14738000	3336900	7263200	7010100
sp|Q8R0F6|ILKAP_MOUSE	10833000	17383000	15714000	4873500	6567400	10868000	26427000	3981900	5409600
sp|Q8R0G9|NU133_MOUSE	10758000	12587000	10662000	7989300	8223600	17076000	3836100	2821000	6801800
sp|Q8R0K4|CC137_MOUSE	1511800	0	2324600	6346700	16657000	3799900	0	0	1231000
sp|Q8R0X7|SGPL1_MOUSE	0	3998000	5584900	4406200	3922100	2762100	7220300	6459800	4459200
sp|Q8R149|BUD13_MOUSE	0	0	415770	0	5100500	1315400	0	0	0
sp|Q8R180|ERO1A_MOUSE	1345100	1100600	0	1453100	1642700	1377900	1992700	2665700	2040000
sp|Q8R1B4|EIF3C_MOUSE	133620000	108560000	99195000	121760000	121490000	127600000	162610000	118070000	129800000
sp|Q8R1F9|RPP40_MOUSE	0	0	4465600	966650	0	2562000	0	0	2696100
sp|Q8R1I1|QCR9_MOUSE	6951100	13011000	14651000	10386000	15954000	14488000	10986000	11655000	10086000
sp|Q8R1N4|NUDC3_MOUSE	1845300	1638400	0	0	0	0	0	0	0
sp|Q8R1Q8|DC1L1_MOUSE	0	1311300	3005800	1620200	3505200	2071400	1034500	0	0
sp|Q8R2N2|UTP4_MOUSE	3608500	1762200	0	0	2400700	0	1169100	3572400	0
sp|Q8R2R6|MTG1_MOUSE	0	0	3918200	2106600	6653000	2776700	6422100	4287900	2556500
sp|Q8R2T8|TF3C5_MOUSE	0	1914700	0	4929600	3595800	3456900	1777600	0	0
sp|Q8R2U0|SEH1_MOUSE	0	4548000	5701100	4786500	6192500	8437200	5172400	0	5321900
sp|Q8R2U2|NEPRO_MOUSE	1422400	631740	0	2397600	0	1479100	0	0	0
sp|Q8R2U4|NTM1A_MOUSE	0	1229000	1129100	0	1623200	2372900	0	0	875450
sp|Q8R2Y8|PTH2_MOUSE	20740000	18510000	16963000	28697000	33793000	27697000	18845000	19870000	29056000
sp|Q8R323|RFC3_MOUSE	35895000	38560000	31514000	34671000	25190000	24487000	37619000	27406000	34416000
sp|Q8R326|PSPC1_MOUSE	7054800	0	4557100	9165900	15182000	8080000	0	0	0
sp|Q8R344|CCD12_MOUSE	0	0	0	0	0	0	0	0	0
sp|Q8R349|CDC16_MOUSE	6454600	17055000	6254500	5823300	4009700	4956300	2918200	0	0
sp|Q8R3C0|MCMBP_MOUSE	10004000	7636800	17410000	11597000	12219000	16163000	0	0	0
sp|Q8R3C6|RBM19_MOUSE	0	7225200	1304700	1423200	2202400	1954600	0	3687000	3191100
sp|Q8R3F5|FABD_MOUSE	8590600	15307000	8261100	8595200	11837000	13757000	12789000	1020900	7575800
sp|Q8R3F9|STPAP_MOUSE	0	0	1673200	4678300	0	3126400	0	0	0
sp|Q8R3G1|PP1R8_MOUSE	3989000	5011000	3918500	2954200	1906300	0	0	0	2461100
sp|Q8R3L2|TCF25_MOUSE	0	0	0	3950400	0	0	0	0	0
sp|Q8R3L5|SO3A1_MOUSE	927240	1240100	1217500	836690	1117400	791290	397080	0	0	+
sp|Q8R3N1|NOP14_MOUSE	2081300	7419900	11362000	10760000	6759200	4435100	2477100	2431100	1993600
sp|Q8R3N6|THOC1_MOUSE	11498000	21959000	24321000	17859000	12958000	9779600	22775000	5481100	4013700
sp|Q8R3S6|EXOC1_MOUSE	0	472100	0	0	899800	888710	0	1370300	0
sp|Q8R3Y5|CS047_MOUSE	1538900	3521000	2884900	1645600	4197700	4051600	0	0	0
sp|Q8R3Y8|I2BP1_MOUSE	1589300	3858300	3854200	2598500	2125800	1418500	0	3344600	0
sp|Q8R404|MIC13_MOUSE	3356500	2443200	1956300	0	3175500	3855400	1347400	2869400	0
sp|Q8R409|HEXI1_MOUSE	3839600	5679400	0	1913400	9540500	10783000	610100	682310	0
sp|Q8R480|NUP85_MOUSE	0	1606900	2721500	1765200	1065200	1338900	0	2558500	1366200
sp|Q8R4R6|NUP35_MOUSE	3143800	7310200	8697800	6727000	9552300	8148700	661050	2652000	0
sp|Q8R574|KPRB_MOUSE	1476400	1604900	1057500	0	0	3007600	0	3212900	0
sp|Q8R5A0|SMYD2_MOUSE	0	0	0	0	0	1350500	0	0	525510
sp|Q8R5A3|AB1IP_MOUSE	0	0	0	4403100	0	2188800	0	3916700	4849000	+
sp|Q8R5C5|ACTY_MOUSE	0	2563300	0	3859000	0	0	0	0	2197700
sp|Q8R5F3|OARD1_MOUSE	535430	2184800	0	0	0	634730	0	0	0
sp|Q8R5K4|NOL6_MOUSE	1859900	1443100	864700	0	4876500	1465600	0	0	0
sp|Q8VBT0|TMX1_MOUSE	1717700	1733600	1135400	4892100	0	0	1268100	0	0
sp|Q8VBT9|ASPC1_MOUSE	1045100	904620	334500	0	769220	911260	0	766040	0
sp|Q8VBV3|EXOS2_MOUSE	7354300	8361800	10790000	14600000	20948000	32780000	9916900	4275600	6697000
sp|Q8VBV7|CSN8_MOUSE	0	0	0	0	1130000	3733200	3361100	0	0
sp|Q8VBZ3|CLPT1_MOUSE	0	4914600	4830800	0	0	2509000	0	0	0
sp|Q8VCB1|NDC1_MOUSE	32342000	19007000	39195000	20068000	25208000	6769100	12621000	27650000	4403500
sp|Q8VCD5|MED17_MOUSE	1259900	0	0	750660	817080	0	0	0	0
sp|Q8VCF0|MAVS_MOUSE	0	1174600	0	4912700	2484300	0	0	0	0
sp|Q8VCG3|WDR74_MOUSE	5738800	11976000	5235300	11812000	11571000	11154000	6038500	1645600	10720000
sp|Q8VCH6|DHC24_MOUSE	0	0	814990	0	294470	0	0	0	0
sp|Q8VCH7|RDH10_MOUSE	1648000	2140000	1519100	1357000	0	1801500	0	0	1395800
sp|Q8VCH8|UBXN4_MOUSE	0	0	977460	2873600	0	6036400	0	0	0
sp|Q8VCL2|SCO2_MOUSE	264580	347530	0	0	0	0	55044	0	0
sp|Q8VCM7|FIBG_MOUSE	24010000	2581500	3018700	5568200	3078100	1394000	16201000	14229000	8280400		+
sp|Q8VCM8|NCLN_MOUSE	7721500	5838500	3628800	3329600	4471200	4711800	4946300	2932800	3606300
sp|Q8VCX5|MICU1_MOUSE	0	0	0	941900	1406000	988990	0	0	0
sp|Q8VCY6|UTP6_MOUSE	0	0	0	0	0	0	4145200	0	3904800
sp|Q8VD75|HIP1_MOUSE	32760000	7770200	11959000	13353000	9162800	3694500	6606800	0	7462100
sp|Q8VDC0|SYLM_MOUSE	9093000	8863500	12190000	9366400	12694000	10860000	7698600	1802900	6890100
sp|Q8VDD5|MYH9_MOUSE	659590000	1020300000	882670000	546410000	610590000	572250000	278050000	246160000	261870000
sp|Q8VDF2|UHRF1_MOUSE	48086000	43203000	48029000	30883000	35317000	29933000	17589000	16489000	13080000
sp|Q8VDG3|PARN_MOUSE	0	0	0	0	1024100	0	0	0	2182200
sp|Q8VDG6|M3K21_MOUSE	2779800	751080	1184000	1096400	2391300	1036300	793070	1447100	0
sp|Q8VDJ3|VIGLN_MOUSE	58365000	42671000	51852000	90845000	86994000	101060000	4203000	8811900	6250500
sp|Q8VDL4|ADPGK_MOUSE	2343200	3011000	3113900	2052900	3015700	2558800	0	0	0		+
sp|Q8VDM4|PSMD2_MOUSE	73034000	68440000	79368000	49749000	58147000	59998000	70563000	53397000	52269000
sp|Q8VDM6|HNRL1_MOUSE	24786000	35184000	37243000	38580000	47291000	32930000	43493000	55460000	44328000
sp|Q8VDN2|AT1A1_MOUSE	140630000	161620000	157170000	131980000	153910000	136310000	124800000	175400000	160670000	+
sp|Q8VDP2|CX056_MOUSE	0	0	2181100	1182600	0	1627100	893870	0	913790
sp|Q8VDP3|MICA1_MOUSE	0	2396700	603270	1339000	0	0	3995800	6714700	0
sp|Q8VDP4|CCAR2_MOUSE	13223000	6036100	6086300	9078300	2648000	5587300	7307900	7249000	5316600
sp|Q8VDP6|CDIPT_MOUSE	0	0	0	0	0	0	0	0	0	+
sp|Q8VDQ9|KRI1_MOUSE	0	0	0	1209200	1077100	795940	0	0	0
sp|Q8VDS4|RPR1A_MOUSE	0	834820	877660	572370	701800	0	842780	0	0
sp|Q8VDT9|RM50_MOUSE	6400400	7734100	7979700	11546000	8605900	1095100	22884000	31745000	6773000
sp|Q8VDV8|MITD1_MOUSE	3081200	3179900	0	1558900	2804700	5947300	2899600	0	2450400
sp|Q8VDW0|DX39A_MOUSE	72109000	56842000	12940000	47164000	28598000	53945000	48021000	32918000	12535000
sp|Q8VE10|NAA40_MOUSE	0	5117100	7358900	7260000	0	10203000	8608800	6582900	5338400
sp|Q8VE22|RT23_MOUSE	30959000	22472000	24474000	20461000	15755000	25332000	12808000	7424300	15663000
sp|Q8VE37|RCC1_MOUSE	83660000	85815000	111450000	51546000	57404000	61272000	88635000	79445000	139780000
sp|Q8VE38|OXND1_MOUSE	21803000	9322400	10299000	16436000	10386000	9929200	13009000	13410000	4916300
sp|Q8VE47|UBA5_MOUSE	0	1009200	0	0	1792700	0	0	0	0
sp|Q8VE80|THOC3_MOUSE	0	3202900	1275400	2076700	3486400	3668900	0	0	2417800
sp|Q8VE92|RBM4B_MOUSE;sp|Q8C7Q4|RBM4_MOUSE	0	0	2309200	1947000	935090	0	0	0	1008100
sp|Q8VE97|SRSF4_MOUSE	7855800	9573700	8710600	10073000	10494000	8318100	0	25610000	0
sp|Q8VE99|CC115_MOUSE	27048000	23921000	32222000	35827000	2089500	25436000	22680000	28460000	33183000
sp|Q8VEE4|RFA1_MOUSE	18760000	11903000	12854000	26965000	17096000	33880000	6411200	663980	11313000
sp|Q8VEH5|EPMIP_MOUSE	0	358390	638630	0	779790	630570	0	0	0
sp|Q8VEJ9|VPS4A_MOUSE	0	0	0	0	0	0	0	0	0
sp|Q8VEK3|HNRPU_MOUSE	1813900000	2109500000	2287100000	2460300000	2701700000	2330000000	2731800000	2717200000	3494000000
sp|Q8VEM8|MPCP_MOUSE	369240000	249700000	188800000	260620000	302370000	246020000	203260000	248290000	234740000
sp|Q8VH51|RBM39_MOUSE	112500000	128340000	113720000	124990000	174180000	129450000	63071000	64638000	102390000
sp|Q8VHE0|SEC63_MOUSE	11918000	11946000	31732000	25559000	14497000	15205000	37243000	19992000	30217000
sp|Q8VHK9|DHX36_MOUSE	7012700	9467100	8294900	9036600	4756700	9501300	19951000	7231000	9053800
sp|Q8VHN8|TIRR_MOUSE	0	6885900	6288400	880770	819630	2545600	4484200	2804200	0
sp|Q8VHR5|P66B_MOUSE	25936000	14669000	19939000	52635000	40355000	33577000	590200	0	0
sp|Q8VI75|IPO4_MOUSE	2252900	1424100	1380900	2609500	3465700	2334300	1285100	0	0
sp|Q8VIG1|REST_MOUSE	0	0	0	0	252400	194610	0	0	0
sp|Q8VIJ6|SFPQ_MOUSE	239560000	246100000	267270000	295320000	376930000	299810000	31538000	67582000	90231000
sp|Q91UZ5|IMPA2_MOUSE	6970500	10183000	2962300	4244700	2197900	4116500	5118200	10100000	9478700
sp|Q91V01|MBOA5_MOUSE	8205400	22856000	9543000	9320300	10347000	9898500	11665000	8376500	9920000
sp|Q91V04|TRAM1_MOUSE	18150000	14362000	1437600	2175000	1350100	2020300	12746000	10636000	0
sp|Q91V12|BACH_MOUSE	68264000	51311000	60059000	40837000	29343000	43770000	77439000	46490000	42209000
sp|Q91V41|RAB14_MOUSE	13263000	30473000	31216000	17158000	15635000	25451000	17616000	6859700	17223000
sp|Q91V61|SFXN3_MOUSE	1393800	8097300	0	4585500	6507200	5902300	1651400	0	1255000
sp|Q91V81|RBM42_MOUSE	4556400	9026400	15373000	13077000	10450000	16710000	7533900	7840200	3323700
sp|Q91V92|ACLY_MOUSE	125100000	113500000	103810000	71670000	84418000	84270000	251770000	217300000	244420000
sp|Q91VA6|PDIP2_MOUSE	38349000	5877900	16271000	11590000	7532000	15400000	18807000	0	0
sp|Q91VC3|IF4A3_MOUSE	97197000	159900000	137520000	123500000	190710000	151300000	186760000	247080000	215050000
sp|Q91VC9|GHITM_MOUSE	0	4224100	4455500	4467000	4235200	5237700	0	2125300	0
sp|Q91VD9|NDUS1_MOUSE	13009000	11932000	9553000	6298100	11875000	7551900	7566000	7782600	8121900
sp|Q91VE6|MK67I_MOUSE	23305000	27215000	31623000	63109000	58205000	35466000	43202000	32414000	72676000
sp|Q91VH6|MEMO1_MOUSE	0	1899400	1821100	0	3927500	0	0	0	0
sp|Q91VM5|RMXL1_MOUSE	162370000	145630000	130270000	134350000	120990000	120480000	8468700	10909000	3970200
sp|Q91VM9|IPYR2_MOUSE	1093500	0	0	0	885310	1985400	0	783960	0
sp|Q91VN6|DDX41_MOUSE	0	1203000	819500	1253800	1494600	1609200	727640	883720	0
sp|Q91VR2|ATPG_MOUSE	164570000	199860000	202420000	194170000	194000000	195940000	179160000	169700000	222860000
sp|Q91VR5|DDX1_MOUSE	129560000	130710000	133450000	186440000	169800000	154030000	109360000	107090000	80698000
sp|Q91VR8|BRK1_MOUSE	1766300	1894700	2478100	0	0	0	3172700	3122400	3494400
sp|Q91VT1|NSE2_MOUSE	1147000	3066200	0	0	4260800	4316900	0	0	693170
sp|Q91VT4|CBR4_MOUSE	6590200	6115500	7418800	7762100	9052900	7029400	7074900	10059000	5142600
sp|Q91VU7|PUS7_MOUSE	19329000	16915000	11686000	17572000	15329000	23044000	56056000	46787000	45805000
sp|Q91VW3|SH3L3_MOUSE	0	0	0	0	0	2964700	0	0	0
sp|Q91VX2|UBAP2_MOUSE	6200200	3906800	3083500	4019900	4613800	5317000	0	0	0
sp|Q91VY9|ZN622_MOUSE	3904600	0	4457700	6545500	5280800	3835500	0	0	0
sp|Q91W18|TDRD3_MOUSE	0	0	0	4127200	3036700	3058900	0	0	0
sp|Q91W36|UBP3_MOUSE	3992800	7896600	4811000	10415000	6096100	8663900	6841500	2568900	6506300
sp|Q91W39|NCOA5_MOUSE	3130600	3225800	1604400	1706800	2530000	5022000	2013500	0	1913900
sp|Q91W50|CSDE1_MOUSE	5929100	8079200	4789500	17531000	21202000	21941000	8470800	14175000	5607200
sp|Q91W97|HKDC1_MOUSE	6419600	1986900	2790400	1317500	1394600	438580	2026200	2413100	2413700
sp|Q91WC0|SETD3_MOUSE	2520300	0	0	0	0	0	984790	0	0
sp|Q91WD5|NDUS2_MOUSE	25494000	3873700	10435000	11697000	8810500	17269000	5084900	0	10834000
sp|Q91WE2|PIP30_MOUSE	0	0	2083400	0	0	0	0	0	0
sp|Q91WG4|ELP2_MOUSE	0	0	0	641900	904480	645740	0	0	0
sp|Q91WJ8|FUBP1_MOUSE	2877700	0	4665300	2811900	2603900	9740100	4617600	2961100	3216800
sp|Q91WK2|EIF3H_MOUSE	18809000	20733000	20793000	17078000	23023000	26116000	8302300	14152000	11264000
sp|Q91WK7|ANR54_MOUSE	3701300	0	3088800	0	0	1073800	0	0	0
sp|Q91WM1|STRBP_MOUSE	0	5437900	3739500	3861000	4641000	3643600	0	3041100	1735900
sp|Q91WM2|HDHD5_MOUSE	0	2741400	3035100	972690	2629400	2096500	1878900	1353300	2088300
sp|Q91WM3|U3IP2_MOUSE	0	0	0	0	0	0	0	0	0
sp|Q91WQ3|SYYC_MOUSE	42421000	41827000	45430000	37431000	29517000	23065000	35358000	32476000	2958800
sp|Q91WS0|CISD1_MOUSE	0	0	811640	989850	563250	532390	572010	0	0
sp|Q91X20|ASH2L_MOUSE	1542500	0	0	0	0	0	2288400	1620400	0
sp|Q91XD6|VPS36_MOUSE	1809700	1440800	2285400	4100500	1295000	0	0	7123700	0
sp|Q91XI1|DUS3L_MOUSE	1489600	0	0	3967200	2900000	0	2165700	2974000	7167500
sp|Q91XL3|UXS1_MOUSE	0	0	0	0	0	2637100	0	0	0
sp|Q91YD3|DCP1A_MOUSE	1953100	1618300	2395600	2666600	1878300	1878400	0	0	0
sp|Q91YE6|IPO9_MOUSE	3982900	5011000	8868400	4145900	11004000	8950100	3713300	2752400	5088700
sp|Q91YH5|ATLA3_MOUSE	16373000	4071200	2814000	4256900	11944000	7641200	2874000	3650200	2739000
sp|Q91YJ5|IF2M_MOUSE	0	11259000	6980300	13857000	13828000	15668000	1414000	3179500	0
sp|Q91YK2|RRP1B_MOUSE	5808000	6732800	8111700	14563000	19111000	8663600	1915400	2534500	0
sp|Q91YL2|RN126_MOUSE	0	0	2741600	0	0	0	0	0	0
sp|Q91YM4|FAKD4_MOUSE	13665000	12454000	11658000	10723000	11890000	13950000	14463000	12031000	15439000
sp|Q91YN9|BAG2_MOUSE	3671300	3662300	3262300	6112700	3181100	2326000	2461500	3081100	2037900
sp|Q91YP0|L2HDH_MOUSE	0	0	0	0	1926900	1235700	0	0	0
sp|Q91YQ5|RPN1_MOUSE	131090000	119360000	116330000	120720000	118020000	111640000	110160000	69552000	96103000
sp|Q91YR5|EFNMT_MOUSE	19052000	23190000	17819000	26781000	30219000	19514000	24371000	28392000	14988000
sp|Q91YR7|PRP6_MOUSE	83674000	61369000	58719000	85236000	81658000	63297000	92539000	78414000	91223000
sp|Q91YR9|PTGR1_MOUSE	6252600	17537000	18309000	11429000	17219000	24970000	18279000	11963000	20924000
sp|Q91YT0|NDUV1_MOUSE	20059000	10618000	19670000	21822000	26322000	19769000	6925400	17620000	9359400
sp|Q91YT7|YTHD2_MOUSE	1878100	7456700	1704100	11578000	10262000	9066200	1100600	5937900	1371800
sp|Q91YU8|SSF1_MOUSE	13649000	17869000	33430000	30238000	32989000	16413000	17759000	15481000	19130000
sp|Q91YY4|ATPF2_MOUSE	8960800	13323000	6193200	5662600	2843400	0	10328000	6444700	0
sp|Q91Z49|UIF_MOUSE	1651900	2848600	1840300	1283600	1333500	1931300	0	1297400	0
sp|Q91Z67|SRGP2_MOUSE	0	1373300	1239500	0	0	0	0	0	0	+
sp|Q91Z92|B3GT6_MOUSE	0	3276000	0	587540	0	1004000	2720300	1881000	0
sp|Q91ZN5|S35B2_MOUSE	3017000	2724000	5831000	3345000	0	837670	3190800	3152800	0
sp|Q91ZR1|RAB4B_MOUSE	0	0	835520	0	0	0	0	0	0	+
sp|Q91ZW3|SMCA5_MOUSE	66657000	50988000	55131000	54701000	56305000	53779000	72855000	67557000	58692000
sp|Q920B9|SP16H_MOUSE	163970000	184240000	159470000	155130000	126460000	97610000	92162000	172960000	93157000
sp|Q920E5|FPPS_MOUSE	177810000	133380000	76115000	24399000	51464000	81664000	93130000	119290000	45149000
sp|Q920F6|SMC1B_MOUSE	810630	1934300	1676000	1736400	2150000	0	5387200	6916900	2624800
sp|Q920P5|KAD5_MOUSE	0	8334200	3552800	6183100	7803900	20876000	0	11387000	3865100
sp|Q920Q6|MSI2H_MOUSE	18753000	12800000	7469000	14518000	10172000	27735000	31766000	27688000	10927000
sp|Q921E6|EED_MOUSE	5578300	10363000	4754800	8506000	4543300	5062100	10967000	6623000	7782200
sp|Q921F2|TADBP_MOUSE	95777000	111060000	130330000	168990000	233460000	250310000	127800000	98181000	138920000
sp|Q921F4|HNRLL_MOUSE	22166000	21404000	24445000	38492000	32378000	34459000	18934000	29419000	36407000
sp|Q921G6|LRCH4_MOUSE	0	0	0	0	0	0	0	0	0
sp|Q921G8|GCP2_MOUSE	2428700	1874900	2252600	2449100	1843900	2157500	0	599700	0
sp|Q921H8|THIKA_MOUSE;sp|Q8VCH0|THIKB_MOUSE	6390800	5239100	5019800	2752600	2227400	0	0	0	5183700
sp|Q9CQZ0|ORML2_MOUSE;sp|Q921I0|ORML1_MOUSE	0	0	0	1302100	3562700	1298700	1493700	0	2085800
sp|Q921I9|EXOS4_MOUSE	24049000	18710000	20261000	36542000	26329000	41654000	5781700	2478300	6238300
sp|Q921J2|RHEB_MOUSE	0	0	0	997020	0	0	0	0	0
sp|Q921J4|UBE2S_MOUSE	2437100	5225300	3393700	4245300	5790100	6239700	0	0	0
sp|Q921L3|TMCO1_MOUSE	8732300	10796000	5710400	8086400	8530000	10607000	7339200	11074000	5561500
sp|Q921M3|SF3B3_MOUSE	82047000	68016000	74633000	70306000	69821000	79798000	88786000	89507000	96790000
sp|Q921M7|FA49B_MOUSE	0	0	1954100	2592400	0	6625900	1724500	0	2467800
sp|Q921N6|DDX27_MOUSE	17002000	21303000	23035000	26286000	16070000	16058000	11321000	14090000	16702000
sp|Q921S7|RM37_MOUSE	4330300	27897000	29183000	23605000	31182000	26086000	24447000	19587000	18800000
sp|Q921W0|CHM1A_MOUSE	0	0	0	0	205180	0	0	0	0
sp|Q922B1|MACD1_MOUSE	22257000	9387300	12604000	22336000	10384000	13247000	6297800	2058400	12975000
sp|Q922B2|SYDC_MOUSE	253250000	266090000	257350000	330920000	280130000	317290000	400550000	373780000	332770000
sp|Q922D8|C1TC_MOUSE	219030000	245930000	258470000	243010000	263670000	245970000	243100000	225920000	259300000
sp|Q922E4|PCY2_MOUSE	3811900	1870700	2580000	0	1746400	3821800	2211700	3120100	4567100
sp|Q922E6|FAKD2_MOUSE	0	1101000	1001200	513660	0	842870	0	0	948730
sp|Q922F4|TBB6_MOUSE	0	0	0	0	0	0	0	0	0
sp|Q922H2|PDK3_MOUSE	0	0	1837600	0	1752300	0	1376600	0	0
sp|Q922H4|GMPPA_MOUSE	1878400	2473700	4183600	4305900	2791900	2398000	1719600	3068700	3874000
sp|Q922J9|FACR1_MOUSE	0	2706100	2072000	0	0	2429000	2543200	6541500	1533500
sp|Q922K7|NOP2_MOUSE	78800000	92495000	74020000	116050000	88634000	98466000	30140000	51971000	39483000
sp|Q922L6|NELFD_MOUSE	0	0	0	0	2144000	0	0	0	0
sp|Q922M7|ASHWN_MOUSE	0	0	0	3051900	5853200	3642700	0	0	0
sp|Q922P9|GLYR1_MOUSE	9376200	8495800	6963400	11545000	21769000	18919000	0	0	5745600
sp|Q922Q1|MARC2_MOUSE	1535300	0	1211300	0	0	0	0	1017800	1990400
sp|Q922Q2|RIOK1_MOUSE	1206200	1742100	0	1891200	2491300	1620000	1302900	0	1735800
sp|Q922Q4|P5CR2_MOUSE	64019000	78736000	79864000	69422000	58216000	71020000	60512000	74193000	60846000
sp|Q922Q8|LRC59_MOUSE	155190000	178560000	71396000	113250000	101150000	104120000	70549000	107310000	30460000
sp|Q922R8|PDIA6_MOUSE	8742400	9951600	7380100	4087700	8398400	19370000	7276800	5505100	4038600	+
sp|Q922S8|KIF2C_MOUSE	27476000	35403000	35270000	47318000	29786000	31943000	33439000	44035000	19282000
sp|Q922U1|PRPF3_MOUSE	26167000	47288000	47372000	81182000	56515000	49497000	147410	508370	0
sp|Q922V4|PLRG1_MOUSE	43161000	27947000	23903000	55790000	57924000	40578000	20152000	14296000	21275000
sp|Q922Y1|UBXN1_MOUSE	2150600	2252900	0	0	0	1201500	0	0	0
sp|Q923D4|SF3B5_MOUSE	4124800	8783300	5676800	13857000	10411000	5090600	12012000	3007900	6818100
sp|Q923D5|WBP11_MOUSE	14927000	10070000	13236000	20813000	21491000	12151000	3406300	0	2428500
sp|Q923G2|RPAB3_MOUSE	13670000	14913000	14059000	11363000	16575000	18492000	16770000	23874000	13251000
sp|Q924C1|XPO5_MOUSE	17060000	10597000	16622000	13337000	7908700	7324100	10579000	5397300	8384100
sp|Q924L1|LTMD1_MOUSE	3043400	4065200	4997100	4085600	3572700	3263900	5283300	4536400	4740000
sp|Q924T2|RT02_MOUSE	4045000	9285400	9172100	6717000	7521100	4228700	5565400	8777900	9151100
sp|Q924W5|SMC6_MOUSE	3141400	0	0	6735100	4674800	10214000	1244200	0	0
sp|Q924Z4|CERS2_MOUSE	4775200	0	0	2131000	0	2961200	8719000	0	0
sp|Q925I1|ATAD3_MOUSE	83840000	73489000	86024000	60407000	46769000	40221000	66428000	66451000	53170000
sp|Q925J9|MED1_MOUSE	0	790400	1739300	3150300	3255300	2020600	0	0	0
sp|Q93092|TALDO_MOUSE	13471000	9571500	9443600	11693000	9663000	10065000	12752000	38393000	21609000
sp|Q99020|ROAA_MOUSE	304850000	323850000	252370000	191100000	207050000	516130000	103320000	83176000	104370000
sp|Q99J09|MEP50_MOUSE	32712000	24515000	25974000	28396000	20759000	31415000	29203000	40794000	28773000
sp|Q99J10|CTU1_MOUSE	0	1168600	2582300	1978200	0	989220	0	0	0
sp|Q99J25|MRM1_MOUSE	0	968180	1430200	2598100	1677100	0	975670	990220	0
sp|Q99J47|DRS7B_MOUSE	12298000	7868700	6066800	9588000	7646900	12155000	14614000	16926000	10141000
sp|Q99J56|DERL1_MOUSE	0	0	0	5667400	6224000	3419600	0	0	0
sp|Q99J62|RFC4_MOUSE	36487000	28267000	25612000	28944000	41229000	24945000	5640400	23530000	17426000
sp|Q99J72|ABEC3_MOUSE	3297800	2800000	4976400	0	1205800	4317100	9766000	6509000	4872400
sp|Q99J77|SIAS_MOUSE	5354800	33553000	29954000	18340000	23548000	24932000	29899000	14838000	20265000
sp|Q99J79|DDB2_MOUSE	0	0	0	0	0	0	0	0	0
sp|Q99J95|CDK9_MOUSE	13506000	15991000	23793000	10736000	16076000	20040000	5436900	9155900	6735100
sp|Q99J99|THTM_MOUSE	6730800	4099000	12244000	9466000	15041000	8778900	603990	4822800	1803800
sp|Q99JB2|STML2_MOUSE	37772000	37012000	33981000	20160000	23707000	29305000	14992000	18751000	20998000	+
sp|Q99JF5|MVD1_MOUSE	6904700	6533800	7571000	4609000	8546700	4917800	3245300	4906300	6942800
sp|Q99JF8|PSIP1_MOUSE	130450000	99479000	116800000	76148000	65001000	70961000	2049500	1980500	512190
sp|Q99JI4|PSMD6_MOUSE	25856000	16377000	41429000	16337000	15637000	26149000	31708000	14035000	22547000
sp|Q99JI6|RAP1B_MOUSE	55138000	94514000	70539000	60959000	57018000	53151000	65857000	61347000	39735000	+
sp|Q99JP4|CDC26_MOUSE	0	0	2393000	0	0	0	0	0	0
sp|Q99JR1|SFXN1_MOUSE	50064000	46130000	49180000	50089000	60393000	48964000	43765000	54045000	40149000
sp|Q99JR8|SMRD2_MOUSE	48769000	35608000	31444000	31588000	29020000	37653000	51803000	47235000	29668000
sp|Q99JT2|STK26_MOUSE	10467000	12326000	7646500	14661000	16333000	11169000	4734800	2989600	3106300
sp|Q99JV5|STAR4_MOUSE	0	0	0	1964400	1741100	2318900	0	0	0
sp|Q99JX3|GORS2_MOUSE	4545000	3497600	2747700	2323500	1699800	5180200	0	3797500	1535000
sp|Q99JX4|EIF3M_MOUSE	16642000	19505000	12734000	9061400	12623000	16186000	28660000	19716000	28114000
sp|Q99JX7|NXF1_MOUSE	19207000	29009000	27351000	29103000	43133000	49347000	24555000	20505000	31635000
sp|Q99JY0|ECHB_MOUSE	149860000	119550000	103990000	146430000	130730000	132170000	114420000	146300000	97647000
sp|Q99JY9|ARP3_MOUSE	22657000	27902000	19962000	14114000	6719400	29586000	37209000	31426000	39968000
sp|Q99K01|PDXD1_MOUSE	0	1122100	0	0	0	0	2505500	0	0
sp|Q99K48|NONO_MOUSE	96086000	214890000	209020000	247340000	234310000	212880000	120940000	109840000	104670000
sp|Q99K74|MED24_MOUSE	1397400	1180900	0	1403900	1680500	2248800	0	0	0
sp|Q99K85|SERC_MOUSE	17612000	26577000	1776200	1563700	2263900	8341300	13962000	12032000	2684300
sp|Q99K95|RTF2_MOUSE	2515700	1797000	1757400	2797500	3659600	3815500	0	1126100	0
sp|Q99KE1|MAOM_MOUSE	44979000	45344000	57066000	48511000	54651000	46992000	48541000	40667000	58128000
sp|Q99KF1|TMED9_MOUSE	0	0	0	1558400	707920	2750900	0	0	0
sp|Q99KG3|RBM10_MOUSE	6128500	8120900	12055000	13290000	16005000	14011000	534820	0	0
sp|Q99KI0|ACON_MOUSE	22971000	39295000	30500000	20433000	16381000	32252000	21149000	30759000	11711000
sp|Q99KI3|EMC3_MOUSE	1822600	2090200	2056100	1687200	0	2429700	0	0	0
sp|Q99KK2|NEUA_MOUSE	3770600	3187100	6162100	2425500	6293700	4612900	0	0	0
sp|Q99KK7|DPP3_MOUSE	0	41713000	3895800	0	0	0	483020	0	0
sp|Q99KK9|SYHM_MOUSE	1317900	0	0	0	0	0	2081200	4582600	4626200
sp|Q99KN2|CIAO1_MOUSE	5049000	5981300	7789400	5382300	5659300	3703600	0	0	3038300
sp|Q99KP6|PRP19_MOUSE	276360000	250980000	269710000	458010000	398570000	334730000	76292000	92045000	89211000
sp|Q99KQ4|NAMPT_MOUSE	0	13745000	7132000	8313900	8434300	11656000	9503500	11328000	12377000		+
sp|Q99KU0|VMP1_MOUSE	0	0	0	0	0	3381800	0	0	0	+
sp|Q99KV1|DJB11_MOUSE	2387000	4103900	5551800	5049900	4878600	3242700	5951900	10623000	0
sp|Q99KX1|MLF2_MOUSE	275300	996200	0	755160	0	548420	346760	0	0
sp|Q99L04|DHRS1_MOUSE	3337500	5030100	1773200	0	4392600	1767400	4846900	6869300	0
sp|Q99L13|3HIDH_MOUSE	0	0	0	0	0	1592100	0	0	0
sp|Q99L28|RLP24_MOUSE	0	10104000	3169000	5775400	6061900	3614000	0	0	0
sp|Q99L43|CDS2_MOUSE	3018100	844970	1582700	2388400	0	1398400	3158300	0	2993900
sp|Q99L45|IF2B_MOUSE	82845000	97812000	108930000	159310000	127810000	109820000	97036000	116710000	98158000
sp|Q99L47|F10A1_MOUSE	0	1552900	0	0	0	9813500	0	2998900	15169000
sp|Q99L48|NMD3_MOUSE	3650900	1650100	0	2743300	6020700	0	1591000	0	0
sp|Q99LB0|TDIF1_MOUSE	0	0	0	2087600	5514800	2639000	0	0	0
sp|Q99LB2|DHRS4_MOUSE	83119000	61662000	25646000	52423000	49133000	48458000	108540000	103110000	64997000
sp|Q99LB6|MAT2B_MOUSE	20202000	12283000	20309000	20437000	16129000	11459000	16538000	7894000	9115000
sp|Q99LC2|CSTF1_MOUSE	3863900	2085400	3789700	2244500	3801700	3608900	21266000	0	6496000
sp|Q99LC3|NDUAA_MOUSE	9754300	16340000	16381000	12298000	17410000	29366000	3888500	8845500	2252300
sp|Q99LC5|ETFA_MOUSE	214390000	215560000	273140000	168220000	190110000	175920000	141140000	182250000	161050000
sp|Q99LC8|EI2BA_MOUSE	6305000	7099600	7447000	8229800	11180000	8832000	7244000	9721200	6430700
sp|Q99LD4|CSN1_MOUSE	0	0	12242000	0	0	0	0	0	0
sp|Q99LD9|EI2BB_MOUSE	8064200	6238200	8699900	6330800	3296000	2478900	3441100	5578400	3889200
sp|Q99LE6|ABCF2_MOUSE	38487000	54242000	43846000	73754000	102870000	63828000	55148000	27746000	45906000
sp|Q99LF4|RTCB_MOUSE	149760000	195710000	147080000	178010000	228160000	204300000	158490000	129220000	115090000
sp|Q99LG0|UBP16_MOUSE	2172500	3428200	2342600	4947200	0	5842900	3951000	0	0
sp|Q99LH1|NOG2_MOUSE	19246000	17985000	17517000	24774000	14398000	13063000	19969000	20379000	12468000
sp|Q99LI7|CSTF3_MOUSE	847760	2707100	14202000	5487400	18304000	19931000	6198400	10660000	24366000
sp|Q99LL5|PWP1_MOUSE	8234900	7590100	7303000	6057800	5526400	13920000	5376700	0	5431600
sp|Q99LN9|DOHH_MOUSE	0	933340	0	1500300	0	0	0	0	0
sp|Q99LR1|ABD12_MOUSE	0	1249000	0	1069800	805060	0	0	0	1366300
sp|Q99LT0|DPY30_MOUSE	0	0	3805800	2706300	0	0	0	0	0
sp|Q99LX0|PARK7_MOUSE	5096200	8696000	11086000	7698100	4948900	20625000	9311300	11291000	13973000	+
sp|Q99LX5|MMTA2_MOUSE	4014400	2632800	0	5487900	8380500	4390700	0	1884900	1357400
sp|Q99LY9|NDUS5_MOUSE	0	0	0	0	0	2199300	0	0	0
sp|Q99M01|SYFM_MOUSE	7682700	0	0	1952100	2274300	0	0	0	0
sp|Q99M28|RNPS1_MOUSE	24662000	36706000	34852000	20180000	18686000	35292000	7241500	4691900	5189300
sp|Q99M31|HSP7E_MOUSE	40260000	37425000	33852000	53707000	52492000	49819000	28451000	29192000	23933000
sp|Q99M87|DNJA3_MOUSE	0	5591500	5080300	5647700	2232100	7689800	2118800	0	0	+
sp|Q99MD9|NASP_MOUSE	3927000	3155500	3352000	0	957910	6635100	6316200	5225500	4138400
sp|Q99ME2|WDR6_MOUSE	7776800	2016700	2424500	2798400	4394400	4805400	2700300	3164400	5430400
sp|Q99ME9|NOG1_MOUSE	55283000	54825000	49900000	56343000	29767000	36054000	82014000	84823000	59409000
sp|Q99MJ9|DDX50_MOUSE	2145800	1856500	1910000	1970300	5092100	2917900	2761200	4207700	4448500
sp|Q99MK8|ARBK1_MOUSE	815870	1099400	798520	1165700	334550	844970	0	490450	0	+
sp|Q99MN1|SYK_MOUSE	285510000	262150000	306510000	243640000	247190000	234990000	305960000	312100000	247800000	+	+
sp|Q99MR6|SRRT_MOUSE	90603000	113750000	124880000	118750000	130640000	68367000	74305000	61040000	64840000
sp|Q99MR8|MCCA_MOUSE	0	8502900	0	0	4532600	0	1333500	2238900	2567900
sp|Q99MU3|DSRAD_MOUSE	0	0	0	1726200	634660	0	0	0	0
sp|Q99MX1|UBP26_MOUSE	39603000	3961700	4152900	0	0	325390	12541000	38016000	2145200
sp|Q99N84|RT18B_MOUSE	11047000	9871500	13253000	12762000	15554000	11659000	12843000	14060000	13433000
sp|Q99N85|RT18A_MOUSE	15601000	6637700	10758000	11092000	6223300	8509400	10002000	14694000	18157000
sp|Q99N87|RT05_MOUSE	33801000	26433000	45575000	34584000	47528000	28912000	22577000	6031000	14584000
sp|Q99N89|RM43_MOUSE	0	12764000	0	12731000	5850200	7325800	20513000	30948000	22542000
sp|Q99N92|RM27_MOUSE	10585000	9100300	6825400	9689800	15176000	5601300	5809500	37017000	11820000
sp|Q99N93|RM16_MOUSE	4467400	3332500	0	18737000	0	5583200	19493000	5203500	12818000
sp|Q99N94|RM09_MOUSE	32662000	45851000	25151000	27914000	40024000	35255000	39716000	32047000	41073000
sp|Q99N95|RM03_MOUSE	18772000	13338000	8852700	10553000	6975500	19470000	7044200	27945000	14004000
sp|Q99N96|RM01_MOUSE	5359000	9044900	5947300	11512000	11802000	11193000	5835300	4544600	4229400
sp|Q99NB1|ACS2L_MOUSE	0	920850	0	0	0	1060700	1134700	0	0
sp|Q99NB9|SF3B1_MOUSE	125650000	112890000	99672000	138190000	147980000	164880000	135720000	165890000	94184000
sp|Q99NH0|ANR17_MOUSE	3039900	6959600	4299900	15596000	7079300	9328000	2425000	3345100	1912600
sp|Q99P69|NUF2_MOUSE	0	0	0	1492900	0	0	0	0	0
sp|Q99P88|NU155_MOUSE	20732000	29539000	36491000	22170000	26177000	28328000	19621000	10786000	15503000
sp|Q99PG2|OGFR_MOUSE	9306500	5426900	3225100	4120200	3052700	4673200	0	4890600	1858100
sp|Q99PL5|RRBP1_MOUSE	8267500	8003400	14996000	7652600	9884500	4389900	3055500	0	5881400
sp|Q99PM9|UCK2_MOUSE	6167700	6137500	20457000	17625000	10859000	15662000	4247900	3289900	5237800
sp|Q99PP7|TRI33_MOUSE	1759800	0	0	0	2284400	0	0	0	0
sp|Q99PT1|GDIR1_MOUSE	0	0	2461900	0	3390000	14964000	4598800	3050600	7184600
sp|Q99PU8|DHX30_MOUSE	3468700	3731700	1725200	5518300	877750	6270400	5009700	11525000	11093000
sp|Q99PV0|PRP8_MOUSE	404860000	458940000	372300000	411770000	446600000	426110000	731230000	686730000	672570000
[truncated: 695 more rows]
